# Supplementary material for: Spatial Geometry Analysis of Roadside LiDAR for Improved Vehicle Clustering Accuracy
Source: Sensors (Basel). 2026 Jun 26;26(13):4068. doi: 10.3390/s26134068 (PMC13363753; doi:10.3390/s26134068)
Supplement: Supplementary file 1 [file sensors-26-04068-s001.zip]

Archive with 7 entries (7 files):
- Figure_3_and_10.png
- README.md
- tracking_performance.py
- Track_A_GA-Hierarchical.json
- Track_A_Hierarchical.json
- Track_Exp_GA-Hierarchical.json
- Track_Exp_Hierarchical.json
