# Supplementary material for: Spatial Geometry Analysis of Roadside LiDAR for Improved Vehicle Clustering Accuracy
Source: Sensors (Basel). 2026 Jun 26;26(13):4068. doi: 10.3390/s26134068 (PMC13363753; doi:10.3390/s26134068)
Supplement: Supplementary file 1 [file sensors-26-04068-s001.zip › README.md]

# Tracking Performance Visualization

Visualizes vehicle tracking results from LiDAR-based detection pipelines. Loads JSON tracking output and plots X-Y trajectories per tracked vehicle ID.

## Requirements

- Python 3.8+
- `pandas`
- `matplotlib`

```bash
pip install pandas matplotlib
```

## Input Format

The script expects JSON files structured as:

```json
{
  "frames": {
    "1": [
      { "ID": 1, "AZIMUTH": 895.5, "X": 0.89, "Y": -63.98}
    ],
    "2": [
      {
        "ID": 1, "AZIMUTH": 895.5, "X": 0.95, "Y": -63.96}
    ],
  },
  "ground_truth": [1, 2, 3]
}
```

- **frames**: Dictionary key by frame number containing lists of detection points (ID, AZIMUTH, X, Y).
- **ground_truth** (optional): List of vehicle IDs that belong to known reference vehicles. If provided, these trajectories are highlighted in blue; all others appear in grey. Otherwise, all trajectories will appear in blue.

## Usage

Update the file paths in `main()` to point to your JSON tracking results, then run:

```bash
python tracking_performance.py
```

The script produces a single 2×2 figure comparing four tracking results.

## Functions

### `json_to_dataframe(file_path)`

Loads a JSON tracking file and returns a tuple of `(df, ref_list)`:

- **df**: DataFrame with columns `Frame`, `ID`, `AZIMUTH`, `X`, `Y`.
- **ref_list**: List of ground truth vehicle IDs (empty list if not present).

Uses `pd.Series.explode()` to avoid Python-level loops when flattening the nested frame structure.

```python
df, ref_list = json_to_dataframe(Path("Track_A_Hierarchical.json"))
```

### `track_connect(df, ref_list)`

Takes two lists — `data` (list of DataFrames) and `ref_list` (list of ground truth ID lists), and plots all four X-Y trajectories for each unique vehicle ID. Filters out IDs with fewer than 2 detections. If `ref_list` is provided, matching IDs are drawn in blue (`Blues_r` colormap) and the rest in grey (`Greys_r`). If `ref_list` is empty, all trajectories are drawn in blue.

```python
track_connect(data, ref_list)
```

## Example

```python
from pathlib import Path

data = []
ref_list = []

file_path = Path("Track_Exp_Hierarchical.json")
df, ref = json_to_dataframe(file_path)
data.append(df)
ref_list.append(ref)

# repeat for other files

track_connect(data, ref_list)
```
