# Supplementary material for: Spatial Geometry Analysis of Roadside LiDAR for Improved Vehicle Clustering Accuracy
Source: Sensors (Basel). 2026 Jun 26;26(13):4068. doi: 10.3390/s26134068 (PMC13363753; doi:10.3390/s26134068)
Supplement: Supplementary file 1 [file sensors-26-04068-s001.zip › tracking_performance.py]

import json
import pandas as pd
from pathlib import Path
import matplotlib.pyplot as plt
from matplotlib import cm
    

def json_to_dataframe(file_path):
    with open(file_path, 'r') as f:
        data = json.load(f)

    s = pd.Series(data['frames'], name='point')
    s.index = s.index.astype(int)
    s.index.name = 'Frame'

    exploded = s.explode().reset_index()
    df = pd.concat([exploded['Frame'], pd.DataFrame(exploded['point'].tolist())], axis=1)

    try:
        ref_list = data['ground_truth']
    except:
        ref_list = []

    return df, ref_list

def track_connect(data, ref_list):
    fig, axes = plt.subplots(2, 2, figsize=(10, 10))
    axes = axes.flatten()
    for idx, (df, ref_list) in enumerate(zip(data, ref_list)):
        ax = axes[idx]
        id_counts = df['ID'].value_counts()
        df = df[df['ID'].isin(id_counts.index[id_counts >= 2])]
        df = df.sort_values(by=['ID','Frame']).reset_index()
        unique_ids = df['ID'].unique()

        cmap = plt.colormaps.get_cmap('Greys_r').resampled(unique_ids.shape[0]+100)
        bluemap = plt.colormaps.get_cmap('Blues_r').resampled(unique_ids.shape[0]+1000)
        for i,id in enumerate(unique_ids):
            id_data = df[df['ID'] == id]

            if id in ref_list:
                ax.plot(id_data['X'], id_data['Y'], color = bluemap(i+250), label = id, alpha = 0.6)
            elif len(ref_list)==0:
                ax.plot(id_data['X'], id_data['Y'], color = bluemap(i), label = id, alpha = 0.6)
            else:
                ax.plot(id_data['X'], id_data['Y'], color = cmap(i), label = id, alpha = 0.4)

        ax.set_xlabel('X', fontsize=12)
        ax.set_ylabel('Y', fontsize=12)
        ax.set_xlim(-110, 110)
        ax.set_ylim(-110, 110)
        ax.text(-100, 100, f'Total Vehicle IDs: {len(unique_ids)}', fontsize=10, color='black')

    plt.tight_layout()
    plt.show()


def main():
    data = []
    ref_list = []

    # Figure a
    file_path = Path("dataset_fig09\\Track_Exp_Hierarchical.json")
    df, ref = json_to_dataframe(file_path)
    data.append(df)
    ref_list.append(ref)

    # Figure b
    file_path = Path("dataset_fig09\\Track_Exp_GA-Hierarchical.json")
    df, ref = json_to_dataframe(file_path)
    data.append(df)
    ref_list.append(ref)

    # Figure c
    file_path = Path("dataset_fig09\\Track_A_Hierarchical.json")
    df, ref = json_to_dataframe(file_path)
    data.append(df[df['Frame'] <= 4000])
    ref_list.append(ref)

    # Figure d
    file_path = Path("dataset_fig09\\Track_A_GA-Hierarchical.json")
    df, ref = json_to_dataframe(file_path)
    data.append(df[df['Frame'] <= 4000])
    ref_list.append(ref)

    track_connect(data, ref_list)

if __name__ == "__main__":
    main()
    
