# Supplementary material for: Spatial Geometry Analysis of Roadside LiDAR for Improved Vehicle Clustering Accuracy
Source: Sensors (Basel). 2026 Jun 26;26(13):4068. doi: 10.3390/s26134068 (PMC13363753; doi:10.3390/s26134068)
Supplement: Supplementary file 1 [file sensors-26-04068-s001.zip › Track_A_GA-Hierarchical.json]

{
  "frames": {
    "0": [
      {
        "ID": 43,
        "AZIMUTH": 1758.21,
        "X": -8.53,
        "Y": 60.69
      },
      {
        "ID": 44,
        "AZIMUTH": 413.85,
        "X": 57.24,
        "Y": 7.36
      },
      {
        "ID": 45,
        "AZIMUTH": 230.6,
        "X": 24.05,
        "Y": 22.96
      },
      {
        "ID": 46,
        "AZIMUTH": 441.53,
        "X": 41.31,
        "Y": 1.09
      },
      {
        "ID": 47,
        "AZIMUTH": 393.08,
        "X": 39.7,
        "Y": 8.17
      },
      {
        "ID": 48,
        "AZIMUTH": 349.0,
        "X": 39.61,
        "Y": 14.51
      },
      {
        "ID": 49,
        "AZIMUTH": 34.89,
        "X": 5.5,
        "Y": 42.89
      },
      {
        "ID": 50,
        "AZIMUTH": 46.6,
        "X": 5.18,
        "Y": 31.49
      },
      {
        "ID": 51,
        "AZIMUTH": 226.09,
        "X": 2.08,
        "Y": 29.34
      },
      {
        "ID": 52,
        "AZIMUTH": 50.86,
        "X": 4.11,
        "Y": 21.8
      },
      {
        "ID": 53,
        "AZIMUTH": 334.87,
        "X": 20.94,
        "Y": 8.92
      },
      {
        "ID": 54,
        "AZIMUTH": 166.98,
        "X": 10.05,
        "Y": 15.21
      },
      {
        "ID": 55,
        "AZIMUTH": 178.75,
        "X": 7.79,
        "Y": 10.75
      },
      {
        "ID": 56,
        "AZIMUTH": 108.61,
        "X": 3.84,
        "Y": 9.58
      },
      {
        "ID": 57,
        "AZIMUTH": 199.89,
        "X": 15.14,
        "Y": 18.28
      },
      {
        "ID": 58,
        "AZIMUTH": 913.56,
        "X": -0.99,
        "Y": -16.1
      },
      {
        "ID": 59,
        "AZIMUTH": 1099.8,
        "X": -22.06,
        "Y": -26.61
      },
      {
        "ID": 60,
        "AZIMUTH": 969.8,
        "X": -6.09,
        "Y": -22.79
      },
      {
        "ID": 61,
        "AZIMUTH": 1024.17,
        "X": -9.4,
        "Y": -19.83
      },
      {
        "ID": 62,
        "AZIMUTH": 1069.27,
        "X": -15.22,
        "Y": -22.73
      },
      {
        "ID": 63,
        "AZIMUTH": 934.67,
        "X": -5.59,
        "Y": -43.38
      },
      {
        "ID": 64,
        "AZIMUTH": 939.9,
        "X": -5.65,
        "Y": -34.73
      },
      {
        "ID": 65,
        "AZIMUTH": 1127.25,
        "X": -43.08,
        "Y": -40.33
      },
      {
        "ID": 66,
        "AZIMUTH": 741.26,
        "X": 38.09,
        "Y": -59.43
      },
      {
        "ID": 67,
        "AZIMUTH": 635.05,
        "X": 15.62,
        "Y": -11.71
      },
      {
        "ID": 68,
        "AZIMUTH": 559.1,
        "X": 25.43,
        "Y": -10.08
      },
      {
        "ID": 69,
        "AZIMUTH": 516.27,
        "X": 28.11,
        "Y": -6.58
      },
      {
        "ID": 70,
        "AZIMUTH": 670.58,
        "X": 26.43,
        "Y": -26.62
      },
      {
        "ID": 71,
        "AZIMUTH": 580.61,
        "X": 34.03,
        "Y": -16.41
      },
      {
        "ID": 72,
        "AZIMUTH": 618.34,
        "X": 32.08,
        "Y": -22.06
      },
      {
        "ID": 73,
        "AZIMUTH": 665.83,
        "X": 35.36,
        "Y": -32.83
      },
      {
        "ID": 74,
        "AZIMUTH": 692.15,
        "X": 31.72,
        "Y": -35.39
      }
    ],
    "1": [
      {
        "ID": 43,
        "AZIMUTH": 1760.05,
        "X": -8.44,
        "Y": 59.79
      },
      {
        "ID": 44,
        "AZIMUTH": 415.46,
        "X": 57.01,
        "Y": 7.22
      },
      {
        "ID": 45,
        "AZIMUTH": 221.22,
        "X": 23.85,
        "Y": 24.12
      },
      {
        "ID": 46,
        "AZIMUTH": 441.06,
        "X": 41.29,
        "Y": 1.12
      },
      {
        "ID": 47,
        "AZIMUTH": 392.69,
        "X": 39.75,
        "Y": 8.22
      },
      {
        "ID": 48,
        "AZIMUTH": 343.23,
        "X": 39.42,
        "Y": 15.1
      },
      {
        "ID": 49,
        "AZIMUTH": 34.67,
        "X": 5.47,
        "Y": 42.95
      },
      {
        "ID": 50,
        "AZIMUTH": 45.77,
        "X": 5.17,
        "Y": 31.56
      },
      {
        "ID": 51,
        "AZIMUTH": 209.12,
        "X": 2.08,
        "Y": 29.32
      },
      {
        "ID": 52,
        "AZIMUTH": 50.4,
        "X": 4.11,
        "Y": 21.81
      },
      {
        "ID": 53,
        "AZIMUTH": 321.83,
        "X": 20.68,
        "Y": 9.95
      },
      {
        "ID": 54,
        "AZIMUTH": 167.6,
        "X": 10.09,
        "Y": 15.22
      },
      {
        "ID": 55,
        "AZIMUTH": 179.31,
        "X": 7.84,
        "Y": 10.74
      },
      {
        "ID": 56,
        "AZIMUTH": 109.8,
        "X": 3.84,
        "Y": 9.48
      },
      {
        "ID": 57,
        "AZIMUTH": 200.11,
        "X": 15.14,
        "Y": 18.29
      },
      {
        "ID": 58,
        "AZIMUTH": 913.43,
        "X": -0.99,
        "Y": -16.1
      },
      {
        "ID": 59,
        "AZIMUTH": 1099.53,
        "X": -22.09,
        "Y": -26.67
      },
      {
        "ID": 60,
        "AZIMUTH": 967.22,
        "X": -5.74,
        "Y": -22.6
      },
      {
        "ID": 61,
        "AZIMUTH": 1024.19,
        "X": -9.4,
        "Y": -19.84
      },
      {
        "ID": 62,
        "AZIMUTH": 1069.35,
        "X": -15.2,
        "Y": -22.72
      },
      {
        "ID": 63,
        "AZIMUTH": 935.71,
        "X": -5.52,
        "Y": -43.41
      },
      {
        "ID": 64,
        "AZIMUTH": 939.9,
        "X": -5.65,
        "Y": -34.73
      },
      {
        "ID": 65,
        "AZIMUTH": 1124.64,
        "X": -42.59,
        "Y": -40.03
      },
      {
        "ID": 66,
        "AZIMUTH": 741.64,
        "X": 37.95,
        "Y": -59.1
      },
      {
        "ID": 67,
        "AZIMUTH": 634.31,
        "X": 15.06,
        "Y": -11.41
      },
      {
        "ID": 68,
        "AZIMUTH": 550.84,
        "X": 25.19,
        "Y": -9.16
      },
      {
        "ID": 69,
        "AZIMUTH": 508.43,
        "X": 27.9,
        "Y": -5.71
      },
      {
        "ID": 70,
        "AZIMUTH": 668.86,
        "X": 26.19,
        "Y": -26.03
      },
      {
        "ID": 71,
        "AZIMUTH": 574.38,
        "X": 33.75,
        "Y": -15.49
      },
      {
        "ID": 72,
        "AZIMUTH": 617.13,
        "X": 31.94,
        "Y": -21.56
      },
      {
        "ID": 73,
        "AZIMUTH": 663.75,
        "X": 35.13,
        "Y": -32.17
      },
      {
        "ID": 74,
        "AZIMUTH": 690.44,
        "X": 31.6,
        "Y": -34.83
      },
      {
        "ID": 75,
        "AZIMUTH": 754.58,
        "X": 46.21,
        "Y": -76.72
      },
      {
        "ID": 76,
        "AZIMUTH": 1090.3,
        "X": 3.38,
        "Y": 64.21
      }
    ],
    "2": [
      {
        "ID": 43,
        "AZIMUTH": 1757.94,
        "X": -7.91,
        "Y": 58.64
      },
      {
        "ID": 44,
        "AZIMUTH": 413.08,
        "X": 57.0,
        "Y": 7.38
      },
      {
        "ID": 45,
        "AZIMUTH": 212.28,
        "X": 23.64,
        "Y": 25.28
      },
      {
        "ID": 46,
        "AZIMUTH": 440.67,
        "X": 41.36,
        "Y": 1.14
      },
      {
        "ID": 47,
        "AZIMUTH": 391.92,
        "X": 39.73,
        "Y": 8.26
      },
      {
        "ID": 48,
        "AZIMUTH": 337.32,
        "X": 39.95,
        "Y": 15.24
      },
      {
        "ID": 49,
        "AZIMUTH": 35.52,
        "X": 5.56,
        "Y": 42.92
      },
      {
        "ID": 50,
        "AZIMUTH": 46.53,
        "X": 5.18,
        "Y": 31.54
      },
      {
        "ID": 51,
        "AZIMUTH": 200.54,
        "X": 2.08,
        "Y": 29.37
      },
      {
        "ID": 52,
        "AZIMUTH": 49.17,
        "X": 4.11,
        "Y": 21.87
      },
      {
        "ID": 53,
        "AZIMUTH": 308.35,
        "X": 20.42,
        "Y": 11.01
      },
      {
        "ID": 54,
        "AZIMUTH": 168.36,
        "X": 10.11,
        "Y": 15.15
      },
      {
        "ID": 55,
        "AZIMUTH": 179.85,
        "X": 7.9,
        "Y": 10.73
      },
      {
        "ID": 56,
        "AZIMUTH": 111.54,
        "X": 3.86,
        "Y": 9.38
      },
      {
        "ID": 57,
        "AZIMUTH": 199.29,
        "X": 15.15,
        "Y": 18.29
      },
      {
        "ID": 58,
        "AZIMUTH": 913.89,
        "X": -1.0,
        "Y": -16.11
      },
      {
        "ID": 59,
        "AZIMUTH": 1099.5,
        "X": -22.12,
        "Y": -26.66
      },
      {
        "ID": 60,
        "AZIMUTH": 965.05,
        "X": -5.48,
        "Y": -22.45
      },
      {
        "ID": 61,
        "AZIMUTH": 1024.39,
        "X": -9.44,
        "Y": -19.85
      },
      {
        "ID": 62,
        "AZIMUTH": 1068.98,
        "X": -15.21,
        "Y": -22.73
      },
      {
        "ID": 63,
        "AZIMUTH": 932.51,
        "X": -5.4,
        "Y": -43.54
      },
      {
        "ID": 65,
        "AZIMUTH": 1125.44,
        "X": -42.0,
        "Y": -39.6
      },
      {
        "ID": 66,
        "AZIMUTH": 742.0,
        "X": 37.95,
        "Y": -58.91
      },
      {
        "ID": 67,
        "AZIMUTH": 634.34,
        "X": 14.56,
        "Y": -11.15
      },
      {
        "ID": 68,
        "AZIMUTH": 542.33,
        "X": 24.95,
        "Y": -8.19
      },
      {
        "ID": 69,
        "AZIMUTH": 499.77,
        "X": 27.7,
        "Y": -4.87
      },
      {
        "ID": 70,
        "AZIMUTH": 666.58,
        "X": 26.04,
        "Y": -25.53
      },
      {
        "ID": 71,
        "AZIMUTH": 569.14,
        "X": 33.52,
        "Y": -14.6
      },
      {
        "ID": 72,
        "AZIMUTH": 616.67,
        "X": 31.86,
        "Y": -21.15
      },
      {
        "ID": 73,
        "AZIMUTH": 662.93,
        "X": 34.96,
        "Y": -31.72
      },
      {
        "ID": 74,
        "AZIMUTH": 687.39,
        "X": 31.4,
        "Y": -34.05
      },
      {
        "ID": 75,
        "AZIMUTH": 753.33,
        "X": 45.97,
        "Y": -76.19
      },
      {
        "ID": 76,
        "AZIMUTH": 673.86,
        "X": 3.1,
        "Y": 63.7
      },
      {
        "ID": 77,
        "AZIMUTH": 689.23,
        "X": 37.79,
        "Y": -43.98
      },
      {
        "ID": 78,
        "AZIMUTH": 343.18,
        "X": 38.4,
        "Y": 14.64
      },
      {
        "ID": 79,
        "AZIMUTH": 413.36,
        "X": 96.19,
        "Y": 16.24
      }
    ],
    "3": [
      {
        "ID": 43,
        "AZIMUTH": 1753.64,
        "X": -7.86,
        "Y": 57.54
      },
      {
        "ID": 44,
        "AZIMUTH": 413.59,
        "X": 56.89,
        "Y": 7.33
      },
      {
        "ID": 45,
        "AZIMUTH": 203.31,
        "X": 23.4,
        "Y": 26.74
      },
      {
        "ID": 46,
        "AZIMUTH": 441.06,
        "X": 41.38,
        "Y": 1.14
      },
      {
        "ID": 47,
        "AZIMUTH": 392.7,
        "X": 39.79,
        "Y": 8.25
      },
      {
        "ID": 49,
        "AZIMUTH": 36.15,
        "X": 5.5,
        "Y": 43.0
      },
      {
        "ID": 50,
        "AZIMUTH": 46.38,
        "X": 5.18,
        "Y": 31.52
      },
      {
        "ID": 51,
        "AZIMUTH": 222.37,
        "X": 2.1,
        "Y": 29.35
      },
      {
        "ID": 52,
        "AZIMUTH": 50.13,
        "X": 4.12,
        "Y": 21.83
      },
      {
        "ID": 53,
        "AZIMUTH": 295.12,
        "X": 20.17,
        "Y": 12.1
      },
      {
        "ID": 54,
        "AZIMUTH": 167.81,
        "X": 10.11,
        "Y": 15.12
      },
      {
        "ID": 55,
        "AZIMUTH": 181.7,
        "X": 7.94,
        "Y": 10.66
      },
      {
        "ID": 56,
        "AZIMUTH": 112.78,
        "X": 3.87,
        "Y": 9.3
      },
      {
        "ID": 57,
        "AZIMUTH": 199.61,
        "X": 15.16,
        "Y": 18.27
      },
      {
        "ID": 58,
        "AZIMUTH": 913.83,
        "X": -0.98,
        "Y": -16.1
      },
      {
        "ID": 59,
        "AZIMUTH": 1099.85,
        "X": -22.12,
        "Y": -26.65
      },
      {
        "ID": 60,
        "AZIMUTH": 962.45,
        "X": -5.23,
        "Y": -22.31
      },
      {
        "ID": 61,
        "AZIMUTH": 1023.64,
        "X": -9.39,
        "Y": -19.84
      },
      {
        "ID": 62,
        "AZIMUTH": 1068.94,
        "X": -15.2,
        "Y": -22.73
      },
      {
        "ID": 63,
        "AZIMUTH": 931.11,
        "X": -5.05,
        "Y": -43.8
      },
      {
        "ID": 65,
        "AZIMUTH": 1122.48,
        "X": -41.51,
        "Y": -39.18
      },
      {
        "ID": 66,
        "AZIMUTH": 736.38,
        "X": 37.76,
        "Y": -58.7
      },
      {
        "ID": 67,
        "AZIMUTH": 634.58,
        "X": 14.09,
        "Y": -10.89
      },
      {
        "ID": 68,
        "AZIMUTH": 532.94,
        "X": 24.74,
        "Y": -7.24
      },
      {
        "ID": 69,
        "AZIMUTH": 491.09,
        "X": 27.46,
        "Y": -4.0
      },
      {
        "ID": 70,
        "AZIMUTH": 665.12,
        "X": 25.88,
        "Y": -24.99
      },
      {
        "ID": 71,
        "AZIMUTH": 562.5,
        "X": 33.32,
        "Y": -13.52
      },
      {
        "ID": 72,
        "AZIMUTH": 614.46,
        "X": 31.75,
        "Y": -20.64
      },
      {
        "ID": 73,
        "AZIMUTH": 659.73,
        "X": 34.8,
        "Y": -31.07
      },
      {
        "ID": 74,
        "AZIMUTH": 687.62,
        "X": 31.19,
        "Y": -33.85
      }
    ],
    "4": [
      {
        "ID": 43,
        "AZIMUTH": 1755.01,
        "X": -7.57,
        "Y": 56.56
      },
      {
        "ID": 44,
        "AZIMUTH": 413.98,
        "X": 56.7,
        "Y": 7.27
      },
      {
        "ID": 45,
        "AZIMUTH": 184.7,
        "X": 22.44,
        "Y": 29.61
      },
      {
        "ID": 46,
        "AZIMUTH": 441.45,
        "X": 41.32,
        "Y": 1.11
      },
      {
        "ID": 47,
        "AZIMUTH": 392.72,
        "X": 39.79,
        "Y": 8.27
      },
      {
        "ID": 49,
        "AZIMUTH": 34.53,
        "X": 5.47,
        "Y": 42.99
      },
      {
        "ID": 50,
        "AZIMUTH": 46.3,
        "X": 5.17,
        "Y": 31.5
      },
      {
        "ID": 51,
        "AZIMUTH": 222.19,
        "X": 2.09,
        "Y": 29.35
      },
      {
        "ID": 52,
        "AZIMUTH": 50.71,
        "X": 4.11,
        "Y": 21.81
      },
      {
        "ID": 53,
        "AZIMUTH": 281.49,
        "X": 19.89,
        "Y": 13.26
      },
      {
        "ID": 54,
        "AZIMUTH": 167.93,
        "X": 10.14,
        "Y": 15.07
      },
      {
        "ID": 55,
        "AZIMUTH": 182.68,
        "X": 7.97,
        "Y": 10.62
      },
      {
        "ID": 56,
        "AZIMUTH": 113.91,
        "X": 3.88,
        "Y": 9.22
      },
      {
        "ID": 57,
        "AZIMUTH": 200.05,
        "X": 15.16,
        "Y": 18.26
      },
      {
        "ID": 58,
        "AZIMUTH": 913.56,
        "X": -0.98,
        "Y": -16.08
      },
      {
        "ID": 59,
        "AZIMUTH": 1101.02,
        "X": -22.05,
        "Y": -26.57
      },
      {
        "ID": 60,
        "AZIMUTH": 958.39,
        "X": -4.84,
        "Y": -22.12
      },
      {
        "ID": 61,
        "AZIMUTH": 1023.45,
        "X": -9.37,
        "Y": -19.82
      },
      {
        "ID": 62,
        "AZIMUTH": 1069.03,
        "X": -15.22,
        "Y": -22.73
      },
      {
        "ID": 63,
        "AZIMUTH": 932.01,
        "X": -4.85,
        "Y": -44.08
      },
      {
        "ID": 65,
        "AZIMUTH": 1119.17,
        "X": -40.85,
        "Y": -38.84
      },
      {
        "ID": 66,
        "AZIMUTH": 733.22,
        "X": 37.65,
        "Y": -58.49
      },
      {
        "ID": 67,
        "AZIMUTH": 635.85,
        "X": 13.58,
        "Y": -10.62
      },
      {
        "ID": 68,
        "AZIMUTH": 522.85,
        "X": 24.49,
        "Y": -6.24
      },
      {
        "ID": 69,
        "AZIMUTH": 481.4,
        "X": 27.22,
        "Y": -3.06
      },
      {
        "ID": 70,
        "AZIMUTH": 662.77,
        "X": 25.67,
        "Y": -24.49
      },
      {
        "ID": 71,
        "AZIMUTH": 555.45,
        "X": 33.05,
        "Y": -12.39
      },
      {
        "ID": 72,
        "AZIMUTH": 611.85,
        "X": 31.57,
        "Y": -20.12
      },
      {
        "ID": 73,
        "AZIMUTH": 656.51,
        "X": 34.6,
        "Y": -30.47
      },
      {
        "ID": 74,
        "AZIMUTH": 686.04,
        "X": 30.99,
        "Y": -33.28
      },
      {
        "ID": 75,
        "AZIMUTH": 754.52,
        "X": 45.61,
        "Y": -74.78
      },
      {
        "ID": 76,
        "AZIMUTH": 625.04,
        "X": 3.75,
        "Y": 61.92
      }
    ],
    "5": [
      {
        "ID": 43,
        "AZIMUTH": 1754.2,
        "X": -7.28,
        "Y": 55.42
      },
      {
        "ID": 44,
        "AZIMUTH": 415.83,
        "X": 56.27,
        "Y": 7.05
      },
      {
        "ID": 45,
        "AZIMUTH": 173.19,
        "X": 21.74,
        "Y": 31.61
      },
      {
        "ID": 46,
        "AZIMUTH": 441.37,
        "X": 41.32,
        "Y": 1.11
      },
      {
        "ID": 47,
        "AZIMUTH": 392.54,
        "X": 39.68,
        "Y": 8.21
      },
      {
        "ID": 49,
        "AZIMUTH": 34.64,
        "X": 5.49,
        "Y": 42.99
      },
      {
        "ID": 50,
        "AZIMUTH": 46.41,
        "X": 5.18,
        "Y": 31.48
      },
      {
        "ID": 51,
        "AZIMUTH": 201.33,
        "X": 2.09,
        "Y": 29.33
      },
      {
        "ID": 52,
        "AZIMUTH": 49.42,
        "X": 4.13,
        "Y": 21.78
      },
      {
        "ID": 53,
        "AZIMUTH": 268.57,
        "X": 19.63,
        "Y": 14.39
      },
      {
        "ID": 54,
        "AZIMUTH": 169.8,
        "X": 10.21,
        "Y": 14.99
      },
      {
        "ID": 55,
        "AZIMUTH": 182.99,
        "X": 8.01,
        "Y": 10.62
      },
      {
        "ID": 56,
        "AZIMUTH": 115.12,
        "X": 3.89,
        "Y": 9.14
      },
      {
        "ID": 57,
        "AZIMUTH": 199.99,
        "X": 15.14,
        "Y": 18.28
      },
      {
        "ID": 58,
        "AZIMUTH": 913.34,
        "X": -0.99,
        "Y": -16.1
      },
      {
        "ID": 59,
        "AZIMUTH": 1099.72,
        "X": -22.08,
        "Y": -26.62
      },
      {
        "ID": 60,
        "AZIMUTH": 954.57,
        "X": -4.46,
        "Y": -21.93
      },
      {
        "ID": 61,
        "AZIMUTH": 1024.09,
        "X": -9.39,
        "Y": -19.85
      },
      {
        "ID": 62,
        "AZIMUTH": 1069.45,
        "X": -15.22,
        "Y": -22.73
      },
      {
        "ID": 63,
        "AZIMUTH": 937.4,
        "X": -4.68,
        "Y": -44.3
      },
      {
        "ID": 65,
        "AZIMUTH": 1118.11,
        "X": -40.27,
        "Y": -38.41
      },
      {
        "ID": 67,
        "AZIMUTH": 637.3,
        "X": 13.15,
        "Y": -10.42
      },
      {
        "ID": 68,
        "AZIMUTH": 512.51,
        "X": 24.23,
        "Y": -5.26
      },
      {
        "ID": 69,
        "AZIMUTH": 471.8,
        "X": 26.99,
        "Y": -2.18
      },
      {
        "ID": 70,
        "AZIMUTH": 662.73,
        "X": 25.48,
        "Y": -23.95
      },
      {
        "ID": 71,
        "AZIMUTH": 546.99,
        "X": 32.79,
        "Y": -11.27
      },
      {
        "ID": 72,
        "AZIMUTH": 608.23,
        "X": 31.35,
        "Y": -19.43
      },
      {
        "ID": 73,
        "AZIMUTH": 655.27,
        "X": 34.53,
        "Y": -29.88
      },
      {
        "ID": 74,
        "AZIMUTH": 684.66,
        "X": 30.92,
        "Y": -32.76
      },
      {
        "ID": 75,
        "AZIMUTH": 752.88,
        "X": 45.5,
        "Y": -74.6
      },
      {
        "ID": 76,
        "AZIMUTH": 570.91,
        "X": 4.01,
        "Y": 60.92
      },
      {
        "ID": 77,
        "AZIMUTH": 685.22,
        "X": 37.52,
        "Y": -42.25
      },
      {
        "ID": 78,
        "AZIMUTH": 341.56,
        "X": 37.51,
        "Y": 14.54
      }
    ],
    "6": [
      {
        "ID": 43,
        "AZIMUTH": 1755.99,
        "X": -7.02,
        "Y": 54.32
      },
      {
        "ID": 44,
        "AZIMUTH": 415.46,
        "X": 56.23,
        "Y": 7.09
      },
      {
        "ID": 45,
        "AZIMUTH": 167.33,
        "X": 21.34,
        "Y": 32.86
      },
      {
        "ID": 46,
        "AZIMUTH": 441.18,
        "X": 41.36,
        "Y": 1.13
      },
      {
        "ID": 47,
        "AZIMUTH": 392.47,
        "X": 39.73,
        "Y": 8.24
      },
      {
        "ID": 49,
        "AZIMUTH": 35.38,
        "X": 5.5,
        "Y": 42.99
      },
      {
        "ID": 50,
        "AZIMUTH": 46.32,
        "X": 5.17,
        "Y": 31.54
      },
      {
        "ID": 51,
        "AZIMUTH": 225.25,
        "X": 2.08,
        "Y": 29.37
      },
      {
        "ID": 52,
        "AZIMUTH": 49.76,
        "X": 4.11,
        "Y": 21.83
      },
      {
        "ID": 53,
        "AZIMUTH": 256.07,
        "X": 19.37,
        "Y": 15.53
      },
      {
        "ID": 54,
        "AZIMUTH": 170.97,
        "X": 10.24,
        "Y": 14.93
      },
      {
        "ID": 55,
        "AZIMUTH": 183.27,
        "X": 8.03,
        "Y": 10.59
      },
      {
        "ID": 56,
        "AZIMUTH": 116.16,
        "X": 3.89,
        "Y": 9.08
      },
      {
        "ID": 57,
        "AZIMUTH": 199.49,
        "X": 15.15,
        "Y": 18.27
      },
      {
        "ID": 58,
        "AZIMUTH": 913.04,
        "X": -0.96,
        "Y": -16.09
      },
      {
        "ID": 59,
        "AZIMUTH": 1100.25,
        "X": -22.11,
        "Y": -26.63
      },
      {
        "ID": 60,
        "AZIMUTH": 949.73,
        "X": -4.03,
        "Y": -21.76
      },
      {
        "ID": 61,
        "AZIMUTH": 1023.77,
        "X": -9.39,
        "Y": -19.85
      },
      {
        "ID": 62,
        "AZIMUTH": 1069.03,
        "X": -15.2,
        "Y": -22.73
      },
      {
        "ID": 63,
        "AZIMUTH": 939.99,
        "X": -4.48,
        "Y": -44.54
      },
      {
        "ID": 65,
        "AZIMUTH": 1116.22,
        "X": -39.67,
        "Y": -38.09
      },
      {
        "ID": 67,
        "AZIMUTH": 641.23,
        "X": 12.58,
        "Y": -10.19
      },
      {
        "ID": 68,
        "AZIMUTH": 501.56,
        "X": 23.96,
        "Y": -4.27
      },
      {
        "ID": 69,
        "AZIMUTH": 461.14,
        "X": 26.81,
        "Y": -1.23
      },
      {
        "ID": 70,
        "AZIMUTH": 662.06,
        "X": 25.32,
        "Y": -23.62
      },
      {
        "ID": 71,
        "AZIMUTH": 537.01,
        "X": 32.44,
        "Y": -10.12
      },
      {
        "ID": 72,
        "AZIMUTH": 604.53,
        "X": 31.17,
        "Y": -18.81
      },
      {
        "ID": 73,
        "AZIMUTH": 652.51,
        "X": 34.38,
        "Y": -29.22
      },
      {
        "ID": 74,
        "AZIMUTH": 681.06,
        "X": 30.86,
        "Y": -31.84
      },
      {
        "ID": 75,
        "AZIMUTH": 751.91,
        "X": 45.36,
        "Y": -74.18
      },
      {
        "ID": 76,
        "AZIMUTH": 400.4,
        "X": 4.39,
        "Y": 59.9
      },
      {
        "ID": 77,
        "AZIMUTH": 683.55,
        "X": 37.48,
        "Y": -41.65
      },
      {
        "ID": 78,
        "AZIMUTH": 342.53,
        "X": 37.03,
        "Y": 14.42
      }
    ],
    "7": [
      {
        "ID": 43,
        "AZIMUTH": 1759.99,
        "X": -6.81,
        "Y": 53.28
      },
      {
        "ID": 44,
        "AZIMUTH": 416.7,
        "X": 56.11,
        "Y": 7.06
      },
      {
        "ID": 45,
        "AZIMUTH": 165.08,
        "X": 21.39,
        "Y": 33.56
      },
      {
        "ID": 46,
        "AZIMUTH": 440.62,
        "X": 41.35,
        "Y": 1.15
      },
      {
        "ID": 47,
        "AZIMUTH": 392.84,
        "X": 39.85,
        "Y": 8.27
      },
      {
        "ID": 49,
        "AZIMUTH": 35.53,
        "X": 5.56,
        "Y": 42.89
      },
      {
        "ID": 50,
        "AZIMUTH": 46.59,
        "X": 5.18,
        "Y": 31.5
      },
      {
        "ID": 51,
        "AZIMUTH": 225.17,
        "X": 2.07,
        "Y": 29.34
      },
      {
        "ID": 52,
        "AZIMUTH": 51.02,
        "X": 4.11,
        "Y": 21.8
      },
      {
        "ID": 53,
        "AZIMUTH": 245.51,
        "X": 19.12,
        "Y": 16.5
      },
      {
        "ID": 54,
        "AZIMUTH": 171.48,
        "X": 10.27,
        "Y": 14.88
      },
      {
        "ID": 55,
        "AZIMUTH": 184.62,
        "X": 8.08,
        "Y": 10.56
      },
      {
        "ID": 56,
        "AZIMUTH": 117.13,
        "X": 3.91,
        "Y": 9.03
      },
      {
        "ID": 57,
        "AZIMUTH": 200.38,
        "X": 15.16,
        "Y": 18.25
      },
      {
        "ID": 58,
        "AZIMUTH": 912.96,
        "X": -0.97,
        "Y": -16.09
      },
      {
        "ID": 59,
        "AZIMUTH": 1099.56,
        "X": -22.1,
        "Y": -26.64
      },
      {
        "ID": 60,
        "AZIMUTH": 945.53,
        "X": -3.63,
        "Y": -21.57
      },
      {
        "ID": 61,
        "AZIMUTH": 1024.13,
        "X": -9.41,
        "Y": -19.86
      },
      {
        "ID": 62,
        "AZIMUTH": 1069.45,
        "X": -15.21,
        "Y": -22.73
      },
      {
        "ID": 65,
        "AZIMUTH": 1115.98,
        "X": -39.2,
        "Y": -37.76
      },
      {
        "ID": 66,
        "AZIMUTH": 735.48,
        "X": 37.32,
        "Y": -57.48
      },
      {
        "ID": 67,
        "AZIMUTH": 646.45,
        "X": 11.95,
        "Y": -9.94
      },
      {
        "ID": 68,
        "AZIMUTH": 490.56,
        "X": 23.7,
        "Y": -3.26
      },
      {
        "ID": 69,
        "AZIMUTH": 450.58,
        "X": 26.55,
        "Y": -0.21
      },
      {
        "ID": 70,
        "AZIMUTH": 661.0,
        "X": 25.19,
        "Y": -23.2
      },
      {
        "ID": 71,
        "AZIMUTH": 528.09,
        "X": 32.12,
        "Y": -8.97
      },
      {
        "ID": 72,
        "AZIMUTH": 600.62,
        "X": 31.05,
        "Y": -18.25
      },
      {
        "ID": 73,
        "AZIMUTH": 649.16,
        "X": 34.29,
        "Y": -28.65
      },
      {
        "ID": 74,
        "AZIMUTH": 679.15,
        "X": 30.54,
        "Y": -31.02
      },
      {
        "ID": 76,
        "AZIMUTH": 249.02,
        "X": 4.83,
        "Y": 58.91
      },
      {
        "ID": 77,
        "AZIMUTH": 683.94,
        "X": 37.31,
        "Y": -40.92
      },
      {
        "ID": 78,
        "AZIMUTH": 344.0,
        "X": 36.82,
        "Y": 14.3
      }
    ],
    "8": [
      {
        "ID": 43,
        "AZIMUTH": 1761.41,
        "X": -6.59,
        "Y": 52.34
      },
      {
        "ID": 44,
        "AZIMUTH": 416.31,
        "X": 55.82,
        "Y": 6.97
      },
      {
        "ID": 45,
        "AZIMUTH": 160.76,
        "X": 21.48,
        "Y": 34.37
      },
      {
        "ID": 46,
        "AZIMUTH": 440.14,
        "X": 41.39,
        "Y": 1.27
      },
      {
        "ID": 47,
        "AZIMUTH": 392.31,
        "X": 39.76,
        "Y": 8.24
      },
      {
        "ID": 49,
        "AZIMUTH": 36.15,
        "X": 5.51,
        "Y": 43.03
      },
      {
        "ID": 50,
        "AZIMUTH": 46.8,
        "X": 5.17,
        "Y": 31.54
      },
      {
        "ID": 51,
        "AZIMUTH": 220.07,
        "X": 2.08,
        "Y": 29.34
      },
      {
        "ID": 52,
        "AZIMUTH": 49.08,
        "X": 4.12,
        "Y": 21.81
      },
      {
        "ID": 53,
        "AZIMUTH": 237.73,
        "X": 19.07,
        "Y": 17.27
      },
      {
        "ID": 54,
        "AZIMUTH": 172.04,
        "X": 10.29,
        "Y": 14.81
      },
      {
        "ID": 55,
        "AZIMUTH": 185.4,
        "X": 8.11,
        "Y": 10.54
      },
      {
        "ID": 56,
        "AZIMUTH": 117.89,
        "X": 3.91,
        "Y": 8.99
      },
      {
        "ID": 57,
        "AZIMUTH": 199.86,
        "X": 15.14,
        "Y": 18.28
      },
      {
        "ID": 58,
        "AZIMUTH": 913.18,
        "X": -0.97,
        "Y": -16.08
      },
      {
        "ID": 59,
        "AZIMUTH": 1099.38,
        "X": -22.12,
        "Y": -26.65
      },
      {
        "ID": 60,
        "AZIMUTH": 940.61,
        "X": -3.19,
        "Y": -21.39
      },
      {
        "ID": 61,
        "AZIMUTH": 1024.26,
        "X": -9.41,
        "Y": -19.85
      },
      {
        "ID": 62,
        "AZIMUTH": 1069.05,
        "X": -15.21,
        "Y": -22.73
      },
      {
        "ID": 65,
        "AZIMUTH": 1114.97,
        "X": -38.66,
        "Y": -37.41
      },
      {
        "ID": 66,
        "AZIMUTH": 734.91,
        "X": 37.24,
        "Y": -57.14
      },
      {
        "ID": 67,
        "AZIMUTH": 650.98,
        "X": 11.39,
        "Y": -9.74
      },
      {
        "ID": 68,
        "AZIMUTH": 478.46,
        "X": 23.43,
        "Y": -2.24
      },
      {
        "ID": 69,
        "AZIMUTH": 438.23,
        "X": 26.23,
        "Y": 1.02
      },
      {
        "ID": 70,
        "AZIMUTH": 660.15,
        "X": 24.98,
        "Y": -22.6
      },
      {
        "ID": 71,
        "AZIMUTH": 518.41,
        "X": 31.78,
        "Y": -7.78
      },
      {
        "ID": 72,
        "AZIMUTH": 596.31,
        "X": 30.91,
        "Y": -17.6
      },
      {
        "ID": 73,
        "AZIMUTH": 645.38,
        "X": 34.15,
        "Y": -27.98
      },
      {
        "ID": 74,
        "AZIMUTH": 677.51,
        "X": 30.47,
        "Y": -30.11
      },
      {
        "ID": 76,
        "AZIMUTH": 101.51,
        "X": 5.03,
        "Y": 57.9
      },
      {
        "ID": 77,
        "AZIMUTH": 682.86,
        "X": 37.26,
        "Y": -40.75
      },
      {
        "ID": 78,
        "AZIMUTH": 346.47,
        "X": 36.24,
        "Y": 14.12
      }
    ],
    "9": [
      {
        "ID": 43,
        "AZIMUTH": 1761.98,
        "X": -6.45,
        "Y": 51.39
      },
      {
        "ID": 44,
        "AZIMUTH": 415.99,
        "X": 55.78,
        "Y": 6.95
      },
      {
        "ID": 45,
        "AZIMUTH": 155.68,
        "X": 21.81,
        "Y": 35.89
      },
      {
        "ID": 46,
        "AZIMUTH": 439.77,
        "X": 41.53,
        "Y": 1.47
      },
      {
        "ID": 47,
        "AZIMUTH": 392.6,
        "X": 39.77,
        "Y": 8.25
      },
      {
        "ID": 49,
        "AZIMUTH": 33.19,
        "X": 5.49,
        "Y": 42.98
      },
      {
        "ID": 50,
        "AZIMUTH": 46.6,
        "X": 5.17,
        "Y": 31.5
      },
      {
        "ID": 51,
        "AZIMUTH": 213.54,
        "X": 2.09,
        "Y": 29.32
      },
      {
        "ID": 52,
        "AZIMUTH": 50.37,
        "X": 4.11,
        "Y": 21.8
      },
      {
        "ID": 53,
        "AZIMUTH": 229.39,
        "X": 19.01,
        "Y": 18.11
      },
      {
        "ID": 54,
        "AZIMUTH": 171.9,
        "X": 10.29,
        "Y": 14.77
      },
      {
        "ID": 55,
        "AZIMUTH": 187.57,
        "X": 8.16,
        "Y": 10.48
      },
      {
        "ID": 56,
        "AZIMUTH": 118.74,
        "X": 3.92,
        "Y": 8.93
      },
      {
        "ID": 57,
        "AZIMUTH": 199.78,
        "X": 15.14,
        "Y": 18.27
      },
      {
        "ID": 58,
        "AZIMUTH": 913.5,
        "X": -0.99,
        "Y": -16.09
      },
      {
        "ID": 59,
        "AZIMUTH": 1099.87,
        "X": -22.07,
        "Y": -26.62
      },
      {
        "ID": 60,
        "AZIMUTH": 935.28,
        "X": -2.76,
        "Y": -21.21
      },
      {
        "ID": 61,
        "AZIMUTH": 1023.87,
        "X": -9.38,
        "Y": -19.83
      },
      {
        "ID": 62,
        "AZIMUTH": 1069.11,
        "X": -15.21,
        "Y": -22.72
      },
      {
        "ID": 67,
        "AZIMUTH": 656.66,
        "X": 10.77,
        "Y": -9.52
      },
      {
        "ID": 68,
        "AZIMUTH": 465.66,
        "X": 23.17,
        "Y": -1.21
      },
      {
        "ID": 69,
        "AZIMUTH": 424.97,
        "X": 26.09,
        "Y": 2.11
      },
      {
        "ID": 70,
        "AZIMUTH": 655.97,
        "X": 24.67,
        "Y": -21.86
      },
      {
        "ID": 71,
        "AZIMUTH": 508.64,
        "X": 31.45,
        "Y": -6.55
      },
      {
        "ID": 72,
        "AZIMUTH": 591.64,
        "X": 30.74,
        "Y": -16.88
      },
      {
        "ID": 73,
        "AZIMUTH": 643.29,
        "X": 33.96,
        "Y": -27.41
      },
      {
        "ID": 74,
        "AZIMUTH": 675.09,
        "X": 30.22,
        "Y": -29.29
      },
      {
        "ID": 76,
        "AZIMUTH": 19.05,
        "X": 5.12,
        "Y": 56.88
      },
      {
        "ID": 77,
        "AZIMUTH": 681.78,
        "X": 37.25,
        "Y": -40.43
      },
      {
        "ID": 78,
        "AZIMUTH": 346.18,
        "X": 35.81,
        "Y": 14.06
      }
    ],
    "10": [
      {
        "ID": 43,
        "AZIMUTH": 1764.61,
        "X": -6.28,
        "Y": 50.49
      },
      {
        "ID": 44,
        "AZIMUTH": 416.61,
        "X": 55.66,
        "Y": 6.86
      },
      {
        "ID": 45,
        "AZIMUTH": 150.65,
        "X": 21.95,
        "Y": 37.14
      },
      {
        "ID": 46,
        "AZIMUTH": 433.88,
        "X": 42.16,
        "Y": 1.77
      },
      {
        "ID": 47,
        "AZIMUTH": 392.21,
        "X": 39.71,
        "Y": 8.22
      },
      {
        "ID": 49,
        "AZIMUTH": 34.12,
        "X": 5.54,
        "Y": 42.87
      },
      {
        "ID": 50,
        "AZIMUTH": 45.91,
        "X": 5.17,
        "Y": 31.55
      },
      {
        "ID": 51,
        "AZIMUTH": 224.65,
        "X": 2.09,
        "Y": 29.32
      },
      {
        "ID": 52,
        "AZIMUTH": 50.39,
        "X": 4.12,
        "Y": 21.82
      },
      {
        "ID": 53,
        "AZIMUTH": 222.19,
        "X": 18.99,
        "Y": 19.01
      },
      {
        "ID": 54,
        "AZIMUTH": 173.29,
        "X": 10.36,
        "Y": 14.73
      },
      {
        "ID": 55,
        "AZIMUTH": 187.53,
        "X": 8.18,
        "Y": 10.49
      },
      {
        "ID": 56,
        "AZIMUTH": 119.41,
        "X": 3.92,
        "Y": 8.9
      },
      {
        "ID": 57,
        "AZIMUTH": 200.05,
        "X": 15.15,
        "Y": 18.28
      },
      {
        "ID": 58,
        "AZIMUTH": 913.38,
        "X": -0.98,
        "Y": -16.08
      },
      {
        "ID": 59,
        "AZIMUTH": 1099.55,
        "X": -22.08,
        "Y": -26.64
      },
      {
        "ID": 60,
        "AZIMUTH": 928.87,
        "X": -2.27,
        "Y": -21.0
      },
      {
        "ID": 61,
        "AZIMUTH": 1024.24,
        "X": -9.41,
        "Y": -19.83
      },
      {
        "ID": 62,
        "AZIMUTH": 1068.94,
        "X": -15.19,
        "Y": -22.72
      },
      {
        "ID": 67,
        "AZIMUTH": 662.45,
        "X": 10.23,
        "Y": -9.37
      },
      {
        "ID": 68,
        "AZIMUTH": 452.67,
        "X": 22.9,
        "Y": -0.13
      },
      {
        "ID": 69,
        "AZIMUTH": 412.64,
        "X": 25.88,
        "Y": 3.21
      },
      {
        "ID": 70,
        "AZIMUTH": 652.45,
        "X": 24.32,
        "Y": -21.07
      },
      {
        "ID": 71,
        "AZIMUTH": 497.58,
        "X": 31.1,
        "Y": -5.32
      },
      {
        "ID": 72,
        "AZIMUTH": 587.02,
        "X": 30.56,
        "Y": -16.28
      },
      {
        "ID": 73,
        "AZIMUTH": 640.84,
        "X": 33.78,
        "Y": -26.73
      },
      {
        "ID": 74,
        "AZIMUTH": 671.63,
        "X": 30.15,
        "Y": -28.42
      },
      {
        "ID": 76,
        "AZIMUTH": 9.54,
        "X": 5.15,
        "Y": 56.12
      },
      {
        "ID": 77,
        "AZIMUTH": 680.33,
        "X": 37.12,
        "Y": -39.39
      },
      {
        "ID": 78,
        "AZIMUTH": 346.02,
        "X": 35.63,
        "Y": 13.99
      }
    ],
    "11": [
      {
        "ID": 43,
        "AZIMUTH": 1764.63,
        "X": -6.01,
        "Y": 49.55
      },
      {
        "ID": 44,
        "AZIMUTH": 416.53,
        "X": 55.51,
        "Y": 6.84
      },
      {
        "ID": 46,
        "AZIMUTH": 434.34,
        "X": 40.96,
        "Y": 0.7
      },
      {
        "ID": 47,
        "AZIMUTH": 392.96,
        "X": 39.87,
        "Y": 8.23
      },
      {
        "ID": 49,
        "AZIMUTH": 34.37,
        "X": 5.46,
        "Y": 43.01
      },
      {
        "ID": 50,
        "AZIMUTH": 46.5,
        "X": 5.17,
        "Y": 31.51
      },
      {
        "ID": 51,
        "AZIMUTH": 229.12,
        "X": 2.09,
        "Y": 29.33
      },
      {
        "ID": 52,
        "AZIMUTH": 50.76,
        "X": 4.11,
        "Y": 21.8
      },
      {
        "ID": 53,
        "AZIMUTH": 213.22,
        "X": 18.92,
        "Y": 20.13
      },
      {
        "ID": 54,
        "AZIMUTH": 173.1,
        "X": 10.37,
        "Y": 14.73
      },
      {
        "ID": 55,
        "AZIMUTH": 187.71,
        "X": 8.19,
        "Y": 10.45
      },
      {
        "ID": 56,
        "AZIMUTH": 119.75,
        "X": 3.92,
        "Y": 8.87
      },
      {
        "ID": 57,
        "AZIMUTH": 200.0,
        "X": 15.14,
        "Y": 18.27
      },
      {
        "ID": 58,
        "AZIMUTH": 913.56,
        "X": -0.98,
        "Y": -16.07
      },
      {
        "ID": 59,
        "AZIMUTH": 1099.95,
        "X": -22.06,
        "Y": -26.63
      },
      {
        "ID": 60,
        "AZIMUTH": 922.78,
        "X": -1.8,
        "Y": -20.78
      },
      {
        "ID": 61,
        "AZIMUTH": 1023.99,
        "X": -9.38,
        "Y": -19.81
      },
      {
        "ID": 62,
        "AZIMUTH": 1069.14,
        "X": -15.21,
        "Y": -22.72
      },
      {
        "ID": 66,
        "AZIMUTH": 730.71,
        "X": 37.19,
        "Y": -54.99
      },
      {
        "ID": 67,
        "AZIMUTH": 669.44,
        "X": 9.6,
        "Y": -9.2
      },
      {
        "ID": 68,
        "AZIMUTH": 438.8,
        "X": 22.64,
        "Y": 0.9
      },
      {
        "ID": 70,
        "AZIMUTH": 647.89,
        "X": 24.09,
        "Y": -20.34
      },
      {
        "ID": 71,
        "AZIMUTH": 486.97,
        "X": 30.75,
        "Y": -4.08
      },
      {
        "ID": 72,
        "AZIMUTH": 582.72,
        "X": 30.36,
        "Y": -15.63
      },
      {
        "ID": 73,
        "AZIMUTH": 638.66,
        "X": 33.63,
        "Y": -26.13
      },
      {
        "ID": 74,
        "AZIMUTH": 668.76,
        "X": 30.02,
        "Y": -27.68
      },
      {
        "ID": 76,
        "AZIMUTH": 15.8,
        "X": 5.24,
        "Y": 55.4
      },
      {
        "ID": 77,
        "AZIMUTH": 679.0,
        "X": 37.0,
        "Y": -38.79
      },
      {
        "ID": 78,
        "AZIMUTH": 346.35,
        "X": 35.34,
        "Y": 13.93
      }
    ],
    "12": [
      {
        "ID": 43,
        "AZIMUTH": 1766.23,
        "X": -5.7,
        "Y": 48.5
      },
      {
        "ID": 44,
        "AZIMUTH": 411.76,
        "X": 55.55,
        "Y": 6.87
      },
      {
        "ID": 46,
        "AZIMUTH": 442.58,
        "X": 40.48,
        "Y": 0.57
      },
      {
        "ID": 47,
        "AZIMUTH": 389.61,
        "X": 40.02,
        "Y": 8.43
      },
      {
        "ID": 49,
        "AZIMUTH": 35.13,
        "X": 5.5,
        "Y": 43.04
      },
      {
        "ID": 50,
        "AZIMUTH": 45.64,
        "X": 5.16,
        "Y": 31.57
      },
      {
        "ID": 51,
        "AZIMUTH": 214.38,
        "X": 2.09,
        "Y": 29.32
      },
      {
        "ID": 52,
        "AZIMUTH": 50.35,
        "X": 4.11,
        "Y": 21.83
      },
      {
        "ID": 53,
        "AZIMUTH": 204.29,
        "X": 18.85,
        "Y": 20.64
      },
      {
        "ID": 54,
        "AZIMUTH": 174.34,
        "X": 10.39,
        "Y": 14.67
      },
      {
        "ID": 55,
        "AZIMUTH": 188.25,
        "X": 8.21,
        "Y": 10.45
      },
      {
        "ID": 56,
        "AZIMUTH": 120.2,
        "X": 3.93,
        "Y": 8.85
      },
      {
        "ID": 57,
        "AZIMUTH": 199.99,
        "X": 15.15,
        "Y": 18.29
      },
      {
        "ID": 58,
        "AZIMUTH": 913.35,
        "X": -0.98,
        "Y": -16.08
      },
      {
        "ID": 59,
        "AZIMUTH": 1099.72,
        "X": -22.09,
        "Y": -26.64
      },
      {
        "ID": 60,
        "AZIMUTH": 916.61,
        "X": -1.35,
        "Y": -20.57
      },
      {
        "ID": 61,
        "AZIMUTH": 1024.19,
        "X": -9.41,
        "Y": -19.84
      },
      {
        "ID": 62,
        "AZIMUTH": 1068.99,
        "X": -15.21,
        "Y": -22.73
      },
      {
        "ID": 66,
        "AZIMUTH": 733.22,
        "X": 36.98,
        "Y": -55.31
      },
      {
        "ID": 67,
        "AZIMUTH": 676.59,
        "X": 8.97,
        "Y": -9.06
      },
      {
        "ID": 68,
        "AZIMUTH": 424.85,
        "X": 22.36,
        "Y": 2.01
      },
      {
        "ID": 70,
        "AZIMUTH": 647.32,
        "X": 23.55,
        "Y": -19.64
      },
      {
        "ID": 71,
        "AZIMUTH": 475.56,
        "X": 30.38,
        "Y": -2.81
      },
      {
        "ID": 72,
        "AZIMUTH": 578.08,
        "X": 30.16,
        "Y": -14.91
      },
      {
        "ID": 73,
        "AZIMUTH": 635.06,
        "X": 33.41,
        "Y": -25.39
      },
      {
        "ID": 74,
        "AZIMUTH": 665.56,
        "X": 29.85,
        "Y": -26.95
      },
      {
        "ID": 76,
        "AZIMUTH": 22.89,
        "X": 5.41,
        "Y": 54.79
      },
      {
        "ID": 77,
        "AZIMUTH": 676.23,
        "X": 36.9,
        "Y": -38.09
      },
      {
        "ID": 78,
        "AZIMUTH": 344.87,
        "X": 35.1,
        "Y": 13.88
      }
    ],
    "13": [
      {
        "ID": 43,
        "AZIMUTH": 1765.28,
        "X": -5.59,
        "Y": 47.58
      },
      {
        "ID": 44,
        "AZIMUTH": 409.21,
        "X": 55.37,
        "Y": 6.8
      },
      {
        "ID": 46,
        "AZIMUTH": 443.29,
        "X": 41.18,
        "Y": 1.15
      },
      {
        "ID": 47,
        "AZIMUTH": 387.76,
        "X": 40.07,
        "Y": 8.65
      },
      {
        "ID": 49,
        "AZIMUTH": 33.39,
        "X": 5.48,
        "Y": 42.96
      },
      {
        "ID": 50,
        "AZIMUTH": 46.32,
        "X": 5.18,
        "Y": 31.52
      },
      {
        "ID": 51,
        "AZIMUTH": 224.65,
        "X": 2.1,
        "Y": 29.33
      },
      {
        "ID": 52,
        "AZIMUTH": 50.71,
        "X": 4.12,
        "Y": 21.82
      },
      {
        "ID": 53,
        "AZIMUTH": 195.56,
        "X": 18.78,
        "Y": 21.39
      },
      {
        "ID": 54,
        "AZIMUTH": 173.42,
        "X": 10.39,
        "Y": 14.7
      },
      {
        "ID": 55,
        "AZIMUTH": 188.95,
        "X": 8.22,
        "Y": 10.41
      },
      {
        "ID": 56,
        "AZIMUTH": 120.2,
        "X": 3.92,
        "Y": 8.84
      },
      {
        "ID": 57,
        "AZIMUTH": 200.08,
        "X": 15.16,
        "Y": 18.25
      },
      {
        "ID": 58,
        "AZIMUTH": 913.72,
        "X": -0.99,
        "Y": -16.09
      },
      {
        "ID": 59,
        "AZIMUTH": 1100.39,
        "X": -22.08,
        "Y": -26.63
      },
      {
        "ID": 60,
        "AZIMUTH": 911.42,
        "X": -0.94,
        "Y": -20.38
      },
      {
        "ID": 61,
        "AZIMUTH": 1023.69,
        "X": -9.39,
        "Y": -19.84
      },
      {
        "ID": 62,
        "AZIMUTH": 1068.74,
        "X": -15.19,
        "Y": -22.71
      },
      {
        "ID": 66,
        "AZIMUTH": 731.12,
        "X": 36.88,
        "Y": -54.95
      },
      {
        "ID": 67,
        "AZIMUTH": 683.44,
        "X": 8.33,
        "Y": -8.92
      },
      {
        "ID": 68,
        "AZIMUTH": 411.21,
        "X": 22.1,
        "Y": 3.05
      },
      {
        "ID": 70,
        "AZIMUTH": 647.87,
        "X": 23.23,
        "Y": -19.2
      },
      {
        "ID": 71,
        "AZIMUTH": 463.64,
        "X": 30.04,
        "Y": -1.54
      },
      {
        "ID": 72,
        "AZIMUTH": 573.57,
        "X": 29.97,
        "Y": -14.21
      },
      {
        "ID": 73,
        "AZIMUTH": 632.57,
        "X": 33.2,
        "Y": -24.61
      },
      {
        "ID": 74,
        "AZIMUTH": 661.3,
        "X": 29.64,
        "Y": -26.07
      },
      {
        "ID": 76,
        "AZIMUTH": 25.69,
        "X": 5.52,
        "Y": 54.43
      },
      {
        "ID": 77,
        "AZIMUTH": 672.79,
        "X": 36.65,
        "Y": -37.45
      },
      {
        "ID": 78,
        "AZIMUTH": 345.34,
        "X": 35.03,
        "Y": 13.85
      },
      {
        "ID": 83,
        "AZIMUTH": 1110.31,
        "X": -36.66,
        "Y": -36.02
      }
    ],
    "14": [
      {
        "ID": 43,
        "AZIMUTH": 1767.04,
        "X": -5.4,
        "Y": 46.79
      },
      {
        "ID": 44,
        "AZIMUTH": 415.23,
        "X": 55.05,
        "Y": 6.65
      },
      {
        "ID": 46,
        "AZIMUTH": 438.3,
        "X": 41.93,
        "Y": 1.73
      },
      {
        "ID": 47,
        "AZIMUTH": 386.04,
        "X": 40.15,
        "Y": 8.82
      },
      {
        "ID": 49,
        "AZIMUTH": 30.84,
        "X": 5.29,
        "Y": 43.44
      },
      {
        "ID": 50,
        "AZIMUTH": 46.56,
        "X": 5.19,
        "Y": 31.46
      },
      {
        "ID": 51,
        "AZIMUTH": 221.39,
        "X": 2.08,
        "Y": 29.34
      },
      {
        "ID": 52,
        "AZIMUTH": 51.23,
        "X": 4.11,
        "Y": 21.79
      },
      {
        "ID": 54,
        "AZIMUTH": 173.6,
        "X": 10.41,
        "Y": 14.7
      },
      {
        "ID": 55,
        "AZIMUTH": 189.15,
        "X": 8.22,
        "Y": 10.4
      },
      {
        "ID": 56,
        "AZIMUTH": 120.3,
        "X": 3.92,
        "Y": 8.82
      },
      {
        "ID": 57,
        "AZIMUTH": 200.01,
        "X": 15.14,
        "Y": 18.26
      },
      {
        "ID": 58,
        "AZIMUTH": 913.92,
        "X": -1.0,
        "Y": -16.07
      },
      {
        "ID": 59,
        "AZIMUTH": 1100.41,
        "X": -22.08,
        "Y": -26.6
      },
      {
        "ID": 60,
        "AZIMUTH": 905.52,
        "X": -0.5,
        "Y": -20.2
      },
      {
        "ID": 61,
        "AZIMUTH": 1023.6,
        "X": -9.38,
        "Y": -19.85
      },
      {
        "ID": 62,
        "AZIMUTH": 1069.09,
        "X": -15.2,
        "Y": -22.72
      },
      {
        "ID": 66,
        "AZIMUTH": 729.27,
        "X": 36.76,
        "Y": -54.51
      },
      {
        "ID": 67,
        "AZIMUTH": 692.01,
        "X": 7.69,
        "Y": -8.8
      },
      {
        "ID": 68,
        "AZIMUTH": 396.88,
        "X": 21.76,
        "Y": 4.17
      },
      {
        "ID": 70,
        "AZIMUTH": 647.57,
        "X": 22.99,
        "Y": -18.88
      },
      {
        "ID": 71,
        "AZIMUTH": 451.19,
        "X": 29.71,
        "Y": -0.28
      },
      {
        "ID": 72,
        "AZIMUTH": 568.21,
        "X": 29.79,
        "Y": -13.43
      },
      {
        "ID": 73,
        "AZIMUTH": 627.64,
        "X": 33.07,
        "Y": -23.91
      },
      {
        "ID": 74,
        "AZIMUTH": 657.81,
        "X": 29.5,
        "Y": -25.22
      },
      {
        "ID": 76,
        "AZIMUTH": 28.39,
        "X": 5.54,
        "Y": 54.3
      },
      {
        "ID": 77,
        "AZIMUTH": 676.78,
        "X": 36.51,
        "Y": -37.85
      },
      {
        "ID": 78,
        "AZIMUTH": 344.49,
        "X": 34.81,
        "Y": 13.86
      },
      {
        "ID": 82,
        "AZIMUTH": 752.34,
        "X": 42.42,
        "Y": -73.82
      },
      {
        "ID": 83,
        "AZIMUTH": 1110.06,
        "X": -36.29,
        "Y": -35.76
      },
      {
        "ID": 86,
        "AZIMUTH": 939.15,
        "X": -5.61,
        "Y": -43.52
      }
    ],
    "15": [
      {
        "ID": 43,
        "AZIMUTH": 1768.32,
        "X": -5.1,
        "Y": 45.9
      },
      {
        "ID": 44,
        "AZIMUTH": 417.24,
        "X": 54.85,
        "Y": 6.58
      },
      {
        "ID": 46,
        "AZIMUTH": 425.81,
        "X": 40.91,
        "Y": 1.01
      },
      {
        "ID": 49,
        "AZIMUTH": 32.14,
        "X": 5.4,
        "Y": 43.3
      },
      {
        "ID": 50,
        "AZIMUTH": 46.23,
        "X": 5.17,
        "Y": 31.5
      },
      {
        "ID": 51,
        "AZIMUTH": 213.64,
        "X": 2.09,
        "Y": 29.33
      },
      {
        "ID": 52,
        "AZIMUTH": 49.46,
        "X": 4.13,
        "Y": 21.79
      },
      {
        "ID": 54,
        "AZIMUTH": 173.9,
        "X": 10.42,
        "Y": 14.72
      },
      {
        "ID": 55,
        "AZIMUTH": 188.54,
        "X": 8.24,
        "Y": 10.45
      },
      {
        "ID": 56,
        "AZIMUTH": 120.57,
        "X": 3.93,
        "Y": 8.82
      },
      {
        "ID": 57,
        "AZIMUTH": 199.88,
        "X": 15.13,
        "Y": 18.29
      },
      {
        "ID": 58,
        "AZIMUTH": 913.65,
        "X": -0.99,
        "Y": -16.06
      },
      {
        "ID": 59,
        "AZIMUTH": 1099.51,
        "X": -22.05,
        "Y": -26.63
      },
      {
        "ID": 60,
        "AZIMUTH": 900.64,
        "X": -0.21,
        "Y": -20.12
      },
      {
        "ID": 61,
        "AZIMUTH": 1024.23,
        "X": -9.4,
        "Y": -19.86
      },
      {
        "ID": 62,
        "AZIMUTH": 1069.25,
        "X": -15.2,
        "Y": -22.72
      },
      {
        "ID": 66,
        "AZIMUTH": 728.68,
        "X": 36.61,
        "Y": -54.09
      },
      {
        "ID": 67,
        "AZIMUTH": 701.35,
        "X": 7.07,
        "Y": -8.68
      },
      {
        "ID": 68,
        "AZIMUTH": 382.31,
        "X": 21.47,
        "Y": 5.3
      },
      {
        "ID": 70,
        "AZIMUTH": 644.95,
        "X": 22.63,
        "Y": -18.34
      },
      {
        "ID": 71,
        "AZIMUTH": 439.27,
        "X": 29.38,
        "Y": 1.0
      },
      {
        "ID": 72,
        "AZIMUTH": 563.11,
        "X": 29.66,
        "Y": -12.71
      },
      {
        "ID": 73,
        "AZIMUTH": 625.36,
        "X": 32.94,
        "Y": -23.27
      },
      {
        "ID": 74,
        "AZIMUTH": 654.19,
        "X": 29.33,
        "Y": -24.23
      },
      {
        "ID": 76,
        "AZIMUTH": 28.44,
        "X": 5.61,
        "Y": 53.97
      },
      {
        "ID": 77,
        "AZIMUTH": 677.18,
        "X": 36.41,
        "Y": -37.48
      },
      {
        "ID": 78,
        "AZIMUTH": 343.09,
        "X": 34.62,
        "Y": 13.89
      },
      {
        "ID": 82,
        "AZIMUTH": 753.68,
        "X": 42.21,
        "Y": -73.44
      },
      {
        "ID": 86,
        "AZIMUTH": 940.18,
        "X": -5.69,
        "Y": -43.51
      },
      {
        "ID": 88,
        "AZIMUTH": 165.76,
        "X": 16.9,
        "Y": 25.69
      }
    ],
    "16": [
      {
        "ID": 43,
        "AZIMUTH": 1768.62,
        "X": -4.99,
        "Y": 45.32
      },
      {
        "ID": 44,
        "AZIMUTH": 416.06,
        "X": 54.8,
        "Y": 6.68
      },
      {
        "ID": 46,
        "AZIMUTH": 439.26,
        "X": 40.66,
        "Y": 0.38
      },
      {
        "ID": 49,
        "AZIMUTH": 33.68,
        "X": 5.49,
        "Y": 43.0
      },
      {
        "ID": 50,
        "AZIMUTH": 45.86,
        "X": 5.17,
        "Y": 31.53
      },
      {
        "ID": 51,
        "AZIMUTH": 229.18,
        "X": 2.07,
        "Y": 29.39
      },
      {
        "ID": 52,
        "AZIMUTH": 49.72,
        "X": 4.11,
        "Y": 21.83
      },
      {
        "ID": 54,
        "AZIMUTH": 174.54,
        "X": 10.41,
        "Y": 14.65
      },
      {
        "ID": 55,
        "AZIMUTH": 187.99,
        "X": 8.23,
        "Y": 10.44
      },
      {
        "ID": 56,
        "AZIMUTH": 120.54,
        "X": 3.92,
        "Y": 8.83
      },
      {
        "ID": 57,
        "AZIMUTH": 199.51,
        "X": 15.15,
        "Y": 18.29
      },
      {
        "ID": 58,
        "AZIMUTH": 914.12,
        "X": -1.02,
        "Y": -16.07
      },
      {
        "ID": 59,
        "AZIMUTH": 1099.67,
        "X": -22.1,
        "Y": -26.66
      },
      {
        "ID": 60,
        "AZIMUTH": 895.82,
        "X": 0.11,
        "Y": -20.0
      },
      {
        "ID": 61,
        "AZIMUTH": 1023.97,
        "X": -9.39,
        "Y": -19.84
      },
      {
        "ID": 62,
        "AZIMUTH": 1069.03,
        "X": -15.2,
        "Y": -22.73
      },
      {
        "ID": 66,
        "AZIMUTH": 728.16,
        "X": 36.4,
        "Y": -53.6
      },
      {
        "ID": 67,
        "AZIMUTH": 711.93,
        "X": 6.49,
        "Y": -8.62
      },
      {
        "ID": 68,
        "AZIMUTH": 366.97,
        "X": 21.18,
        "Y": 6.45
      },
      {
        "ID": 70,
        "AZIMUTH": 641.39,
        "X": 22.16,
        "Y": -17.67
      },
      {
        "ID": 71,
        "AZIMUTH": 427.25,
        "X": 29.07,
        "Y": 2.24
      },
      {
        "ID": 72,
        "AZIMUTH": 558.62,
        "X": 29.52,
        "Y": -12.06
      },
      {
        "ID": 73,
        "AZIMUTH": 621.8,
        "X": 32.83,
        "Y": -22.69
      },
      {
        "ID": 74,
        "AZIMUTH": 649.02,
        "X": 29.07,
        "Y": -23.2
      },
      {
        "ID": 77,
        "AZIMUTH": 678.29,
        "X": 36.17,
        "Y": -37.1
      },
      {
        "ID": 78,
        "AZIMUTH": 340.41,
        "X": 35.02,
        "Y": 14.06
      },
      {
        "ID": 82,
        "AZIMUTH": 753.6,
        "X": 42.05,
        "Y": -72.98
      },
      {
        "ID": 86,
        "AZIMUTH": 940.68,
        "X": -5.86,
        "Y": -43.31
      },
      {
        "ID": 88,
        "AZIMUTH": 166.32,
        "X": 16.99,
        "Y": 25.8
      }
    ],
    "17": [
      {
        "ID": 43,
        "AZIMUTH": 1769.95,
        "X": -4.65,
        "Y": 44.17
      },
      {
        "ID": 44,
        "AZIMUTH": 410.69,
        "X": 54.8,
        "Y": 6.68
      },
      {
        "ID": 46,
        "AZIMUTH": 442.8,
        "X": 40.83,
        "Y": 0.71
      },
      {
        "ID": 49,
        "AZIMUTH": 35.54,
        "X": 5.54,
        "Y": 42.89
      },
      {
        "ID": 50,
        "AZIMUTH": 46.86,
        "X": 5.18,
        "Y": 31.51
      },
      {
        "ID": 51,
        "AZIMUTH": 229.54,
        "X": 2.09,
        "Y": 29.35
      },
      {
        "ID": 52,
        "AZIMUTH": 50.99,
        "X": 4.11,
        "Y": 21.79
      },
      {
        "ID": 54,
        "AZIMUTH": 173.82,
        "X": 10.42,
        "Y": 14.7
      },
      {
        "ID": 55,
        "AZIMUTH": 188.62,
        "X": 8.21,
        "Y": 10.42
      },
      {
        "ID": 56,
        "AZIMUTH": 120.37,
        "X": 3.92,
        "Y": 8.82
      },
      {
        "ID": 57,
        "AZIMUTH": 199.93,
        "X": 15.14,
        "Y": 18.28
      },
      {
        "ID": 58,
        "AZIMUTH": 914.05,
        "X": -1.04,
        "Y": -16.08
      },
      {
        "ID": 59,
        "AZIMUTH": 1099.41,
        "X": -22.1,
        "Y": -26.66
      },
      {
        "ID": 60,
        "AZIMUTH": 891.67,
        "X": 0.41,
        "Y": -19.84
      },
      {
        "ID": 61,
        "AZIMUTH": 1024.13,
        "X": -9.39,
        "Y": -19.84
      },
      {
        "ID": 62,
        "AZIMUTH": 1069.3,
        "X": -15.2,
        "Y": -22.73
      },
      {
        "ID": 66,
        "AZIMUTH": 728.13,
        "X": 36.32,
        "Y": -53.07
      },
      {
        "ID": 67,
        "AZIMUTH": 724.81,
        "X": 5.89,
        "Y": -8.6
      },
      {
        "ID": 68,
        "AZIMUTH": 351.8,
        "X": 20.89,
        "Y": 7.59
      },
      {
        "ID": 70,
        "AZIMUTH": 639.44,
        "X": 21.82,
        "Y": -17.23
      },
      {
        "ID": 71,
        "AZIMUTH": 415.93,
        "X": 28.78,
        "Y": 3.37
      },
      {
        "ID": 72,
        "AZIMUTH": 552.28,
        "X": 29.32,
        "Y": -11.24
      },
      {
        "ID": 73,
        "AZIMUTH": 617.53,
        "X": 32.73,
        "Y": -22.04
      },
      {
        "ID": 74,
        "AZIMUTH": 644.62,
        "X": 28.86,
        "Y": -22.23
      },
      {
        "ID": 77,
        "AZIMUTH": 676.18,
        "X": 36.03,
        "Y": -36.42
      },
      {
        "ID": 78,
        "AZIMUTH": 338.57,
        "X": 35.13,
        "Y": 14.16
      },
      {
        "ID": 82,
        "AZIMUTH": 751.15,
        "X": 41.9,
        "Y": -72.69
      },
      {
        "ID": 86,
        "AZIMUTH": 941.43,
        "X": -6.0,
        "Y": -43.21
      },
      {
        "ID": 88,
        "AZIMUTH": 165.85,
        "X": 16.97,
        "Y": 26.08
      },
      {
        "ID": 91,
        "AZIMUTH": 347.02,
        "X": 22.68,
        "Y": 6.72
      },
      {
        "ID": 92,
        "AZIMUTH": 630.53,
        "X": 28.46,
        "Y": -20.72
      }
    ],
    "18": [
      {
        "ID": 43,
        "AZIMUTH": 1772.76,
        "X": -4.46,
        "Y": 43.28
      },
      {
        "ID": 44,
        "AZIMUTH": 413.09,
        "X": 54.63,
        "Y": 6.47
      },
      {
        "ID": 46,
        "AZIMUTH": 442.14,
        "X": 41.21,
        "Y": 1.02
      },
      {
        "ID": 49,
        "AZIMUTH": 34.75,
        "X": 5.58,
        "Y": 42.84
      },
      {
        "ID": 50,
        "AZIMUTH": 46.36,
        "X": 5.16,
        "Y": 31.52
      },
      {
        "ID": 51,
        "AZIMUTH": 225.01,
        "X": 2.1,
        "Y": 29.34
      },
      {
        "ID": 52,
        "AZIMUTH": 50.93,
        "X": 4.12,
        "Y": 21.81
      },
      {
        "ID": 54,
        "AZIMUTH": 173.49,
        "X": 10.4,
        "Y": 14.7
      },
      {
        "ID": 55,
        "AZIMUTH": 189.52,
        "X": 8.23,
        "Y": 10.42
      },
      {
        "ID": 56,
        "AZIMUTH": 120.17,
        "X": 3.92,
        "Y": 8.84
      },
      {
        "ID": 57,
        "AZIMUTH": 199.97,
        "X": 15.15,
        "Y": 18.27
      },
      {
        "ID": 58,
        "AZIMUTH": 913.83,
        "X": -1.03,
        "Y": -16.08
      },
      {
        "ID": 59,
        "AZIMUTH": 1099.23,
        "X": -22.09,
        "Y": -26.65
      },
      {
        "ID": 60,
        "AZIMUTH": 888.13,
        "X": 0.64,
        "Y": -19.71
      },
      {
        "ID": 61,
        "AZIMUTH": 1024.42,
        "X": -9.4,
        "Y": -19.83
      },
      {
        "ID": 62,
        "AZIMUTH": 1069.47,
        "X": -15.21,
        "Y": -22.73
      },
      {
        "ID": 66,
        "AZIMUTH": 728.31,
        "X": 36.27,
        "Y": -52.62
      },
      {
        "ID": 67,
        "AZIMUTH": 738.62,
        "X": 5.3,
        "Y": -8.58
      },
      {
        "ID": 68,
        "AZIMUTH": 337.18,
        "X": 20.69,
        "Y": 8.67
      },
      {
        "ID": 70,
        "AZIMUTH": 639.42,
        "X": 21.46,
        "Y": -16.7
      },
      {
        "ID": 71,
        "AZIMUTH": 403.85,
        "X": 28.47,
        "Y": 4.54
      },
      {
        "ID": 72,
        "AZIMUTH": 546.29,
        "X": 29.08,
        "Y": -10.41
      },
      {
        "ID": 73,
        "AZIMUTH": 612.16,
        "X": 32.55,
        "Y": -21.28
      },
      {
        "ID": 77,
        "AZIMUTH": 676.93,
        "X": 35.86,
        "Y": -36.9
      },
      {
        "ID": 82,
        "AZIMUTH": 752.07,
        "X": 41.81,
        "Y": -72.27
      },
      {
        "ID": 86,
        "AZIMUTH": 940.85,
        "X": -5.97,
        "Y": -43.17
      },
      {
        "ID": 91,
        "AZIMUTH": 328.52,
        "X": 22.22,
        "Y": 8.25
      },
      {
        "ID": 92,
        "AZIMUTH": 627.66,
        "X": 28.15,
        "Y": -20.1
      }
    ],
    "19": [
      {
        "ID": 43,
        "AZIMUTH": 1771.35,
        "X": -4.31,
        "Y": 42.7
      },
      {
        "ID": 44,
        "AZIMUTH": 417.25,
        "X": 54.45,
        "Y": 6.45
      },
      {
        "ID": 46,
        "AZIMUTH": 441.71,
        "X": 41.34,
        "Y": 1.15
      },
      {
        "ID": 49,
        "AZIMUTH": 33.03,
        "X": 5.59,
        "Y": 42.88
      },
      {
        "ID": 50,
        "AZIMUTH": 46.14,
        "X": 5.17,
        "Y": 31.57
      },
      {
        "ID": 51,
        "AZIMUTH": 201.09,
        "X": 2.1,
        "Y": 29.31
      },
      {
        "ID": 52,
        "AZIMUTH": 50.57,
        "X": 4.12,
        "Y": 21.82
      },
      {
        "ID": 54,
        "AZIMUTH": 173.85,
        "X": 10.4,
        "Y": 14.67
      },
      {
        "ID": 55,
        "AZIMUTH": 188.84,
        "X": 8.22,
        "Y": 10.42
      },
      {
        "ID": 56,
        "AZIMUTH": 120.27,
        "X": 3.92,
        "Y": 8.83
      },
      {
        "ID": 57,
        "AZIMUTH": 200.02,
        "X": 15.15,
        "Y": 18.25
      },
      {
        "ID": 58,
        "AZIMUTH": 914.04,
        "X": -1.04,
        "Y": -16.08
      },
      {
        "ID": 59,
        "AZIMUTH": 1099.79,
        "X": -22.06,
        "Y": -26.6
      },
      {
        "ID": 60,
        "AZIMUTH": 884.84,
        "X": 0.87,
        "Y": -19.59
      },
      {
        "ID": 61,
        "AZIMUTH": 1024.09,
        "X": -9.38,
        "Y": -19.85
      },
      {
        "ID": 62,
        "AZIMUTH": 1069.46,
        "X": -15.21,
        "Y": -22.73
      },
      {
        "ID": 66,
        "AZIMUTH": 727.05,
        "X": 36.09,
        "Y": -52.25
      },
      {
        "ID": 67,
        "AZIMUTH": 754.76,
        "X": 4.63,
        "Y": -8.52
      },
      {
        "ID": 68,
        "AZIMUTH": 322.07,
        "X": 20.43,
        "Y": 9.82
      },
      {
        "ID": 70,
        "AZIMUTH": 639.84,
        "X": 21.04,
        "Y": -16.26
      },
      {
        "ID": 71,
        "AZIMUTH": 392.87,
        "X": 28.19,
        "Y": 5.66
      },
      {
        "ID": 72,
        "AZIMUTH": 540.27,
        "X": 28.85,
        "Y": -9.68
      },
      {
        "ID": 73,
        "AZIMUTH": 608.28,
        "X": 32.4,
        "Y": -20.58
      },
      {
        "ID": 77,
        "AZIMUTH": 676.99,
        "X": 35.7,
        "Y": -36.9
      },
      {
        "ID": 82,
        "AZIMUTH": 749.61,
        "X": 41.71,
        "Y": -71.35
      },
      {
        "ID": 86,
        "AZIMUTH": 940.2,
        "X": -5.92,
        "Y": -43.16
      },
      {
        "ID": 92,
        "AZIMUTH": 623.43,
        "X": 27.84,
        "Y": -19.34
      },
      {
        "ID": 93,
        "AZIMUTH": 669.68,
        "X": 41.67,
        "Y": -46.73
      },
      {
        "ID": 95,
        "AZIMUTH": 364.93,
        "X": 24.44,
        "Y": 7.5
      },
      {
        "ID": 97,
        "AZIMUTH": 349.24,
        "X": 35.77,
        "Y": 13.37
      }
    ],
    "20": [
      {
        "ID": 43,
        "AZIMUTH": 1751.17,
        "X": -4.16,
        "Y": 41.98
      },
      {
        "ID": 44,
        "AZIMUTH": 418.2,
        "X": 54.27,
        "Y": 6.4
      },
      {
        "ID": 46,
        "AZIMUTH": 441.36,
        "X": 41.37,
        "Y": 1.16
      },
      {
        "ID": 49,
        "AZIMUTH": 32.98,
        "X": 5.5,
        "Y": 42.97
      },
      {
        "ID": 50,
        "AZIMUTH": 46.85,
        "X": 5.18,
        "Y": 31.54
      },
      {
        "ID": 51,
        "AZIMUTH": 204.68,
        "X": 2.08,
        "Y": 29.37
      },
      {
        "ID": 52,
        "AZIMUTH": 50.19,
        "X": 4.11,
        "Y": 21.83
      },
      {
        "ID": 54,
        "AZIMUTH": 174.49,
        "X": 10.41,
        "Y": 14.68
      },
      {
        "ID": 55,
        "AZIMUTH": 188.97,
        "X": 8.23,
        "Y": 10.41
      },
      {
        "ID": 56,
        "AZIMUTH": 120.53,
        "X": 3.93,
        "Y": 8.82
      },
      {
        "ID": 57,
        "AZIMUTH": 199.53,
        "X": 15.15,
        "Y": 18.28
      },
      {
        "ID": 58,
        "AZIMUTH": 914.11,
        "X": -1.02,
        "Y": -16.07
      },
      {
        "ID": 59,
        "AZIMUTH": 1100.21,
        "X": -22.06,
        "Y": -26.58
      },
      {
        "ID": 60,
        "AZIMUTH": 881.43,
        "X": 1.1,
        "Y": -19.48
      },
      {
        "ID": 61,
        "AZIMUTH": 1023.56,
        "X": -9.38,
        "Y": -19.86
      },
      {
        "ID": 62,
        "AZIMUTH": 1069.23,
        "X": -15.22,
        "Y": -22.73
      },
      {
        "ID": 66,
        "AZIMUTH": 725.24,
        "X": 36.01,
        "Y": -51.84
      },
      {
        "ID": 67,
        "AZIMUTH": 773.93,
        "X": 3.96,
        "Y": -8.55
      },
      {
        "ID": 68,
        "AZIMUTH": 307.51,
        "X": 20.17,
        "Y": 10.97
      },
      {
        "ID": 70,
        "AZIMUTH": 636.87,
        "X": 20.58,
        "Y": -15.75
      },
      {
        "ID": 71,
        "AZIMUTH": 381.76,
        "X": 27.9,
        "Y": 6.78
      },
      {
        "ID": 72,
        "AZIMUTH": 533.48,
        "X": 28.66,
        "Y": -8.89
      },
      {
        "ID": 73,
        "AZIMUTH": 603.84,
        "X": 32.26,
        "Y": -19.86
      },
      {
        "ID": 82,
        "AZIMUTH": 748.25,
        "X": 41.59,
        "Y": -70.68
      },
      {
        "ID": 86,
        "AZIMUTH": 938.91,
        "X": -5.79,
        "Y": -43.23
      },
      {
        "ID": 92,
        "AZIMUTH": 618.48,
        "X": 27.59,
        "Y": -18.51
      },
      {
        "ID": 93,
        "AZIMUTH": 669.04,
        "X": 41.76,
        "Y": -46.66
      },
      {
        "ID": 95,
        "AZIMUTH": 354.04,
        "X": 24.17,
        "Y": 8.53
      },
      {
        "ID": 97,
        "AZIMUTH": 337.62,
        "X": 34.77,
        "Y": 14.85
      }
    ],
    "21": [
      {
        "ID": 43,
        "AZIMUTH": 1766.82,
        "X": -4.08,
        "Y": 41.19
      },
      {
        "ID": 44,
        "AZIMUTH": 418.55,
        "X": 54.14,
        "Y": 6.34
      },
      {
        "ID": 46,
        "AZIMUTH": 440.87,
        "X": 41.39,
        "Y": 1.18
      },
      {
        "ID": 49,
        "AZIMUTH": 29.79,
        "X": 5.25,
        "Y": 43.62
      },
      {
        "ID": 50,
        "AZIMUTH": 45.88,
        "X": 5.17,
        "Y": 31.53
      },
      {
        "ID": 51,
        "AZIMUTH": 234.79,
        "X": 2.07,
        "Y": 29.36
      },
      {
        "ID": 52,
        "AZIMUTH": 48.78,
        "X": 4.13,
        "Y": 21.82
      },
      {
        "ID": 54,
        "AZIMUTH": 175.4,
        "X": 10.43,
        "Y": 14.67
      },
      {
        "ID": 55,
        "AZIMUTH": 187.94,
        "X": 8.21,
        "Y": 10.43
      },
      {
        "ID": 56,
        "AZIMUTH": 120.64,
        "X": 3.93,
        "Y": 8.82
      },
      {
        "ID": 57,
        "AZIMUTH": 199.44,
        "X": 15.13,
        "Y": 18.31
      },
      {
        "ID": 58,
        "AZIMUTH": 914.24,
        "X": -1.03,
        "Y": -16.09
      },
      {
        "ID": 59,
        "AZIMUTH": 1099.98,
        "X": -22.12,
        "Y": -26.65
      },
      {
        "ID": 60,
        "AZIMUTH": 878.71,
        "X": 1.3,
        "Y": -19.38
      },
      {
        "ID": 61,
        "AZIMUTH": 1023.95,
        "X": -9.4,
        "Y": -19.84
      },
      {
        "ID": 62,
        "AZIMUTH": 1068.95,
        "X": -15.21,
        "Y": -22.74
      },
      {
        "ID": 66,
        "AZIMUTH": 722.53,
        "X": 35.92,
        "Y": -51.39
      },
      {
        "ID": 67,
        "AZIMUTH": 795.45,
        "X": 3.23,
        "Y": -8.56
      },
      {
        "ID": 68,
        "AZIMUTH": 293.3,
        "X": 19.89,
        "Y": 12.13
      },
      {
        "ID": 70,
        "AZIMUTH": 634.48,
        "X": 20.07,
        "Y": -15.18
      },
      {
        "ID": 71,
        "AZIMUTH": 369.97,
        "X": 27.61,
        "Y": 7.93
      },
      {
        "ID": 72,
        "AZIMUTH": 527.67,
        "X": 28.47,
        "Y": -8.15
      },
      {
        "ID": 73,
        "AZIMUTH": 600.28,
        "X": 32.09,
        "Y": -19.24
      },
      {
        "ID": 86,
        "AZIMUTH": 937.78,
        "X": -5.78,
        "Y": -43.22
      },
      {
        "ID": 92,
        "AZIMUTH": 613.43,
        "X": 27.35,
        "Y": -17.62
      },
      {
        "ID": 93,
        "AZIMUTH": 669.23,
        "X": 41.82,
        "Y": -46.6
      },
      {
        "ID": 95,
        "AZIMUTH": 342.72,
        "X": 23.91,
        "Y": 9.58
      },
      {
        "ID": 97,
        "AZIMUTH": 318.86,
        "X": 33.12,
        "Y": 17.03
      },
      {
        "ID": 99,
        "AZIMUTH": 668.29,
        "X": 35.29,
        "Y": -33.74
      }
    ],
    "22": [
      {
        "ID": 43,
        "AZIMUTH": 1709.72,
        "X": -3.72,
        "Y": 40.1
      },
      {
        "ID": 44,
        "AZIMUTH": 419.29,
        "X": 54.06,
        "Y": 6.26
      },
      {
        "ID": 46,
        "AZIMUTH": 441.17,
        "X": 41.34,
        "Y": 1.11
      },
      {
        "ID": 49,
        "AZIMUTH": 30.0,
        "X": 5.23,
        "Y": 43.62
      },
      {
        "ID": 50,
        "AZIMUTH": 46.61,
        "X": 5.18,
        "Y": 31.49
      },
      {
        "ID": 51,
        "AZIMUTH": 226.06,
        "X": 2.09,
        "Y": 29.34
      },
      {
        "ID": 52,
        "AZIMUTH": 50.34,
        "X": 4.11,
        "Y": 21.8
      },
      {
        "ID": 54,
        "AZIMUTH": 174.49,
        "X": 10.42,
        "Y": 14.65
      },
      {
        "ID": 55,
        "AZIMUTH": 188.77,
        "X": 8.23,
        "Y": 10.41
      },
      {
        "ID": 56,
        "AZIMUTH": 120.54,
        "X": 3.93,
        "Y": 8.82
      },
      {
        "ID": 57,
        "AZIMUTH": 200.15,
        "X": 15.14,
        "Y": 18.27
      },
      {
        "ID": 58,
        "AZIMUTH": 914.21,
        "X": -1.04,
        "Y": -16.09
      },
      {
        "ID": 59,
        "AZIMUTH": 1099.64,
        "X": -22.09,
        "Y": -26.64
      },
      {
        "ID": 60,
        "AZIMUTH": 876.48,
        "X": 1.45,
        "Y": -19.29
      },
      {
        "ID": 61,
        "AZIMUTH": 1024.12,
        "X": -9.41,
        "Y": -19.86
      },
      {
        "ID": 62,
        "AZIMUTH": 1069.34,
        "X": -15.21,
        "Y": -22.72
      },
      {
        "ID": 66,
        "AZIMUTH": 721.24,
        "X": 35.75,
        "Y": -50.74
      },
      {
        "ID": 67,
        "AZIMUTH": 819.7,
        "X": 2.45,
        "Y": -8.5
      },
      {
        "ID": 68,
        "AZIMUTH": 279.77,
        "X": 19.55,
        "Y": 13.26
      },
      {
        "ID": 70,
        "AZIMUTH": 634.55,
        "X": 19.56,
        "Y": -14.66
      },
      {
        "ID": 71,
        "AZIMUTH": 358.16,
        "X": 27.34,
        "Y": 9.11
      },
      {
        "ID": 72,
        "AZIMUTH": 521.21,
        "X": 28.24,
        "Y": -7.31
      },
      {
        "ID": 73,
        "AZIMUTH": 595.14,
        "X": 31.94,
        "Y": -18.57
      },
      {
        "ID": 86,
        "AZIMUTH": 937.43,
        "X": -5.73,
        "Y": -43.29
      },
      {
        "ID": 92,
        "AZIMUTH": 609.42,
        "X": 27.14,
        "Y": -16.86
      },
      {
        "ID": 93,
        "AZIMUTH": 667.43,
        "X": 42.25,
        "Y": -46.55
      },
      {
        "ID": 95,
        "AZIMUTH": 330.74,
        "X": 23.62,
        "Y": 10.61
      },
      {
        "ID": 99,
        "AZIMUTH": 665.6,
        "X": 35.15,
        "Y": -33.09
      },
      {
        "ID": 100,
        "AZIMUTH": 1124.31,
        "X": -33.84,
        "Y": -34.27
      }
    ],
    "23": [
      {
        "ID": 43,
        "AZIMUTH": 1704.04,
        "X": -3.66,
        "Y": 39.67
      },
      {
        "ID": 44,
        "AZIMUTH": 418.61,
        "X": 53.97,
        "Y": 6.23
      },
      {
        "ID": 46,
        "AZIMUTH": 440.76,
        "X": 41.37,
        "Y": 1.13
      },
      {
        "ID": 49,
        "AZIMUTH": 34.45,
        "X": 5.38,
        "Y": 43.27
      },
      {
        "ID": 50,
        "AZIMUTH": 46.41,
        "X": 5.17,
        "Y": 31.55
      },
      {
        "ID": 51,
        "AZIMUTH": 222.21,
        "X": 2.09,
        "Y": 29.35
      },
      {
        "ID": 52,
        "AZIMUTH": 48.92,
        "X": 4.12,
        "Y": 21.82
      },
      {
        "ID": 54,
        "AZIMUTH": 175.0,
        "X": 10.42,
        "Y": 14.65
      },
      {
        "ID": 55,
        "AZIMUTH": 188.4,
        "X": 8.23,
        "Y": 10.43
      },
      {
        "ID": 56,
        "AZIMUTH": 120.61,
        "X": 3.93,
        "Y": 8.83
      },
      {
        "ID": 57,
        "AZIMUTH": 199.73,
        "X": 15.15,
        "Y": 18.28
      },
      {
        "ID": 58,
        "AZIMUTH": 915.2,
        "X": -1.12,
        "Y": -16.13
      },
      {
        "ID": 59,
        "AZIMUTH": 1100.45,
        "X": -22.13,
        "Y": -26.64
      },
      {
        "ID": 60,
        "AZIMUTH": 875.43,
        "X": 1.5,
        "Y": -19.25
      },
      {
        "ID": 61,
        "AZIMUTH": 1024.08,
        "X": -9.39,
        "Y": -19.84
      },
      {
        "ID": 62,
        "AZIMUTH": 1068.96,
        "X": -15.2,
        "Y": -22.73
      },
      {
        "ID": 66,
        "AZIMUTH": 718.37,
        "X": 35.63,
        "Y": -50.22
      },
      {
        "ID": 67,
        "AZIMUTH": 841.39,
        "X": 1.76,
        "Y": -8.51
      },
      {
        "ID": 68,
        "AZIMUTH": 266.2,
        "X": 19.26,
        "Y": 14.39
      },
      {
        "ID": 70,
        "AZIMUTH": 634.09,
        "X": 19.16,
        "Y": -14.26
      },
      {
        "ID": 71,
        "AZIMUTH": 346.65,
        "X": 27.05,
        "Y": 10.26
      },
      {
        "ID": 72,
        "AZIMUTH": 514.82,
        "X": 28.07,
        "Y": -6.57
      },
      {
        "ID": 73,
        "AZIMUTH": 592.2,
        "X": 31.79,
        "Y": -18.23
      },
      {
        "ID": 86,
        "AZIMUTH": 937.23,
        "X": -5.71,
        "Y": -43.27
      },
      {
        "ID": 92,
        "AZIMUTH": 606.12,
        "X": 26.92,
        "Y": -15.98
      },
      {
        "ID": 93,
        "AZIMUTH": 668.89,
        "X": 41.95,
        "Y": -46.6
      },
      {
        "ID": 95,
        "AZIMUTH": 319.16,
        "X": 23.35,
        "Y": 11.61
      },
      {
        "ID": 99,
        "AZIMUTH": 662.66,
        "X": 35.01,
        "Y": -32.44
      },
      {
        "ID": 100,
        "AZIMUTH": 1127.72,
        "X": -33.52,
        "Y": -34.16
      }
    ],
    "24": [
      {
        "ID": 43,
        "AZIMUTH": 1672.49,
        "X": -3.49,
        "Y": 39.09
      },
      {
        "ID": 44,
        "AZIMUTH": 419.05,
        "X": 53.81,
        "Y": 6.16
      },
      {
        "ID": 46,
        "AZIMUTH": 441.24,
        "X": 41.31,
        "Y": 1.12
      },
      {
        "ID": 49,
        "AZIMUTH": 34.86,
        "X": 5.5,
        "Y": 43.01
      },
      {
        "ID": 50,
        "AZIMUTH": 46.2,
        "X": 5.16,
        "Y": 31.53
      },
      {
        "ID": 51,
        "AZIMUTH": 213.03,
        "X": 2.09,
        "Y": 29.35
      },
      {
        "ID": 52,
        "AZIMUTH": 50.37,
        "X": 4.12,
        "Y": 21.82
      },
      {
        "ID": 54,
        "AZIMUTH": 173.95,
        "X": 10.39,
        "Y": 14.64
      },
      {
        "ID": 55,
        "AZIMUTH": 188.5,
        "X": 8.24,
        "Y": 10.43
      },
      {
        "ID": 56,
        "AZIMUTH": 120.44,
        "X": 3.92,
        "Y": 8.82
      },
      {
        "ID": 57,
        "AZIMUTH": 199.81,
        "X": 15.16,
        "Y": 18.26
      },
      {
        "ID": 58,
        "AZIMUTH": 918.04,
        "X": -1.33,
        "Y": -16.23
      },
      {
        "ID": 59,
        "AZIMUTH": 1100.21,
        "X": -22.08,
        "Y": -26.62
      },
      {
        "ID": 60,
        "AZIMUTH": 873.14,
        "X": 1.68,
        "Y": -19.12
      },
      {
        "ID": 61,
        "AZIMUTH": 1023.51,
        "X": -9.37,
        "Y": -19.85
      },
      {
        "ID": 62,
        "AZIMUTH": 1069.05,
        "X": -15.22,
        "Y": -22.73
      },
      {
        "ID": 66,
        "AZIMUTH": 715.93,
        "X": 35.51,
        "Y": -49.52
      },
      {
        "ID": 67,
        "AZIMUTH": 863.06,
        "X": 1.12,
        "Y": -8.59
      },
      {
        "ID": 68,
        "AZIMUTH": 252.99,
        "X": 18.98,
        "Y": 15.58
      },
      {
        "ID": 70,
        "AZIMUTH": 631.41,
        "X": 18.66,
        "Y": -13.83
      },
      {
        "ID": 71,
        "AZIMUTH": 335.44,
        "X": 26.76,
        "Y": 11.41
      },
      {
        "ID": 72,
        "AZIMUTH": 508.27,
        "X": 27.9,
        "Y": -5.83
      },
      {
        "ID": 73,
        "AZIMUTH": 593.23,
        "X": 31.64,
        "Y": -17.92
      },
      {
        "ID": 86,
        "AZIMUTH": 937.43,
        "X": -5.75,
        "Y": -43.28
      },
      {
        "ID": 92,
        "AZIMUTH": 599.31,
        "X": 26.67,
        "Y": -15.03
      },
      {
        "ID": 93,
        "AZIMUTH": 669.13,
        "X": 41.81,
        "Y": -46.7
      },
      {
        "ID": 95,
        "AZIMUTH": 308.05,
        "X": 23.07,
        "Y": 12.63
      },
      {
        "ID": 99,
        "AZIMUTH": 660.37,
        "X": 34.79,
        "Y": -31.74
      },
      {
        "ID": 100,
        "AZIMUTH": 1127.83,
        "X": -33.4,
        "Y": -34.0
      },
      {
        "ID": 101,
        "AZIMUTH": 679.89,
        "X": 51.14,
        "Y": -55.72
      },
      {
        "ID": 102,
        "AZIMUTH": 392.73,
        "X": 39.78,
        "Y": 8.27
      }
    ],
    "25": [
      {
        "ID": 43,
        "AZIMUTH": 1658.47,
        "X": -3.19,
        "Y": 38.05
      },
      {
        "ID": 44,
        "AZIMUTH": 418.88,
        "X": 53.7,
        "Y": 6.11
      },
      {
        "ID": 46,
        "AZIMUTH": 441.56,
        "X": 41.32,
        "Y": 1.11
      },
      {
        "ID": 49,
        "AZIMUTH": 35.78,
        "X": 5.52,
        "Y": 42.88
      },
      {
        "ID": 50,
        "AZIMUTH": 46.11,
        "X": 5.17,
        "Y": 31.51
      },
      {
        "ID": 51,
        "AZIMUTH": 198.69,
        "X": 2.09,
        "Y": 29.33
      },
      {
        "ID": 52,
        "AZIMUTH": 49.39,
        "X": 4.13,
        "Y": 21.8
      },
      {
        "ID": 54,
        "AZIMUTH": 174.4,
        "X": 10.4,
        "Y": 14.67
      },
      {
        "ID": 55,
        "AZIMUTH": 188.83,
        "X": 8.24,
        "Y": 10.43
      },
      {
        "ID": 56,
        "AZIMUTH": 120.42,
        "X": 3.92,
        "Y": 8.82
      },
      {
        "ID": 57,
        "AZIMUTH": 199.72,
        "X": 15.14,
        "Y": 18.28
      },
      {
        "ID": 58,
        "AZIMUTH": 921.98,
        "X": -1.65,
        "Y": -16.37
      },
      {
        "ID": 59,
        "AZIMUTH": 1099.61,
        "X": -22.07,
        "Y": -26.64
      },
      {
        "ID": 60,
        "AZIMUTH": 871.27,
        "X": 1.77,
        "Y": -19.14
      },
      {
        "ID": 61,
        "AZIMUTH": 1024.04,
        "X": -9.39,
        "Y": -19.86
      },
      {
        "ID": 62,
        "AZIMUTH": 1069.24,
        "X": -15.2,
        "Y": -22.72
      },
      {
        "ID": 66,
        "AZIMUTH": 714.34,
        "X": 35.34,
        "Y": -48.92
      },
      {
        "ID": 67,
        "AZIMUTH": 880.85,
        "X": 0.57,
        "Y": -8.69
      },
      {
        "ID": 68,
        "AZIMUTH": 242.35,
        "X": 18.79,
        "Y": 16.55
      },
      {
        "ID": 70,
        "AZIMUTH": 629.67,
        "X": 18.2,
        "Y": -13.44
      },
      {
        "ID": 71,
        "AZIMUTH": 324.08,
        "X": 26.48,
        "Y": 12.54
      },
      {
        "ID": 72,
        "AZIMUTH": 500.38,
        "X": 27.69,
        "Y": -5.01
      },
      {
        "ID": 73,
        "AZIMUTH": 595.64,
        "X": 31.43,
        "Y": -17.93
      },
      {
        "ID": 82,
        "AZIMUTH": 747.03,
        "X": 40.7,
        "Y": -67.93
      },
      {
        "ID": 86,
        "AZIMUTH": 937.99,
        "X": -5.82,
        "Y": -43.23
      },
      {
        "ID": 92,
        "AZIMUTH": 591.89,
        "X": 26.42,
        "Y": -14.12
      },
      {
        "ID": 93,
        "AZIMUTH": 669.43,
        "X": 41.85,
        "Y": -46.77
      },
      {
        "ID": 95,
        "AZIMUTH": 297.28,
        "X": 22.8,
        "Y": 13.61
      },
      {
        "ID": 99,
        "AZIMUTH": 657.84,
        "X": 34.54,
        "Y": -31.07
      },
      {
        "ID": 100,
        "AZIMUTH": 1127.42,
        "X": -33.22,
        "Y": -33.84
      },
      {
        "ID": 101,
        "AZIMUTH": 677.85,
        "X": 51.23,
        "Y": -54.92
      },
      {
        "ID": 102,
        "AZIMUTH": 391.69,
        "X": 39.68,
        "Y": 8.22
      }
    ],
    "26": [
      {
        "ID": 43,
        "AZIMUTH": 1645.21,
        "X": -2.89,
        "Y": 37.16
      },
      {
        "ID": 44,
        "AZIMUTH": 419.53,
        "X": 53.67,
        "Y": 6.15
      },
      {
        "ID": 46,
        "AZIMUTH": 441.08,
        "X": 41.37,
        "Y": 1.14
      },
      {
        "ID": 49,
        "AZIMUTH": 34.53,
        "X": 5.5,
        "Y": 42.91
      },
      {
        "ID": 50,
        "AZIMUTH": 46.56,
        "X": 5.19,
        "Y": 31.5
      },
      {
        "ID": 51,
        "AZIMUTH": 231.89,
        "X": 2.07,
        "Y": 29.37
      },
      {
        "ID": 52,
        "AZIMUTH": 49.9,
        "X": 4.13,
        "Y": 21.78
      },
      {
        "ID": 54,
        "AZIMUTH": 174.47,
        "X": 10.4,
        "Y": 14.66
      },
      {
        "ID": 55,
        "AZIMUTH": 188.49,
        "X": 8.22,
        "Y": 10.42
      },
      {
        "ID": 56,
        "AZIMUTH": 120.48,
        "X": 3.93,
        "Y": 8.82
      },
      {
        "ID": 57,
        "AZIMUTH": 199.4,
        "X": 15.14,
        "Y": 18.29
      },
      {
        "ID": 58,
        "AZIMUTH": 924.91,
        "X": -1.87,
        "Y": -16.51
      },
      {
        "ID": 59,
        "AZIMUTH": 1100.03,
        "X": -22.11,
        "Y": -26.65
      },
      {
        "ID": 60,
        "AZIMUTH": 866.67,
        "X": 2.09,
        "Y": -18.96
      },
      {
        "ID": 61,
        "AZIMUTH": 1023.96,
        "X": -9.39,
        "Y": -19.83
      },
      {
        "ID": 62,
        "AZIMUTH": 1069.05,
        "X": -15.2,
        "Y": -22.73
      },
      {
        "ID": 66,
        "AZIMUTH": 712.77,
        "X": 35.17,
        "Y": -48.23
      },
      {
        "ID": 67,
        "AZIMUTH": 899.64,
        "X": -0.01,
        "Y": -8.78
      },
      {
        "ID": 68,
        "AZIMUTH": 233.43,
        "X": 18.66,
        "Y": 17.37
      },
      {
        "ID": 70,
        "AZIMUTH": 628.02,
        "X": 17.71,
        "Y": -13.09
      },
      {
        "ID": 71,
        "AZIMUTH": 313.21,
        "X": 26.18,
        "Y": 13.74
      },
      {
        "ID": 72,
        "AZIMUTH": 492.24,
        "X": 27.5,
        "Y": -4.21
      },
      {
        "ID": 73,
        "AZIMUTH": 595.32,
        "X": 31.21,
        "Y": -17.66
      },
      {
        "ID": 82,
        "AZIMUTH": 747.85,
        "X": 40.59,
        "Y": -67.58
      },
      {
        "ID": 86,
        "AZIMUTH": 937.67,
        "X": -5.75,
        "Y": -43.24
      },
      {
        "ID": 92,
        "AZIMUTH": 585.3,
        "X": 26.2,
        "Y": -13.19
      },
      {
        "ID": 93,
        "AZIMUTH": 665.84,
        "X": 42.51,
        "Y": -46.34
      },
      {
        "ID": 95,
        "AZIMUTH": 287.23,
        "X": 22.57,
        "Y": 14.53
      },
      {
        "ID": 99,
        "AZIMUTH": 656.4,
        "X": 34.35,
        "Y": -30.5
      },
      {
        "ID": 100,
        "AZIMUTH": 1125.39,
        "X": -33.08,
        "Y": -33.73
      },
      {
        "ID": 102,
        "AZIMUTH": 392.22,
        "X": 39.75,
        "Y": 8.23
      },
      {
        "ID": 105,
        "AZIMUTH": 399.79,
        "X": 92.23,
        "Y": 20.51
      },
      {
        "ID": 107,
        "AZIMUTH": 1779.34,
        "X": -2.68,
        "Y": 53.12
      }
    ],
    "27": [
      {
        "ID": 43,
        "AZIMUTH": 1663.27,
        "X": -2.93,
        "Y": 36.7
      },
      {
        "ID": 44,
        "AZIMUTH": 419.18,
        "X": 53.54,
        "Y": 6.11
      },
      {
        "ID": 46,
        "AZIMUTH": 441.16,
        "X": 41.32,
        "Y": 1.11
      },
      {
        "ID": 49,
        "AZIMUTH": 32.23,
        "X": 5.3,
        "Y": 43.45
      },
      {
        "ID": 50,
        "AZIMUTH": 46.86,
        "X": 5.19,
        "Y": 31.47
      },
      {
        "ID": 51,
        "AZIMUTH": 212.25,
        "X": 2.09,
        "Y": 29.35
      },
      {
        "ID": 52,
        "AZIMUTH": 51.14,
        "X": 4.12,
        "Y": 21.78
      },
      {
        "ID": 54,
        "AZIMUTH": 173.89,
        "X": 10.41,
        "Y": 14.7
      },
      {
        "ID": 55,
        "AZIMUTH": 188.94,
        "X": 8.24,
        "Y": 10.41
      },
      {
        "ID": 56,
        "AZIMUTH": 120.42,
        "X": 3.93,
        "Y": 8.83
      },
      {
        "ID": 57,
        "AZIMUTH": 199.75,
        "X": 15.14,
        "Y": 18.28
      },
      {
        "ID": 58,
        "AZIMUTH": 922.62,
        "X": -1.91,
        "Y": -16.66
      },
      {
        "ID": 59,
        "AZIMUTH": 1099.55,
        "X": -22.08,
        "Y": -26.63
      },
      {
        "ID": 60,
        "AZIMUTH": 864.85,
        "X": 2.24,
        "Y": -18.87
      },
      {
        "ID": 61,
        "AZIMUTH": 1024.35,
        "X": -9.42,
        "Y": -19.85
      },
      {
        "ID": 62,
        "AZIMUTH": 1069.39,
        "X": -15.22,
        "Y": -22.73
      },
      {
        "ID": 66,
        "AZIMUTH": 709.8,
        "X": 35.02,
        "Y": -47.55
      },
      {
        "ID": 67,
        "AZIMUTH": 918.57,
        "X": -0.62,
        "Y": -8.92
      },
      {
        "ID": 68,
        "AZIMUTH": 225.35,
        "X": 18.55,
        "Y": 18.22
      },
      {
        "ID": 70,
        "AZIMUTH": 629.12,
        "X": 17.25,
        "Y": -12.7
      },
      {
        "ID": 71,
        "AZIMUTH": 302.41,
        "X": 25.9,
        "Y": 15.02
      },
      {
        "ID": 72,
        "AZIMUTH": 484.25,
        "X": 27.26,
        "Y": -3.36
      },
      {
        "ID": 73,
        "AZIMUTH": 591.81,
        "X": 30.97,
        "Y": -17.05
      },
      {
        "ID": 82,
        "AZIMUTH": 747.21,
        "X": 40.35,
        "Y": -67.1
      },
      {
        "ID": 86,
        "AZIMUTH": 937.98,
        "X": -5.76,
        "Y": -43.25
      },
      {
        "ID": 92,
        "AZIMUTH": 578.03,
        "X": 25.95,
        "Y": -12.27
      },
      {
        "ID": 93,
        "AZIMUTH": 668.49,
        "X": 42.02,
        "Y": -46.67
      },
      {
        "ID": 95,
        "AZIMUTH": 278.13,
        "X": 22.34,
        "Y": 15.42
      },
      {
        "ID": 99,
        "AZIMUTH": 652.83,
        "X": 34.19,
        "Y": -29.78
      },
      {
        "ID": 100,
        "AZIMUTH": 1125.58,
        "X": -32.95,
        "Y": -33.59
      },
      {
        "ID": 102,
        "AZIMUTH": 392.15,
        "X": 39.7,
        "Y": 8.18
      },
      {
        "ID": 105,
        "AZIMUTH": 400.9,
        "X": 91.3,
        "Y": 20.08
      },
      {
        "ID": 107,
        "AZIMUTH": 1779.81,
        "X": -2.55,
        "Y": 52.35
      },
      {
        "ID": 109,
        "AZIMUTH": 342.01,
        "X": 34.03,
        "Y": 13.68
      }
    ],
    "28": [
      {
        "ID": 43,
        "AZIMUTH": 1684.09,
        "X": -2.81,
        "Y": 36.12
      },
      {
        "ID": 44,
        "AZIMUTH": 419.37,
        "X": 53.46,
        "Y": 6.1
      },
      {
        "ID": 46,
        "AZIMUTH": 440.2,
        "X": 41.36,
        "Y": 1.24
      },
      {
        "ID": 49,
        "AZIMUTH": 35.89,
        "X": 5.45,
        "Y": 43.11
      },
      {
        "ID": 50,
        "AZIMUTH": 46.87,
        "X": 5.18,
        "Y": 31.51
      },
      {
        "ID": 51,
        "AZIMUTH": 195.26,
        "X": 2.09,
        "Y": 29.35
      },
      {
        "ID": 52,
        "AZIMUTH": 49.12,
        "X": 4.12,
        "Y": 21.81
      },
      {
        "ID": 54,
        "AZIMUTH": 174.92,
        "X": 10.41,
        "Y": 14.65
      },
      {
        "ID": 55,
        "AZIMUTH": 188.23,
        "X": 8.24,
        "Y": 10.45
      },
      {
        "ID": 56,
        "AZIMUTH": 120.58,
        "X": 3.93,
        "Y": 8.82
      },
      {
        "ID": 57,
        "AZIMUTH": 199.64,
        "X": 15.14,
        "Y": 18.3
      },
      {
        "ID": 58,
        "AZIMUTH": 906.2,
        "X": -0.94,
        "Y": -16.31
      },
      {
        "ID": 59,
        "AZIMUTH": 1099.4,
        "X": -22.12,
        "Y": -26.65
      },
      {
        "ID": 60,
        "AZIMUTH": 863.3,
        "X": 2.34,
        "Y": -18.81
      },
      {
        "ID": 61,
        "AZIMUTH": 1024.4,
        "X": -9.42,
        "Y": -19.85
      },
      {
        "ID": 62,
        "AZIMUTH": 1068.82,
        "X": -15.18,
        "Y": -22.71
      },
      {
        "ID": 66,
        "AZIMUTH": 707.91,
        "X": 34.83,
        "Y": -46.86
      },
      {
        "ID": 67,
        "AZIMUTH": 939.86,
        "X": -1.33,
        "Y": -9.08
      },
      {
        "ID": 68,
        "AZIMUTH": 215.41,
        "X": 18.59,
        "Y": 19.25
      },
      {
        "ID": 70,
        "AZIMUTH": 629.51,
        "X": 16.78,
        "Y": -12.37
      },
      {
        "ID": 71,
        "AZIMUTH": 291.64,
        "X": 25.64,
        "Y": 16.26
      },
      {
        "ID": 72,
        "AZIMUTH": 476.08,
        "X": 27.04,
        "Y": -2.57
      },
      {
        "ID": 73,
        "AZIMUTH": 586.52,
        "X": 30.77,
        "Y": -16.28
      },
      {
        "ID": 82,
        "AZIMUTH": 744.8,
        "X": 40.22,
        "Y": -66.33
      },
      {
        "ID": 86,
        "AZIMUTH": 938.7,
        "X": -5.79,
        "Y": -43.19
      },
      {
        "ID": 92,
        "AZIMUTH": 570.07,
        "X": 25.71,
        "Y": -11.35
      },
      {
        "ID": 93,
        "AZIMUTH": 669.54,
        "X": 41.9,
        "Y": -46.79
      },
      {
        "ID": 95,
        "AZIMUTH": 269.27,
        "X": 22.1,
        "Y": 16.32
      },
      {
        "ID": 99,
        "AZIMUTH": 649.77,
        "X": 34.03,
        "Y": -28.91
      },
      {
        "ID": 100,
        "AZIMUTH": 1119.71,
        "X": -32.44,
        "Y": -33.64
      },
      {
        "ID": 101,
        "AZIMUTH": 682.34,
        "X": 51.18,
        "Y": -56.89
      },
      {
        "ID": 102,
        "AZIMUTH": 391.89,
        "X": 39.71,
        "Y": 8.22
      },
      {
        "ID": 105,
        "AZIMUTH": 400.73,
        "X": 90.29,
        "Y": 19.62
      },
      {
        "ID": 107,
        "AZIMUTH": 1780.39,
        "X": -2.37,
        "Y": 51.63
      },
      {
        "ID": 108,
        "AZIMUTH": 882.07,
        "X": -0.29,
        "Y": -21.6
      },
      {
        "ID": 109,
        "AZIMUTH": 342.7,
        "X": 34.07,
        "Y": 13.66
      }
    ],
    "29": [
      {
        "ID": 43,
        "AZIMUTH": 1629.09,
        "X": -2.64,
        "Y": 35.52
      },
      {
        "ID": 44,
        "AZIMUTH": 417.96,
        "X": 53.35,
        "Y": 6.01
      },
      {
        "ID": 46,
        "AZIMUTH": 441.44,
        "X": 41.42,
        "Y": 1.3
      },
      {
        "ID": 49,
        "AZIMUTH": 35.64,
        "X": 5.59,
        "Y": 42.83
      },
      {
        "ID": 50,
        "AZIMUTH": 46.28,
        "X": 5.17,
        "Y": 31.55
      },
      {
        "ID": 51,
        "AZIMUTH": 214.75,
        "X": 2.1,
        "Y": 29.32
      },
      {
        "ID": 52,
        "AZIMUTH": 49.45,
        "X": 4.11,
        "Y": 21.8
      },
      {
        "ID": 54,
        "AZIMUTH": 174.34,
        "X": 10.4,
        "Y": 14.66
      },
      {
        "ID": 55,
        "AZIMUTH": 188.45,
        "X": 8.24,
        "Y": 10.44
      },
      {
        "ID": 56,
        "AZIMUTH": 120.46,
        "X": 3.92,
        "Y": 8.82
      },
      {
        "ID": 57,
        "AZIMUTH": 199.79,
        "X": 15.15,
        "Y": 18.28
      },
      {
        "ID": 58,
        "AZIMUTH": 902.8,
        "X": -0.56,
        "Y": -16.03
      },
      {
        "ID": 59,
        "AZIMUTH": 1099.72,
        "X": -22.12,
        "Y": -26.66
      },
      {
        "ID": 60,
        "AZIMUTH": 862.19,
        "X": 2.4,
        "Y": -18.78
      },
      {
        "ID": 61,
        "AZIMUTH": 1024.11,
        "X": -9.41,
        "Y": -19.83
      },
      {
        "ID": 62,
        "AZIMUTH": 1068.67,
        "X": -15.19,
        "Y": -22.72
      },
      {
        "ID": 66,
        "AZIMUTH": 707.06,
        "X": 34.62,
        "Y": -46.18
      },
      {
        "ID": 67,
        "AZIMUTH": 960.06,
        "X": -2.03,
        "Y": -9.24
      },
      {
        "ID": 68,
        "AZIMUTH": 195.75,
        "X": 18.54,
        "Y": 20.82
      },
      {
        "ID": 70,
        "AZIMUTH": 628.5,
        "X": 16.16,
        "Y": -11.94
      },
      {
        "ID": 71,
        "AZIMUTH": 282.23,
        "X": 25.41,
        "Y": 17.45
      },
      {
        "ID": 72,
        "AZIMUTH": 467.25,
        "X": 26.86,
        "Y": -1.72
      },
      {
        "ID": 73,
        "AZIMUTH": 581.49,
        "X": 30.56,
        "Y": -15.46
      },
      {
        "ID": 82,
        "AZIMUTH": 744.5,
        "X": 40.02,
        "Y": -65.88
      },
      {
        "ID": 86,
        "AZIMUTH": 937.49,
        "X": -5.76,
        "Y": -43.2
      },
      {
        "ID": 92,
        "AZIMUTH": 562.12,
        "X": 25.45,
        "Y": -10.36
      },
      {
        "ID": 93,
        "AZIMUTH": 669.29,
        "X": 41.87,
        "Y": -46.76
      },
      {
        "ID": 95,
        "AZIMUTH": 259.57,
        "X": 21.87,
        "Y": 17.24
      },
      {
        "ID": 99,
        "AZIMUTH": 646.57,
        "X": 33.85,
        "Y": -28.25
      },
      {
        "ID": 100,
        "AZIMUTH": 1120.88,
        "X": -32.43,
        "Y": -33.42
      },
      {
        "ID": 101,
        "AZIMUTH": 679.52,
        "X": 51.23,
        "Y": -55.78
      },
      {
        "ID": 102,
        "AZIMUTH": 392.32,
        "X": 39.75,
        "Y": 8.25
      },
      {
        "ID": 105,
        "AZIMUTH": 398.89,
        "X": 89.28,
        "Y": 19.18
      },
      {
        "ID": 107,
        "AZIMUTH": 1780.42,
        "X": -2.15,
        "Y": 50.96
      },
      {
        "ID": 108,
        "AZIMUTH": 881.32,
        "X": -0.23,
        "Y": -21.54
      },
      {
        "ID": 109,
        "AZIMUTH": 342.41,
        "X": 34.09,
        "Y": 13.66
      }
    ],
    "30": [
      {
        "ID": 43,
        "AZIMUTH": 1566.97,
        "X": -2.43,
        "Y": 34.95
      },
      {
        "ID": 44,
        "AZIMUTH": 418.56,
        "X": 53.22,
        "Y": 5.97
      },
      {
        "ID": 46,
        "AZIMUTH": 439.05,
        "X": 41.67,
        "Y": 1.59
      },
      {
        "ID": 49,
        "AZIMUTH": 34.48,
        "X": 5.52,
        "Y": 42.93
      },
      {
        "ID": 50,
        "AZIMUTH": 46.34,
        "X": 5.17,
        "Y": 31.52
      },
      {
        "ID": 51,
        "AZIMUTH": 221.96,
        "X": 2.1,
        "Y": 29.31
      },
      {
        "ID": 52,
        "AZIMUTH": 50.53,
        "X": 4.12,
        "Y": 21.8
      },
      {
        "ID": 54,
        "AZIMUTH": 173.52,
        "X": 10.39,
        "Y": 14.68
      },
      {
        "ID": 55,
        "AZIMUTH": 189.35,
        "X": 8.24,
        "Y": 10.4
      },
      {
        "ID": 56,
        "AZIMUTH": 120.61,
        "X": 3.93,
        "Y": 8.81
      },
      {
        "ID": 57,
        "AZIMUTH": 200.05,
        "X": 15.15,
        "Y": 18.26
      },
      {
        "ID": 58,
        "AZIMUTH": 907.49,
        "X": -0.68,
        "Y": -15.99
      },
      {
        "ID": 59,
        "AZIMUTH": 1099.67,
        "X": -22.11,
        "Y": -26.65
      },
      {
        "ID": 60,
        "AZIMUTH": 861.03,
        "X": 2.47,
        "Y": -18.75
      },
      {
        "ID": 61,
        "AZIMUTH": 1024.13,
        "X": -9.41,
        "Y": -19.84
      },
      {
        "ID": 62,
        "AZIMUTH": 1068.88,
        "X": -15.2,
        "Y": -22.73
      },
      {
        "ID": 66,
        "AZIMUTH": 705.71,
        "X": 34.41,
        "Y": -45.38
      },
      {
        "ID": 67,
        "AZIMUTH": 978.63,
        "X": -2.72,
        "Y": -9.41
      },
      {
        "ID": 68,
        "AZIMUTH": 167.62,
        "X": 17.19,
        "Y": 23.63
      },
      {
        "ID": 70,
        "AZIMUTH": 627.48,
        "X": 15.58,
        "Y": -11.58
      },
      {
        "ID": 71,
        "AZIMUTH": 270.88,
        "X": 25.23,
        "Y": 18.71
      },
      {
        "ID": 72,
        "AZIMUTH": 458.76,
        "X": 26.65,
        "Y": -0.91
      },
      {
        "ID": 73,
        "AZIMUTH": 575.8,
        "X": 30.37,
        "Y": -14.55
      },
      {
        "ID": 82,
        "AZIMUTH": 741.2,
        "X": 39.9,
        "Y": -64.66
      },
      {
        "ID": 86,
        "AZIMUTH": 937.23,
        "X": -5.76,
        "Y": -43.24
      },
      {
        "ID": 92,
        "AZIMUTH": 552.87,
        "X": 25.21,
        "Y": -9.42
      },
      {
        "ID": 93,
        "AZIMUTH": 669.26,
        "X": 41.84,
        "Y": -46.82
      },
      {
        "ID": 95,
        "AZIMUTH": 249.81,
        "X": 21.62,
        "Y": 18.22
      },
      {
        "ID": 99,
        "AZIMUTH": 644.08,
        "X": 33.59,
        "Y": -27.41
      },
      {
        "ID": 100,
        "AZIMUTH": 1121.73,
        "X": -32.38,
        "Y": -33.22
      },
      {
        "ID": 101,
        "AZIMUTH": 678.57,
        "X": 51.27,
        "Y": -55.42
      },
      {
        "ID": 102,
        "AZIMUTH": 392.18,
        "X": 39.75,
        "Y": 8.24
      },
      {
        "ID": 105,
        "AZIMUTH": 398.63,
        "X": 88.34,
        "Y": 18.8
      },
      {
        "ID": 107,
        "AZIMUTH": 1780.68,
        "X": -1.95,
        "Y": 50.24
      },
      {
        "ID": 108,
        "AZIMUTH": 880.44,
        "X": -0.16,
        "Y": -21.55
      },
      {
        "ID": 109,
        "AZIMUTH": 342.33,
        "X": 34.08,
        "Y": 13.67
      }
    ],
    "31": [
      {
        "ID": 43,
        "AZIMUTH": 1485.81,
        "X": -2.31,
        "Y": 34.39
      },
      {
        "ID": 44,
        "AZIMUTH": 419.22,
        "X": 53.18,
        "Y": 5.94
      },
      {
        "ID": 46,
        "AZIMUTH": 437.44,
        "X": 42.68,
        "Y": 2.2
      },
      {
        "ID": 49,
        "AZIMUTH": 32.41,
        "X": 5.49,
        "Y": 43.08
      },
      {
        "ID": 50,
        "AZIMUTH": 46.37,
        "X": 5.18,
        "Y": 31.53
      },
      {
        "ID": 51,
        "AZIMUTH": 222.58,
        "X": 2.1,
        "Y": 29.33
      },
      {
        "ID": 52,
        "AZIMUTH": 50.84,
        "X": 4.12,
        "Y": 21.79
      },
      {
        "ID": 54,
        "AZIMUTH": 174.01,
        "X": 10.42,
        "Y": 14.69
      },
      {
        "ID": 55,
        "AZIMUTH": 189.41,
        "X": 8.24,
        "Y": 10.37
      },
      {
        "ID": 56,
        "AZIMUTH": 120.67,
        "X": 3.93,
        "Y": 8.81
      },
      {
        "ID": 57,
        "AZIMUTH": 199.76,
        "X": 15.15,
        "Y": 18.27
      },
      {
        "ID": 58,
        "AZIMUTH": 912.68,
        "X": -0.93,
        "Y": -16.05
      },
      {
        "ID": 59,
        "AZIMUTH": 1099.8,
        "X": -22.1,
        "Y": -26.63
      },
      {
        "ID": 60,
        "AZIMUTH": 859.94,
        "X": 2.53,
        "Y": -18.72
      },
      {
        "ID": 61,
        "AZIMUTH": 1024.58,
        "X": -9.51,
        "Y": -19.9
      },
      {
        "ID": 62,
        "AZIMUTH": 1068.96,
        "X": -15.2,
        "Y": -22.72
      },
      {
        "ID": 66,
        "AZIMUTH": 704.97,
        "X": 34.25,
        "Y": -44.74
      },
      {
        "ID": 67,
        "AZIMUTH": 995.33,
        "X": -3.39,
        "Y": -9.61
      },
      {
        "ID": 68,
        "AZIMUTH": 160.72,
        "X": 16.61,
        "Y": 25.02
      },
      {
        "ID": 70,
        "AZIMUTH": 628.31,
        "X": 14.94,
        "Y": -11.2
      },
      {
        "ID": 71,
        "AZIMUTH": 260.43,
        "X": 25.07,
        "Y": 20.11
      },
      {
        "ID": 72,
        "AZIMUTH": 449.06,
        "X": 26.37,
        "Y": -0.02
      },
      {
        "ID": 73,
        "AZIMUTH": 569.4,
        "X": 30.15,
        "Y": -13.61
      },
      {
        "ID": 82,
        "AZIMUTH": 741.96,
        "X": 39.71,
        "Y": -64.37
      },
      {
        "ID": 86,
        "AZIMUTH": 937.49,
        "X": -5.72,
        "Y": -43.27
      },
      {
        "ID": 92,
        "AZIMUTH": 544.32,
        "X": 24.98,
        "Y": -8.5
      },
      {
        "ID": 93,
        "AZIMUTH": 669.65,
        "X": 41.75,
        "Y": -46.75
      },
      {
        "ID": 95,
        "AZIMUTH": 241.78,
        "X": 21.42,
        "Y": 19.13
      },
      {
        "ID": 99,
        "AZIMUTH": 640.45,
        "X": 33.36,
        "Y": -26.63
      },
      {
        "ID": 100,
        "AZIMUTH": 1122.54,
        "X": -32.26,
        "Y": -33.15
      },
      {
        "ID": 101,
        "AZIMUTH": 677.86,
        "X": 51.3,
        "Y": -55.15
      },
      {
        "ID": 102,
        "AZIMUTH": 392.39,
        "X": 39.77,
        "Y": 8.25
      },
      {
        "ID": 105,
        "AZIMUTH": 398.28,
        "X": 87.27,
        "Y": 18.54
      },
      {
        "ID": 108,
        "AZIMUTH": 879.07,
        "X": -0.06,
        "Y": -21.56
      },
      {
        "ID": 109,
        "AZIMUTH": 343.09,
        "X": 34.24,
        "Y": 13.65
      }
    ],
    "32": [
      {
        "ID": 43,
        "AZIMUTH": 1395.54,
        "X": -2.17,
        "Y": 33.87
      },
      {
        "ID": 44,
        "AZIMUTH": 419.51,
        "X": 52.94,
        "Y": 5.84
      },
      {
        "ID": 46,
        "AZIMUTH": 449.23,
        "X": 41.01,
        "Y": 0.44
      },
      {
        "ID": 49,
        "AZIMUTH": 33.5,
        "X": 5.54,
        "Y": 42.94
      },
      {
        "ID": 50,
        "AZIMUTH": 46.61,
        "X": 5.18,
        "Y": 31.55
      },
      {
        "ID": 51,
        "AZIMUTH": 213.13,
        "X": 2.09,
        "Y": 29.36
      },
      {
        "ID": 52,
        "AZIMUTH": 50.88,
        "X": 4.11,
        "Y": 21.8
      },
      {
        "ID": 54,
        "AZIMUTH": 174.24,
        "X": 10.41,
        "Y": 14.61
      },
      {
        "ID": 55,
        "AZIMUTH": 189.53,
        "X": 8.25,
        "Y": 10.36
      },
      {
        "ID": 56,
        "AZIMUTH": 121.13,
        "X": 3.93,
        "Y": 8.78
      },
      {
        "ID": 57,
        "AZIMUTH": 199.92,
        "X": 15.15,
        "Y": 18.25
      },
      {
        "ID": 58,
        "AZIMUTH": 914.55,
        "X": -1.04,
        "Y": -16.09
      },
      {
        "ID": 59,
        "AZIMUTH": 1100.65,
        "X": -22.09,
        "Y": -26.59
      },
      {
        "ID": 60,
        "AZIMUTH": 859.49,
        "X": 2.56,
        "Y": -18.7
      },
      {
        "ID": 61,
        "AZIMUTH": 1025.76,
        "X": -9.63,
        "Y": -19.96
      },
      {
        "ID": 62,
        "AZIMUTH": 1069.08,
        "X": -15.22,
        "Y": -22.72
      },
      {
        "ID": 66,
        "AZIMUTH": 704.35,
        "X": 34.05,
        "Y": -44.0
      },
      {
        "ID": 67,
        "AZIMUTH": 1010.02,
        "X": -4.06,
        "Y": -9.85
      },
      {
        "ID": 68,
        "AZIMUTH": 160.09,
        "X": 16.7,
        "Y": 25.56
      },
      {
        "ID": 70,
        "AZIMUTH": 629.02,
        "X": 14.48,
        "Y": -10.94
      },
      {
        "ID": 71,
        "AZIMUTH": 250.6,
        "X": 24.67,
        "Y": 21.67
      },
      {
        "ID": 72,
        "AZIMUTH": 440.04,
        "X": 26.15,
        "Y": 0.81
      },
      {
        "ID": 73,
        "AZIMUTH": 563.23,
        "X": 29.97,
        "Y": -12.67
      },
      {
        "ID": 82,
        "AZIMUTH": 741.53,
        "X": 39.52,
        "Y": -63.86
      },
      {
        "ID": 86,
        "AZIMUTH": 937.06,
        "X": -5.71,
        "Y": -43.31
      },
      {
        "ID": 92,
        "AZIMUTH": 534.91,
        "X": 24.75,
        "Y": -7.57
      },
      {
        "ID": 93,
        "AZIMUTH": 670.62,
        "X": 42.14,
        "Y": -46.69
      },
      {
        "ID": 95,
        "AZIMUTH": 235.16,
        "X": 21.27,
        "Y": 19.87
      },
      {
        "ID": 99,
        "AZIMUTH": 637.93,
        "X": 33.16,
        "Y": -25.87
      },
      {
        "ID": 100,
        "AZIMUTH": 1123.81,
        "X": -32.2,
        "Y": -33.1
      },
      {
        "ID": 102,
        "AZIMUTH": 392.44,
        "X": 39.78,
        "Y": 8.27
      },
      {
        "ID": 105,
        "AZIMUTH": 394.94,
        "X": 86.33,
        "Y": 18.16
      },
      {
        "ID": 108,
        "AZIMUTH": 877.88,
        "X": 0.03,
        "Y": -21.55
      },
      {
        "ID": 109,
        "AZIMUTH": 342.7,
        "X": 34.15,
        "Y": 13.63
      }
    ],
    "33": [
      {
        "ID": 43,
        "AZIMUTH": 1369.98,
        "X": -2.05,
        "Y": 33.31
      },
      {
        "ID": 44,
        "AZIMUTH": 418.01,
        "X": 52.98,
        "Y": 6.03
      },
      {
        "ID": 46,
        "AZIMUTH": 448.78,
        "X": 40.47,
        "Y": 0.4
      },
      {
        "ID": 49,
        "AZIMUTH": 34.5,
        "X": 5.54,
        "Y": 42.87
      },
      {
        "ID": 50,
        "AZIMUTH": 46.66,
        "X": 5.18,
        "Y": 31.51
      },
      {
        "ID": 51,
        "AZIMUTH": 199.97,
        "X": 2.1,
        "Y": 29.32
      },
      {
        "ID": 52,
        "AZIMUTH": 49.43,
        "X": 4.12,
        "Y": 21.78
      },
      {
        "ID": 54,
        "AZIMUTH": 174.95,
        "X": 10.45,
        "Y": 14.6
      },
      {
        "ID": 55,
        "AZIMUTH": 189.59,
        "X": 8.28,
        "Y": 10.38
      },
      {
        "ID": 56,
        "AZIMUTH": 121.67,
        "X": 3.94,
        "Y": 8.76
      },
      {
        "ID": 57,
        "AZIMUTH": 199.89,
        "X": 15.14,
        "Y": 18.28
      },
      {
        "ID": 58,
        "AZIMUTH": 914.48,
        "X": -1.06,
        "Y": -16.09
      },
      {
        "ID": 59,
        "AZIMUTH": 1099.92,
        "X": -22.09,
        "Y": -26.63
      },
      {
        "ID": 60,
        "AZIMUTH": 858.7,
        "X": 2.61,
        "Y": -18.68
      },
      {
        "ID": 61,
        "AZIMUTH": 1025.99,
        "X": -9.6,
        "Y": -19.95
      },
      {
        "ID": 62,
        "AZIMUTH": 1069.37,
        "X": -15.21,
        "Y": -22.72
      },
      {
        "ID": 66,
        "AZIMUTH": 703.57,
        "X": 33.86,
        "Y": -43.29
      },
      {
        "ID": 67,
        "AZIMUTH": 1023.1,
        "X": -4.71,
        "Y": -10.08
      },
      {
        "ID": 68,
        "AZIMUTH": 163.55,
        "X": 17.03,
        "Y": 26.07
      },
      {
        "ID": 70,
        "AZIMUTH": 632.89,
        "X": 14.0,
        "Y": -10.7
      },
      {
        "ID": 71,
        "AZIMUTH": 240.4,
        "X": 24.38,
        "Y": 23.11
      },
      {
        "ID": 72,
        "AZIMUTH": 431.08,
        "X": 25.95,
        "Y": 1.63
      },
      {
        "ID": 73,
        "AZIMUTH": 556.89,
        "X": 29.67,
        "Y": -11.69
      },
      {
        "ID": 82,
        "AZIMUTH": 740.53,
        "X": 39.35,
        "Y": -63.26
      },
      {
        "ID": 86,
        "AZIMUTH": 938.08,
        "X": -5.78,
        "Y": -43.24
      },
      {
        "ID": 92,
        "AZIMUTH": 525.32,
        "X": 24.51,
        "Y": -6.61
      },
      {
        "ID": 93,
        "AZIMUTH": 672.41,
        "X": 42.1,
        "Y": -46.62
      },
      {
        "ID": 95,
        "AZIMUTH": 228.31,
        "X": 21.14,
        "Y": 20.54
      },
      {
        "ID": 99,
        "AZIMUTH": 635.37,
        "X": 32.92,
        "Y": -25.06
      },
      {
        "ID": 100,
        "AZIMUTH": 1122.35,
        "X": -32.06,
        "Y": -33.04
      },
      {
        "ID": 102,
        "AZIMUTH": 391.65,
        "X": 39.68,
        "Y": 8.22
      },
      {
        "ID": 105,
        "AZIMUTH": 393.93,
        "X": 85.36,
        "Y": 17.78
      },
      {
        "ID": 109,
        "AZIMUTH": 343.24,
        "X": 34.25,
        "Y": 13.68
      }
    ],
    "34": [
      {
        "ID": 43,
        "AZIMUTH": 1344.63,
        "X": -1.89,
        "Y": 32.69
      },
      {
        "ID": 44,
        "AZIMUTH": 417.82,
        "X": 53.46,
        "Y": 6.13
      },
      {
        "ID": 46,
        "AZIMUTH": 448.22,
        "X": 40.72,
        "Y": 0.65
      },
      {
        "ID": 49,
        "AZIMUTH": 33.77,
        "X": 5.52,
        "Y": 42.98
      },
      {
        "ID": 50,
        "AZIMUTH": 46.63,
        "X": 5.18,
        "Y": 31.52
      },
      {
        "ID": 51,
        "AZIMUTH": 224.27,
        "X": 2.08,
        "Y": 29.38
      },
      {
        "ID": 52,
        "AZIMUTH": 49.51,
        "X": 4.12,
        "Y": 21.8
      },
      {
        "ID": 54,
        "AZIMUTH": 175.46,
        "X": 10.45,
        "Y": 14.58
      },
      {
        "ID": 55,
        "AZIMUTH": 188.1,
        "X": 8.28,
        "Y": 10.39
      },
      {
        "ID": 56,
        "AZIMUTH": 121.79,
        "X": 3.93,
        "Y": 8.75
      },
      {
        "ID": 57,
        "AZIMUTH": 199.83,
        "X": 15.15,
        "Y": 18.27
      },
      {
        "ID": 58,
        "AZIMUTH": 914.44,
        "X": -1.04,
        "Y": -16.09
      },
      {
        "ID": 59,
        "AZIMUTH": 1100.48,
        "X": -22.06,
        "Y": -26.61
      },
      {
        "ID": 60,
        "AZIMUTH": 858.09,
        "X": 2.64,
        "Y": -18.67
      },
      {
        "ID": 61,
        "AZIMUTH": 1024.73,
        "X": -9.47,
        "Y": -19.95
      },
      {
        "ID": 62,
        "AZIMUTH": 1069.14,
        "X": -15.2,
        "Y": -22.72
      },
      {
        "ID": 66,
        "AZIMUTH": 703.18,
        "X": 33.68,
        "Y": -42.61
      },
      {
        "ID": 67,
        "AZIMUTH": 1033.14,
        "X": -5.33,
        "Y": -10.34
      },
      {
        "ID": 68,
        "AZIMUTH": 163.7,
        "X": 17.09,
        "Y": 26.36
      },
      {
        "ID": 70,
        "AZIMUTH": 634.75,
        "X": 13.47,
        "Y": -10.4
      },
      {
        "ID": 72,
        "AZIMUTH": 421.88,
        "X": 25.79,
        "Y": 2.47
      },
      {
        "ID": 73,
        "AZIMUTH": 549.77,
        "X": 29.29,
        "Y": -10.72
      },
      {
        "ID": 82,
        "AZIMUTH": 739.26,
        "X": 39.12,
        "Y": -62.51
      },
      {
        "ID": 86,
        "AZIMUTH": 937.75,
        "X": -5.72,
        "Y": -43.29
      },
      {
        "ID": 92,
        "AZIMUTH": 514.92,
        "X": 24.27,
        "Y": -5.65
      },
      {
        "ID": 93,
        "AZIMUTH": 671.67,
        "X": 42.05,
        "Y": -46.39
      },
      {
        "ID": 95,
        "AZIMUTH": 219.61,
        "X": 21.01,
        "Y": 21.34
      },
      {
        "ID": 99,
        "AZIMUTH": 631.76,
        "X": 32.76,
        "Y": -24.34
      },
      {
        "ID": 100,
        "AZIMUTH": 1122.09,
        "X": -31.9,
        "Y": -32.99
      },
      {
        "ID": 102,
        "AZIMUTH": 391.81,
        "X": 39.72,
        "Y": 8.31
      },
      {
        "ID": 105,
        "AZIMUTH": 391.52,
        "X": 84.4,
        "Y": 17.44
      },
      {
        "ID": 109,
        "AZIMUTH": 342.73,
        "X": 34.15,
        "Y": 13.67
      }
    ],
    "35": [
      {
        "ID": 43,
        "AZIMUTH": 1361.61,
        "X": -1.73,
        "Y": 32.11
      },
      {
        "ID": 44,
        "AZIMUTH": 418.11,
        "X": 52.1,
        "Y": 5.27
      },
      {
        "ID": 46,
        "AZIMUTH": 445.24,
        "X": 40.99,
        "Y": 0.84
      },
      {
        "ID": 49,
        "AZIMUTH": 31.01,
        "X": 5.28,
        "Y": 43.49
      },
      {
        "ID": 50,
        "AZIMUTH": 45.73,
        "X": 5.17,
        "Y": 31.52
      },
      {
        "ID": 51,
        "AZIMUTH": 221.51,
        "X": 2.08,
        "Y": 29.33
      },
      {
        "ID": 52,
        "AZIMUTH": 48.99,
        "X": 4.12,
        "Y": 21.79
      },
      {
        "ID": 54,
        "AZIMUTH": 175.9,
        "X": 10.49,
        "Y": 14.57
      },
      {
        "ID": 55,
        "AZIMUTH": 188.81,
        "X": 8.29,
        "Y": 10.37
      },
      {
        "ID": 56,
        "AZIMUTH": 122.22,
        "X": 3.94,
        "Y": 8.71
      },
      {
        "ID": 57,
        "AZIMUTH": 200.14,
        "X": 15.16,
        "Y": 18.28
      },
      {
        "ID": 58,
        "AZIMUTH": 914.28,
        "X": -1.04,
        "Y": -16.09
      },
      {
        "ID": 59,
        "AZIMUTH": 1099.92,
        "X": -22.09,
        "Y": -26.66
      },
      {
        "ID": 60,
        "AZIMUTH": 857.59,
        "X": 2.67,
        "Y": -18.66
      },
      {
        "ID": 61,
        "AZIMUTH": 1024.47,
        "X": -9.31,
        "Y": -19.87
      },
      {
        "ID": 62,
        "AZIMUTH": 1069.72,
        "X": -15.23,
        "Y": -22.74
      },
      {
        "ID": 66,
        "AZIMUTH": 704.05,
        "X": 33.54,
        "Y": -41.92
      },
      {
        "ID": 67,
        "AZIMUTH": 1043.41,
        "X": -5.98,
        "Y": -10.59
      },
      {
        "ID": 68,
        "AZIMUTH": 162.94,
        "X": 17.13,
        "Y": 26.9
      },
      {
        "ID": 70,
        "AZIMUTH": 640.08,
        "X": 12.99,
        "Y": -10.18
      },
      {
        "ID": 72,
        "AZIMUTH": 412.07,
        "X": 25.52,
        "Y": 3.36
      },
      {
        "ID": 73,
        "AZIMUTH": 540.79,
        "X": 29.13,
        "Y": -9.72
      },
      {
        "ID": 82,
        "AZIMUTH": 738.86,
        "X": 38.91,
        "Y": -61.81
      },
      {
        "ID": 86,
        "AZIMUTH": 937.94,
        "X": -5.77,
        "Y": -43.23
      },
      {
        "ID": 92,
        "AZIMUTH": 505.03,
        "X": 24.05,
        "Y": -4.71
      },
      {
        "ID": 93,
        "AZIMUTH": 670.8,
        "X": 42.2,
        "Y": -46.08
      },
      {
        "ID": 95,
        "AZIMUTH": 213.25,
        "X": 20.93,
        "Y": 22.26
      },
      {
        "ID": 99,
        "AZIMUTH": 628.19,
        "X": 32.59,
        "Y": -23.58
      },
      {
        "ID": 100,
        "AZIMUTH": 1121.3,
        "X": -31.69,
        "Y": -32.95
      },
      {
        "ID": 102,
        "AZIMUTH": 393.63,
        "X": 39.75,
        "Y": 8.26
      },
      {
        "ID": 105,
        "AZIMUTH": 391.57,
        "X": 83.44,
        "Y": 17.05
      },
      {
        "ID": 109,
        "AZIMUTH": 343.2,
        "X": 34.24,
        "Y": 13.67
      },
      {
        "ID": 115,
        "AZIMUTH": 1772.48,
        "X": -8.08,
        "Y": 70.9
      }
    ],
    "36": [
      {
        "ID": 43,
        "AZIMUTH": 1301.89,
        "X": -1.59,
        "Y": 31.57
      },
      {
        "ID": 44,
        "AZIMUTH": 421.09,
        "X": 52.5,
        "Y": 5.62
      },
      {
        "ID": 46,
        "AZIMUTH": 442.57,
        "X": 41.21,
        "Y": 1.03
      },
      {
        "ID": 49,
        "AZIMUTH": 33.91,
        "X": 5.39,
        "Y": 43.18
      },
      {
        "ID": 50,
        "AZIMUTH": 45.93,
        "X": 5.18,
        "Y": 31.52
      },
      {
        "ID": 51,
        "AZIMUTH": 219.89,
        "X": 2.1,
        "Y": 29.36
      },
      {
        "ID": 52,
        "AZIMUTH": 50.11,
        "X": 4.13,
        "Y": 21.81
      },
      {
        "ID": 54,
        "AZIMUTH": 175.84,
        "X": 10.49,
        "Y": 14.57
      },
      {
        "ID": 55,
        "AZIMUTH": 189.6,
        "X": 8.29,
        "Y": 10.29
      },
      {
        "ID": 56,
        "AZIMUTH": 122.74,
        "X": 3.94,
        "Y": 8.69
      },
      {
        "ID": 57,
        "AZIMUTH": 199.92,
        "X": 15.16,
        "Y": 18.27
      },
      {
        "ID": 58,
        "AZIMUTH": 914.15,
        "X": -1.03,
        "Y": -16.1
      },
      {
        "ID": 59,
        "AZIMUTH": 1099.99,
        "X": -22.09,
        "Y": -26.62
      },
      {
        "ID": 60,
        "AZIMUTH": 857.05,
        "X": 2.69,
        "Y": -18.65
      },
      {
        "ID": 61,
        "AZIMUTH": 1022.79,
        "X": -9.17,
        "Y": -19.79
      },
      {
        "ID": 62,
        "AZIMUTH": 1070.51,
        "X": -15.26,
        "Y": -22.75
      },
      {
        "ID": 66,
        "AZIMUTH": 704.8,
        "X": 33.37,
        "Y": -41.22
      },
      {
        "ID": 67,
        "AZIMUTH": 1053.99,
        "X": -6.71,
        "Y": -10.9
      },
      {
        "ID": 70,
        "AZIMUTH": 644.48,
        "X": 12.32,
        "Y": -9.91
      },
      {
        "ID": 72,
        "AZIMUTH": 402.44,
        "X": 25.29,
        "Y": 4.23
      },
      {
        "ID": 73,
        "AZIMUTH": 532.53,
        "X": 28.92,
        "Y": -8.71
      },
      {
        "ID": 82,
        "AZIMUTH": 738.29,
        "X": 38.77,
        "Y": -61.24
      },
      {
        "ID": 86,
        "AZIMUTH": 938.4,
        "X": -5.8,
        "Y": -43.23
      },
      {
        "ID": 92,
        "AZIMUTH": 494.93,
        "X": 23.81,
        "Y": -3.81
      },
      {
        "ID": 93,
        "AZIMUTH": 662.47,
        "X": 42.99,
        "Y": -45.55
      },
      {
        "ID": 95,
        "AZIMUTH": 203.72,
        "X": 20.85,
        "Y": 23.22
      },
      {
        "ID": 99,
        "AZIMUTH": 624.63,
        "X": 32.39,
        "Y": -22.76
      },
      {
        "ID": 100,
        "AZIMUTH": 1122.47,
        "X": -31.69,
        "Y": -32.87
      },
      {
        "ID": 102,
        "AZIMUTH": 390.87,
        "X": 40.17,
        "Y": 8.89
      },
      {
        "ID": 105,
        "AZIMUTH": 392.0,
        "X": 82.67,
        "Y": 16.91
      },
      {
        "ID": 109,
        "AZIMUTH": 342.3,
        "X": 34.12,
        "Y": 13.65
      },
      {
        "ID": 115,
        "AZIMUTH": 1772.37,
        "X": -7.89,
        "Y": 69.88
      }
    ],
    "37": [
      {
        "ID": 43,
        "AZIMUTH": 1286.33,
        "X": -1.46,
        "Y": 30.98
      },
      {
        "ID": 44,
        "AZIMUTH": 422.24,
        "X": 52.45,
        "Y": 5.72
      },
      {
        "ID": 46,
        "AZIMUTH": 441.32,
        "X": 41.32,
        "Y": 1.1
      },
      {
        "ID": 49,
        "AZIMUTH": 33.79,
        "X": 5.5,
        "Y": 43.04
      },
      {
        "ID": 50,
        "AZIMUTH": 46.5,
        "X": 5.18,
        "Y": 31.5
      },
      {
        "ID": 51,
        "AZIMUTH": 225.05,
        "X": 2.08,
        "Y": 29.34
      },
      {
        "ID": 52,
        "AZIMUTH": 51.16,
        "X": 4.11,
        "Y": 21.8
      },
      {
        "ID": 54,
        "AZIMUTH": 177.05,
        "X": 10.53,
        "Y": 14.53
      },
      {
        "ID": 55,
        "AZIMUTH": 189.39,
        "X": 8.32,
        "Y": 10.32
      },
      {
        "ID": 56,
        "AZIMUTH": 123.35,
        "X": 3.96,
        "Y": 8.66
      },
      {
        "ID": 57,
        "AZIMUTH": 199.67,
        "X": 15.14,
        "Y": 18.29
      },
      {
        "ID": 58,
        "AZIMUTH": 913.99,
        "X": -1.02,
        "Y": -16.09
      },
      {
        "ID": 59,
        "AZIMUTH": 1099.88,
        "X": -22.06,
        "Y": -26.59
      },
      {
        "ID": 60,
        "AZIMUTH": 857.34,
        "X": 2.7,
        "Y": -18.64
      },
      {
        "ID": 61,
        "AZIMUTH": 1022.69,
        "X": -9.18,
        "Y": -19.77
      },
      {
        "ID": 62,
        "AZIMUTH": 1071.24,
        "X": -15.25,
        "Y": -22.76
      },
      {
        "ID": 66,
        "AZIMUTH": 703.44,
        "X": 33.2,
        "Y": -40.51
      },
      {
        "ID": 67,
        "AZIMUTH": 1063.52,
        "X": -7.42,
        "Y": -11.2
      },
      {
        "ID": 70,
        "AZIMUTH": 646.24,
        "X": 11.66,
        "Y": -9.59
      },
      {
        "ID": 72,
        "AZIMUTH": 392.36,
        "X": 25.09,
        "Y": 5.09
      },
      {
        "ID": 73,
        "AZIMUTH": 524.76,
        "X": 28.68,
        "Y": -7.79
      },
      {
        "ID": 82,
        "AZIMUTH": 733.57,
        "X": 38.71,
        "Y": -59.76
      },
      {
        "ID": 86,
        "AZIMUTH": 937.92,
        "X": -5.75,
        "Y": -43.28
      },
      {
        "ID": 92,
        "AZIMUTH": 484.47,
        "X": 23.58,
        "Y": -2.9
      },
      {
        "ID": 93,
        "AZIMUTH": 664.25,
        "X": 42.67,
        "Y": -46.07
      },
      {
        "ID": 95,
        "AZIMUTH": 195.35,
        "X": 20.76,
        "Y": 24.12
      },
      {
        "ID": 99,
        "AZIMUTH": 620.02,
        "X": 32.18,
        "Y": -21.95
      },
      {
        "ID": 100,
        "AZIMUTH": 1121.4,
        "X": -31.61,
        "Y": -32.83
      },
      {
        "ID": 102,
        "AZIMUTH": 389.88,
        "X": 40.4,
        "Y": 9.21
      },
      {
        "ID": 105,
        "AZIMUTH": 393.29,
        "X": 81.69,
        "Y": 16.63
      },
      {
        "ID": 109,
        "AZIMUTH": 342.16,
        "X": 34.06,
        "Y": 13.66
      },
      {
        "ID": 115,
        "AZIMUTH": 1771.1,
        "X": -7.66,
        "Y": 68.81
      }
    ],
    "38": [
      {
        "ID": 43,
        "AZIMUTH": 1283.87,
        "X": -1.31,
        "Y": 30.36
      },
      {
        "ID": 44,
        "AZIMUTH": 422.22,
        "X": 52.3,
        "Y": 5.71
      },
      {
        "ID": 46,
        "AZIMUTH": 440.99,
        "X": 41.32,
        "Y": 1.14
      },
      {
        "ID": 49,
        "AZIMUTH": 35.54,
        "X": 5.51,
        "Y": 42.95
      },
      {
        "ID": 50,
        "AZIMUTH": 45.86,
        "X": 5.16,
        "Y": 31.58
      },
      {
        "ID": 51,
        "AZIMUTH": 201.6,
        "X": 2.09,
        "Y": 29.33
      },
      {
        "ID": 52,
        "AZIMUTH": 50.56,
        "X": 4.11,
        "Y": 21.82
      },
      {
        "ID": 54,
        "AZIMUTH": 178.57,
        "X": 10.57,
        "Y": 14.5
      },
      {
        "ID": 55,
        "AZIMUTH": 190.99,
        "X": 8.35,
        "Y": 10.24
      },
      {
        "ID": 56,
        "AZIMUTH": 124.64,
        "X": 3.97,
        "Y": 8.61
      },
      {
        "ID": 57,
        "AZIMUTH": 200.08,
        "X": 15.15,
        "Y": 18.27
      },
      {
        "ID": 58,
        "AZIMUTH": 913.92,
        "X": -1.02,
        "Y": -16.09
      },
      {
        "ID": 59,
        "AZIMUTH": 1100.48,
        "X": -22.11,
        "Y": -26.63
      },
      {
        "ID": 60,
        "AZIMUTH": 857.0,
        "X": 2.71,
        "Y": -18.65
      },
      {
        "ID": 61,
        "AZIMUTH": 1023.71,
        "X": -9.3,
        "Y": -19.81
      },
      {
        "ID": 62,
        "AZIMUTH": 1071.34,
        "X": -15.18,
        "Y": -22.75
      },
      {
        "ID": 66,
        "AZIMUTH": 700.92,
        "X": 32.98,
        "Y": -39.65
      },
      {
        "ID": 67,
        "AZIMUTH": 1072.74,
        "X": -8.16,
        "Y": -11.51
      },
      {
        "ID": 70,
        "AZIMUTH": 649.44,
        "X": 11.1,
        "Y": -9.38
      },
      {
        "ID": 72,
        "AZIMUTH": 382.6,
        "X": 24.87,
        "Y": 5.94
      },
      {
        "ID": 73,
        "AZIMUTH": 516.32,
        "X": 28.43,
        "Y": -6.82
      },
      {
        "ID": 82,
        "AZIMUTH": 732.42,
        "X": 38.44,
        "Y": -59.51
      },
      {
        "ID": 86,
        "AZIMUTH": 938.2,
        "X": -5.82,
        "Y": -43.22
      },
      {
        "ID": 92,
        "AZIMUTH": 473.46,
        "X": 23.32,
        "Y": -1.96
      },
      {
        "ID": 93,
        "AZIMUTH": 663.0,
        "X": 42.72,
        "Y": -46.16
      },
      {
        "ID": 99,
        "AZIMUTH": 615.75,
        "X": 31.97,
        "Y": -21.16
      },
      {
        "ID": 100,
        "AZIMUTH": 1120.67,
        "X": -31.5,
        "Y": -32.76
      },
      {
        "ID": 105,
        "AZIMUTH": 395.62,
        "X": 80.79,
        "Y": 16.29
      },
      {
        "ID": 109,
        "AZIMUTH": 343.03,
        "X": 34.16,
        "Y": 13.67
      },
      {
        "ID": 115,
        "AZIMUTH": 1771.66,
        "X": -7.38,
        "Y": 67.74
      }
    ],
    "39": [
      {
        "ID": 43,
        "AZIMUTH": 1282.43,
        "X": -1.18,
        "Y": 29.83
      },
      {
        "ID": 44,
        "AZIMUTH": 421.79,
        "X": 52.32,
        "Y": 5.75
      },
      {
        "ID": 46,
        "AZIMUTH": 440.33,
        "X": 41.38,
        "Y": 1.25
      },
      {
        "ID": 49,
        "AZIMUTH": 33.99,
        "X": 5.47,
        "Y": 43.12
      },
      {
        "ID": 50,
        "AZIMUTH": 47.21,
        "X": 5.18,
        "Y": 31.54
      },
      {
        "ID": 51,
        "AZIMUTH": 225.84,
        "X": 2.07,
        "Y": 29.37
      },
      {
        "ID": 52,
        "AZIMUTH": 48.85,
        "X": 4.11,
        "Y": 21.84
      },
      {
        "ID": 54,
        "AZIMUTH": 180.12,
        "X": 10.62,
        "Y": 14.44
      },
      {
        "ID": 55,
        "AZIMUTH": 192.21,
        "X": 8.41,
        "Y": 10.22
      },
      {
        "ID": 56,
        "AZIMUTH": 125.73,
        "X": 3.98,
        "Y": 8.54
      },
      {
        "ID": 57,
        "AZIMUTH": 199.74,
        "X": 15.15,
        "Y": 18.28
      },
      {
        "ID": 58,
        "AZIMUTH": 914.02,
        "X": -1.02,
        "Y": -16.09
      },
      {
        "ID": 59,
        "AZIMUTH": 1102.34,
        "X": -22.29,
        "Y": -26.71
      },
      {
        "ID": 60,
        "AZIMUTH": 856.74,
        "X": 2.71,
        "Y": -18.64
      },
      {
        "ID": 61,
        "AZIMUTH": 1024.05,
        "X": -9.38,
        "Y": -19.82
      },
      {
        "ID": 62,
        "AZIMUTH": 1070.33,
        "X": -15.12,
        "Y": -22.73
      },
      {
        "ID": 66,
        "AZIMUTH": 699.66,
        "X": 32.8,
        "Y": -38.81
      },
      {
        "ID": 67,
        "AZIMUTH": 1080.7,
        "X": -8.84,
        "Y": -11.8
      },
      {
        "ID": 70,
        "AZIMUTH": 652.14,
        "X": 10.6,
        "Y": -9.22
      },
      {
        "ID": 72,
        "AZIMUTH": 372.28,
        "X": 24.65,
        "Y": 6.83
      },
      {
        "ID": 73,
        "AZIMUTH": 507.57,
        "X": 28.16,
        "Y": -5.84
      },
      {
        "ID": 82,
        "AZIMUTH": 732.32,
        "X": 38.23,
        "Y": -58.92
      },
      {
        "ID": 86,
        "AZIMUTH": 938.13,
        "X": -5.75,
        "Y": -43.27
      },
      {
        "ID": 92,
        "AZIMUTH": 461.59,
        "X": 23.07,
        "Y": -1.01
      },
      {
        "ID": 99,
        "AZIMUTH": 612.0,
        "X": 31.77,
        "Y": -20.38
      },
      {
        "ID": 100,
        "AZIMUTH": 1120.32,
        "X": -31.53,
        "Y": -32.73
      },
      {
        "ID": 105,
        "AZIMUTH": 395.07,
        "X": 79.84,
        "Y": 15.97
      },
      {
        "ID": 109,
        "AZIMUTH": 341.44,
        "X": 34.08,
        "Y": 13.79
      },
      {
        "ID": 115,
        "AZIMUTH": 1771.51,
        "X": -7.1,
        "Y": 66.75
      },
      {
        "ID": 116,
        "AZIMUTH": 159.74,
        "X": 21.55,
        "Y": 32.15
      },
      {
        "ID": 120,
        "AZIMUTH": 15.43,
        "X": 7.68,
        "Y": 87.96
      }
    ],
    "40": [
      {
        "ID": 43,
        "AZIMUTH": 1244.18,
        "X": -1.07,
        "Y": 29.39
      },
      {
        "ID": 44,
        "AZIMUTH": 421.32,
        "X": 52.19,
        "Y": 5.69
      },
      {
        "ID": 46,
        "AZIMUTH": 440.07,
        "X": 41.58,
        "Y": 1.48
      },
      {
        "ID": 49,
        "AZIMUTH": 31.02,
        "X": 5.29,
        "Y": 43.47
      },
      {
        "ID": 50,
        "AZIMUTH": 46.24,
        "X": 5.18,
        "Y": 31.5
      },
      {
        "ID": 51,
        "AZIMUTH": 229.09,
        "X": 2.09,
        "Y": 29.35
      },
      {
        "ID": 52,
        "AZIMUTH": 50.72,
        "X": 4.11,
        "Y": 21.79
      },
      {
        "ID": 54,
        "AZIMUTH": 180.87,
        "X": 10.64,
        "Y": 14.38
      },
      {
        "ID": 55,
        "AZIMUTH": 195.35,
        "X": 8.4,
        "Y": 10.07
      },
      {
        "ID": 56,
        "AZIMUTH": 126.72,
        "X": 3.99,
        "Y": 8.49
      },
      {
        "ID": 57,
        "AZIMUTH": 199.95,
        "X": 15.14,
        "Y": 18.28
      },
      {
        "ID": 58,
        "AZIMUTH": 913.9,
        "X": -1.02,
        "Y": -16.09
      },
      {
        "ID": 59,
        "AZIMUTH": 1102.35,
        "X": -22.24,
        "Y": -26.78
      },
      {
        "ID": 60,
        "AZIMUTH": 857.05,
        "X": 2.72,
        "Y": -18.64
      },
      {
        "ID": 61,
        "AZIMUTH": 1024.28,
        "X": -9.41,
        "Y": -19.83
      },
      {
        "ID": 62,
        "AZIMUTH": 1069.68,
        "X": -15.09,
        "Y": -22.71
      },
      {
        "ID": 66,
        "AZIMUTH": 699.13,
        "X": 32.59,
        "Y": -38.12
      },
      {
        "ID": 67,
        "AZIMUTH": 1087.65,
        "X": -9.55,
        "Y": -12.12
      },
      {
        "ID": 70,
        "AZIMUTH": 658.25,
        "X": 9.9,
        "Y": -8.99
      },
      {
        "ID": 72,
        "AZIMUTH": 360.32,
        "X": 24.41,
        "Y": 7.78
      },
      {
        "ID": 73,
        "AZIMUTH": 498.51,
        "X": 27.92,
        "Y": -4.85
      },
      {
        "ID": 82,
        "AZIMUTH": 729.87,
        "X": 38.0,
        "Y": -57.94
      },
      {
        "ID": 86,
        "AZIMUTH": 938.0,
        "X": -5.8,
        "Y": -43.23
      },
      {
        "ID": 92,
        "AZIMUTH": 451.04,
        "X": 22.86,
        "Y": -0.14
      },
      {
        "ID": 99,
        "AZIMUTH": 607.85,
        "X": 31.57,
        "Y": -19.63
      },
      {
        "ID": 100,
        "AZIMUTH": 1119.67,
        "X": -31.45,
        "Y": -32.69
      },
      {
        "ID": 102,
        "AZIMUTH": 394.99,
        "X": 39.73,
        "Y": 8.02
      },
      {
        "ID": 105,
        "AZIMUTH": 397.83,
        "X": 79.1,
        "Y": 15.65
      },
      {
        "ID": 109,
        "AZIMUTH": 342.78,
        "X": 34.72,
        "Y": 14.03
      },
      {
        "ID": 115,
        "AZIMUTH": 1771.99,
        "X": -7.01,
        "Y": 65.82
      },
      {
        "ID": 116,
        "AZIMUTH": 152.0,
        "X": 21.33,
        "Y": 33.1
      },
      {
        "ID": 120,
        "AZIMUTH": 12.56,
        "X": 7.41,
        "Y": 89.65
      }
    ],
    "41": [
      {
        "ID": 43,
        "AZIMUTH": 1259.58,
        "X": -0.94,
        "Y": 28.9
      },
      {
        "ID": 44,
        "AZIMUTH": 420.26,
        "X": 52.08,
        "Y": 5.65
      },
      {
        "ID": 46,
        "AZIMUTH": 443.45,
        "X": 41.66,
        "Y": 1.43
      },
      {
        "ID": 49,
        "AZIMUTH": 30.51,
        "X": 5.45,
        "Y": 43.13
      },
      {
        "ID": 50,
        "AZIMUTH": 46.46,
        "X": 5.18,
        "Y": 31.49
      },
      {
        "ID": 51,
        "AZIMUTH": 224.58,
        "X": 2.1,
        "Y": 29.33
      },
      {
        "ID": 52,
        "AZIMUTH": 50.88,
        "X": 4.12,
        "Y": 21.8
      },
      {
        "ID": 54,
        "AZIMUTH": 181.34,
        "X": 10.71,
        "Y": 14.38
      },
      {
        "ID": 55,
        "AZIMUTH": 195.71,
        "X": 8.43,
        "Y": 10.01
      },
      {
        "ID": 56,
        "AZIMUTH": 128.07,
        "X": 4.01,
        "Y": 8.42
      },
      {
        "ID": 57,
        "AZIMUTH": 199.81,
        "X": 15.15,
        "Y": 18.27
      },
      {
        "ID": 58,
        "AZIMUTH": 913.83,
        "X": -1.02,
        "Y": -16.08
      },
      {
        "ID": 59,
        "AZIMUTH": 1101.96,
        "X": -22.26,
        "Y": -26.78
      },
      {
        "ID": 60,
        "AZIMUTH": 857.31,
        "X": 2.7,
        "Y": -18.64
      },
      {
        "ID": 61,
        "AZIMUTH": 1024.27,
        "X": -9.41,
        "Y": -19.84
      },
      {
        "ID": 62,
        "AZIMUTH": 1069.38,
        "X": -15.1,
        "Y": -22.7
      },
      {
        "ID": 66,
        "AZIMUTH": 695.51,
        "X": 32.37,
        "Y": -37.11
      },
      {
        "ID": 67,
        "AZIMUTH": 1092.82,
        "X": -10.17,
        "Y": -12.43
      },
      {
        "ID": 70,
        "AZIMUTH": 665.37,
        "X": 9.26,
        "Y": -8.83
      },
      {
        "ID": 72,
        "AZIMUTH": 350.72,
        "X": 24.27,
        "Y": 8.62
      },
      {
        "ID": 73,
        "AZIMUTH": 489.14,
        "X": 27.67,
        "Y": -3.88
      },
      {
        "ID": 82,
        "AZIMUTH": 729.8,
        "X": 37.77,
        "Y": -57.11
      },
      {
        "ID": 86,
        "AZIMUTH": 937.78,
        "X": -5.74,
        "Y": -43.29
      },
      {
        "ID": 92,
        "AZIMUTH": 439.57,
        "X": 22.64,
        "Y": 0.71
      },
      {
        "ID": 99,
        "AZIMUTH": 603.16,
        "X": 31.34,
        "Y": -18.83
      },
      {
        "ID": 100,
        "AZIMUTH": 1120.46,
        "X": -31.37,
        "Y": -32.66
      },
      {
        "ID": 102,
        "AZIMUTH": 392.89,
        "X": 39.76,
        "Y": 8.19
      },
      {
        "ID": 105,
        "AZIMUTH": 396.89,
        "X": 78.29,
        "Y": 15.33
      },
      {
        "ID": 109,
        "AZIMUTH": 343.14,
        "X": 35.04,
        "Y": 14.19
      },
      {
        "ID": 115,
        "AZIMUTH": 1770.83,
        "X": -6.77,
        "Y": 64.77
      },
      {
        "ID": 120,
        "AZIMUTH": 418.12,
        "X": 6.23,
        "Y": 92.56
      }
    ],
    "42": [
      {
        "ID": 43,
        "AZIMUTH": 1232.44,
        "X": -0.8,
        "Y": 28.43
      },
      {
        "ID": 44,
        "AZIMUTH": 418.99,
        "X": 52.02,
        "Y": 5.78
      },
      {
        "ID": 46,
        "AZIMUTH": 447.07,
        "X": 41.0,
        "Y": 0.85
      },
      {
        "ID": 49,
        "AZIMUTH": 33.74,
        "X": 5.5,
        "Y": 43.02
      },
      {
        "ID": 50,
        "AZIMUTH": 46.43,
        "X": 5.18,
        "Y": 31.54
      },
      {
        "ID": 51,
        "AZIMUTH": 210.88,
        "X": 2.09,
        "Y": 29.37
      },
      {
        "ID": 52,
        "AZIMUTH": 49.95,
        "X": 4.12,
        "Y": 21.81
      },
      {
        "ID": 54,
        "AZIMUTH": 181.54,
        "X": 10.75,
        "Y": 14.41
      },
      {
        "ID": 55,
        "AZIMUTH": 196.93,
        "X": 8.45,
        "Y": 9.93
      },
      {
        "ID": 56,
        "AZIMUTH": 129.42,
        "X": 4.02,
        "Y": 8.36
      },
      {
        "ID": 57,
        "AZIMUTH": 199.86,
        "X": 15.16,
        "Y": 18.25
      },
      {
        "ID": 58,
        "AZIMUTH": 914.01,
        "X": -1.03,
        "Y": -16.1
      },
      {
        "ID": 59,
        "AZIMUTH": 1101.58,
        "X": -22.28,
        "Y": -26.83
      },
      {
        "ID": 60,
        "AZIMUTH": 856.9,
        "X": 2.71,
        "Y": -18.63
      },
      {
        "ID": 61,
        "AZIMUTH": 1023.9,
        "X": -9.38,
        "Y": -19.84
      },
      {
        "ID": 62,
        "AZIMUTH": 1069.15,
        "X": -15.16,
        "Y": -22.71
      },
      {
        "ID": 66,
        "AZIMUTH": 693.12,
        "X": 32.16,
        "Y": -36.29
      },
      {
        "ID": 67,
        "AZIMUTH": 1098.59,
        "X": -10.9,
        "Y": -12.84
      },
      {
        "ID": 70,
        "AZIMUTH": 673.35,
        "X": 8.65,
        "Y": -8.67
      },
      {
        "ID": 72,
        "AZIMUTH": 340.68,
        "X": 24.07,
        "Y": 9.51
      },
      {
        "ID": 73,
        "AZIMUTH": 479.25,
        "X": 27.43,
        "Y": -2.92
      },
      {
        "ID": 82,
        "AZIMUTH": 732.32,
        "X": 37.5,
        "Y": -56.41
      },
      {
        "ID": 86,
        "AZIMUTH": 938.31,
        "X": -5.77,
        "Y": -43.27
      },
      {
        "ID": 92,
        "AZIMUTH": 427.48,
        "X": 22.4,
        "Y": 1.66
      },
      {
        "ID": 99,
        "AZIMUTH": 598.0,
        "X": 31.09,
        "Y": -17.97
      },
      {
        "ID": 100,
        "AZIMUTH": 1121.68,
        "X": -31.38,
        "Y": -32.53
      },
      {
        "ID": 102,
        "AZIMUTH": 392.1,
        "X": 39.76,
        "Y": 8.24
      },
      {
        "ID": 105,
        "AZIMUTH": 396.89,
        "X": 77.52,
        "Y": 15.01
      },
      {
        "ID": 115,
        "AZIMUTH": 1770.16,
        "X": -6.67,
        "Y": 64.09
      },
      {
        "ID": 120,
        "AZIMUTH": 626.04,
        "X": 5.41,
        "Y": 94.92
      }
    ],
    "43": [
      {
        "ID": 43,
        "AZIMUTH": 1157.42,
        "X": -0.71,
        "Y": 28.02
      },
      {
        "ID": 44,
        "AZIMUTH": 418.68,
        "X": 51.96,
        "Y": 5.76
      },
      {
        "ID": 46,
        "AZIMUTH": 445.36,
        "X": 40.92,
        "Y": 0.92
      },
      {
        "ID": 49,
        "AZIMUTH": 36.46,
        "X": 5.5,
        "Y": 43.08
      },
      {
        "ID": 50,
        "AZIMUTH": 46.45,
        "X": 5.17,
        "Y": 31.57
      },
      {
        "ID": 51,
        "AZIMUTH": 198.88,
        "X": 2.09,
        "Y": 29.38
      },
      {
        "ID": 52,
        "AZIMUTH": 49.21,
        "X": 4.12,
        "Y": 21.85
      },
      {
        "ID": 54,
        "AZIMUTH": 182.26,
        "X": 10.79,
        "Y": 14.37
      },
      {
        "ID": 56,
        "AZIMUTH": 131.05,
        "X": 4.04,
        "Y": 8.28
      },
      {
        "ID": 57,
        "AZIMUTH": 199.98,
        "X": 15.16,
        "Y": 18.26
      },
      {
        "ID": 58,
        "AZIMUTH": 914.04,
        "X": -1.02,
        "Y": -16.09
      },
      {
        "ID": 59,
        "AZIMUTH": 1100.01,
        "X": -22.09,
        "Y": -26.83
      },
      {
        "ID": 60,
        "AZIMUTH": 856.99,
        "X": 2.7,
        "Y": -18.64
      },
      {
        "ID": 61,
        "AZIMUTH": 1023.74,
        "X": -9.37,
        "Y": -19.82
      },
      {
        "ID": 62,
        "AZIMUTH": 1068.92,
        "X": -15.2,
        "Y": -22.72
      },
      {
        "ID": 66,
        "AZIMUTH": 691.33,
        "X": 32.04,
        "Y": -35.55
      },
      {
        "ID": 67,
        "AZIMUTH": 1104.12,
        "X": -11.72,
        "Y": -13.17
      },
      {
        "ID": 70,
        "AZIMUTH": 681.85,
        "X": 8.03,
        "Y": -8.52
      },
      {
        "ID": 72,
        "AZIMUTH": 330.11,
        "X": 23.84,
        "Y": 10.46
      },
      {
        "ID": 73,
        "AZIMUTH": 469.68,
        "X": 27.2,
        "Y": -1.97
      },
      {
        "ID": 82,
        "AZIMUTH": 730.77,
        "X": 37.3,
        "Y": -55.62
      },
      {
        "ID": 86,
        "AZIMUTH": 937.95,
        "X": -5.79,
        "Y": -43.21
      },
      {
        "ID": 92,
        "AZIMUTH": 415.68,
        "X": 22.17,
        "Y": 2.58
      },
      {
        "ID": 99,
        "AZIMUTH": 591.79,
        "X": 30.88,
        "Y": -17.04
      },
      {
        "ID": 100,
        "AZIMUTH": 1120.01,
        "X": -31.26,
        "Y": -32.52
      },
      {
        "ID": 102,
        "AZIMUTH": 392.25,
        "X": 39.75,
        "Y": 8.26
      },
      {
        "ID": 105,
        "AZIMUTH": 393.15,
        "X": 77.12,
        "Y": 14.65
      },
      {
        "ID": 115,
        "AZIMUTH": 1772.52,
        "X": -6.41,
        "Y": 63.27
      }
    ],
    "44": [
      {
        "ID": 43,
        "AZIMUTH": 1150.89,
        "X": -0.66,
        "Y": 27.61
      },
      {
        "ID": 44,
        "AZIMUTH": 421.35,
        "X": 51.68,
        "Y": 5.41
      },
      {
        "ID": 46,
        "AZIMUTH": 439.76,
        "X": 41.6,
        "Y": 1.56
      },
      {
        "ID": 49,
        "AZIMUTH": 36.31,
        "X": 5.54,
        "Y": 42.97
      },
      {
        "ID": 50,
        "AZIMUTH": 46.6,
        "X": 5.18,
        "Y": 31.49
      },
      {
        "ID": 51,
        "AZIMUTH": 180.56,
        "X": 2.1,
        "Y": 29.33
      },
      {
        "ID": 52,
        "AZIMUTH": 49.0,
        "X": 4.12,
        "Y": 21.8
      },
      {
        "ID": 54,
        "AZIMUTH": 181.24,
        "X": 10.93,
        "Y": 14.36
      },
      {
        "ID": 56,
        "AZIMUTH": 133.09,
        "X": 4.07,
        "Y": 8.18
      },
      {
        "ID": 57,
        "AZIMUTH": 200.73,
        "X": 15.15,
        "Y": 18.23
      },
      {
        "ID": 58,
        "AZIMUTH": 914.14,
        "X": -1.03,
        "Y": -16.09
      },
      {
        "ID": 59,
        "AZIMUTH": 1097.96,
        "X": -21.88,
        "Y": -26.73
      },
      {
        "ID": 60,
        "AZIMUTH": 857.21,
        "X": 2.7,
        "Y": -18.65
      },
      {
        "ID": 61,
        "AZIMUTH": 1024.26,
        "X": -9.39,
        "Y": -19.83
      },
      {
        "ID": 62,
        "AZIMUTH": 1069.08,
        "X": -15.2,
        "Y": -22.72
      },
      {
        "ID": 66,
        "AZIMUTH": 687.84,
        "X": 31.78,
        "Y": -34.61
      },
      {
        "ID": 67,
        "AZIMUTH": 1107.85,
        "X": -12.46,
        "Y": -13.56
      },
      {
        "ID": 70,
        "AZIMUTH": 692.69,
        "X": 7.37,
        "Y": -8.35
      },
      {
        "ID": 72,
        "AZIMUTH": 319.29,
        "X": 23.61,
        "Y": 11.43
      },
      {
        "ID": 73,
        "AZIMUTH": 459.81,
        "X": 26.95,
        "Y": -1.01
      },
      {
        "ID": 82,
        "AZIMUTH": 730.28,
        "X": 37.09,
        "Y": -54.83
      },
      {
        "ID": 86,
        "AZIMUTH": 938.21,
        "X": -5.83,
        "Y": -43.2
      },
      {
        "ID": 92,
        "AZIMUTH": 403.7,
        "X": 21.96,
        "Y": 3.51
      },
      {
        "ID": 99,
        "AZIMUTH": 585.87,
        "X": 30.66,
        "Y": -16.13
      },
      {
        "ID": 100,
        "AZIMUTH": 1120.17,
        "X": -31.22,
        "Y": -32.49
      },
      {
        "ID": 102,
        "AZIMUTH": 390.62,
        "X": 39.7,
        "Y": 8.32
      },
      {
        "ID": 105,
        "AZIMUTH": 393.86,
        "X": 76.0,
        "Y": 14.2
      },
      {
        "ID": 115,
        "AZIMUTH": 1774.77,
        "X": -6.13,
        "Y": 62.38
      },
      {
        "ID": 123,
        "AZIMUTH": 23.91,
        "X": 6.36,
        "Y": 65.28
      },
      {
        "ID": 124,
        "AZIMUTH": 68.03,
        "X": 4.95,
        "Y": 19.12
      }
    ],
    "45": [
      {
        "ID": 43,
        "AZIMUTH": 1114.7,
        "X": -0.56,
        "Y": 27.19
      },
      {
        "ID": 44,
        "AZIMUTH": 421.05,
        "X": 51.72,
        "Y": 5.54
      },
      {
        "ID": 46,
        "AZIMUTH": 436.19,
        "X": 43.08,
        "Y": 2.39
      },
      {
        "ID": 49,
        "AZIMUTH": 33.08,
        "X": 5.51,
        "Y": 43.02
      },
      {
        "ID": 50,
        "AZIMUTH": 46.61,
        "X": 5.17,
        "Y": 31.53
      },
      {
        "ID": 51,
        "AZIMUTH": 197.17,
        "X": 2.12,
        "Y": 29.34
      },
      {
        "ID": 52,
        "AZIMUTH": 49.49,
        "X": 4.12,
        "Y": 21.8
      },
      {
        "ID": 54,
        "AZIMUTH": 180.63,
        "X": 11.0,
        "Y": 14.28
      },
      {
        "ID": 56,
        "AZIMUTH": 135.29,
        "X": 4.09,
        "Y": 8.07
      },
      {
        "ID": 57,
        "AZIMUTH": 200.88,
        "X": 15.17,
        "Y": 18.22
      },
      {
        "ID": 58,
        "AZIMUTH": 913.85,
        "X": -1.01,
        "Y": -16.08
      },
      {
        "ID": 59,
        "AZIMUTH": 1098.41,
        "X": -21.84,
        "Y": -26.58
      },
      {
        "ID": 60,
        "AZIMUTH": 856.96,
        "X": 2.71,
        "Y": -18.64
      },
      {
        "ID": 61,
        "AZIMUTH": 1023.83,
        "X": -9.4,
        "Y": -19.85
      },
      {
        "ID": 62,
        "AZIMUTH": 1069.07,
        "X": -15.21,
        "Y": -22.72
      },
      {
        "ID": 66,
        "AZIMUTH": 685.3,
        "X": 31.54,
        "Y": -33.76
      },
      {
        "ID": 67,
        "AZIMUTH": 1113.74,
        "X": -13.23,
        "Y": -13.99
      },
      {
        "ID": 70,
        "AZIMUTH": 702.54,
        "X": 6.82,
        "Y": -8.25
      },
      {
        "ID": 72,
        "AZIMUTH": 309.11,
        "X": 23.39,
        "Y": 12.36
      },
      {
        "ID": 73,
        "AZIMUTH": 449.62,
        "X": 26.71,
        "Y": -0.07
      },
      {
        "ID": 82,
        "AZIMUTH": 728.53,
        "X": 36.83,
        "Y": -53.93
      },
      {
        "ID": 86,
        "AZIMUTH": 938.24,
        "X": -5.82,
        "Y": -43.2
      },
      {
        "ID": 92,
        "AZIMUTH": 391.87,
        "X": 21.72,
        "Y": 4.41
      },
      {
        "ID": 99,
        "AZIMUTH": 580.62,
        "X": 30.46,
        "Y": -15.35
      },
      {
        "ID": 100,
        "AZIMUTH": 1120.0,
        "X": -31.17,
        "Y": -32.46
      },
      {
        "ID": 102,
        "AZIMUTH": 389.62,
        "X": 39.67,
        "Y": 8.38
      },
      {
        "ID": 105,
        "AZIMUTH": 394.18,
        "X": 75.53,
        "Y": 13.93
      },
      {
        "ID": 115,
        "AZIMUTH": 1772.52,
        "X": -5.8,
        "Y": 61.61
      },
      {
        "ID": 123,
        "AZIMUTH": 152.19,
        "X": 5.8,
        "Y": 67.36
      },
      {
        "ID": 124,
        "AZIMUTH": 70.12,
        "X": 4.99,
        "Y": 19.07
      }
    ],
    "46": [
      {
        "ID": 43,
        "AZIMUTH": 1109.12,
        "X": -0.45,
        "Y": 26.76
      },
      {
        "ID": 44,
        "AZIMUTH": 420.75,
        "X": 51.56,
        "Y": 5.64
      },
      {
        "ID": 46,
        "AZIMUTH": 433.05,
        "X": 43.96,
        "Y": 2.95
      },
      {
        "ID": 49,
        "AZIMUTH": 34.66,
        "X": 5.54,
        "Y": 42.92
      },
      {
        "ID": 50,
        "AZIMUTH": 46.46,
        "X": 5.18,
        "Y": 31.48
      },
      {
        "ID": 51,
        "AZIMUTH": 200.18,
        "X": 2.12,
        "Y": 29.28
      },
      {
        "ID": 52,
        "AZIMUTH": 50.93,
        "X": 4.11,
        "Y": 21.8
      },
      {
        "ID": 54,
        "AZIMUTH": 180.2,
        "X": 11.07,
        "Y": 14.24
      },
      {
        "ID": 56,
        "AZIMUTH": 137.89,
        "X": 4.11,
        "Y": 7.94
      },
      {
        "ID": 57,
        "AZIMUTH": 201.78,
        "X": 15.19,
        "Y": 18.14
      },
      {
        "ID": 58,
        "AZIMUTH": 913.99,
        "X": -1.03,
        "Y": -16.1
      },
      {
        "ID": 59,
        "AZIMUTH": 1099.2,
        "X": -21.95,
        "Y": -26.55
      },
      {
        "ID": 60,
        "AZIMUTH": 857.12,
        "X": 2.71,
        "Y": -18.64
      },
      {
        "ID": 61,
        "AZIMUTH": 1024.25,
        "X": -9.41,
        "Y": -19.85
      },
      {
        "ID": 62,
        "AZIMUTH": 1069.49,
        "X": -15.22,
        "Y": -22.72
      },
      {
        "ID": 66,
        "AZIMUTH": 684.12,
        "X": 31.36,
        "Y": -32.93
      },
      {
        "ID": 67,
        "AZIMUTH": 1118.11,
        "X": -13.94,
        "Y": -14.35
      },
      {
        "ID": 70,
        "AZIMUTH": 712.6,
        "X": 6.27,
        "Y": -8.2
      },
      {
        "ID": 72,
        "AZIMUTH": 299.31,
        "X": 23.15,
        "Y": 13.29
      },
      {
        "ID": 73,
        "AZIMUTH": 439.67,
        "X": 26.45,
        "Y": 0.88
      },
      {
        "ID": 82,
        "AZIMUTH": 727.39,
        "X": 36.52,
        "Y": -53.13
      },
      {
        "ID": 86,
        "AZIMUTH": 938.1,
        "X": -5.76,
        "Y": -43.26
      },
      {
        "ID": 92,
        "AZIMUTH": 379.46,
        "X": 21.49,
        "Y": 5.33
      },
      {
        "ID": 99,
        "AZIMUTH": 575.07,
        "X": 30.25,
        "Y": -14.4
      },
      {
        "ID": 105,
        "AZIMUTH": 396.17,
        "X": 74.54,
        "Y": 13.48
      },
      {
        "ID": 115,
        "AZIMUTH": 1774.28,
        "X": -5.48,
        "Y": 60.45
      },
      {
        "ID": 123,
        "AZIMUTH": 252.22,
        "X": 5.47,
        "Y": 68.93
      },
      {
        "ID": 124,
        "AZIMUTH": 71.33,
        "X": 5.03,
        "Y": 18.99
      }
    ],
    "47": [
      {
        "ID": 43,
        "AZIMUTH": 1152.17,
        "X": -0.32,
        "Y": 26.35
      },
      {
        "ID": 44,
        "AZIMUTH": 412.62,
        "X": 52.15,
        "Y": 6.1
      },
      {
        "ID": 49,
        "AZIMUTH": 34.62,
        "X": 5.57,
        "Y": 42.89
      },
      {
        "ID": 50,
        "AZIMUTH": 46.24,
        "X": 5.18,
        "Y": 31.56
      },
      {
        "ID": 51,
        "AZIMUTH": 201.86,
        "X": 2.15,
        "Y": 29.21
      },
      {
        "ID": 52,
        "AZIMUTH": 49.1,
        "X": 4.12,
        "Y": 21.82
      },
      {
        "ID": 56,
        "AZIMUTH": 140.57,
        "X": 4.14,
        "Y": 7.81
      },
      {
        "ID": 57,
        "AZIMUTH": 203.15,
        "X": 15.26,
        "Y": 18.02
      },
      {
        "ID": 58,
        "AZIMUTH": 914.0,
        "X": -1.03,
        "Y": -16.08
      },
      {
        "ID": 59,
        "AZIMUTH": 1099.82,
        "X": -22.12,
        "Y": -26.64
      },
      {
        "ID": 60,
        "AZIMUTH": 856.81,
        "X": 2.71,
        "Y": -18.64
      },
      {
        "ID": 61,
        "AZIMUTH": 1024.24,
        "X": -9.4,
        "Y": -19.84
      },
      {
        "ID": 62,
        "AZIMUTH": 1069.14,
        "X": -15.21,
        "Y": -22.73
      },
      {
        "ID": 66,
        "AZIMUTH": 683.24,
        "X": 31.09,
        "Y": -32.15
      },
      {
        "ID": 67,
        "AZIMUTH": 1121.67,
        "X": -14.64,
        "Y": -14.75
      },
      {
        "ID": 70,
        "AZIMUTH": 727.04,
        "X": 5.58,
        "Y": -8.11
      },
      {
        "ID": 72,
        "AZIMUTH": 290.08,
        "X": 22.96,
        "Y": 14.2
      },
      {
        "ID": 73,
        "AZIMUTH": 429.43,
        "X": 26.21,
        "Y": 1.84
      },
      {
        "ID": 82,
        "AZIMUTH": 724.35,
        "X": 36.29,
        "Y": -52.36
      },
      {
        "ID": 86,
        "AZIMUTH": 938.16,
        "X": -5.76,
        "Y": -43.21
      },
      {
        "ID": 92,
        "AZIMUTH": 367.57,
        "X": 21.25,
        "Y": 6.23
      },
      {
        "ID": 99,
        "AZIMUTH": 569.07,
        "X": 30.02,
        "Y": -13.53
      },
      {
        "ID": 105,
        "AZIMUTH": 397.07,
        "X": 73.69,
        "Y": 13.28
      },
      {
        "ID": 115,
        "AZIMUTH": 1776.35,
        "X": -5.34,
        "Y": 59.67
      },
      {
        "ID": 123,
        "AZIMUTH": 285.0,
        "X": 5.23,
        "Y": 70.33
      },
      {
        "ID": 124,
        "AZIMUTH": 72.05,
        "X": 5.06,
        "Y": 18.92
      },
      {
        "ID": 126,
        "AZIMUTH": 342.55,
        "X": 34.07,
        "Y": 13.77
      },
      {
        "ID": 127,
        "AZIMUTH": 74.79,
        "X": 11.81,
        "Y": 44.8
      }
    ],
    "48": [
      {
        "ID": 43,
        "AZIMUTH": 1126.79,
        "X": -0.22,
        "Y": 25.96
      },
      {
        "ID": 44,
        "AZIMUTH": 408.46,
        "X": 52.39,
        "Y": 6.36
      },
      {
        "ID": 49,
        "AZIMUTH": 33.37,
        "X": 5.54,
        "Y": 42.85
      },
      {
        "ID": 50,
        "AZIMUTH": 46.64,
        "X": 5.17,
        "Y": 31.51
      },
      {
        "ID": 51,
        "AZIMUTH": 184.07,
        "X": 2.19,
        "Y": 29.18
      },
      {
        "ID": 52,
        "AZIMUTH": 50.4,
        "X": 4.11,
        "Y": 21.8
      },
      {
        "ID": 56,
        "AZIMUTH": 144.03,
        "X": 4.17,
        "Y": 7.66
      },
      {
        "ID": 57,
        "AZIMUTH": 204.38,
        "X": 15.35,
        "Y": 17.87
      },
      {
        "ID": 58,
        "AZIMUTH": 914.21,
        "X": -1.04,
        "Y": -16.1
      },
      {
        "ID": 59,
        "AZIMUTH": 1099.76,
        "X": -22.1,
        "Y": -26.62
      },
      {
        "ID": 60,
        "AZIMUTH": 856.7,
        "X": 2.72,
        "Y": -18.63
      },
      {
        "ID": 61,
        "AZIMUTH": 1023.86,
        "X": -9.38,
        "Y": -19.84
      },
      {
        "ID": 62,
        "AZIMUTH": 1069.12,
        "X": -15.22,
        "Y": -22.73
      },
      {
        "ID": 66,
        "AZIMUTH": 678.81,
        "X": 30.88,
        "Y": -31.21
      },
      {
        "ID": 67,
        "AZIMUTH": 1123.82,
        "X": -15.33,
        "Y": -15.16
      },
      {
        "ID": 70,
        "AZIMUTH": 744.67,
        "X": 4.79,
        "Y": -7.97
      },
      {
        "ID": 72,
        "AZIMUTH": 279.03,
        "X": 22.66,
        "Y": 15.19
      },
      {
        "ID": 73,
        "AZIMUTH": 418.76,
        "X": 25.97,
        "Y": 2.77
      },
      {
        "ID": 82,
        "AZIMUTH": 721.63,
        "X": 36.07,
        "Y": -51.44
      },
      {
        "ID": 86,
        "AZIMUTH": 936.93,
        "X": -5.72,
        "Y": -43.3
      },
      {
        "ID": 92,
        "AZIMUTH": 355.67,
        "X": 21.03,
        "Y": 7.15
      },
      {
        "ID": 99,
        "AZIMUTH": 564.13,
        "X": 29.76,
        "Y": -12.67
      },
      {
        "ID": 105,
        "AZIMUTH": 394.19,
        "X": 72.95,
        "Y": 13.08
      },
      {
        "ID": 115,
        "AZIMUTH": 1775.34,
        "X": -4.91,
        "Y": 58.82
      },
      {
        "ID": 123,
        "AZIMUTH": 468.9,
        "X": 4.86,
        "Y": 71.96
      },
      {
        "ID": 124,
        "AZIMUTH": 73.35,
        "X": 5.15,
        "Y": 18.86
      },
      {
        "ID": 126,
        "AZIMUTH": 341.1,
        "X": 34.36,
        "Y": 13.88
      },
      {
        "ID": 127,
        "AZIMUTH": 74.06,
        "X": 12.09,
        "Y": 45.41
      }
    ],
    "49": [
      {
        "ID": 43,
        "AZIMUTH": 1137.73,
        "X": -0.12,
        "Y": 25.59
      },
      {
        "ID": 46,
        "AZIMUTH": 444.11,
        "X": 40.69,
        "Y": 0.61
      },
      {
        "ID": 49,
        "AZIMUTH": 30.81,
        "X": 5.28,
        "Y": 43.42
      },
      {
        "ID": 50,
        "AZIMUTH": 45.69,
        "X": 5.17,
        "Y": 31.52
      },
      {
        "ID": 51,
        "AZIMUTH": 194.22,
        "X": 2.24,
        "Y": 29.11
      },
      {
        "ID": 52,
        "AZIMUTH": 50.47,
        "X": 4.12,
        "Y": 21.81
      },
      {
        "ID": 56,
        "AZIMUTH": 147.78,
        "X": 4.2,
        "Y": 7.49
      },
      {
        "ID": 57,
        "AZIMUTH": 205.71,
        "X": 15.44,
        "Y": 17.77
      },
      {
        "ID": 58,
        "AZIMUTH": 914.29,
        "X": -1.05,
        "Y": -16.09
      },
      {
        "ID": 59,
        "AZIMUTH": 1099.29,
        "X": -22.12,
        "Y": -26.68
      },
      {
        "ID": 60,
        "AZIMUTH": 856.93,
        "X": 2.71,
        "Y": -18.64
      },
      {
        "ID": 61,
        "AZIMUTH": 1024.27,
        "X": -9.39,
        "Y": -19.82
      },
      {
        "ID": 62,
        "AZIMUTH": 1069.23,
        "X": -15.23,
        "Y": -22.74
      },
      {
        "ID": 66,
        "AZIMUTH": 674.95,
        "X": 30.65,
        "Y": -30.21
      },
      {
        "ID": 67,
        "AZIMUTH": 1126.71,
        "X": -16.17,
        "Y": -15.63
      },
      {
        "ID": 70,
        "AZIMUTH": 764.01,
        "X": 4.1,
        "Y": -7.94
      },
      {
        "ID": 72,
        "AZIMUTH": 269.02,
        "X": 22.43,
        "Y": 16.12
      },
      {
        "ID": 73,
        "AZIMUTH": 408.22,
        "X": 25.74,
        "Y": 3.72
      },
      {
        "ID": 82,
        "AZIMUTH": 718.63,
        "X": 35.83,
        "Y": -50.62
      },
      {
        "ID": 86,
        "AZIMUTH": 937.53,
        "X": -5.8,
        "Y": -43.25
      },
      {
        "ID": 92,
        "AZIMUTH": 343.28,
        "X": 20.82,
        "Y": 8.06
      },
      {
        "ID": 99,
        "AZIMUTH": 558.85,
        "X": 29.53,
        "Y": -11.79
      },
      {
        "ID": 105,
        "AZIMUTH": 394.81,
        "X": 72.14,
        "Y": 12.9
      },
      {
        "ID": 115,
        "AZIMUTH": 1774.32,
        "X": -4.7,
        "Y": 58.09
      },
      {
        "ID": 123,
        "AZIMUTH": 687.4,
        "X": 4.49,
        "Y": 73.79
      },
      {
        "ID": 124,
        "AZIMUTH": 73.98,
        "X": 5.22,
        "Y": 18.81
      },
      {
        "ID": 126,
        "AZIMUTH": 339.72,
        "X": 34.4,
        "Y": 14.0
      },
      {
        "ID": 127,
        "AZIMUTH": 68.91,
        "X": 12.02,
        "Y": 46.69
      },
      {
        "ID": 128,
        "AZIMUTH": 1301.18,
        "X": -2.43,
        "Y": -0.48
      }
    ],
    "50": [
      {
        "ID": 43,
        "AZIMUTH": 1042.82,
        "X": -0.03,
        "Y": 25.19
      },
      {
        "ID": 46,
        "AZIMUTH": 442.06,
        "X": 41.04,
        "Y": 0.94
      },
      {
        "ID": 49,
        "AZIMUTH": 32.91,
        "X": 5.29,
        "Y": 43.27
      },
      {
        "ID": 50,
        "AZIMUTH": 45.98,
        "X": 5.18,
        "Y": 31.5
      },
      {
        "ID": 51,
        "AZIMUTH": 176.3,
        "X": 2.27,
        "Y": 29.09
      },
      {
        "ID": 52,
        "AZIMUTH": 50.78,
        "X": 4.12,
        "Y": 21.79
      },
      {
        "ID": 56,
        "AZIMUTH": 151.46,
        "X": 4.23,
        "Y": 7.31
      },
      {
        "ID": 57,
        "AZIMUTH": 207.71,
        "X": 15.58,
        "Y": 17.61
      },
      {
        "ID": 58,
        "AZIMUTH": 914.59,
        "X": -1.05,
        "Y": -16.1
      },
      {
        "ID": 59,
        "AZIMUTH": 1100.06,
        "X": -22.07,
        "Y": -26.61
      },
      {
        "ID": 60,
        "AZIMUTH": 856.69,
        "X": 2.72,
        "Y": -18.63
      },
      {
        "ID": 61,
        "AZIMUTH": 1023.51,
        "X": -9.37,
        "Y": -19.84
      },
      {
        "ID": 62,
        "AZIMUTH": 1069.14,
        "X": -15.21,
        "Y": -22.72
      },
      {
        "ID": 66,
        "AZIMUTH": 671.83,
        "X": 30.4,
        "Y": -29.26
      },
      {
        "ID": 67,
        "AZIMUTH": 1129.8,
        "X": -16.97,
        "Y": -16.0
      },
      {
        "ID": 70,
        "AZIMUTH": 783.62,
        "X": 3.43,
        "Y": -7.9
      },
      {
        "ID": 72,
        "AZIMUTH": 259.89,
        "X": 22.24,
        "Y": 17.07
      },
      {
        "ID": 73,
        "AZIMUTH": 397.78,
        "X": 25.5,
        "Y": 4.65
      },
      {
        "ID": 82,
        "AZIMUTH": 715.87,
        "X": 35.58,
        "Y": -49.81
      },
      {
        "ID": 86,
        "AZIMUTH": 936.84,
        "X": -5.71,
        "Y": -43.32
      },
      {
        "ID": 92,
        "AZIMUTH": 332.46,
        "X": 20.61,
        "Y": 8.92
      },
      {
        "ID": 99,
        "AZIMUTH": 554.02,
        "X": 29.32,
        "Y": -10.97
      },
      {
        "ID": 105,
        "AZIMUTH": 397.5,
        "X": 71.55,
        "Y": 12.7
      },
      {
        "ID": 115,
        "AZIMUTH": 1774.57,
        "X": -4.6,
        "Y": 57.46
      },
      {
        "ID": 123,
        "AZIMUTH": 859.19,
        "X": 4.14,
        "Y": 75.5
      },
      {
        "ID": 124,
        "AZIMUTH": 75.52,
        "X": 5.3,
        "Y": 18.73
      },
      {
        "ID": 127,
        "AZIMUTH": 65.53,
        "X": 12.08,
        "Y": 47.61
      },
      {
        "ID": 128,
        "AZIMUTH": 1300.13,
        "X": -2.46,
        "Y": -0.49
      }
    ],
    "51": [
      {
        "ID": 43,
        "AZIMUTH": 1026.46,
        "X": 0.05,
        "Y": 24.87
      },
      {
        "ID": 46,
        "AZIMUTH": 441.21,
        "X": 41.19,
        "Y": 1.06
      },
      {
        "ID": 49,
        "AZIMUTH": 32.88,
        "X": 5.46,
        "Y": 43.15
      },
      {
        "ID": 50,
        "AZIMUTH": 45.92,
        "X": 5.17,
        "Y": 31.53
      },
      {
        "ID": 51,
        "AZIMUTH": 168.98,
        "X": 2.3,
        "Y": 29.05
      },
      {
        "ID": 52,
        "AZIMUTH": 49.31,
        "X": 4.12,
        "Y": 21.79
      },
      {
        "ID": 56,
        "AZIMUTH": 155.85,
        "X": 4.27,
        "Y": 7.13
      },
      {
        "ID": 57,
        "AZIMUTH": 210.85,
        "X": 15.7,
        "Y": 17.39
      },
      {
        "ID": 58,
        "AZIMUTH": 914.03,
        "X": -1.03,
        "Y": -16.09
      },
      {
        "ID": 59,
        "AZIMUTH": 1099.36,
        "X": -22.09,
        "Y": -26.64
      },
      {
        "ID": 60,
        "AZIMUTH": 857.05,
        "X": 2.71,
        "Y": -18.64
      },
      {
        "ID": 61,
        "AZIMUTH": 1024.14,
        "X": -9.39,
        "Y": -19.84
      },
      {
        "ID": 62,
        "AZIMUTH": 1069.4,
        "X": -15.22,
        "Y": -22.73
      },
      {
        "ID": 66,
        "AZIMUTH": 667.57,
        "X": 30.16,
        "Y": -28.34
      },
      {
        "ID": 67,
        "AZIMUTH": 1131.67,
        "X": -17.74,
        "Y": -16.45
      },
      {
        "ID": 70,
        "AZIMUTH": 803.71,
        "X": 2.8,
        "Y": -7.87
      },
      {
        "ID": 72,
        "AZIMUTH": 250.27,
        "X": 22.01,
        "Y": 18.13
      },
      {
        "ID": 73,
        "AZIMUTH": 387.32,
        "X": 25.25,
        "Y": 5.57
      },
      {
        "ID": 82,
        "AZIMUTH": 713.24,
        "X": 35.32,
        "Y": -48.97
      },
      {
        "ID": 86,
        "AZIMUTH": 938.47,
        "X": -5.79,
        "Y": -43.24
      },
      {
        "ID": 92,
        "AZIMUTH": 320.28,
        "X": 20.4,
        "Y": 9.85
      },
      {
        "ID": 99,
        "AZIMUTH": 546.71,
        "X": 29.12,
        "Y": -10.12
      },
      {
        "ID": 105,
        "AZIMUTH": 400.2,
        "X": 70.86,
        "Y": 12.33
      },
      {
        "ID": 115,
        "AZIMUTH": 1774.95,
        "X": -4.46,
        "Y": 56.77
      },
      {
        "ID": 124,
        "AZIMUTH": 76.32,
        "X": 5.37,
        "Y": 18.64
      },
      {
        "ID": 128,
        "AZIMUTH": 1298.52,
        "X": -2.5,
        "Y": -0.51
      },
      {
        "ID": 130,
        "AZIMUTH": 669.17,
        "X": 41.88,
        "Y": -46.72
      },
      {
        "ID": 131,
        "AZIMUTH": 1115.97,
        "X": -30.93,
        "Y": -32.38
      }
    ],
    "52": [
      {
        "ID": 43,
        "AZIMUTH": 1015.58,
        "X": 0.13,
        "Y": 24.52
      },
      {
        "ID": 46,
        "AZIMUTH": 441.02,
        "X": 41.3,
        "Y": 1.12
      },
      {
        "ID": 49,
        "AZIMUTH": 33.76,
        "X": 5.49,
        "Y": 43.03
      },
      {
        "ID": 50,
        "AZIMUTH": 46.36,
        "X": 5.18,
        "Y": 31.53
      },
      {
        "ID": 51,
        "AZIMUTH": 144.19,
        "X": 2.34,
        "Y": 29.04
      },
      {
        "ID": 52,
        "AZIMUTH": 49.72,
        "X": 4.1,
        "Y": 21.83
      },
      {
        "ID": 56,
        "AZIMUTH": 160.53,
        "X": 4.3,
        "Y": 6.93
      },
      {
        "ID": 57,
        "AZIMUTH": 213.14,
        "X": 15.81,
        "Y": 17.14
      },
      {
        "ID": 58,
        "AZIMUTH": 914.38,
        "X": -1.04,
        "Y": -16.11
      },
      {
        "ID": 59,
        "AZIMUTH": 1099.41,
        "X": -22.13,
        "Y": -26.67
      },
      {
        "ID": 60,
        "AZIMUTH": 856.84,
        "X": 2.71,
        "Y": -18.63
      },
      {
        "ID": 61,
        "AZIMUTH": 1024.29,
        "X": -9.41,
        "Y": -19.84
      },
      {
        "ID": 62,
        "AZIMUTH": 1068.79,
        "X": -15.18,
        "Y": -22.71
      },
      {
        "ID": 66,
        "AZIMUTH": 663.88,
        "X": 29.9,
        "Y": -27.49
      },
      {
        "ID": 67,
        "AZIMUTH": 1134.25,
        "X": -18.53,
        "Y": -16.87
      },
      {
        "ID": 70,
        "AZIMUTH": 824.82,
        "X": 2.16,
        "Y": -7.84
      },
      {
        "ID": 72,
        "AZIMUTH": 240.84,
        "X": 21.77,
        "Y": 19.15
      },
      {
        "ID": 73,
        "AZIMUTH": 376.13,
        "X": 25.02,
        "Y": 6.56
      },
      {
        "ID": 82,
        "AZIMUTH": 711.59,
        "X": 35.07,
        "Y": -48.11
      },
      {
        "ID": 86,
        "AZIMUTH": 937.35,
        "X": -5.74,
        "Y": -43.23
      },
      {
        "ID": 92,
        "AZIMUTH": 308.84,
        "X": 20.17,
        "Y": 10.78
      },
      {
        "ID": 99,
        "AZIMUTH": 539.7,
        "X": 28.89,
        "Y": -9.25
      },
      {
        "ID": 105,
        "AZIMUTH": 395.86,
        "X": 70.22,
        "Y": 11.99
      },
      {
        "ID": 115,
        "AZIMUTH": 1772.68,
        "X": -4.28,
        "Y": 56.15
      },
      {
        "ID": 124,
        "AZIMUTH": 78.12,
        "X": 5.47,
        "Y": 18.6
      },
      {
        "ID": 128,
        "AZIMUTH": 1297.81,
        "X": -2.55,
        "Y": -0.53
      },
      {
        "ID": 130,
        "AZIMUTH": 669.83,
        "X": 41.79,
        "Y": -46.74
      },
      {
        "ID": 131,
        "AZIMUTH": 1118.78,
        "X": -31.04,
        "Y": -32.37
      }
    ],
    "53": [
      {
        "ID": 43,
        "AZIMUTH": 984.32,
        "X": 0.22,
        "Y": 24.13
      },
      {
        "ID": 46,
        "AZIMUTH": 441.42,
        "X": 41.29,
        "Y": 1.11
      },
      {
        "ID": 49,
        "AZIMUTH": 33.99,
        "X": 5.47,
        "Y": 42.96
      },
      {
        "ID": 50,
        "AZIMUTH": 46.55,
        "X": 5.18,
        "Y": 31.52
      },
      {
        "ID": 51,
        "AZIMUTH": 144.33,
        "X": 2.37,
        "Y": 29.03
      },
      {
        "ID": 52,
        "AZIMUTH": 50.59,
        "X": 4.12,
        "Y": 21.82
      },
      {
        "ID": 56,
        "AZIMUTH": 165.51,
        "X": 4.33,
        "Y": 6.71
      },
      {
        "ID": 57,
        "AZIMUTH": 216.24,
        "X": 16.13,
        "Y": 17.08
      },
      {
        "ID": 58,
        "AZIMUTH": 914.14,
        "X": -1.02,
        "Y": -16.09
      },
      {
        "ID": 59,
        "AZIMUTH": 1100.59,
        "X": -22.11,
        "Y": -26.61
      },
      {
        "ID": 60,
        "AZIMUTH": 856.99,
        "X": 2.7,
        "Y": -18.64
      },
      {
        "ID": 61,
        "AZIMUTH": 1023.94,
        "X": -9.39,
        "Y": -19.83
      },
      {
        "ID": 62,
        "AZIMUTH": 1068.87,
        "X": -15.2,
        "Y": -22.73
      },
      {
        "ID": 66,
        "AZIMUTH": 659.83,
        "X": 29.67,
        "Y": -26.6
      },
      {
        "ID": 67,
        "AZIMUTH": 1135.91,
        "X": -19.31,
        "Y": -17.32
      },
      {
        "ID": 70,
        "AZIMUTH": 844.15,
        "X": 1.59,
        "Y": -7.82
      },
      {
        "ID": 72,
        "AZIMUTH": 233.38,
        "X": 21.59,
        "Y": 19.99
      },
      {
        "ID": 73,
        "AZIMUTH": 365.1,
        "X": 24.79,
        "Y": 7.5
      },
      {
        "ID": 82,
        "AZIMUTH": 709.94,
        "X": 34.83,
        "Y": -47.25
      },
      {
        "ID": 86,
        "AZIMUTH": 937.38,
        "X": -5.74,
        "Y": -43.27
      },
      {
        "ID": 92,
        "AZIMUTH": 297.65,
        "X": 19.95,
        "Y": 11.72
      },
      {
        "ID": 99,
        "AZIMUTH": 532.29,
        "X": 28.66,
        "Y": -8.36
      },
      {
        "ID": 105,
        "AZIMUTH": 393.06,
        "X": 69.62,
        "Y": 11.85
      },
      {
        "ID": 115,
        "AZIMUTH": 1770.9,
        "X": -4.08,
        "Y": 55.5
      },
      {
        "ID": 124,
        "AZIMUTH": 80.31,
        "X": 5.56,
        "Y": 18.54
      },
      {
        "ID": 128,
        "AZIMUTH": 1295.3,
        "X": -2.63,
        "Y": -0.57
      },
      {
        "ID": 129,
        "AZIMUTH": 338.65,
        "X": 34.42,
        "Y": 14.23
      },
      {
        "ID": 130,
        "AZIMUTH": 669.31,
        "X": 41.82,
        "Y": -46.78
      },
      {
        "ID": 131,
        "AZIMUTH": 1119.2,
        "X": -31.05,
        "Y": -32.37
      },
      {
        "ID": 132,
        "AZIMUTH": 423.33,
        "X": 51.33,
        "Y": 5.41
      }
    ],
    "54": [
      {
        "ID": 43,
        "AZIMUTH": 958.52,
        "X": 0.27,
        "Y": 23.82
      },
      {
        "ID": 46,
        "AZIMUTH": 441.59,
        "X": 41.27,
        "Y": 1.07
      },
      {
        "ID": 49,
        "AZIMUTH": 34.06,
        "X": 5.33,
        "Y": 43.15
      },
      {
        "ID": 50,
        "AZIMUTH": 46.36,
        "X": 5.17,
        "Y": 31.5
      },
      {
        "ID": 51,
        "AZIMUTH": 120.3,
        "X": 2.39,
        "Y": 29.05
      },
      {
        "ID": 52,
        "AZIMUTH": 50.83,
        "X": 4.11,
        "Y": 21.8
      },
      {
        "ID": 56,
        "AZIMUTH": 171.06,
        "X": 4.36,
        "Y": 6.5
      },
      {
        "ID": 57,
        "AZIMUTH": 218.98,
        "X": 16.36,
        "Y": 16.95
      },
      {
        "ID": 58,
        "AZIMUTH": 915.05,
        "X": -1.09,
        "Y": -16.13
      },
      {
        "ID": 59,
        "AZIMUTH": 1100.11,
        "X": -22.08,
        "Y": -26.61
      },
      {
        "ID": 60,
        "AZIMUTH": 856.88,
        "X": 2.72,
        "Y": -18.63
      },
      {
        "ID": 61,
        "AZIMUTH": 1023.72,
        "X": -9.37,
        "Y": -19.82
      },
      {
        "ID": 62,
        "AZIMUTH": 1068.93,
        "X": -15.2,
        "Y": -22.72
      },
      {
        "ID": 66,
        "AZIMUTH": 655.41,
        "X": 29.42,
        "Y": -25.62
      },
      {
        "ID": 67,
        "AZIMUTH": 1137.93,
        "X": -20.12,
        "Y": -17.73
      },
      {
        "ID": 70,
        "AZIMUTH": 865.96,
        "X": 0.98,
        "Y": -7.87
      },
      {
        "ID": 72,
        "AZIMUTH": 230.01,
        "X": 21.52,
        "Y": 20.5
      },
      {
        "ID": 73,
        "AZIMUTH": 353.24,
        "X": 24.53,
        "Y": 8.52
      },
      {
        "ID": 82,
        "AZIMUTH": 707.57,
        "X": 34.58,
        "Y": -46.32
      },
      {
        "ID": 86,
        "AZIMUTH": 936.93,
        "X": -5.75,
        "Y": -43.28
      },
      {
        "ID": 92,
        "AZIMUTH": 287.0,
        "X": 19.74,
        "Y": 12.66
      },
      {
        "ID": 99,
        "AZIMUTH": 525.08,
        "X": 28.41,
        "Y": -7.45
      },
      {
        "ID": 105,
        "AZIMUTH": 394.69,
        "X": 68.91,
        "Y": 11.69
      },
      {
        "ID": 115,
        "AZIMUTH": 1772.49,
        "X": -3.91,
        "Y": 54.92
      },
      {
        "ID": 124,
        "AZIMUTH": 81.59,
        "X": 5.62,
        "Y": 18.5
      },
      {
        "ID": 128,
        "AZIMUTH": 1293.46,
        "X": -2.69,
        "Y": -0.61
      },
      {
        "ID": 129,
        "AZIMUTH": 331.71,
        "X": 33.94,
        "Y": 15.05
      },
      {
        "ID": 130,
        "AZIMUTH": 665.72,
        "X": 42.49,
        "Y": -46.38
      },
      {
        "ID": 131,
        "AZIMUTH": 1119.72,
        "X": -31.02,
        "Y": -32.38
      },
      {
        "ID": 132,
        "AZIMUTH": 423.43,
        "X": 51.36,
        "Y": 5.36
      },
      {
        "ID": 134,
        "AZIMUTH": 93.3,
        "X": 8.05,
        "Y": 22.93
      }
    ],
    "55": [
      {
        "ID": 43,
        "AZIMUTH": 909.65,
        "X": 0.32,
        "Y": 23.51
      },
      {
        "ID": 46,
        "AZIMUTH": 441.46,
        "X": 41.3,
        "Y": 1.09
      },
      {
        "ID": 49,
        "AZIMUTH": 31.12,
        "X": 5.24,
        "Y": 43.48
      },
      {
        "ID": 50,
        "AZIMUTH": 46.33,
        "X": 5.19,
        "Y": 31.47
      },
      {
        "ID": 51,
        "AZIMUTH": 104.16,
        "X": 2.42,
        "Y": 29.09
      },
      {
        "ID": 52,
        "AZIMUTH": 51.28,
        "X": 4.11,
        "Y": 21.8
      },
      {
        "ID": 56,
        "AZIMUTH": 177.11,
        "X": 4.39,
        "Y": 6.27
      },
      {
        "ID": 58,
        "AZIMUTH": 915.68,
        "X": -1.2,
        "Y": -16.2
      },
      {
        "ID": 59,
        "AZIMUTH": 1099.0,
        "X": -22.07,
        "Y": -26.63
      },
      {
        "ID": 60,
        "AZIMUTH": 856.96,
        "X": 2.72,
        "Y": -18.63
      },
      {
        "ID": 61,
        "AZIMUTH": 1024.24,
        "X": -9.4,
        "Y": -19.84
      },
      {
        "ID": 62,
        "AZIMUTH": 1069.37,
        "X": -15.21,
        "Y": -22.72
      },
      {
        "ID": 66,
        "AZIMUTH": 650.32,
        "X": 29.18,
        "Y": -24.56
      },
      {
        "ID": 67,
        "AZIMUTH": 1138.73,
        "X": -20.95,
        "Y": -18.24
      },
      {
        "ID": 70,
        "AZIMUTH": 888.37,
        "X": 0.35,
        "Y": -7.92
      },
      {
        "ID": 72,
        "AZIMUTH": 231.18,
        "X": 21.72,
        "Y": 20.67
      },
      {
        "ID": 73,
        "AZIMUTH": 342.18,
        "X": 24.31,
        "Y": 9.48
      },
      {
        "ID": 82,
        "AZIMUTH": 703.43,
        "X": 34.28,
        "Y": -45.45
      },
      {
        "ID": 86,
        "AZIMUTH": 937.8,
        "X": -5.76,
        "Y": -43.27
      },
      {
        "ID": 92,
        "AZIMUTH": 277.02,
        "X": 19.52,
        "Y": 13.6
      },
      {
        "ID": 99,
        "AZIMUTH": 516.66,
        "X": 28.16,
        "Y": -6.49
      },
      {
        "ID": 105,
        "AZIMUTH": 394.96,
        "X": 68.31,
        "Y": 11.44
      },
      {
        "ID": 115,
        "AZIMUTH": 1773.46,
        "X": -3.79,
        "Y": 54.35
      },
      {
        "ID": 124,
        "AZIMUTH": 81.78,
        "X": 5.66,
        "Y": 18.48
      },
      {
        "ID": 130,
        "AZIMUTH": 668.42,
        "X": 41.99,
        "Y": -46.63
      },
      {
        "ID": 131,
        "AZIMUTH": 1118.52,
        "X": -31.06,
        "Y": -32.4
      },
      {
        "ID": 132,
        "AZIMUTH": 422.8,
        "X": 51.33,
        "Y": 5.37
      },
      {
        "ID": 133,
        "AZIMUTH": 683.55,
        "X": 51.11,
        "Y": -57.32
      },
      {
        "ID": 134,
        "AZIMUTH": 96.31,
        "X": 8.19,
        "Y": 22.61
      },
      {
        "ID": 136,
        "AZIMUTH": 75.95,
        "X": 15.51,
        "Y": 56.32
      }
    ],
    "56": [
      {
        "ID": 43,
        "AZIMUTH": 844.22,
        "X": 0.44,
        "Y": 23.13
      },
      {
        "ID": 46,
        "AZIMUTH": 440.87,
        "X": 41.34,
        "Y": 1.14
      },
      {
        "ID": 49,
        "AZIMUTH": 31.99,
        "X": 5.42,
        "Y": 43.18
      },
      {
        "ID": 50,
        "AZIMUTH": 45.85,
        "X": 5.17,
        "Y": 31.54
      },
      {
        "ID": 51,
        "AZIMUTH": 113.14,
        "X": 2.46,
        "Y": 29.08
      },
      {
        "ID": 52,
        "AZIMUTH": 49.57,
        "X": 4.12,
        "Y": 21.82
      },
      {
        "ID": 56,
        "AZIMUTH": 183.54,
        "X": 4.42,
        "Y": 6.02
      },
      {
        "ID": 58,
        "AZIMUTH": 915.34,
        "X": -1.24,
        "Y": -16.22
      },
      {
        "ID": 59,
        "AZIMUTH": 1098.92,
        "X": -22.13,
        "Y": -26.66
      },
      {
        "ID": 60,
        "AZIMUTH": 856.7,
        "X": 2.72,
        "Y": -18.64
      },
      {
        "ID": 61,
        "AZIMUTH": 1024.36,
        "X": -9.43,
        "Y": -19.85
      },
      {
        "ID": 62,
        "AZIMUTH": 1069.1,
        "X": -15.2,
        "Y": -22.72
      },
      {
        "ID": 66,
        "AZIMUTH": 647.06,
        "X": 28.94,
        "Y": -23.7
      },
      {
        "ID": 67,
        "AZIMUTH": 1140.53,
        "X": -21.84,
        "Y": -18.72
      },
      {
        "ID": 70,
        "AZIMUTH": 911.52,
        "X": -0.3,
        "Y": -7.97
      },
      {
        "ID": 72,
        "AZIMUTH": 228.93,
        "X": 21.75,
        "Y": 21.1
      },
      {
        "ID": 73,
        "AZIMUTH": 330.88,
        "X": 24.06,
        "Y": 10.46
      },
      {
        "ID": 82,
        "AZIMUTH": 704.91,
        "X": 34.08,
        "Y": -44.69
      },
      {
        "ID": 86,
        "AZIMUTH": 938.24,
        "X": -5.77,
        "Y": -43.22
      },
      {
        "ID": 92,
        "AZIMUTH": 267.63,
        "X": 19.29,
        "Y": 14.47
      },
      {
        "ID": 99,
        "AZIMUTH": 508.02,
        "X": 27.92,
        "Y": -5.57
      },
      {
        "ID": 105,
        "AZIMUTH": 395.15,
        "X": 67.73,
        "Y": 11.31
      },
      {
        "ID": 115,
        "AZIMUTH": 1773.45,
        "X": -3.66,
        "Y": 53.84
      },
      {
        "ID": 124,
        "AZIMUTH": 81.65,
        "X": 5.66,
        "Y": 18.49
      },
      {
        "ID": 130,
        "AZIMUTH": 669.34,
        "X": 41.85,
        "Y": -46.67
      },
      {
        "ID": 131,
        "AZIMUTH": 1118.85,
        "X": -31.06,
        "Y": -32.38
      },
      {
        "ID": 132,
        "AZIMUTH": 421.93,
        "X": 51.34,
        "Y": 5.41
      },
      {
        "ID": 133,
        "AZIMUTH": 676.1,
        "X": 51.27,
        "Y": -54.57
      },
      {
        "ID": 134,
        "AZIMUTH": 98.71,
        "X": 8.32,
        "Y": 22.29
      },
      {
        "ID": 136,
        "AZIMUTH": 75.14,
        "X": 15.2,
        "Y": 57.62
      },
      {
        "ID": 137,
        "AZIMUTH": 392.08,
        "X": 39.78,
        "Y": 8.27
      },
      {
        "ID": 138,
        "AZIMUTH": 88.66,
        "X": 14.12,
        "Y": 46.82
      }
    ],
    "57": [
      {
        "ID": 43,
        "AZIMUTH": 761.61,
        "X": 0.53,
        "Y": 22.71
      },
      {
        "ID": 46,
        "AZIMUTH": 441.4,
        "X": 41.28,
        "Y": 1.09
      },
      {
        "ID": 49,
        "AZIMUTH": 32.33,
        "X": 5.49,
        "Y": 42.98
      },
      {
        "ID": 50,
        "AZIMUTH": 46.28,
        "X": 5.18,
        "Y": 31.51
      },
      {
        "ID": 51,
        "AZIMUTH": 99.17,
        "X": 2.48,
        "Y": 29.11
      },
      {
        "ID": 52,
        "AZIMUTH": 50.46,
        "X": 4.12,
        "Y": 21.82
      },
      {
        "ID": 56,
        "AZIMUTH": 190.17,
        "X": 4.44,
        "Y": 5.77
      },
      {
        "ID": 58,
        "AZIMUTH": 913.94,
        "X": -1.11,
        "Y": -16.15
      },
      {
        "ID": 59,
        "AZIMUTH": 1099.29,
        "X": -22.07,
        "Y": -26.62
      },
      {
        "ID": 60,
        "AZIMUTH": 856.65,
        "X": 2.71,
        "Y": -18.62
      },
      {
        "ID": 61,
        "AZIMUTH": 1023.93,
        "X": -9.39,
        "Y": -19.85
      },
      {
        "ID": 62,
        "AZIMUTH": 1069.13,
        "X": -15.21,
        "Y": -22.72
      },
      {
        "ID": 66,
        "AZIMUTH": 641.04,
        "X": 28.7,
        "Y": -22.71
      },
      {
        "ID": 67,
        "AZIMUTH": 1143.85,
        "X": -22.59,
        "Y": -19.16
      },
      {
        "ID": 70,
        "AZIMUTH": 935.54,
        "X": -1.01,
        "Y": -8.03
      },
      {
        "ID": 73,
        "AZIMUTH": 320.31,
        "X": 23.8,
        "Y": 11.41
      },
      {
        "ID": 82,
        "AZIMUTH": 705.22,
        "X": 33.98,
        "Y": -43.66
      },
      {
        "ID": 86,
        "AZIMUTH": 938.32,
        "X": -5.79,
        "Y": -43.26
      },
      {
        "ID": 92,
        "AZIMUTH": 261.91,
        "X": 19.24,
        "Y": 15.03
      },
      {
        "ID": 99,
        "AZIMUTH": 498.76,
        "X": 27.71,
        "Y": -4.63
      },
      {
        "ID": 105,
        "AZIMUTH": 392.07,
        "X": 67.1,
        "Y": 11.04
      },
      {
        "ID": 115,
        "AZIMUTH": 1774.25,
        "X": -3.57,
        "Y": 53.41
      },
      {
        "ID": 124,
        "AZIMUTH": 82.09,
        "X": 5.67,
        "Y": 18.5
      },
      {
        "ID": 130,
        "AZIMUTH": 665.89,
        "X": 42.47,
        "Y": -46.35
      },
      {
        "ID": 131,
        "AZIMUTH": 1118.93,
        "X": -31.01,
        "Y": -32.39
      },
      {
        "ID": 132,
        "AZIMUTH": 422.05,
        "X": 51.31,
        "Y": 5.35
      },
      {
        "ID": 133,
        "AZIMUTH": 674.81,
        "X": 51.28,
        "Y": -53.91
      },
      {
        "ID": 134,
        "AZIMUTH": 101.84,
        "X": 8.45,
        "Y": 22.14
      },
      {
        "ID": 136,
        "AZIMUTH": 66.95,
        "X": 14.97,
        "Y": 59.04
      },
      {
        "ID": 137,
        "AZIMUTH": 392.5,
        "X": 39.77,
        "Y": 8.26
      },
      {
        "ID": 138,
        "AZIMUTH": 84.82,
        "X": 13.76,
        "Y": 48.02
      }
    ],
    "58": [
      {
        "ID": 43,
        "AZIMUTH": 724.52,
        "X": 0.6,
        "Y": 22.45
      },
      {
        "ID": 46,
        "AZIMUTH": 441.39,
        "X": 41.27,
        "Y": 1.1
      },
      {
        "ID": 49,
        "AZIMUTH": 34.45,
        "X": 5.57,
        "Y": 42.88
      },
      {
        "ID": 50,
        "AZIMUTH": 45.61,
        "X": 5.17,
        "Y": 31.58
      },
      {
        "ID": 51,
        "AZIMUTH": 87.65,
        "X": 2.52,
        "Y": 29.11
      },
      {
        "ID": 52,
        "AZIMUTH": 50.27,
        "X": 4.11,
        "Y": 21.84
      },
      {
        "ID": 56,
        "AZIMUTH": 197.11,
        "X": 4.45,
        "Y": 5.5
      },
      {
        "ID": 58,
        "AZIMUTH": 913.84,
        "X": -1.04,
        "Y": -16.11
      },
      {
        "ID": 59,
        "AZIMUTH": 1098.95,
        "X": -22.12,
        "Y": -26.67
      },
      {
        "ID": 60,
        "AZIMUTH": 856.77,
        "X": 2.71,
        "Y": -18.64
      },
      {
        "ID": 61,
        "AZIMUTH": 1024.21,
        "X": -9.41,
        "Y": -19.85
      },
      {
        "ID": 62,
        "AZIMUTH": 1069.14,
        "X": -15.21,
        "Y": -22.73
      },
      {
        "ID": 66,
        "AZIMUTH": 636.48,
        "X": 28.45,
        "Y": -21.76
      },
      {
        "ID": 67,
        "AZIMUTH": 1146.26,
        "X": -23.48,
        "Y": -19.64
      },
      {
        "ID": 70,
        "AZIMUTH": 958.93,
        "X": -1.7,
        "Y": -8.09
      },
      {
        "ID": 73,
        "AZIMUTH": 309.01,
        "X": 23.57,
        "Y": 12.45
      },
      {
        "ID": 82,
        "AZIMUTH": 704.74,
        "X": 33.81,
        "Y": -42.81
      },
      {
        "ID": 86,
        "AZIMUTH": 938.67,
        "X": -5.8,
        "Y": -43.22
      },
      {
        "ID": 92,
        "AZIMUTH": 259.93,
        "X": 19.32,
        "Y": 15.33
      },
      {
        "ID": 99,
        "AZIMUTH": 489.91,
        "X": 27.49,
        "Y": -3.71
      },
      {
        "ID": 105,
        "AZIMUTH": 392.52,
        "X": 66.54,
        "Y": 10.85
      },
      {
        "ID": 115,
        "AZIMUTH": 1774.39,
        "X": -3.49,
        "Y": 53.01
      },
      {
        "ID": 124,
        "AZIMUTH": 81.71,
        "X": 5.65,
        "Y": 18.49
      },
      {
        "ID": 130,
        "AZIMUTH": 668.55,
        "X": 41.98,
        "Y": -46.57
      },
      {
        "ID": 131,
        "AZIMUTH": 1118.08,
        "X": -31.05,
        "Y": -32.39
      },
      {
        "ID": 132,
        "AZIMUTH": 422.19,
        "X": 51.36,
        "Y": 5.43
      },
      {
        "ID": 133,
        "AZIMUTH": 681.54,
        "X": 51.08,
        "Y": -56.41
      },
      {
        "ID": 134,
        "AZIMUTH": 102.6,
        "X": 8.51,
        "Y": 22.1
      },
      {
        "ID": 136,
        "AZIMUTH": 61.56,
        "X": 14.73,
        "Y": 60.35
      },
      {
        "ID": 137,
        "AZIMUTH": 392.43,
        "X": 39.72,
        "Y": 8.25
      },
      {
        "ID": 138,
        "AZIMUTH": 82.96,
        "X": 13.56,
        "Y": 49.08
      },
      {
        "ID": 139,
        "AZIMUTH": 955.95,
        "X": -1.04,
        "Y": 43.13
      }
    ],
    "59": [
      {
        "ID": 43,
        "AZIMUTH": 696.06,
        "X": 0.64,
        "Y": 22.24
      },
      {
        "ID": 46,
        "AZIMUTH": 441.46,
        "X": 41.31,
        "Y": 1.11
      },
      {
        "ID": 49,
        "AZIMUTH": 34.53,
        "X": 5.53,
        "Y": 42.91
      },
      {
        "ID": 50,
        "AZIMUTH": 46.16,
        "X": 5.17,
        "Y": 31.57
      },
      {
        "ID": 51,
        "AZIMUTH": 74.48,
        "X": 2.54,
        "Y": 29.18
      },
      {
        "ID": 52,
        "AZIMUTH": 50.4,
        "X": 4.12,
        "Y": 21.81
      },
      {
        "ID": 56,
        "AZIMUTH": 204.13,
        "X": 4.46,
        "Y": 5.24
      },
      {
        "ID": 58,
        "AZIMUTH": 914.08,
        "X": -1.02,
        "Y": -16.1
      },
      {
        "ID": 59,
        "AZIMUTH": 1099.63,
        "X": -22.09,
        "Y": -26.63
      },
      {
        "ID": 60,
        "AZIMUTH": 856.82,
        "X": 2.72,
        "Y": -18.63
      },
      {
        "ID": 61,
        "AZIMUTH": 1023.75,
        "X": -9.39,
        "Y": -19.84
      },
      {
        "ID": 62,
        "AZIMUTH": 1069.07,
        "X": -15.21,
        "Y": -22.72
      },
      {
        "ID": 66,
        "AZIMUTH": 631.04,
        "X": 28.23,
        "Y": -20.81
      },
      {
        "ID": 67,
        "AZIMUTH": 1148.87,
        "X": -24.31,
        "Y": -20.06
      },
      {
        "ID": 70,
        "AZIMUTH": 976.96,
        "X": -2.26,
        "Y": -8.13
      },
      {
        "ID": 73,
        "AZIMUTH": 299.11,
        "X": 23.33,
        "Y": 13.42
      },
      {
        "ID": 82,
        "AZIMUTH": 705.14,
        "X": 33.53,
        "Y": -41.96
      },
      {
        "ID": 86,
        "AZIMUTH": 937.92,
        "X": -5.79,
        "Y": -43.21
      },
      {
        "ID": 92,
        "AZIMUTH": 255.13,
        "X": 19.3,
        "Y": 15.83
      },
      {
        "ID": 99,
        "AZIMUTH": 480.28,
        "X": 27.28,
        "Y": -2.79
      },
      {
        "ID": 105,
        "AZIMUTH": 393.7,
        "X": 65.97,
        "Y": 10.51
      },
      {
        "ID": 115,
        "AZIMUTH": 1773.56,
        "X": -3.43,
        "Y": 52.68
      },
      {
        "ID": 124,
        "AZIMUTH": 81.89,
        "X": 5.66,
        "Y": 18.48
      },
      {
        "ID": 130,
        "AZIMUTH": 664.19,
        "X": 42.72,
        "Y": -46.08
      },
      {
        "ID": 131,
        "AZIMUTH": 1119.16,
        "X": -31.08,
        "Y": -32.4
      },
      {
        "ID": 132,
        "AZIMUTH": 423.58,
        "X": 51.29,
        "Y": 5.3
      },
      {
        "ID": 133,
        "AZIMUTH": 676.86,
        "X": 51.15,
        "Y": -54.61
      },
      {
        "ID": 134,
        "AZIMUTH": 103.41,
        "X": 8.52,
        "Y": 22.05
      },
      {
        "ID": 137,
        "AZIMUTH": 392.19,
        "X": 39.74,
        "Y": 8.24
      },
      {
        "ID": 138,
        "AZIMUTH": 80.75,
        "X": 13.32,
        "Y": 49.96
      },
      {
        "ID": 139,
        "AZIMUTH": 996.91,
        "X": -0.99,
        "Y": 42.98
      },
      {
        "ID": 140,
        "AZIMUTH": 25.4,
        "X": 6.31,
        "Y": 63.33
      },
      {
        "ID": 141,
        "AZIMUTH": 119.11,
        "X": 12.6,
        "Y": 28.73
      }
    ],
    "60": [
      {
        "ID": 43,
        "AZIMUTH": 666.01,
        "X": 0.71,
        "Y": 21.96
      },
      {
        "ID": 46,
        "AZIMUTH": 440.8,
        "X": 41.31,
        "Y": 1.21
      },
      {
        "ID": 49,
        "AZIMUTH": 34.1,
        "X": 5.62,
        "Y": 42.85
      },
      {
        "ID": 50,
        "AZIMUTH": 46.59,
        "X": 5.19,
        "Y": 31.5
      },
      {
        "ID": 51,
        "AZIMUTH": 60.11,
        "X": 2.55,
        "Y": 29.2
      },
      {
        "ID": 52,
        "AZIMUTH": 49.38,
        "X": 4.12,
        "Y": 21.77
      },
      {
        "ID": 56,
        "AZIMUTH": 211.77,
        "X": 4.46,
        "Y": 4.98
      },
      {
        "ID": 58,
        "AZIMUTH": 913.92,
        "X": -1.03,
        "Y": -16.1
      },
      {
        "ID": 59,
        "AZIMUTH": 1099.28,
        "X": -22.09,
        "Y": -26.63
      },
      {
        "ID": 60,
        "AZIMUTH": 857.1,
        "X": 2.71,
        "Y": -18.64
      },
      {
        "ID": 61,
        "AZIMUTH": 1024.17,
        "X": -9.39,
        "Y": -19.86
      },
      {
        "ID": 62,
        "AZIMUTH": 1069.46,
        "X": -15.23,
        "Y": -22.73
      },
      {
        "ID": 66,
        "AZIMUTH": 625.53,
        "X": 27.96,
        "Y": -19.8
      },
      {
        "ID": 67,
        "AZIMUTH": 1151.93,
        "X": -25.18,
        "Y": -20.57
      },
      {
        "ID": 70,
        "AZIMUTH": 994.57,
        "X": -2.81,
        "Y": -8.17
      },
      {
        "ID": 73,
        "AZIMUTH": 291.49,
        "X": 23.17,
        "Y": 14.15
      },
      {
        "ID": 82,
        "AZIMUTH": 705.0,
        "X": 33.29,
        "Y": -41.06
      },
      {
        "ID": 86,
        "AZIMUTH": 937.53,
        "X": -5.73,
        "Y": -43.27
      },
      {
        "ID": 99,
        "AZIMUTH": 470.79,
        "X": 27.06,
        "Y": -1.88
      },
      {
        "ID": 105,
        "AZIMUTH": 393.57,
        "X": 65.53,
        "Y": 10.32
      },
      {
        "ID": 115,
        "AZIMUTH": 1773.48,
        "X": -3.32,
        "Y": 52.16
      },
      {
        "ID": 124,
        "AZIMUTH": 81.79,
        "X": 5.66,
        "Y": 18.49
      },
      {
        "ID": 130,
        "AZIMUTH": 663.28,
        "X": 42.91,
        "Y": -45.96
      },
      {
        "ID": 131,
        "AZIMUTH": 1118.35,
        "X": -31.03,
        "Y": -32.37
      },
      {
        "ID": 132,
        "AZIMUTH": 422.41,
        "X": 51.33,
        "Y": 5.36
      },
      {
        "ID": 133,
        "AZIMUTH": 682.12,
        "X": 51.06,
        "Y": -56.7
      },
      {
        "ID": 134,
        "AZIMUTH": 102.99,
        "X": 8.51,
        "Y": 22.1
      },
      {
        "ID": 137,
        "AZIMUTH": 392.1,
        "X": 39.67,
        "Y": 8.19
      },
      {
        "ID": 138,
        "AZIMUTH": 80.32,
        "X": 13.27,
        "Y": 50.8
      },
      {
        "ID": 139,
        "AZIMUTH": 935.43,
        "X": -0.6,
        "Y": 42.6
      },
      {
        "ID": 140,
        "AZIMUTH": 164.4,
        "X": 5.98,
        "Y": 64.71
      },
      {
        "ID": 141,
        "AZIMUTH": 121.22,
        "X": 12.69,
        "Y": 28.54
      }
    ],
    "61": [
      {
        "ID": 43,
        "AZIMUTH": 609.32,
        "X": 0.8,
        "Y": 21.67
      },
      {
        "ID": 46,
        "AZIMUTH": 438.55,
        "X": 41.62,
        "Y": 1.54
      },
      {
        "ID": 49,
        "AZIMUTH": 35.83,
        "X": 5.63,
        "Y": 42.85
      },
      {
        "ID": 50,
        "AZIMUTH": 46.39,
        "X": 5.18,
        "Y": 31.56
      },
      {
        "ID": 51,
        "AZIMUTH": 44.48,
        "X": 2.56,
        "Y": 29.2
      },
      {
        "ID": 52,
        "AZIMUTH": 49.08,
        "X": 4.12,
        "Y": 21.83
      },
      {
        "ID": 56,
        "AZIMUTH": 219.26,
        "X": 4.45,
        "Y": 4.72
      },
      {
        "ID": 58,
        "AZIMUTH": 913.89,
        "X": -1.02,
        "Y": -16.09
      },
      {
        "ID": 59,
        "AZIMUTH": 1099.6,
        "X": -22.13,
        "Y": -26.65
      },
      {
        "ID": 60,
        "AZIMUTH": 856.88,
        "X": 2.71,
        "Y": -18.64
      },
      {
        "ID": 61,
        "AZIMUTH": 1024.21,
        "X": -9.41,
        "Y": -19.84
      },
      {
        "ID": 62,
        "AZIMUTH": 1069.06,
        "X": -15.22,
        "Y": -22.73
      },
      {
        "ID": 66,
        "AZIMUTH": 620.0,
        "X": 27.74,
        "Y": -18.8
      },
      {
        "ID": 67,
        "AZIMUTH": 1154.36,
        "X": -26.04,
        "Y": -21.02
      },
      {
        "ID": 70,
        "AZIMUTH": 1011.79,
        "X": -3.42,
        "Y": -8.23
      },
      {
        "ID": 73,
        "AZIMUTH": 288.51,
        "X": 23.14,
        "Y": 14.33
      },
      {
        "ID": 82,
        "AZIMUTH": 703.72,
        "X": 33.01,
        "Y": -40.24
      },
      {
        "ID": 86,
        "AZIMUTH": 937.96,
        "X": -5.74,
        "Y": -43.23
      },
      {
        "ID": 99,
        "AZIMUTH": 460.7,
        "X": 26.82,
        "Y": -0.91
      },
      {
        "ID": 105,
        "AZIMUTH": 393.42,
        "X": 65.1,
        "Y": 10.16
      },
      {
        "ID": 115,
        "AZIMUTH": 1775.02,
        "X": -3.3,
        "Y": 51.84
      },
      {
        "ID": 124,
        "AZIMUTH": 81.58,
        "X": 5.65,
        "Y": 18.5
      },
      {
        "ID": 130,
        "AZIMUTH": 665.88,
        "X": 42.47,
        "Y": -46.23
      },
      {
        "ID": 131,
        "AZIMUTH": 1119.03,
        "X": -31.05,
        "Y": -32.33
      },
      {
        "ID": 132,
        "AZIMUTH": 422.39,
        "X": 51.38,
        "Y": 5.43
      },
      {
        "ID": 133,
        "AZIMUTH": 678.28,
        "X": 51.21,
        "Y": -55.34
      },
      {
        "ID": 134,
        "AZIMUTH": 103.12,
        "X": 8.51,
        "Y": 22.09
      },
      {
        "ID": 137,
        "AZIMUTH": 391.42,
        "X": 39.69,
        "Y": 8.24
      },
      {
        "ID": 138,
        "AZIMUTH": 81.01,
        "X": 13.45,
        "Y": 51.81
      },
      {
        "ID": 139,
        "AZIMUTH": 1064.46,
        "X": -0.53,
        "Y": 42.13
      },
      {
        "ID": 140,
        "AZIMUTH": 64.04,
        "X": 5.91,
        "Y": 65.48
      },
      {
        "ID": 141,
        "AZIMUTH": 120.96,
        "X": 12.64,
        "Y": 28.2
      },
      {
        "ID": 145,
        "AZIMUTH": 638.28,
        "X": 33.18,
        "Y": -25.69
      },
      {
        "ID": 146,
        "AZIMUTH": 343.02,
        "X": 34.11,
        "Y": 13.67
      }
    ],
    "62": [
      {
        "ID": 43,
        "AZIMUTH": 574.09,
        "X": 0.89,
        "Y": 21.39
      },
      {
        "ID": 46,
        "AZIMUTH": 436.21,
        "X": 42.05,
        "Y": 1.76
      },
      {
        "ID": 49,
        "AZIMUTH": 34.6,
        "X": 5.6,
        "Y": 42.93
      },
      {
        "ID": 50,
        "AZIMUTH": 46.22,
        "X": 5.17,
        "Y": 31.53
      },
      {
        "ID": 51,
        "AZIMUTH": 24.95,
        "X": 2.55,
        "Y": 29.28
      },
      {
        "ID": 52,
        "AZIMUTH": 50.42,
        "X": 4.11,
        "Y": 21.81
      },
      {
        "ID": 56,
        "AZIMUTH": 228.28,
        "X": 4.43,
        "Y": 4.43
      },
      {
        "ID": 58,
        "AZIMUTH": 914.12,
        "X": -1.03,
        "Y": -16.09
      },
      {
        "ID": 59,
        "AZIMUTH": 1099.34,
        "X": -22.08,
        "Y": -26.64
      },
      {
        "ID": 60,
        "AZIMUTH": 856.63,
        "X": 2.72,
        "Y": -18.62
      },
      {
        "ID": 61,
        "AZIMUTH": 1024.08,
        "X": -9.38,
        "Y": -19.82
      },
      {
        "ID": 62,
        "AZIMUTH": 1069.19,
        "X": -15.22,
        "Y": -22.73
      },
      {
        "ID": 66,
        "AZIMUTH": 613.94,
        "X": 27.51,
        "Y": -17.78
      },
      {
        "ID": 67,
        "AZIMUTH": 1156.66,
        "X": -26.76,
        "Y": -21.47
      },
      {
        "ID": 70,
        "AZIMUTH": 1029.38,
        "X": -4.12,
        "Y": -8.34
      },
      {
        "ID": 73,
        "AZIMUTH": 287.28,
        "X": 23.81,
        "Y": 14.61
      },
      {
        "ID": 82,
        "AZIMUTH": 700.23,
        "X": 32.73,
        "Y": -39.25
      },
      {
        "ID": 86,
        "AZIMUTH": 937.55,
        "X": -5.73,
        "Y": -43.28
      },
      {
        "ID": 99,
        "AZIMUTH": 450.98,
        "X": 26.55,
        "Y": 0.01
      },
      {
        "ID": 105,
        "AZIMUTH": 393.99,
        "X": 64.64,
        "Y": 9.98
      },
      {
        "ID": 115,
        "AZIMUTH": 1728.61,
        "X": -3.22,
        "Y": 51.43
      },
      {
        "ID": 124,
        "AZIMUTH": 81.69,
        "X": 5.66,
        "Y": 18.49
      },
      {
        "ID": 130,
        "AZIMUTH": 662.09,
        "X": 43.21,
        "Y": -45.94
      },
      {
        "ID": 131,
        "AZIMUTH": 1120.07,
        "X": -31.04,
        "Y": -32.33
      },
      {
        "ID": 132,
        "AZIMUTH": 422.14,
        "X": 51.34,
        "Y": 5.34
      },
      {
        "ID": 133,
        "AZIMUTH": 675.72,
        "X": 51.24,
        "Y": -54.23
      },
      {
        "ID": 134,
        "AZIMUTH": 103.05,
        "X": 8.5,
        "Y": 22.12
      },
      {
        "ID": 137,
        "AZIMUTH": 392.33,
        "X": 39.79,
        "Y": 8.28
      },
      {
        "ID": 138,
        "AZIMUTH": 80.73,
        "X": 13.46,
        "Y": 52.79
      },
      {
        "ID": 139,
        "AZIMUTH": 1022.0,
        "X": -0.44,
        "Y": 41.67
      },
      {
        "ID": 140,
        "AZIMUTH": 32.85,
        "X": 6.0,
        "Y": 66.28
      },
      {
        "ID": 141,
        "AZIMUTH": 122.48,
        "X": 12.77,
        "Y": 28.11
      },
      {
        "ID": 145,
        "AZIMUTH": 633.07,
        "X": 32.89,
        "Y": -24.54
      },
      {
        "ID": 146,
        "AZIMUTH": 342.71,
        "X": 34.12,
        "Y": 13.65
      },
      {
        "ID": 147,
        "AZIMUTH": 133.52,
        "X": 6.59,
        "Y": 12.75
      },
      {
        "ID": 148,
        "AZIMUTH": 1274.46,
        "X": -2.94,
        "Y": -0.72
      }
    ],
    "63": [
      {
        "ID": 43,
        "AZIMUTH": 523.59,
        "X": 0.95,
        "Y": 21.13
      },
      {
        "ID": 46,
        "AZIMUTH": 434.37,
        "X": 42.35,
        "Y": 1.96
      },
      {
        "ID": 49,
        "AZIMUTH": 35.72,
        "X": 5.52,
        "Y": 43.04
      },
      {
        "ID": 50,
        "AZIMUTH": 46.29,
        "X": 5.17,
        "Y": 31.55
      },
      {
        "ID": 51,
        "AZIMUTH": 21.37,
        "X": 2.55,
        "Y": 29.33
      },
      {
        "ID": 52,
        "AZIMUTH": 49.44,
        "X": 4.12,
        "Y": 21.85
      },
      {
        "ID": 56,
        "AZIMUTH": 237.28,
        "X": 4.41,
        "Y": 4.14
      },
      {
        "ID": 58,
        "AZIMUTH": 914.0,
        "X": -1.03,
        "Y": -16.09
      },
      {
        "ID": 59,
        "AZIMUTH": 1099.39,
        "X": -22.12,
        "Y": -26.65
      },
      {
        "ID": 60,
        "AZIMUTH": 856.78,
        "X": 2.72,
        "Y": -18.63
      },
      {
        "ID": 61,
        "AZIMUTH": 1023.84,
        "X": -9.39,
        "Y": -19.83
      },
      {
        "ID": 62,
        "AZIMUTH": 1069.01,
        "X": -15.2,
        "Y": -22.73
      },
      {
        "ID": 66,
        "AZIMUTH": 609.31,
        "X": 27.24,
        "Y": -16.78
      },
      {
        "ID": 67,
        "AZIMUTH": 1157.69,
        "X": -27.66,
        "Y": -21.97
      },
      {
        "ID": 70,
        "AZIMUTH": 1046.8,
        "X": -4.93,
        "Y": -8.57
      },
      {
        "ID": 73,
        "AZIMUTH": 283.78,
        "X": 24.1,
        "Y": 15.0
      },
      {
        "ID": 82,
        "AZIMUTH": 698.59,
        "X": 32.49,
        "Y": -38.3
      },
      {
        "ID": 86,
        "AZIMUTH": 937.65,
        "X": -5.73,
        "Y": -43.24
      },
      {
        "ID": 99,
        "AZIMUTH": 440.82,
        "X": 26.29,
        "Y": 1.0
      },
      {
        "ID": 105,
        "AZIMUTH": 394.38,
        "X": 64.11,
        "Y": 9.71
      },
      {
        "ID": 115,
        "AZIMUTH": 1712.33,
        "X": -3.09,
        "Y": 50.91
      },
      {
        "ID": 124,
        "AZIMUTH": 81.61,
        "X": 5.64,
        "Y": 18.5
      },
      {
        "ID": 130,
        "AZIMUTH": 660.45,
        "X": 43.54,
        "Y": -45.81
      },
      {
        "ID": 131,
        "AZIMUTH": 1120.05,
        "X": -31.06,
        "Y": -32.35
      },
      {
        "ID": 132,
        "AZIMUTH": 421.46,
        "X": 51.44,
        "Y": 5.52
      },
      {
        "ID": 133,
        "AZIMUTH": 673.69,
        "X": 51.28,
        "Y": -53.55
      },
      {
        "ID": 134,
        "AZIMUTH": 102.56,
        "X": 8.49,
        "Y": 22.11
      },
      {
        "ID": 137,
        "AZIMUTH": 392.02,
        "X": 39.75,
        "Y": 8.27
      },
      {
        "ID": 139,
        "AZIMUTH": 955.34,
        "X": -0.37,
        "Y": 41.64
      },
      {
        "ID": 140,
        "AZIMUTH": 8.8,
        "X": 5.94,
        "Y": 67.18
      },
      {
        "ID": 141,
        "AZIMUTH": 121.62,
        "X": 12.71,
        "Y": 28.26
      },
      {
        "ID": 145,
        "AZIMUTH": 629.04,
        "X": 32.63,
        "Y": -23.47
      },
      {
        "ID": 146,
        "AZIMUTH": 342.57,
        "X": 34.07,
        "Y": 13.62
      },
      {
        "ID": 147,
        "AZIMUTH": 138.21,
        "X": 6.67,
        "Y": 12.51
      },
      {
        "ID": 148,
        "AZIMUTH": 1274.38,
        "X": -2.95,
        "Y": -0.73
      },
      {
        "ID": 149,
        "AZIMUTH": 133.86,
        "X": 11.08,
        "Y": 21.79
      }
    ],
    "64": [
      {
        "ID": 43,
        "AZIMUTH": 519.15,
        "X": 0.99,
        "Y": 20.92
      },
      {
        "ID": 49,
        "AZIMUTH": 34.99,
        "X": 5.53,
        "Y": 42.94
      },
      {
        "ID": 50,
        "AZIMUTH": 46.46,
        "X": 5.19,
        "Y": 31.49
      },
      {
        "ID": 51,
        "AZIMUTH": 21.76,
        "X": 2.53,
        "Y": 29.42
      },
      {
        "ID": 52,
        "AZIMUTH": 50.56,
        "X": 4.11,
        "Y": 21.79
      },
      {
        "ID": 56,
        "AZIMUTH": 246.64,
        "X": 4.38,
        "Y": 3.86
      },
      {
        "ID": 58,
        "AZIMUTH": 914.09,
        "X": -1.04,
        "Y": -16.1
      },
      {
        "ID": 59,
        "AZIMUTH": 1099.26,
        "X": -22.12,
        "Y": -26.65
      },
      {
        "ID": 60,
        "AZIMUTH": 856.92,
        "X": 2.71,
        "Y": -18.64
      },
      {
        "ID": 61,
        "AZIMUTH": 1024.17,
        "X": -9.41,
        "Y": -19.85
      },
      {
        "ID": 62,
        "AZIMUTH": 1068.95,
        "X": -15.2,
        "Y": -22.73
      },
      {
        "ID": 66,
        "AZIMUTH": 603.74,
        "X": 26.98,
        "Y": -15.8
      },
      {
        "ID": 67,
        "AZIMUTH": 1157.92,
        "X": -28.47,
        "Y": -22.44
      },
      {
        "ID": 70,
        "AZIMUTH": 1063.84,
        "X": -5.87,
        "Y": -8.87
      },
      {
        "ID": 82,
        "AZIMUTH": 696.31,
        "X": 32.31,
        "Y": -37.4
      },
      {
        "ID": 86,
        "AZIMUTH": 938.1,
        "X": -5.76,
        "Y": -43.21
      },
      {
        "ID": 99,
        "AZIMUTH": 430.44,
        "X": 26.06,
        "Y": 1.94
      },
      {
        "ID": 105,
        "AZIMUTH": 397.83,
        "X": 63.64,
        "Y": 9.6
      },
      {
        "ID": 115,
        "AZIMUTH": 1710.76,
        "X": -2.93,
        "Y": 50.57
      },
      {
        "ID": 124,
        "AZIMUTH": 81.78,
        "X": 5.66,
        "Y": 18.48
      },
      {
        "ID": 131,
        "AZIMUTH": 1119.18,
        "X": -31.05,
        "Y": -32.36
      },
      {
        "ID": 132,
        "AZIMUTH": 415.38,
        "X": 51.85,
        "Y": 5.9
      },
      {
        "ID": 133,
        "AZIMUTH": 671.78,
        "X": 51.32,
        "Y": -52.85
      },
      {
        "ID": 134,
        "AZIMUTH": 102.57,
        "X": 8.5,
        "Y": 22.14
      },
      {
        "ID": 137,
        "AZIMUTH": 392.02,
        "X": 39.68,
        "Y": 8.21
      },
      {
        "ID": 139,
        "AZIMUTH": 901.39,
        "X": -0.41,
        "Y": 41.36
      },
      {
        "ID": 141,
        "AZIMUTH": 122.12,
        "X": 12.76,
        "Y": 28.11
      },
      {
        "ID": 145,
        "AZIMUTH": 623.96,
        "X": 32.37,
        "Y": -22.4
      },
      {
        "ID": 146,
        "AZIMUTH": 343.25,
        "X": 34.22,
        "Y": 13.67
      },
      {
        "ID": 147,
        "AZIMUTH": 141.97,
        "X": 6.73,
        "Y": 12.31
      },
      {
        "ID": 149,
        "AZIMUTH": 134.3,
        "X": 11.08,
        "Y": 21.82
      },
      {
        "ID": 150,
        "AZIMUTH": 147.72,
        "X": 18.32,
        "Y": 32.81
      },
      {
        "ID": 151,
        "AZIMUTH": 151.65,
        "X": 9.31,
        "Y": 16.21
      }
    ],
    "65": [
      {
        "ID": 43,
        "AZIMUTH": 474.74,
        "X": 1.06,
        "Y": 20.61
      },
      {
        "ID": 49,
        "AZIMUTH": 35.17,
        "X": 5.54,
        "Y": 42.88
      },
      {
        "ID": 50,
        "AZIMUTH": 46.81,
        "X": 5.18,
        "Y": 31.51
      },
      {
        "ID": 51,
        "AZIMUTH": 22.18,
        "X": 2.48,
        "Y": 29.5
      },
      {
        "ID": 52,
        "AZIMUTH": 51.0,
        "X": 4.11,
        "Y": 21.79
      },
      {
        "ID": 56,
        "AZIMUTH": 257.22,
        "X": 4.34,
        "Y": 3.56
      },
      {
        "ID": 58,
        "AZIMUTH": 913.79,
        "X": -1.03,
        "Y": -16.1
      },
      {
        "ID": 59,
        "AZIMUTH": 1099.57,
        "X": -22.07,
        "Y": -26.63
      },
      {
        "ID": 60,
        "AZIMUTH": 857.11,
        "X": 2.71,
        "Y": -18.64
      },
      {
        "ID": 61,
        "AZIMUTH": 1024.12,
        "X": -9.4,
        "Y": -19.85
      },
      {
        "ID": 62,
        "AZIMUTH": 1069.26,
        "X": -15.21,
        "Y": -22.72
      },
      {
        "ID": 66,
        "AZIMUTH": 596.37,
        "X": 26.75,
        "Y": -14.82
      },
      {
        "ID": 67,
        "AZIMUTH": 1159.14,
        "X": -29.39,
        "Y": -22.97
      },
      {
        "ID": 70,
        "AZIMUTH": 1077.18,
        "X": -6.6,
        "Y": -9.04
      },
      {
        "ID": 82,
        "AZIMUTH": 694.02,
        "X": 32.06,
        "Y": -36.29
      },
      {
        "ID": 86,
        "AZIMUTH": 937.6,
        "X": -5.74,
        "Y": -43.27
      },
      {
        "ID": 99,
        "AZIMUTH": 419.31,
        "X": 25.8,
        "Y": 2.93
      },
      {
        "ID": 105,
        "AZIMUTH": 401.26,
        "X": 63.61,
        "Y": 9.71
      },
      {
        "ID": 115,
        "AZIMUTH": 1601.32,
        "X": -2.83,
        "Y": 50.27
      },
      {
        "ID": 124,
        "AZIMUTH": 81.47,
        "X": 5.65,
        "Y": 18.49
      },
      {
        "ID": 131,
        "AZIMUTH": 1118.07,
        "X": -31.01,
        "Y": -32.36
      },
      {
        "ID": 132,
        "AZIMUTH": 412.05,
        "X": 52.09,
        "Y": 6.14
      },
      {
        "ID": 134,
        "AZIMUTH": 102.64,
        "X": 8.5,
        "Y": 22.14
      },
      {
        "ID": 137,
        "AZIMUTH": 389.48,
        "X": 39.64,
        "Y": 8.21
      },
      {
        "ID": 139,
        "AZIMUTH": 889.19,
        "X": -0.55,
        "Y": 41.19
      },
      {
        "ID": 141,
        "AZIMUTH": 122.19,
        "X": 12.69,
        "Y": 28.21
      },
      {
        "ID": 145,
        "AZIMUTH": 618.57,
        "X": 32.1,
        "Y": -21.34
      },
      {
        "ID": 146,
        "AZIMUTH": 342.73,
        "X": 34.1,
        "Y": 13.67
      },
      {
        "ID": 147,
        "AZIMUTH": 145.55,
        "X": 6.84,
        "Y": 12.13
      },
      {
        "ID": 149,
        "AZIMUTH": 134.84,
        "X": 11.08,
        "Y": 21.79
      },
      {
        "ID": 150,
        "AZIMUTH": 145.29,
        "X": 18.16,
        "Y": 33.56
      },
      {
        "ID": 151,
        "AZIMUTH": 154.96,
        "X": 9.49,
        "Y": 15.99
      },
      {
        "ID": 152,
        "AZIMUTH": 456.8,
        "X": 4.52,
        "Y": 72.03
      }
    ],
    "66": [
      {
        "ID": 43,
        "AZIMUTH": 414.95,
        "X": 1.13,
        "Y": 20.35
      },
      {
        "ID": 46,
        "AZIMUTH": 442.51,
        "X": 41.09,
        "Y": 0.92
      },
      {
        "ID": 49,
        "AZIMUTH": 34.85,
        "X": 5.54,
        "Y": 42.86
      },
      {
        "ID": 50,
        "AZIMUTH": 46.22,
        "X": 5.18,
        "Y": 31.52
      },
      {
        "ID": 51,
        "AZIMUTH": 22.07,
        "X": 2.47,
        "Y": 29.6
      },
      {
        "ID": 52,
        "AZIMUTH": 50.62,
        "X": 4.12,
        "Y": 21.81
      },
      {
        "ID": 56,
        "AZIMUTH": 268.23,
        "X": 4.3,
        "Y": 3.26
      },
      {
        "ID": 58,
        "AZIMUTH": 914.04,
        "X": -1.03,
        "Y": -16.1
      },
      {
        "ID": 59,
        "AZIMUTH": 1099.79,
        "X": -22.05,
        "Y": -26.6
      },
      {
        "ID": 60,
        "AZIMUTH": 856.68,
        "X": 2.72,
        "Y": -18.63
      },
      {
        "ID": 61,
        "AZIMUTH": 1024.08,
        "X": -9.38,
        "Y": -19.83
      },
      {
        "ID": 62,
        "AZIMUTH": 1069.25,
        "X": -15.22,
        "Y": -22.72
      },
      {
        "ID": 66,
        "AZIMUTH": 589.39,
        "X": 26.52,
        "Y": -13.86
      },
      {
        "ID": 67,
        "AZIMUTH": 1161.75,
        "X": -30.25,
        "Y": -23.46
      },
      {
        "ID": 70,
        "AZIMUTH": 1088.46,
        "X": -7.24,
        "Y": -9.18
      },
      {
        "ID": 82,
        "AZIMUTH": 690.48,
        "X": 31.76,
        "Y": -35.24
      },
      {
        "ID": 86,
        "AZIMUTH": 937.75,
        "X": -5.76,
        "Y": -43.28
      },
      {
        "ID": 99,
        "AZIMUTH": 408.16,
        "X": 25.51,
        "Y": 3.93
      },
      {
        "ID": 105,
        "AZIMUTH": 401.08,
        "X": 62.98,
        "Y": 9.46
      },
      {
        "ID": 115,
        "AZIMUTH": 1473.48,
        "X": -2.75,
        "Y": 49.96
      },
      {
        "ID": 124,
        "AZIMUTH": 81.71,
        "X": 5.65,
        "Y": 18.5
      },
      {
        "ID": 131,
        "AZIMUTH": 1119.56,
        "X": -31.01,
        "Y": -32.35
      },
      {
        "ID": 134,
        "AZIMUTH": 102.95,
        "X": 8.48,
        "Y": 22.13
      },
      {
        "ID": 137,
        "AZIMUTH": 389.07,
        "X": 39.9,
        "Y": 8.62
      },
      {
        "ID": 139,
        "AZIMUTH": 818.93,
        "X": -0.32,
        "Y": 41.04
      },
      {
        "ID": 141,
        "AZIMUTH": 122.06,
        "X": 12.67,
        "Y": 28.24
      },
      {
        "ID": 145,
        "AZIMUTH": 612.73,
        "X": 31.86,
        "Y": -20.3
      },
      {
        "ID": 146,
        "AZIMUTH": 344.04,
        "X": 34.07,
        "Y": 13.31
      },
      {
        "ID": 147,
        "AZIMUTH": 148.88,
        "X": 6.94,
        "Y": 11.97
      },
      {
        "ID": 149,
        "AZIMUTH": 135.44,
        "X": 11.07,
        "Y": 21.8
      },
      {
        "ID": 150,
        "AZIMUTH": 141.14,
        "X": 18.0,
        "Y": 34.44
      },
      {
        "ID": 151,
        "AZIMUTH": 157.29,
        "X": 9.65,
        "Y": 15.9
      },
      {
        "ID": 152,
        "AZIMUTH": 685.93,
        "X": 4.11,
        "Y": 73.65
      }
    ],
    "67": [
      {
        "ID": 43,
        "AZIMUTH": 386.91,
        "X": 1.2,
        "Y": 20.11
      },
      {
        "ID": 46,
        "AZIMUTH": 441.03,
        "X": 41.35,
        "Y": 1.16
      },
      {
        "ID": 49,
        "AZIMUTH": 32.89,
        "X": 5.26,
        "Y": 43.56
      },
      {
        "ID": 50,
        "AZIMUTH": 46.14,
        "X": 5.18,
        "Y": 31.55
      },
      {
        "ID": 51,
        "AZIMUTH": 20.55,
        "X": 2.4,
        "Y": 29.76
      },
      {
        "ID": 52,
        "AZIMUTH": 48.91,
        "X": 4.12,
        "Y": 21.82
      },
      {
        "ID": 56,
        "AZIMUTH": 279.16,
        "X": 4.24,
        "Y": 2.97
      },
      {
        "ID": 58,
        "AZIMUTH": 914.16,
        "X": -1.03,
        "Y": -16.09
      },
      {
        "ID": 59,
        "AZIMUTH": 1099.95,
        "X": -22.12,
        "Y": -26.63
      },
      {
        "ID": 60,
        "AZIMUTH": 856.83,
        "X": 2.71,
        "Y": -18.64
      },
      {
        "ID": 61,
        "AZIMUTH": 1024.05,
        "X": -9.38,
        "Y": -19.82
      },
      {
        "ID": 62,
        "AZIMUTH": 1068.86,
        "X": -15.2,
        "Y": -22.72
      },
      {
        "ID": 66,
        "AZIMUTH": 581.85,
        "X": 26.29,
        "Y": -12.89
      },
      {
        "ID": 67,
        "AZIMUTH": 1164.05,
        "X": -31.16,
        "Y": -23.98
      },
      {
        "ID": 70,
        "AZIMUTH": 1098.03,
        "X": -7.85,
        "Y": -9.37
      },
      {
        "ID": 82,
        "AZIMUTH": 686.86,
        "X": 31.49,
        "Y": -34.16
      },
      {
        "ID": 86,
        "AZIMUTH": 937.31,
        "X": -5.72,
        "Y": -43.26
      },
      {
        "ID": 99,
        "AZIMUTH": 396.62,
        "X": 25.28,
        "Y": 4.94
      },
      {
        "ID": 105,
        "AZIMUTH": 405.42,
        "X": 62.66,
        "Y": 9.12
      },
      {
        "ID": 115,
        "AZIMUTH": 1370.15,
        "X": -2.69,
        "Y": 49.7
      },
      {
        "ID": 124,
        "AZIMUTH": 81.56,
        "X": 5.64,
        "Y": 18.5
      },
      {
        "ID": 131,
        "AZIMUTH": 1120.03,
        "X": -31.03,
        "Y": -32.33
      },
      {
        "ID": 134,
        "AZIMUTH": 102.67,
        "X": 8.48,
        "Y": 22.11
      },
      {
        "ID": 137,
        "AZIMUTH": 388.23,
        "X": 40.01,
        "Y": 8.82
      },
      {
        "ID": 139,
        "AZIMUTH": 822.43,
        "X": -0.29,
        "Y": 40.75
      },
      {
        "ID": 141,
        "AZIMUTH": 121.83,
        "X": 12.67,
        "Y": 28.23
      },
      {
        "ID": 145,
        "AZIMUTH": 606.95,
        "X": 31.62,
        "Y": -19.21
      },
      {
        "ID": 146,
        "AZIMUTH": 344.65,
        "X": 34.04,
        "Y": 13.13
      },
      {
        "ID": 147,
        "AZIMUTH": 152.3,
        "X": 7.03,
        "Y": 11.82
      },
      {
        "ID": 149,
        "AZIMUTH": 134.99,
        "X": 11.05,
        "Y": 21.82
      },
      {
        "ID": 150,
        "AZIMUTH": 135.1,
        "X": 17.82,
        "Y": 35.46
      },
      {
        "ID": 151,
        "AZIMUTH": 160.02,
        "X": 9.75,
        "Y": 15.79
      },
      {
        "ID": 152,
        "AZIMUTH": 680.78,
        "X": 3.74,
        "Y": 75.17
      }
    ],
    "68": [
      {
        "ID": 43,
        "AZIMUTH": 345.23,
        "X": 1.26,
        "Y": 19.88
      },
      {
        "ID": 46,
        "AZIMUTH": 441.31,
        "X": 41.32,
        "Y": 1.14
      },
      {
        "ID": 49,
        "AZIMUTH": 32.59,
        "X": 5.47,
        "Y": 43.15
      },
      {
        "ID": 50,
        "AZIMUTH": 46.55,
        "X": 5.18,
        "Y": 31.51
      },
      {
        "ID": 51,
        "AZIMUTH": 20.05,
        "X": 2.29,
        "Y": 29.9
      },
      {
        "ID": 52,
        "AZIMUTH": 50.64,
        "X": 4.11,
        "Y": 21.8
      },
      {
        "ID": 56,
        "AZIMUTH": 290.6,
        "X": 4.18,
        "Y": 2.69
      },
      {
        "ID": 58,
        "AZIMUTH": 914.27,
        "X": -1.04,
        "Y": -16.09
      },
      {
        "ID": 59,
        "AZIMUTH": 1099.59,
        "X": -22.08,
        "Y": -26.61
      },
      {
        "ID": 60,
        "AZIMUTH": 856.65,
        "X": 2.73,
        "Y": -18.62
      },
      {
        "ID": 61,
        "AZIMUTH": 1024.02,
        "X": -9.38,
        "Y": -19.84
      },
      {
        "ID": 62,
        "AZIMUTH": 1069.15,
        "X": -15.21,
        "Y": -22.73
      },
      {
        "ID": 66,
        "AZIMUTH": 573.58,
        "X": 26.02,
        "Y": -11.89
      },
      {
        "ID": 67,
        "AZIMUTH": 1167.62,
        "X": -31.97,
        "Y": -24.46
      },
      {
        "ID": 70,
        "AZIMUTH": 1106.84,
        "X": -8.49,
        "Y": -9.57
      },
      {
        "ID": 82,
        "AZIMUTH": 684.17,
        "X": 31.24,
        "Y": -33.18
      },
      {
        "ID": 86,
        "AZIMUTH": 938.07,
        "X": -5.75,
        "Y": -43.28
      },
      {
        "ID": 99,
        "AZIMUTH": 389.03,
        "X": 25.05,
        "Y": 5.64
      },
      {
        "ID": 105,
        "AZIMUTH": 404.95,
        "X": 62.12,
        "Y": 9.02
      },
      {
        "ID": 115,
        "AZIMUTH": 1281.09,
        "X": -2.64,
        "Y": 49.49
      },
      {
        "ID": 124,
        "AZIMUTH": 81.63,
        "X": 5.65,
        "Y": 18.48
      },
      {
        "ID": 131,
        "AZIMUTH": 1121.77,
        "X": -31.05,
        "Y": -32.39
      },
      {
        "ID": 134,
        "AZIMUTH": 102.72,
        "X": 8.5,
        "Y": 22.13
      },
      {
        "ID": 139,
        "AZIMUTH": 856.69,
        "X": -0.2,
        "Y": 40.61
      },
      {
        "ID": 141,
        "AZIMUTH": 122.14,
        "X": 12.74,
        "Y": 28.01
      },
      {
        "ID": 145,
        "AZIMUTH": 599.86,
        "X": 31.37,
        "Y": -18.12
      },
      {
        "ID": 147,
        "AZIMUTH": 154.9,
        "X": 7.1,
        "Y": 11.69
      },
      {
        "ID": 149,
        "AZIMUTH": 135.15,
        "X": 11.08,
        "Y": 21.79
      },
      {
        "ID": 150,
        "AZIMUTH": 136.48,
        "X": 17.96,
        "Y": 36.05
      },
      {
        "ID": 151,
        "AZIMUTH": 162.41,
        "X": 9.84,
        "Y": 15.57
      },
      {
        "ID": 152,
        "AZIMUTH": 796.93,
        "X": 3.18,
        "Y": 77.03
      }
    ],
    "69": [
      {
        "ID": 43,
        "AZIMUTH": 306.92,
        "X": 1.34,
        "Y": 19.59
      },
      {
        "ID": 46,
        "AZIMUTH": 440.83,
        "X": 41.33,
        "Y": 1.15
      },
      {
        "ID": 49,
        "AZIMUTH": 33.5,
        "X": 5.53,
        "Y": 43.1
      },
      {
        "ID": 50,
        "AZIMUTH": 45.68,
        "X": 5.17,
        "Y": 31.55
      },
      {
        "ID": 51,
        "AZIMUTH": 18.58,
        "X": 2.1,
        "Y": 30.15
      },
      {
        "ID": 52,
        "AZIMUTH": 50.36,
        "X": 4.12,
        "Y": 21.83
      },
      {
        "ID": 56,
        "AZIMUTH": 302.23,
        "X": 4.11,
        "Y": 2.41
      },
      {
        "ID": 58,
        "AZIMUTH": 914.37,
        "X": -1.05,
        "Y": -16.1
      },
      {
        "ID": 59,
        "AZIMUTH": 1099.71,
        "X": -22.09,
        "Y": -26.64
      },
      {
        "ID": 60,
        "AZIMUTH": 857.11,
        "X": 2.71,
        "Y": -18.64
      },
      {
        "ID": 61,
        "AZIMUTH": 1024.34,
        "X": -9.4,
        "Y": -19.85
      },
      {
        "ID": 62,
        "AZIMUTH": 1069.31,
        "X": -15.23,
        "Y": -22.74
      },
      {
        "ID": 66,
        "AZIMUTH": 564.27,
        "X": 25.75,
        "Y": -10.79
      },
      {
        "ID": 67,
        "AZIMUTH": 1168.95,
        "X": -32.79,
        "Y": -24.96
      },
      {
        "ID": 70,
        "AZIMUTH": 1114.68,
        "X": -9.11,
        "Y": -9.78
      },
      {
        "ID": 82,
        "AZIMUTH": 682.68,
        "X": 30.96,
        "Y": -32.33
      },
      {
        "ID": 86,
        "AZIMUTH": 937.94,
        "X": -5.8,
        "Y": -43.22
      },
      {
        "ID": 99,
        "AZIMUTH": 386.41,
        "X": 25.09,
        "Y": 5.73
      },
      {
        "ID": 105,
        "AZIMUTH": 404.95,
        "X": 62.07,
        "Y": 9.17
      },
      {
        "ID": 115,
        "AZIMUTH": 1282.16,
        "X": -2.56,
        "Y": 49.22
      },
      {
        "ID": 124,
        "AZIMUTH": 81.45,
        "X": 5.64,
        "Y": 18.49
      },
      {
        "ID": 131,
        "AZIMUTH": 1118.76,
        "X": -31.03,
        "Y": -32.36
      },
      {
        "ID": 134,
        "AZIMUTH": 102.45,
        "X": 8.49,
        "Y": 22.13
      },
      {
        "ID": 139,
        "AZIMUTH": 931.9,
        "X": -0.16,
        "Y": 40.24
      },
      {
        "ID": 141,
        "AZIMUTH": 121.62,
        "X": 12.7,
        "Y": 28.14
      },
      {
        "ID": 145,
        "AZIMUTH": 592.44,
        "X": 31.11,
        "Y": -17.07
      },
      {
        "ID": 147,
        "AZIMUTH": 157.81,
        "X": 7.17,
        "Y": 11.57
      },
      {
        "ID": 149,
        "AZIMUTH": 134.92,
        "X": 11.08,
        "Y": 21.81
      },
      {
        "ID": 150,
        "AZIMUTH": 139.33,
        "X": 18.03,
        "Y": 37.25
      },
      {
        "ID": 151,
        "AZIMUTH": 164.36,
        "X": 9.92,
        "Y": 15.42
      },
      {
        "ID": 152,
        "AZIMUTH": 930.85,
        "X": 2.85,
        "Y": 78.33
      },
      {
        "ID": 155,
        "AZIMUTH": 161.79,
        "X": 16.67,
        "Y": 27.32
      }
    ],
    "70": [
      {
        "ID": 43,
        "AZIMUTH": 292.01,
        "X": 1.43,
        "Y": 19.31
      },
      {
        "ID": 46,
        "AZIMUTH": 441.45,
        "X": 41.31,
        "Y": 1.12
      },
      {
        "ID": 49,
        "AZIMUTH": 34.19,
        "X": 5.51,
        "Y": 43.0
      },
      {
        "ID": 50,
        "AZIMUTH": 46.21,
        "X": 5.19,
        "Y": 31.54
      },
      {
        "ID": 51,
        "AZIMUTH": 18.47,
        "X": 2.04,
        "Y": 30.21
      },
      {
        "ID": 52,
        "AZIMUTH": 49.81,
        "X": 4.12,
        "Y": 21.82
      },
      {
        "ID": 56,
        "AZIMUTH": 314.28,
        "X": 4.02,
        "Y": 2.14
      },
      {
        "ID": 58,
        "AZIMUTH": 914.24,
        "X": -1.03,
        "Y": -16.1
      },
      {
        "ID": 59,
        "AZIMUTH": 1100.01,
        "X": -22.1,
        "Y": -26.63
      },
      {
        "ID": 60,
        "AZIMUTH": 856.73,
        "X": 2.72,
        "Y": -18.64
      },
      {
        "ID": 61,
        "AZIMUTH": 1023.77,
        "X": -9.39,
        "Y": -19.85
      },
      {
        "ID": 62,
        "AZIMUTH": 1068.98,
        "X": -15.2,
        "Y": -22.72
      },
      {
        "ID": 66,
        "AZIMUTH": 555.66,
        "X": 25.49,
        "Y": -9.76
      },
      {
        "ID": 67,
        "AZIMUTH": 1169.2,
        "X": -33.65,
        "Y": -25.48
      },
      {
        "ID": 70,
        "AZIMUTH": 1124.77,
        "X": -9.96,
        "Y": -10.0
      },
      {
        "ID": 82,
        "AZIMUTH": 678.93,
        "X": 30.81,
        "Y": -31.41
      },
      {
        "ID": 86,
        "AZIMUTH": 938.13,
        "X": -5.79,
        "Y": -43.24
      },
      {
        "ID": 99,
        "AZIMUTH": 380.51,
        "X": 24.99,
        "Y": 6.19
      },
      {
        "ID": 105,
        "AZIMUTH": 402.25,
        "X": 61.52,
        "Y": 9.04
      },
      {
        "ID": 115,
        "AZIMUTH": 1290.96,
        "X": -2.51,
        "Y": 48.97
      },
      {
        "ID": 124,
        "AZIMUTH": 81.99,
        "X": 5.66,
        "Y": 18.48
      },
      {
        "ID": 131,
        "AZIMUTH": 1121.95,
        "X": -31.04,
        "Y": -32.38
      },
      {
        "ID": 134,
        "AZIMUTH": 102.63,
        "X": 8.49,
        "Y": 22.1
      },
      {
        "ID": 139,
        "AZIMUTH": 911.11,
        "X": -0.21,
        "Y": 39.92
      },
      {
        "ID": 141,
        "AZIMUTH": 122.39,
        "X": 12.67,
        "Y": 28.16
      },
      {
        "ID": 145,
        "AZIMUTH": 584.84,
        "X": 30.87,
        "Y": -16.04
      },
      {
        "ID": 147,
        "AZIMUTH": 160.43,
        "X": 7.22,
        "Y": 11.46
      },
      {
        "ID": 149,
        "AZIMUTH": 135.23,
        "X": 11.06,
        "Y": 21.83
      },
      {
        "ID": 150,
        "AZIMUTH": 140.12,
        "X": 18.08,
        "Y": 38.22
      },
      {
        "ID": 151,
        "AZIMUTH": 163.77,
        "X": 9.91,
        "Y": 15.4
      },
      {
        "ID": 152,
        "AZIMUTH": 1365.02,
        "X": 2.02,
        "Y": 80.95
      },
      {
        "ID": 155,
        "AZIMUTH": 150.2,
        "X": 16.28,
        "Y": 28.37
      },
      {
        "ID": 156,
        "AZIMUTH": 194.95,
        "X": 14.94,
        "Y": 18.61
      },
      {
        "ID": 158,
        "AZIMUTH": 423.96,
        "X": 51.36,
        "Y": 5.36
      }
    ],
    "71": [
      {
        "ID": 43,
        "AZIMUTH": 277.63,
        "X": 1.5,
        "Y": 19.02
      },
      {
        "ID": 46,
        "AZIMUTH": 441.45,
        "X": 41.31,
        "Y": 1.11
      },
      {
        "ID": 49,
        "AZIMUTH": 33.82,
        "X": 5.56,
        "Y": 42.96
      },
      {
        "ID": 50,
        "AZIMUTH": 46.57,
        "X": 5.18,
        "Y": 31.51
      },
      {
        "ID": 51,
        "AZIMUTH": 17.7,
        "X": 1.96,
        "Y": 30.27
      },
      {
        "ID": 52,
        "AZIMUTH": 51.0,
        "X": 4.11,
        "Y": 21.79
      },
      {
        "ID": 56,
        "AZIMUTH": 327.55,
        "X": 3.92,
        "Y": 1.86
      },
      {
        "ID": 58,
        "AZIMUTH": 913.89,
        "X": -1.03,
        "Y": -16.1
      },
      {
        "ID": 59,
        "AZIMUTH": 1099.13,
        "X": -22.09,
        "Y": -26.65
      },
      {
        "ID": 60,
        "AZIMUTH": 857.12,
        "X": 2.71,
        "Y": -18.64
      },
      {
        "ID": 61,
        "AZIMUTH": 1024.2,
        "X": -9.4,
        "Y": -19.85
      },
      {
        "ID": 62,
        "AZIMUTH": 1069.29,
        "X": -15.21,
        "Y": -22.72
      },
      {
        "ID": 66,
        "AZIMUTH": 546.09,
        "X": 25.24,
        "Y": -8.77
      },
      {
        "ID": 67,
        "AZIMUTH": 1167.7,
        "X": -34.52,
        "Y": -26.0
      },
      {
        "ID": 70,
        "AZIMUTH": 1132.98,
        "X": -10.82,
        "Y": -10.28
      },
      {
        "ID": 82,
        "AZIMUTH": 674.76,
        "X": 30.56,
        "Y": -30.36
      },
      {
        "ID": 86,
        "AZIMUTH": 937.9,
        "X": -5.75,
        "Y": -43.26
      },
      {
        "ID": 105,
        "AZIMUTH": 409.68,
        "X": 61.47,
        "Y": 8.74
      },
      {
        "ID": 115,
        "AZIMUTH": 1266.1,
        "X": -2.46,
        "Y": 48.69
      },
      {
        "ID": 124,
        "AZIMUTH": 81.42,
        "X": 5.65,
        "Y": 18.48
      },
      {
        "ID": 131,
        "AZIMUTH": 1118.99,
        "X": -30.99,
        "Y": -32.33
      },
      {
        "ID": 134,
        "AZIMUTH": 102.71,
        "X": 8.5,
        "Y": 22.11
      },
      {
        "ID": 139,
        "AZIMUTH": 925.14,
        "X": -0.04,
        "Y": 39.92
      },
      {
        "ID": 141,
        "AZIMUTH": 121.61,
        "X": 12.7,
        "Y": 28.24
      },
      {
        "ID": 145,
        "AZIMUTH": 576.97,
        "X": 30.56,
        "Y": -14.94
      },
      {
        "ID": 147,
        "AZIMUTH": 160.42,
        "X": 7.22,
        "Y": 11.48
      },
      {
        "ID": 149,
        "AZIMUTH": 134.68,
        "X": 11.07,
        "Y": 21.82
      },
      {
        "ID": 151,
        "AZIMUTH": 163.94,
        "X": 9.92,
        "Y": 15.38
      },
      {
        "ID": 152,
        "AZIMUTH": 1673.05,
        "X": 1.44,
        "Y": 82.78
      },
      {
        "ID": 155,
        "AZIMUTH": 141.93,
        "X": 16.07,
        "Y": 29.25
      },
      {
        "ID": 156,
        "AZIMUTH": 199.13,
        "X": 15.08,
        "Y": 18.3
      },
      {
        "ID": 158,
        "AZIMUTH": 422.97,
        "X": 51.24,
        "Y": 5.31
      },
      {
        "ID": 159,
        "AZIMUTH": 108.58,
        "X": 15.82,
        "Y": 42.19
      }
    ],
    "72": [
      {
        "ID": 43,
        "AZIMUTH": 265.99,
        "X": 1.56,
        "Y": 18.75
      },
      {
        "ID": 46,
        "AZIMUTH": 441.46,
        "X": 41.31,
        "Y": 1.11
      },
      {
        "ID": 49,
        "AZIMUTH": 33.73,
        "X": 5.57,
        "Y": 42.88
      },
      {
        "ID": 50,
        "AZIMUTH": 46.81,
        "X": 5.19,
        "Y": 31.49
      },
      {
        "ID": 51,
        "AZIMUTH": 58.39,
        "X": 1.95,
        "Y": 30.3
      },
      {
        "ID": 52,
        "AZIMUTH": 50.22,
        "X": 4.11,
        "Y": 21.84
      },
      {
        "ID": 56,
        "AZIMUTH": 341.3,
        "X": 3.82,
        "Y": 1.6
      },
      {
        "ID": 58,
        "AZIMUTH": 913.91,
        "X": -1.01,
        "Y": -16.08
      },
      {
        "ID": 59,
        "AZIMUTH": 1099.31,
        "X": -22.11,
        "Y": -26.66
      },
      {
        "ID": 60,
        "AZIMUTH": 857.07,
        "X": 2.7,
        "Y": -18.64
      },
      {
        "ID": 61,
        "AZIMUTH": 1023.95,
        "X": -9.38,
        "Y": -19.83
      },
      {
        "ID": 62,
        "AZIMUTH": 1068.96,
        "X": -15.21,
        "Y": -22.73
      },
      {
        "ID": 66,
        "AZIMUTH": 535.98,
        "X": 24.99,
        "Y": -7.77
      },
      {
        "ID": 67,
        "AZIMUTH": 1169.6,
        "X": -35.64,
        "Y": -26.55
      },
      {
        "ID": 70,
        "AZIMUTH": 1135.86,
        "X": -11.56,
        "Y": -10.62
      },
      {
        "ID": 82,
        "AZIMUTH": 670.87,
        "X": 30.35,
        "Y": -29.39
      },
      {
        "ID": 86,
        "AZIMUTH": 937.63,
        "X": -5.7,
        "Y": -43.26
      },
      {
        "ID": 105,
        "AZIMUTH": 412.95,
        "X": 61.25,
        "Y": 8.55
      },
      {
        "ID": 115,
        "AZIMUTH": 1246.75,
        "X": -2.26,
        "Y": 48.21
      },
      {
        "ID": 124,
        "AZIMUTH": 81.59,
        "X": 5.65,
        "Y": 18.5
      },
      {
        "ID": 131,
        "AZIMUTH": 1119.35,
        "X": -31.05,
        "Y": -32.39
      },
      {
        "ID": 134,
        "AZIMUTH": 102.83,
        "X": 8.49,
        "Y": 22.09
      },
      {
        "ID": 139,
        "AZIMUTH": 852.71,
        "X": 0.02,
        "Y": 39.82
      },
      {
        "ID": 141,
        "AZIMUTH": 121.88,
        "X": 12.71,
        "Y": 28.15
      },
      {
        "ID": 145,
        "AZIMUTH": 570.62,
        "X": 30.28,
        "Y": -13.77
      },
      {
        "ID": 147,
        "AZIMUTH": 160.5,
        "X": 7.23,
        "Y": 11.47
      },
      {
        "ID": 149,
        "AZIMUTH": 133.77,
        "X": 11.08,
        "Y": 21.79
      },
      {
        "ID": 151,
        "AZIMUTH": 164.15,
        "X": 9.92,
        "Y": 15.41
      },
      {
        "ID": 152,
        "AZIMUTH": 1556.11,
        "X": 1.49,
        "Y": 83.82
      },
      {
        "ID": 156,
        "AZIMUTH": 200.07,
        "X": 15.16,
        "Y": 18.22
      },
      {
        "ID": 158,
        "AZIMUTH": 422.7,
        "X": 51.2,
        "Y": 5.29
      },
      {
        "ID": 159,
        "AZIMUTH": 105.85,
        "X": 15.4,
        "Y": 43.18
      }
    ],
    "73": [
      {
        "ID": 43,
        "AZIMUTH": 220.91,
        "X": 1.63,
        "Y": 18.46
      },
      {
        "ID": 46,
        "AZIMUTH": 448.17,
        "X": 40.8,
        "Y": 0.12
      },
      {
        "ID": 49,
        "AZIMUTH": 27.58,
        "X": 5.36,
        "Y": 43.23
      },
      {
        "ID": 50,
        "AZIMUTH": 46.44,
        "X": 5.19,
        "Y": 31.48
      },
      {
        "ID": 51,
        "AZIMUTH": 178.31,
        "X": 1.9,
        "Y": 30.31
      },
      {
        "ID": 52,
        "AZIMUTH": 51.0,
        "X": 4.11,
        "Y": 21.81
      },
      {
        "ID": 56,
        "AZIMUTH": 355.49,
        "X": 3.72,
        "Y": 1.35
      },
      {
        "ID": 58,
        "AZIMUTH": 914.02,
        "X": -1.03,
        "Y": -16.08
      },
      {
        "ID": 59,
        "AZIMUTH": 1099.57,
        "X": -22.1,
        "Y": -26.64
      },
      {
        "ID": 60,
        "AZIMUTH": 856.81,
        "X": 2.71,
        "Y": -18.63
      },
      {
        "ID": 61,
        "AZIMUTH": 1024.0,
        "X": -9.39,
        "Y": -19.85
      },
      {
        "ID": 62,
        "AZIMUTH": 1069.24,
        "X": -15.22,
        "Y": -22.73
      },
      {
        "ID": 66,
        "AZIMUTH": 524.91,
        "X": 24.71,
        "Y": -6.67
      },
      {
        "ID": 67,
        "AZIMUTH": 1170.63,
        "X": -36.39,
        "Y": -27.02
      },
      {
        "ID": 70,
        "AZIMUTH": 1138.86,
        "X": -12.21,
        "Y": -10.85
      },
      {
        "ID": 82,
        "AZIMUTH": 666.59,
        "X": 30.11,
        "Y": -28.41
      },
      {
        "ID": 86,
        "AZIMUTH": 937.68,
        "X": -5.74,
        "Y": -43.29
      },
      {
        "ID": 115,
        "AZIMUTH": 1206.38,
        "X": -2.29,
        "Y": 48.16
      },
      {
        "ID": 124,
        "AZIMUTH": 81.48,
        "X": 5.65,
        "Y": 18.5
      },
      {
        "ID": 131,
        "AZIMUTH": 1118.77,
        "X": -31.0,
        "Y": -32.39
      },
      {
        "ID": 134,
        "AZIMUTH": 102.85,
        "X": 8.51,
        "Y": 22.14
      },
      {
        "ID": 139,
        "AZIMUTH": 835.89,
        "X": -0.03,
        "Y": 39.63
      },
      {
        "ID": 141,
        "AZIMUTH": 121.76,
        "X": 12.7,
        "Y": 28.15
      },
      {
        "ID": 145,
        "AZIMUTH": 563.36,
        "X": 30.05,
        "Y": -12.67
      },
      {
        "ID": 147,
        "AZIMUTH": 160.07,
        "X": 7.22,
        "Y": 11.49
      },
      {
        "ID": 149,
        "AZIMUTH": 134.39,
        "X": 11.07,
        "Y": 21.76
      },
      {
        "ID": 151,
        "AZIMUTH": 163.98,
        "X": 9.91,
        "Y": 15.4
      },
      {
        "ID": 152,
        "AZIMUTH": 1638.71,
        "X": 1.22,
        "Y": 85.3
      },
      {
        "ID": 156,
        "AZIMUTH": 200.36,
        "X": 15.16,
        "Y": 18.24
      },
      {
        "ID": 159,
        "AZIMUTH": 99.45,
        "X": 15.26,
        "Y": 44.15
      },
      {
        "ID": 162,
        "AZIMUTH": 668.61,
        "X": 41.88,
        "Y": -46.55
      },
      {
        "ID": 164,
        "AZIMUTH": 167.43,
        "X": 19.49,
        "Y": 28.76
      }
    ],
    "74": [
      {
        "ID": 43,
        "AZIMUTH": 181.75,
        "X": 1.7,
        "Y": 18.14
      },
      {
        "ID": 46,
        "AZIMUTH": 451.63,
        "X": 40.54,
        "Y": -0.39
      },
      {
        "ID": 49,
        "AZIMUTH": 32.21,
        "X": 5.56,
        "Y": 42.83
      },
      {
        "ID": 50,
        "AZIMUTH": 46.23,
        "X": 5.19,
        "Y": 31.46
      },
      {
        "ID": 51,
        "AZIMUTH": 297.28,
        "X": 1.92,
        "Y": 30.43
      },
      {
        "ID": 52,
        "AZIMUTH": 51.57,
        "X": 4.11,
        "Y": 21.83
      },
      {
        "ID": 56,
        "AZIMUTH": 370.42,
        "X": 3.6,
        "Y": 1.1
      },
      {
        "ID": 58,
        "AZIMUTH": 913.96,
        "X": -1.03,
        "Y": -16.08
      },
      {
        "ID": 59,
        "AZIMUTH": 1099.4,
        "X": -22.07,
        "Y": -26.63
      },
      {
        "ID": 60,
        "AZIMUTH": 857.04,
        "X": 2.71,
        "Y": -18.64
      },
      {
        "ID": 61,
        "AZIMUTH": 1024.37,
        "X": -9.39,
        "Y": -19.84
      },
      {
        "ID": 62,
        "AZIMUTH": 1069.42,
        "X": -15.21,
        "Y": -22.73
      },
      {
        "ID": 66,
        "AZIMUTH": 513.51,
        "X": 24.48,
        "Y": -5.59
      },
      {
        "ID": 67,
        "AZIMUTH": 1170.04,
        "X": -37.25,
        "Y": -27.55
      },
      {
        "ID": 70,
        "AZIMUTH": 1142.59,
        "X": -12.88,
        "Y": -11.09
      },
      {
        "ID": 82,
        "AZIMUTH": 663.45,
        "X": 29.86,
        "Y": -27.48
      },
      {
        "ID": 86,
        "AZIMUTH": 938.32,
        "X": -5.8,
        "Y": -43.23
      },
      {
        "ID": 115,
        "AZIMUTH": 1169.0,
        "X": -2.17,
        "Y": 47.71
      },
      {
        "ID": 124,
        "AZIMUTH": 81.32,
        "X": 5.64,
        "Y": 18.49
      },
      {
        "ID": 131,
        "AZIMUTH": 1117.75,
        "X": -31.0,
        "Y": -32.36
      },
      {
        "ID": 134,
        "AZIMUTH": 102.3,
        "X": 8.49,
        "Y": 22.09
      },
      {
        "ID": 139,
        "AZIMUTH": 850.03,
        "X": -0.04,
        "Y": 39.56
      },
      {
        "ID": 141,
        "AZIMUTH": 120.5,
        "X": 12.6,
        "Y": 27.94
      },
      {
        "ID": 145,
        "AZIMUTH": 556.32,
        "X": 29.76,
        "Y": -11.59
      },
      {
        "ID": 147,
        "AZIMUTH": 159.94,
        "X": 7.21,
        "Y": 11.51
      },
      {
        "ID": 149,
        "AZIMUTH": 134.01,
        "X": 11.09,
        "Y": 21.78
      },
      {
        "ID": 151,
        "AZIMUTH": 164.06,
        "X": 9.92,
        "Y": 15.42
      },
      {
        "ID": 155,
        "AZIMUTH": 107.16,
        "X": 15.08,
        "Y": 33.44
      },
      {
        "ID": 156,
        "AZIMUTH": 200.68,
        "X": 15.17,
        "Y": 18.24
      },
      {
        "ID": 159,
        "AZIMUTH": 93.45,
        "X": 14.98,
        "Y": 45.34
      },
      {
        "ID": 162,
        "AZIMUTH": 665.76,
        "X": 42.49,
        "Y": -46.26
      },
      {
        "ID": 164,
        "AZIMUTH": 163.47,
        "X": 19.16,
        "Y": 29.51
      }
    ],
    "75": [
      {
        "ID": 43,
        "AZIMUTH": 147.6,
        "X": 1.78,
        "Y": 17.86
      },
      {
        "ID": 49,
        "AZIMUTH": 32.62,
        "X": 5.85,
        "Y": 42.22
      },
      {
        "ID": 50,
        "AZIMUTH": 47.1,
        "X": 5.21,
        "Y": 31.39
      },
      {
        "ID": 51,
        "AZIMUTH": 354.48,
        "X": 1.86,
        "Y": 30.45
      },
      {
        "ID": 52,
        "AZIMUTH": 49.15,
        "X": 4.12,
        "Y": 21.82
      },
      {
        "ID": 56,
        "AZIMUTH": 386.03,
        "X": 3.47,
        "Y": 0.87
      },
      {
        "ID": 58,
        "AZIMUTH": 914.12,
        "X": -1.04,
        "Y": -16.09
      },
      {
        "ID": 59,
        "AZIMUTH": 1099.41,
        "X": -22.1,
        "Y": -26.65
      },
      {
        "ID": 60,
        "AZIMUTH": 856.74,
        "X": 2.72,
        "Y": -18.64
      },
      {
        "ID": 61,
        "AZIMUTH": 1024.44,
        "X": -9.43,
        "Y": -19.84
      },
      {
        "ID": 62,
        "AZIMUTH": 1069.26,
        "X": -15.23,
        "Y": -22.74
      },
      {
        "ID": 66,
        "AZIMUTH": 506.03,
        "X": 24.26,
        "Y": -4.88
      },
      {
        "ID": 67,
        "AZIMUTH": 1171.33,
        "X": -38.21,
        "Y": -28.08
      },
      {
        "ID": 70,
        "AZIMUTH": 1147.47,
        "X": -13.63,
        "Y": -11.38
      },
      {
        "ID": 82,
        "AZIMUTH": 659.47,
        "X": 29.63,
        "Y": -26.53
      },
      {
        "ID": 86,
        "AZIMUTH": 937.15,
        "X": -5.77,
        "Y": -43.22
      },
      {
        "ID": 115,
        "AZIMUTH": 1145.69,
        "X": -2.1,
        "Y": 47.4
      },
      {
        "ID": 124,
        "AZIMUTH": 81.52,
        "X": 5.65,
        "Y": 18.5
      },
      {
        "ID": 131,
        "AZIMUTH": 1119.33,
        "X": -31.02,
        "Y": -32.35
      },
      {
        "ID": 134,
        "AZIMUTH": 102.56,
        "X": 8.49,
        "Y": 22.09
      },
      {
        "ID": 139,
        "AZIMUTH": 797.42,
        "X": 0.05,
        "Y": 39.59
      },
      {
        "ID": 141,
        "AZIMUTH": 120.01,
        "X": 12.53,
        "Y": 28.02
      },
      {
        "ID": 145,
        "AZIMUTH": 548.58,
        "X": 29.49,
        "Y": -10.51
      },
      {
        "ID": 147,
        "AZIMUTH": 159.9,
        "X": 7.21,
        "Y": 11.49
      },
      {
        "ID": 149,
        "AZIMUTH": 133.83,
        "X": 11.09,
        "Y": 21.77
      },
      {
        "ID": 151,
        "AZIMUTH": 164.35,
        "X": 9.92,
        "Y": 15.42
      },
      {
        "ID": 155,
        "AZIMUTH": 94.12,
        "X": 14.37,
        "Y": 34.91
      },
      {
        "ID": 156,
        "AZIMUTH": 199.84,
        "X": 15.14,
        "Y": 18.28
      },
      {
        "ID": 159,
        "AZIMUTH": 86.97,
        "X": 14.61,
        "Y": 46.66
      },
      {
        "ID": 162,
        "AZIMUTH": 668.44,
        "X": 42.01,
        "Y": -46.54
      },
      {
        "ID": 164,
        "AZIMUTH": 159.99,
        "X": 18.96,
        "Y": 30.25
      }
    ],
    "76": [
      {
        "ID": 43,
        "AZIMUTH": 126.33,
        "X": 1.8,
        "Y": 17.57
      },
      {
        "ID": 49,
        "AZIMUTH": 31.89,
        "X": 5.92,
        "Y": 41.94
      },
      {
        "ID": 50,
        "AZIMUTH": 47.99,
        "X": 5.25,
        "Y": 31.24
      },
      {
        "ID": 51,
        "AZIMUTH": 425.7,
        "X": 1.82,
        "Y": 30.48
      },
      {
        "ID": 52,
        "AZIMUTH": 50.04,
        "X": 4.13,
        "Y": 21.78
      },
      {
        "ID": 56,
        "AZIMUTH": 402.89,
        "X": 3.33,
        "Y": 0.63
      },
      {
        "ID": 58,
        "AZIMUTH": 914.07,
        "X": -1.03,
        "Y": -16.09
      },
      {
        "ID": 59,
        "AZIMUTH": 1099.76,
        "X": -22.11,
        "Y": -26.65
      },
      {
        "ID": 60,
        "AZIMUTH": 856.73,
        "X": 2.72,
        "Y": -18.64
      },
      {
        "ID": 61,
        "AZIMUTH": 1024.03,
        "X": -9.39,
        "Y": -19.82
      },
      {
        "ID": 62,
        "AZIMUTH": 1068.99,
        "X": -15.21,
        "Y": -22.73
      },
      {
        "ID": 66,
        "AZIMUTH": 511.58,
        "X": 24.26,
        "Y": -5.16
      },
      {
        "ID": 67,
        "AZIMUTH": 1172.19,
        "X": -39.1,
        "Y": -28.67
      },
      {
        "ID": 70,
        "AZIMUTH": 1151.41,
        "X": -14.51,
        "Y": -11.76
      },
      {
        "ID": 82,
        "AZIMUTH": 655.06,
        "X": 29.37,
        "Y": -25.5
      },
      {
        "ID": 86,
        "AZIMUTH": 937.42,
        "X": -5.72,
        "Y": -43.24
      },
      {
        "ID": 115,
        "AZIMUTH": 1204.07,
        "X": -2.07,
        "Y": 47.21
      },
      {
        "ID": 124,
        "AZIMUTH": 81.91,
        "X": 5.66,
        "Y": 18.48
      },
      {
        "ID": 131,
        "AZIMUTH": 1117.91,
        "X": -31.01,
        "Y": -32.38
      },
      {
        "ID": 134,
        "AZIMUTH": 102.79,
        "X": 8.48,
        "Y": 22.1
      },
      {
        "ID": 139,
        "AZIMUTH": 752.73,
        "X": 0.13,
        "Y": 39.57
      },
      {
        "ID": 141,
        "AZIMUTH": 122.0,
        "X": 12.66,
        "Y": 28.17
      },
      {
        "ID": 145,
        "AZIMUTH": 539.84,
        "X": 29.24,
        "Y": -9.44
      },
      {
        "ID": 147,
        "AZIMUTH": 160.07,
        "X": 7.22,
        "Y": 11.48
      },
      {
        "ID": 149,
        "AZIMUTH": 134.76,
        "X": 11.08,
        "Y": 21.79
      },
      {
        "ID": 151,
        "AZIMUTH": 163.93,
        "X": 9.9,
        "Y": 15.44
      },
      {
        "ID": 152,
        "AZIMUTH": 1550.5,
        "X": 0.15,
        "Y": 90.15
      },
      {
        "ID": 155,
        "AZIMUTH": 87.21,
        "X": 13.99,
        "Y": 35.98
      },
      {
        "ID": 156,
        "AZIMUTH": 199.69,
        "X": 15.15,
        "Y": 18.28
      },
      {
        "ID": 159,
        "AZIMUTH": 81.95,
        "X": 14.18,
        "Y": 47.9
      },
      {
        "ID": 162,
        "AZIMUTH": 669.56,
        "X": 41.85,
        "Y": -46.7
      },
      {
        "ID": 164,
        "AZIMUTH": 153.93,
        "X": 18.73,
        "Y": 31.33
      },
      {
        "ID": 168,
        "AZIMUTH": 23.46,
        "X": 7.39,
        "Y": 72.56
      }
    ],
    "77": [
      {
        "ID": 43,
        "AZIMUTH": 106.8,
        "X": 1.86,
        "Y": 17.26
      },
      {
        "ID": 49,
        "AZIMUTH": 37.07,
        "X": 5.99,
        "Y": 41.87
      },
      {
        "ID": 50,
        "AZIMUTH": 48.61,
        "X": 5.29,
        "Y": 31.09
      },
      {
        "ID": 51,
        "AZIMUTH": 402.68,
        "X": 1.76,
        "Y": 30.5
      },
      {
        "ID": 52,
        "AZIMUTH": 50.01,
        "X": 4.14,
        "Y": 21.76
      },
      {
        "ID": 56,
        "AZIMUTH": 420.88,
        "X": 3.18,
        "Y": 0.4
      },
      {
        "ID": 58,
        "AZIMUTH": 914.01,
        "X": -1.03,
        "Y": -16.09
      },
      {
        "ID": 59,
        "AZIMUTH": 1099.3,
        "X": -22.08,
        "Y": -26.63
      },
      {
        "ID": 60,
        "AZIMUTH": 856.45,
        "X": 2.73,
        "Y": -18.62
      },
      {
        "ID": 61,
        "AZIMUTH": 1023.99,
        "X": -9.39,
        "Y": -19.84
      },
      {
        "ID": 62,
        "AZIMUTH": 1069.14,
        "X": -15.22,
        "Y": -22.73
      },
      {
        "ID": 66,
        "AZIMUTH": 509.98,
        "X": 24.15,
        "Y": -4.87
      },
      {
        "ID": 67,
        "AZIMUTH": 1174.83,
        "X": -40.06,
        "Y": -29.24
      },
      {
        "ID": 70,
        "AZIMUTH": 1153.76,
        "X": -15.26,
        "Y": -12.1
      },
      {
        "ID": 82,
        "AZIMUTH": 650.46,
        "X": 29.14,
        "Y": -24.47
      },
      {
        "ID": 86,
        "AZIMUTH": 937.51,
        "X": -5.73,
        "Y": -43.27
      },
      {
        "ID": 115,
        "AZIMUTH": 1125.27,
        "X": -2.15,
        "Y": 47.37
      },
      {
        "ID": 124,
        "AZIMUTH": 81.88,
        "X": 5.66,
        "Y": 18.49
      },
      {
        "ID": 131,
        "AZIMUTH": 1120.21,
        "X": -31.02,
        "Y": -32.42
      },
      {
        "ID": 134,
        "AZIMUTH": 102.72,
        "X": 8.5,
        "Y": 22.11
      },
      {
        "ID": 139,
        "AZIMUTH": 854.34,
        "X": 0.04,
        "Y": 39.49
      },
      {
        "ID": 141,
        "AZIMUTH": 122.3,
        "X": 12.72,
        "Y": 28.12
      },
      {
        "ID": 145,
        "AZIMUTH": 540.68,
        "X": 29.16,
        "Y": -9.49
      },
      {
        "ID": 147,
        "AZIMUTH": 159.76,
        "X": 7.21,
        "Y": 11.49
      },
      {
        "ID": 149,
        "AZIMUTH": 135.03,
        "X": 11.09,
        "Y": 21.77
      },
      {
        "ID": 151,
        "AZIMUTH": 163.37,
        "X": 9.9,
        "Y": 15.42
      },
      {
        "ID": 152,
        "AZIMUTH": 1657.57,
        "X": -0.13,
        "Y": 91.76
      },
      {
        "ID": 155,
        "AZIMUTH": 90.77,
        "X": 13.78,
        "Y": 36.67
      },
      {
        "ID": 156,
        "AZIMUTH": 199.94,
        "X": 15.15,
        "Y": 18.26
      },
      {
        "ID": 159,
        "AZIMUTH": 76.79,
        "X": 13.85,
        "Y": 49.24
      },
      {
        "ID": 162,
        "AZIMUTH": 669.35,
        "X": 41.77,
        "Y": -46.7
      },
      {
        "ID": 164,
        "AZIMUTH": 147.44,
        "X": 18.39,
        "Y": 32.48
      },
      {
        "ID": 168,
        "AZIMUTH": 22.87,
        "X": 7.24,
        "Y": 73.51
      }
    ],
    "78": [
      {
        "ID": 43,
        "AZIMUTH": 95.03,
        "X": 1.92,
        "Y": 16.91
      },
      {
        "ID": 49,
        "AZIMUTH": 38.3,
        "X": 6.01,
        "Y": 41.75
      },
      {
        "ID": 50,
        "AZIMUTH": 48.43,
        "X": 5.3,
        "Y": 31.13
      },
      {
        "ID": 51,
        "AZIMUTH": 382.79,
        "X": 1.73,
        "Y": 30.38
      },
      {
        "ID": 56,
        "AZIMUTH": 440.11,
        "X": 3.03,
        "Y": 0.18
      },
      {
        "ID": 58,
        "AZIMUTH": 914.05,
        "X": -1.03,
        "Y": -16.08
      },
      {
        "ID": 59,
        "AZIMUTH": 1099.16,
        "X": -22.13,
        "Y": -26.66
      },
      {
        "ID": 60,
        "AZIMUTH": 856.82,
        "X": 2.71,
        "Y": -18.64
      },
      {
        "ID": 61,
        "AZIMUTH": 1024.43,
        "X": -9.41,
        "Y": -19.83
      },
      {
        "ID": 62,
        "AZIMUTH": 1068.71,
        "X": -15.19,
        "Y": -22.71
      },
      {
        "ID": 67,
        "AZIMUTH": 1174.89,
        "X": -41.03,
        "Y": -29.86
      },
      {
        "ID": 70,
        "AZIMUTH": 1156.16,
        "X": -15.98,
        "Y": -12.44
      },
      {
        "ID": 82,
        "AZIMUTH": 645.03,
        "X": 28.88,
        "Y": -23.39
      },
      {
        "ID": 86,
        "AZIMUTH": 938.41,
        "X": -5.75,
        "Y": -43.22
      },
      {
        "ID": 115,
        "AZIMUTH": 1118.17,
        "X": -2.16,
        "Y": 47.22
      },
      {
        "ID": 124,
        "AZIMUTH": 81.62,
        "X": 5.64,
        "Y": 18.49
      },
      {
        "ID": 131,
        "AZIMUTH": 1120.17,
        "X": -31.04,
        "Y": -32.37
      },
      {
        "ID": 134,
        "AZIMUTH": 102.38,
        "X": 8.49,
        "Y": 22.12
      },
      {
        "ID": 139,
        "AZIMUTH": 848.49,
        "X": 0.01,
        "Y": 39.28
      },
      {
        "ID": 141,
        "AZIMUTH": 121.76,
        "X": 12.72,
        "Y": 28.17
      },
      {
        "ID": 145,
        "AZIMUTH": 537.18,
        "X": 28.99,
        "Y": -8.99
      },
      {
        "ID": 147,
        "AZIMUTH": 159.81,
        "X": 7.22,
        "Y": 11.48
      },
      {
        "ID": 149,
        "AZIMUTH": 133.82,
        "X": 11.09,
        "Y": 21.78
      },
      {
        "ID": 151,
        "AZIMUTH": 163.83,
        "X": 9.91,
        "Y": 15.42
      },
      {
        "ID": 155,
        "AZIMUTH": 88.03,
        "X": 13.45,
        "Y": 37.62
      },
      {
        "ID": 156,
        "AZIMUTH": 199.97,
        "X": 15.14,
        "Y": 18.28
      },
      {
        "ID": 159,
        "AZIMUTH": 74.95,
        "X": 13.72,
        "Y": 50.25
      },
      {
        "ID": 162,
        "AZIMUTH": 666.14,
        "X": 42.4,
        "Y": -46.26
      },
      {
        "ID": 164,
        "AZIMUTH": 141.93,
        "X": 18.14,
        "Y": 33.43
      },
      {
        "ID": 168,
        "AZIMUTH": 24.48,
        "X": 6.87,
        "Y": 75.01
      }
    ],
    "79": [
      {
        "ID": 43,
        "AZIMUTH": 79.5,
        "X": 1.99,
        "Y": 16.57
      },
      {
        "ID": 49,
        "AZIMUTH": 30.45,
        "X": 5.68,
        "Y": 42.54
      },
      {
        "ID": 50,
        "AZIMUTH": 48.77,
        "X": 5.32,
        "Y": 31.06
      },
      {
        "ID": 51,
        "AZIMUTH": 360.69,
        "X": 1.71,
        "Y": 30.22
      },
      {
        "ID": 56,
        "AZIMUTH": 460.82,
        "X": 2.87,
        "Y": -0.04
      },
      {
        "ID": 58,
        "AZIMUTH": 913.91,
        "X": -1.03,
        "Y": -16.09
      },
      {
        "ID": 59,
        "AZIMUTH": 1099.24,
        "X": -22.08,
        "Y": -26.64
      },
      {
        "ID": 60,
        "AZIMUTH": 857.14,
        "X": 2.7,
        "Y": -18.64
      },
      {
        "ID": 61,
        "AZIMUTH": 1024.33,
        "X": -9.41,
        "Y": -19.83
      },
      {
        "ID": 62,
        "AZIMUTH": 1069.26,
        "X": -15.2,
        "Y": -22.73
      },
      {
        "ID": 67,
        "AZIMUTH": 1170.03,
        "X": -41.98,
        "Y": -30.36
      },
      {
        "ID": 70,
        "AZIMUTH": 1156.9,
        "X": -16.71,
        "Y": -12.78
      },
      {
        "ID": 82,
        "AZIMUTH": 638.16,
        "X": 28.65,
        "Y": -22.39
      },
      {
        "ID": 86,
        "AZIMUTH": 937.89,
        "X": -5.74,
        "Y": -43.27
      },
      {
        "ID": 115,
        "AZIMUTH": 1073.17,
        "X": -2.1,
        "Y": 47.08
      },
      {
        "ID": 124,
        "AZIMUTH": 81.83,
        "X": 5.66,
        "Y": 18.5
      },
      {
        "ID": 131,
        "AZIMUTH": 1118.5,
        "X": -31.03,
        "Y": -32.37
      },
      {
        "ID": 134,
        "AZIMUTH": 102.72,
        "X": 8.49,
        "Y": 22.1
      },
      {
        "ID": 139,
        "AZIMUTH": 835.0,
        "X": 0.06,
        "Y": 39.26
      },
      {
        "ID": 141,
        "AZIMUTH": 121.62,
        "X": 12.71,
        "Y": 28.19
      },
      {
        "ID": 147,
        "AZIMUTH": 159.8,
        "X": 7.21,
        "Y": 11.49
      },
      {
        "ID": 149,
        "AZIMUTH": 134.68,
        "X": 11.08,
        "Y": 21.76
      },
      {
        "ID": 151,
        "AZIMUTH": 163.25,
        "X": 9.9,
        "Y": 15.41
      },
      {
        "ID": 156,
        "AZIMUTH": 199.77,
        "X": 15.13,
        "Y": 18.3
      },
      {
        "ID": 159,
        "AZIMUTH": 73.94,
        "X": 13.52,
        "Y": 51.29
      },
      {
        "ID": 162,
        "AZIMUTH": 665.25,
        "X": 42.6,
        "Y": -46.26
      },
      {
        "ID": 164,
        "AZIMUTH": 137.48,
        "X": 17.99,
        "Y": 34.23
      },
      {
        "ID": 168,
        "AZIMUTH": 141.53,
        "X": 6.47,
        "Y": 76.54
      },
      {
        "ID": 172,
        "AZIMUTH": 259.89,
        "X": 22.2,
        "Y": 17.21
      }
    ],
    "80": [
      {
        "ID": 43,
        "AZIMUTH": 53.1,
        "X": 2.08,
        "Y": 16.17
      },
      {
        "ID": 49,
        "AZIMUTH": 28.05,
        "X": 5.62,
        "Y": 42.69
      },
      {
        "ID": 50,
        "AZIMUTH": 47.25,
        "X": 5.29,
        "Y": 31.19
      },
      {
        "ID": 51,
        "AZIMUTH": 360.35,
        "X": 1.7,
        "Y": 30.13
      },
      {
        "ID": 56,
        "AZIMUTH": 485.2,
        "X": 2.72,
        "Y": -0.28
      },
      {
        "ID": 58,
        "AZIMUTH": 914.3,
        "X": -1.04,
        "Y": -16.1
      },
      {
        "ID": 59,
        "AZIMUTH": 1100.16,
        "X": -22.08,
        "Y": -26.62
      },
      {
        "ID": 60,
        "AZIMUTH": 857.01,
        "X": 2.7,
        "Y": -18.64
      },
      {
        "ID": 61,
        "AZIMUTH": 1023.88,
        "X": -9.39,
        "Y": -19.82
      },
      {
        "ID": 62,
        "AZIMUTH": 1069.08,
        "X": -15.21,
        "Y": -22.72
      },
      {
        "ID": 67,
        "AZIMUTH": 1166.41,
        "X": -42.87,
        "Y": -30.93
      },
      {
        "ID": 70,
        "AZIMUTH": 1158.76,
        "X": -17.44,
        "Y": -13.13
      },
      {
        "ID": 82,
        "AZIMUTH": 631.93,
        "X": 28.43,
        "Y": -21.43
      },
      {
        "ID": 86,
        "AZIMUTH": 938.05,
        "X": -5.76,
        "Y": -43.25
      },
      {
        "ID": 115,
        "AZIMUTH": 1063.61,
        "X": -1.95,
        "Y": 46.75
      },
      {
        "ID": 124,
        "AZIMUTH": 81.68,
        "X": 5.66,
        "Y": 18.5
      },
      {
        "ID": 131,
        "AZIMUTH": 1117.94,
        "X": -31.05,
        "Y": -32.38
      },
      {
        "ID": 134,
        "AZIMUTH": 103.07,
        "X": 8.49,
        "Y": 22.08
      },
      {
        "ID": 139,
        "AZIMUTH": 899.56,
        "X": 0.04,
        "Y": 39.34
      },
      {
        "ID": 141,
        "AZIMUTH": 122.26,
        "X": 12.7,
        "Y": 28.19
      },
      {
        "ID": 147,
        "AZIMUTH": 159.77,
        "X": 7.22,
        "Y": 11.49
      },
      {
        "ID": 149,
        "AZIMUTH": 134.46,
        "X": 11.08,
        "Y": 21.77
      },
      {
        "ID": 151,
        "AZIMUTH": 163.98,
        "X": 9.92,
        "Y": 15.42
      },
      {
        "ID": 156,
        "AZIMUTH": 199.55,
        "X": 15.15,
        "Y": 18.29
      },
      {
        "ID": 159,
        "AZIMUTH": 73.34,
        "X": 13.53,
        "Y": 51.99
      },
      {
        "ID": 162,
        "AZIMUTH": 668.42,
        "X": 41.98,
        "Y": -46.67
      },
      {
        "ID": 164,
        "AZIMUTH": 132.57,
        "X": 17.78,
        "Y": 35.11
      },
      {
        "ID": 168,
        "AZIMUTH": 275.13,
        "X": 6.07,
        "Y": 78.09
      },
      {
        "ID": 172,
        "AZIMUTH": 249.35,
        "X": 21.95,
        "Y": 18.3
      }
    ],
    "81": [
      {
        "ID": 43,
        "AZIMUTH": 42.25,
        "X": 2.2,
        "Y": 15.81
      },
      {
        "ID": 49,
        "AZIMUTH": 35.37,
        "X": 5.98,
        "Y": 41.97
      },
      {
        "ID": 50,
        "AZIMUTH": 46.19,
        "X": 5.24,
        "Y": 31.34
      },
      {
        "ID": 51,
        "AZIMUTH": 341.21,
        "X": 1.74,
        "Y": 29.92
      },
      {
        "ID": 56,
        "AZIMUTH": 512.46,
        "X": 2.55,
        "Y": -0.51
      },
      {
        "ID": 58,
        "AZIMUTH": 914.04,
        "X": -1.04,
        "Y": -16.1
      },
      {
        "ID": 59,
        "AZIMUTH": 1099.45,
        "X": -22.1,
        "Y": -26.64
      },
      {
        "ID": 60,
        "AZIMUTH": 857.27,
        "X": 2.69,
        "Y": -18.65
      },
      {
        "ID": 61,
        "AZIMUTH": 1024.16,
        "X": -9.4,
        "Y": -19.84
      },
      {
        "ID": 62,
        "AZIMUTH": 1068.99,
        "X": -15.2,
        "Y": -22.72
      },
      {
        "ID": 67,
        "AZIMUTH": 1164.19,
        "X": -43.82,
        "Y": -31.5
      },
      {
        "ID": 70,
        "AZIMUTH": 1159.76,
        "X": -18.09,
        "Y": -13.56
      },
      {
        "ID": 82,
        "AZIMUTH": 625.85,
        "X": 28.19,
        "Y": -20.43
      },
      {
        "ID": 86,
        "AZIMUTH": 938.92,
        "X": -5.79,
        "Y": -43.2
      },
      {
        "ID": 115,
        "AZIMUTH": 1089.84,
        "X": -1.89,
        "Y": 46.53
      },
      {
        "ID": 124,
        "AZIMUTH": 81.89,
        "X": 5.67,
        "Y": 18.5
      },
      {
        "ID": 131,
        "AZIMUTH": 1117.92,
        "X": -31.05,
        "Y": -32.36
      },
      {
        "ID": 134,
        "AZIMUTH": 103.06,
        "X": 8.5,
        "Y": 22.09
      },
      {
        "ID": 139,
        "AZIMUTH": 892.13,
        "X": 0.05,
        "Y": 39.09
      },
      {
        "ID": 141,
        "AZIMUTH": 121.1,
        "X": 12.59,
        "Y": 28.03
      },
      {
        "ID": 147,
        "AZIMUTH": 159.91,
        "X": 7.22,
        "Y": 11.51
      },
      {
        "ID": 149,
        "AZIMUTH": 134.18,
        "X": 11.07,
        "Y": 21.78
      },
      {
        "ID": 151,
        "AZIMUTH": 163.9,
        "X": 9.93,
        "Y": 15.44
      },
      {
        "ID": 155,
        "AZIMUTH": 88.75,
        "X": 12.05,
        "Y": 42.16
      },
      {
        "ID": 156,
        "AZIMUTH": 200.22,
        "X": 15.16,
        "Y": 18.26
      },
      {
        "ID": 159,
        "AZIMUTH": 71.96,
        "X": 13.43,
        "Y": 52.87
      },
      {
        "ID": 162,
        "AZIMUTH": 669.44,
        "X": 41.87,
        "Y": -46.77
      },
      {
        "ID": 164,
        "AZIMUTH": 126.52,
        "X": 17.67,
        "Y": 36.22
      },
      {
        "ID": 168,
        "AZIMUTH": 614.19,
        "X": 5.75,
        "Y": 79.37
      },
      {
        "ID": 172,
        "AZIMUTH": 239.93,
        "X": 21.72,
        "Y": 19.32
      }
    ],
    "82": [
      {
        "ID": 43,
        "AZIMUTH": 39.47,
        "X": 2.32,
        "Y": 15.35
      },
      {
        "ID": 49,
        "AZIMUTH": 36.65,
        "X": 5.73,
        "Y": 42.52
      },
      {
        "ID": 50,
        "AZIMUTH": 45.28,
        "X": 5.23,
        "Y": 31.47
      },
      {
        "ID": 51,
        "AZIMUTH": 292.64,
        "X": 1.8,
        "Y": 29.76
      },
      {
        "ID": 56,
        "AZIMUTH": 541.88,
        "X": 2.38,
        "Y": -0.75
      },
      {
        "ID": 58,
        "AZIMUTH": 914.01,
        "X": -1.03,
        "Y": -16.08
      },
      {
        "ID": 59,
        "AZIMUTH": 1099.2,
        "X": -22.05,
        "Y": -26.62
      },
      {
        "ID": 60,
        "AZIMUTH": 857.22,
        "X": 2.7,
        "Y": -18.63
      },
      {
        "ID": 61,
        "AZIMUTH": 1024.06,
        "X": -9.39,
        "Y": -19.86
      },
      {
        "ID": 62,
        "AZIMUTH": 1069.41,
        "X": -15.22,
        "Y": -22.72
      },
      {
        "ID": 67,
        "AZIMUTH": 1161.12,
        "X": -44.77,
        "Y": -32.15
      },
      {
        "ID": 70,
        "AZIMUTH": 1162.2,
        "X": -18.77,
        "Y": -13.92
      },
      {
        "ID": 86,
        "AZIMUTH": 938.05,
        "X": -5.76,
        "Y": -43.27
      },
      {
        "ID": 115,
        "AZIMUTH": 1094.98,
        "X": -1.94,
        "Y": 46.62
      },
      {
        "ID": 124,
        "AZIMUTH": 82.28,
        "X": 5.69,
        "Y": 18.49
      },
      {
        "ID": 131,
        "AZIMUTH": 1117.96,
        "X": -31.02,
        "Y": -32.35
      },
      {
        "ID": 134,
        "AZIMUTH": 102.61,
        "X": 8.5,
        "Y": 22.12
      },
      {
        "ID": 139,
        "AZIMUTH": 875.03,
        "X": 0.04,
        "Y": 39.06
      },
      {
        "ID": 141,
        "AZIMUTH": 121.64,
        "X": 12.67,
        "Y": 28.13
      },
      {
        "ID": 147,
        "AZIMUTH": 159.63,
        "X": 7.21,
        "Y": 11.49
      },
      {
        "ID": 149,
        "AZIMUTH": 134.53,
        "X": 11.09,
        "Y": 21.78
      },
      {
        "ID": 151,
        "AZIMUTH": 163.69,
        "X": 9.92,
        "Y": 15.4
      },
      {
        "ID": 155,
        "AZIMUTH": 82.73,
        "X": 11.92,
        "Y": 43.15
      },
      {
        "ID": 156,
        "AZIMUTH": 200.01,
        "X": 15.14,
        "Y": 18.27
      },
      {
        "ID": 162,
        "AZIMUTH": 670.48,
        "X": 41.71,
        "Y": -46.9
      },
      {
        "ID": 164,
        "AZIMUTH": 117.62,
        "X": 17.36,
        "Y": 37.62
      },
      {
        "ID": 168,
        "AZIMUTH": 802.62,
        "X": 5.56,
        "Y": 80.95
      },
      {
        "ID": 171,
        "AZIMUTH": 682.26,
        "X": 51.14,
        "Y": -56.76
      },
      {
        "ID": 172,
        "AZIMUTH": 232.3,
        "X": 21.54,
        "Y": 20.11
      }
    ],
    "83": [
      {
        "ID": 43,
        "AZIMUTH": 42.84,
        "X": 2.44,
        "Y": 14.9
      },
      {
        "ID": 49,
        "AZIMUTH": 36.22,
        "X": 5.65,
        "Y": 42.67
      },
      {
        "ID": 50,
        "AZIMUTH": 46.5,
        "X": 5.19,
        "Y": 31.64
      },
      {
        "ID": 51,
        "AZIMUTH": 263.73,
        "X": 1.88,
        "Y": 29.6
      },
      {
        "ID": 56,
        "AZIMUTH": 571.58,
        "X": 2.2,
        "Y": -0.97
      },
      {
        "ID": 58,
        "AZIMUTH": 914.36,
        "X": -1.04,
        "Y": -16.1
      },
      {
        "ID": 59,
        "AZIMUTH": 1100.55,
        "X": -22.08,
        "Y": -26.6
      },
      {
        "ID": 60,
        "AZIMUTH": 857.1,
        "X": 2.71,
        "Y": -18.64
      },
      {
        "ID": 61,
        "AZIMUTH": 1023.81,
        "X": -9.38,
        "Y": -19.85
      },
      {
        "ID": 62,
        "AZIMUTH": 1069.13,
        "X": -15.2,
        "Y": -22.72
      },
      {
        "ID": 67,
        "AZIMUTH": 1162.55,
        "X": -45.82,
        "Y": -32.8
      },
      {
        "ID": 70,
        "AZIMUTH": 1164.3,
        "X": -19.54,
        "Y": -14.3
      },
      {
        "ID": 86,
        "AZIMUTH": 938.46,
        "X": -5.8,
        "Y": -43.24
      },
      {
        "ID": 115,
        "AZIMUTH": 1080.49,
        "X": -1.91,
        "Y": 46.48
      },
      {
        "ID": 124,
        "AZIMUTH": 83.1,
        "X": 5.72,
        "Y": 18.51
      },
      {
        "ID": 131,
        "AZIMUTH": 1120.22,
        "X": -31.05,
        "Y": -32.37
      },
      {
        "ID": 134,
        "AZIMUTH": 103.22,
        "X": 8.49,
        "Y": 22.11
      },
      {
        "ID": 139,
        "AZIMUTH": 906.5,
        "X": 0.06,
        "Y": 39.09
      },
      {
        "ID": 141,
        "AZIMUTH": 122.27,
        "X": 12.68,
        "Y": 28.14
      },
      {
        "ID": 147,
        "AZIMUTH": 159.82,
        "X": 7.22,
        "Y": 11.49
      },
      {
        "ID": 149,
        "AZIMUTH": 134.51,
        "X": 11.07,
        "Y": 21.78
      },
      {
        "ID": 151,
        "AZIMUTH": 163.97,
        "X": 9.91,
        "Y": 15.41
      },
      {
        "ID": 155,
        "AZIMUTH": 78.37,
        "X": 11.86,
        "Y": 44.05
      },
      {
        "ID": 156,
        "AZIMUTH": 199.84,
        "X": 15.15,
        "Y": 18.27
      },
      {
        "ID": 164,
        "AZIMUTH": 114.44,
        "X": 17.39,
        "Y": 38.35
      },
      {
        "ID": 168,
        "AZIMUTH": 1007.28,
        "X": 5.3,
        "Y": 82.43
      },
      {
        "ID": 171,
        "AZIMUTH": 683.72,
        "X": 51.1,
        "Y": -57.34
      },
      {
        "ID": 172,
        "AZIMUTH": 225.69,
        "X": 21.38,
        "Y": 20.94
      }
    ],
    "84": [
      {
        "ID": 43,
        "AZIMUTH": 48.11,
        "X": 2.58,
        "Y": 14.39
      },
      {
        "ID": 49,
        "AZIMUTH": 37.8,
        "X": 5.65,
        "Y": 42.7
      },
      {
        "ID": 50,
        "AZIMUTH": 46.7,
        "X": 5.16,
        "Y": 31.66
      },
      {
        "ID": 51,
        "AZIMUTH": 251.33,
        "X": 1.96,
        "Y": 29.48
      },
      {
        "ID": 56,
        "AZIMUTH": 602.3,
        "X": 2.02,
        "Y": -1.19
      },
      {
        "ID": 58,
        "AZIMUTH": 914.22,
        "X": -1.04,
        "Y": -16.09
      },
      {
        "ID": 59,
        "AZIMUTH": 1100.34,
        "X": -22.12,
        "Y": -26.64
      },
      {
        "ID": 60,
        "AZIMUTH": 856.87,
        "X": 2.71,
        "Y": -18.64
      },
      {
        "ID": 61,
        "AZIMUTH": 1024.11,
        "X": -9.39,
        "Y": -19.82
      },
      {
        "ID": 62,
        "AZIMUTH": 1068.99,
        "X": -15.22,
        "Y": -22.74
      },
      {
        "ID": 67,
        "AZIMUTH": 1163.18,
        "X": -46.87,
        "Y": -33.38
      },
      {
        "ID": 70,
        "AZIMUTH": 1166.32,
        "X": -20.31,
        "Y": -14.62
      },
      {
        "ID": 86,
        "AZIMUTH": 938.68,
        "X": -5.75,
        "Y": -43.21
      },
      {
        "ID": 115,
        "AZIMUTH": 1069.76,
        "X": -1.9,
        "Y": 46.41
      },
      {
        "ID": 124,
        "AZIMUTH": 83.33,
        "X": 5.77,
        "Y": 18.52
      },
      {
        "ID": 131,
        "AZIMUTH": 1119.79,
        "X": -31.04,
        "Y": -32.37
      },
      {
        "ID": 134,
        "AZIMUTH": 102.91,
        "X": 8.48,
        "Y": 22.14
      },
      {
        "ID": 139,
        "AZIMUTH": 903.57,
        "X": 0.1,
        "Y": 39.06
      },
      {
        "ID": 141,
        "AZIMUTH": 121.73,
        "X": 12.72,
        "Y": 28.17
      },
      {
        "ID": 147,
        "AZIMUTH": 159.91,
        "X": 7.22,
        "Y": 11.5
      },
      {
        "ID": 149,
        "AZIMUTH": 134.35,
        "X": 11.09,
        "Y": 21.8
      },
      {
        "ID": 151,
        "AZIMUTH": 163.82,
        "X": 9.91,
        "Y": 15.44
      },
      {
        "ID": 155,
        "AZIMUTH": 73.76,
        "X": 11.85,
        "Y": 45.08
      },
      {
        "ID": 156,
        "AZIMUTH": 200.21,
        "X": 15.16,
        "Y": 18.26
      },
      {
        "ID": 164,
        "AZIMUTH": 109.28,
        "X": 17.29,
        "Y": 39.32
      },
      {
        "ID": 172,
        "AZIMUTH": 218.5,
        "X": 21.31,
        "Y": 21.72
      },
      {
        "ID": 175,
        "AZIMUTH": 341.59,
        "X": 33.83,
        "Y": 13.58
      }
    ],
    "85": [
      {
        "ID": 43,
        "AZIMUTH": 54.33,
        "X": 2.74,
        "Y": 13.94
      },
      {
        "ID": 49,
        "AZIMUTH": 37.76,
        "X": 5.73,
        "Y": 42.53
      },
      {
        "ID": 50,
        "AZIMUTH": 49.43,
        "X": 5.2,
        "Y": 31.45
      },
      {
        "ID": 51,
        "AZIMUTH": 232.04,
        "X": 2.05,
        "Y": 29.33
      },
      {
        "ID": 56,
        "AZIMUTH": 635.71,
        "X": 1.83,
        "Y": -1.42
      },
      {
        "ID": 58,
        "AZIMUTH": 914.17,
        "X": -1.04,
        "Y": -16.1
      },
      {
        "ID": 59,
        "AZIMUTH": 1099.59,
        "X": -22.11,
        "Y": -26.65
      },
      {
        "ID": 60,
        "AZIMUTH": 859.05,
        "X": 2.6,
        "Y": -18.66
      },
      {
        "ID": 61,
        "AZIMUTH": 1024.32,
        "X": -9.39,
        "Y": -19.83
      },
      {
        "ID": 62,
        "AZIMUTH": 1069.26,
        "X": -15.2,
        "Y": -22.72
      },
      {
        "ID": 67,
        "AZIMUTH": 1163.77,
        "X": -47.85,
        "Y": -33.99
      },
      {
        "ID": 70,
        "AZIMUTH": 1168.93,
        "X": -21.04,
        "Y": -15.1
      },
      {
        "ID": 86,
        "AZIMUTH": 938.0,
        "X": -5.76,
        "Y": -43.25
      },
      {
        "ID": 115,
        "AZIMUTH": 1001.42,
        "X": -1.94,
        "Y": 46.28
      },
      {
        "ID": 124,
        "AZIMUTH": 84.05,
        "X": 5.85,
        "Y": 18.53
      },
      {
        "ID": 131,
        "AZIMUTH": 1117.51,
        "X": -31.02,
        "Y": -32.33
      },
      {
        "ID": 134,
        "AZIMUTH": 102.65,
        "X": 8.5,
        "Y": 22.14
      },
      {
        "ID": 139,
        "AZIMUTH": 901.29,
        "X": 0.11,
        "Y": 39.06
      },
      {
        "ID": 141,
        "AZIMUTH": 121.79,
        "X": 12.72,
        "Y": 28.21
      },
      {
        "ID": 147,
        "AZIMUTH": 159.61,
        "X": 7.2,
        "Y": 11.51
      },
      {
        "ID": 149,
        "AZIMUTH": 134.07,
        "X": 11.08,
        "Y": 21.8
      },
      {
        "ID": 151,
        "AZIMUTH": 164.13,
        "X": 9.93,
        "Y": 15.41
      },
      {
        "ID": 155,
        "AZIMUTH": 70.34,
        "X": 11.79,
        "Y": 46.25
      },
      {
        "ID": 156,
        "AZIMUTH": 200.34,
        "X": 15.15,
        "Y": 18.27
      },
      {
        "ID": 172,
        "AZIMUTH": 211.39,
        "X": 21.15,
        "Y": 22.7
      },
      {
        "ID": 175,
        "AZIMUTH": 341.04,
        "X": 33.76,
        "Y": 13.57
      }
    ],
    "86": [
      {
        "ID": 43,
        "AZIMUTH": 60.24,
        "X": 2.9,
        "Y": 13.52
      },
      {
        "ID": 49,
        "AZIMUTH": 37.58,
        "X": 5.78,
        "Y": 42.38
      },
      {
        "ID": 50,
        "AZIMUTH": 49.5,
        "X": 5.21,
        "Y": 31.48
      },
      {
        "ID": 51,
        "AZIMUTH": 228.03,
        "X": 2.11,
        "Y": 29.27
      },
      {
        "ID": 56,
        "AZIMUTH": 671.66,
        "X": 1.62,
        "Y": -1.66
      },
      {
        "ID": 58,
        "AZIMUTH": 914.11,
        "X": -1.03,
        "Y": -16.1
      },
      {
        "ID": 59,
        "AZIMUTH": 1100.2,
        "X": -22.12,
        "Y": -26.63
      },
      {
        "ID": 60,
        "AZIMUTH": 871.36,
        "X": 1.85,
        "Y": -18.96
      },
      {
        "ID": 61,
        "AZIMUTH": 1023.91,
        "X": -9.38,
        "Y": -19.82
      },
      {
        "ID": 62,
        "AZIMUTH": 1069.07,
        "X": -15.2,
        "Y": -22.73
      },
      {
        "ID": 67,
        "AZIMUTH": 1166.08,
        "X": -48.83,
        "Y": -34.57
      },
      {
        "ID": 70,
        "AZIMUTH": 1172.5,
        "X": -21.74,
        "Y": -15.41
      },
      {
        "ID": 86,
        "AZIMUTH": 937.49,
        "X": -5.77,
        "Y": -43.24
      },
      {
        "ID": 115,
        "AZIMUTH": 1071.71,
        "X": -1.87,
        "Y": 46.17
      },
      {
        "ID": 124,
        "AZIMUTH": 85.56,
        "X": 5.95,
        "Y": 18.57
      },
      {
        "ID": 131,
        "AZIMUTH": 1119.3,
        "X": -31.06,
        "Y": -32.36
      },
      {
        "ID": 134,
        "AZIMUTH": 102.97,
        "X": 8.49,
        "Y": 22.11
      },
      {
        "ID": 139,
        "AZIMUTH": 886.91,
        "X": 0.12,
        "Y": 38.75
      },
      {
        "ID": 141,
        "AZIMUTH": 122.49,
        "X": 12.72,
        "Y": 28.15
      },
      {
        "ID": 147,
        "AZIMUTH": 159.85,
        "X": 7.22,
        "Y": 11.49
      },
      {
        "ID": 149,
        "AZIMUTH": 134.63,
        "X": 11.09,
        "Y": 21.77
      },
      {
        "ID": 151,
        "AZIMUTH": 163.79,
        "X": 9.91,
        "Y": 15.42
      },
      {
        "ID": 155,
        "AZIMUTH": 66.42,
        "X": 11.72,
        "Y": 47.33
      },
      {
        "ID": 156,
        "AZIMUTH": 200.13,
        "X": 15.16,
        "Y": 18.26
      },
      {
        "ID": 172,
        "AZIMUTH": 204.47,
        "X": 21.12,
        "Y": 23.71
      },
      {
        "ID": 177,
        "AZIMUTH": 355.32,
        "X": 21.29,
        "Y": 7.26
      },
      {
        "ID": 179,
        "AZIMUTH": 99.78,
        "X": 15.55,
        "Y": 43.18
      }
    ],
    "87": [
      {
        "ID": 43,
        "AZIMUTH": 67.12,
        "X": 3.1,
        "Y": 12.96
      },
      {
        "ID": 49,
        "AZIMUTH": 37.81,
        "X": 5.77,
        "Y": 42.37
      },
      {
        "ID": 50,
        "AZIMUTH": 48.81,
        "X": 5.17,
        "Y": 31.57
      },
      {
        "ID": 51,
        "AZIMUTH": 217.51,
        "X": 2.13,
        "Y": 29.27
      },
      {
        "ID": 56,
        "AZIMUTH": 706.75,
        "X": 1.41,
        "Y": -1.88
      },
      {
        "ID": 58,
        "AZIMUTH": 917.64,
        "X": -1.24,
        "Y": -16.15
      },
      {
        "ID": 59,
        "AZIMUTH": 1099.98,
        "X": -22.1,
        "Y": -26.63
      },
      {
        "ID": 60,
        "AZIMUTH": 846.99,
        "X": 2.32,
        "Y": -18.91
      },
      {
        "ID": 61,
        "AZIMUTH": 1023.58,
        "X": -9.38,
        "Y": -19.84
      },
      {
        "ID": 62,
        "AZIMUTH": 1069.07,
        "X": -15.2,
        "Y": -22.72
      },
      {
        "ID": 67,
        "AZIMUTH": 1170.52,
        "X": -49.77,
        "Y": -35.14
      },
      {
        "ID": 70,
        "AZIMUTH": 1172.39,
        "X": -22.46,
        "Y": -15.83
      },
      {
        "ID": 86,
        "AZIMUTH": 937.21,
        "X": -5.73,
        "Y": -43.31
      },
      {
        "ID": 115,
        "AZIMUTH": 1168.87,
        "X": -1.92,
        "Y": 46.1
      },
      {
        "ID": 124,
        "AZIMUTH": 86.03,
        "X": 6.04,
        "Y": 18.68
      },
      {
        "ID": 131,
        "AZIMUTH": 1120.58,
        "X": -31.02,
        "Y": -32.39
      },
      {
        "ID": 134,
        "AZIMUTH": 102.85,
        "X": 8.49,
        "Y": 22.12
      },
      {
        "ID": 139,
        "AZIMUTH": 856.22,
        "X": 0.16,
        "Y": 38.59
      },
      {
        "ID": 141,
        "AZIMUTH": 122.17,
        "X": 12.73,
        "Y": 28.15
      },
      {
        "ID": 147,
        "AZIMUTH": 159.83,
        "X": 7.21,
        "Y": 11.49
      },
      {
        "ID": 149,
        "AZIMUTH": 135.01,
        "X": 11.08,
        "Y": 21.77
      },
      {
        "ID": 151,
        "AZIMUTH": 163.21,
        "X": 9.89,
        "Y": 15.41
      },
      {
        "ID": 156,
        "AZIMUTH": 200.07,
        "X": 15.15,
        "Y": 18.27
      },
      {
        "ID": 172,
        "AZIMUTH": 197.4,
        "X": 21.03,
        "Y": 24.66
      },
      {
        "ID": 177,
        "AZIMUTH": 340.85,
        "X": 21.02,
        "Y": 8.36
      },
      {
        "ID": 178,
        "AZIMUTH": 392.28,
        "X": 39.78,
        "Y": 8.25
      },
      {
        "ID": 179,
        "AZIMUTH": 95.14,
        "X": 15.18,
        "Y": 44.46
      },
      {
        "ID": 181,
        "AZIMUTH": 411.19,
        "X": 58.91,
        "Y": 8.43
      },
      {
        "ID": 182,
        "AZIMUTH": 422.53,
        "X": 51.38,
        "Y": 5.35
      }
    ],
    "88": [
      {
        "ID": 43,
        "AZIMUTH": 73.62,
        "X": 3.3,
        "Y": 12.38
      },
      {
        "ID": 49,
        "AZIMUTH": 36.58,
        "X": 5.85,
        "Y": 42.26
      },
      {
        "ID": 50,
        "AZIMUTH": 48.41,
        "X": 5.17,
        "Y": 31.54
      },
      {
        "ID": 51,
        "AZIMUTH": 220.36,
        "X": 2.12,
        "Y": 29.28
      },
      {
        "ID": 56,
        "AZIMUTH": 744.12,
        "X": 1.18,
        "Y": -2.12
      },
      {
        "ID": 58,
        "AZIMUTH": 926.34,
        "X": -1.84,
        "Y": -16.43
      },
      {
        "ID": 59,
        "AZIMUTH": 1099.69,
        "X": -22.08,
        "Y": -26.61
      },
      {
        "ID": 60,
        "AZIMUTH": 837.8,
        "X": 2.36,
        "Y": -18.97
      },
      {
        "ID": 61,
        "AZIMUTH": 1023.87,
        "X": -9.39,
        "Y": -19.85
      },
      {
        "ID": 62,
        "AZIMUTH": 1069.31,
        "X": -15.22,
        "Y": -22.72
      },
      {
        "ID": 67,
        "AZIMUTH": 1173.33,
        "X": -50.74,
        "Y": -35.7
      },
      {
        "ID": 70,
        "AZIMUTH": 1171.12,
        "X": -23.13,
        "Y": -16.17
      },
      {
        "ID": 86,
        "AZIMUTH": 937.68,
        "X": -5.73,
        "Y": -43.3
      },
      {
        "ID": 115,
        "AZIMUTH": 1165.02,
        "X": -1.91,
        "Y": 46.0
      },
      {
        "ID": 124,
        "AZIMUTH": 85.84,
        "X": 6.08,
        "Y": 18.87
      },
      {
        "ID": 131,
        "AZIMUTH": 1120.41,
        "X": -31.03,
        "Y": -32.35
      },
      {
        "ID": 134,
        "AZIMUTH": 102.86,
        "X": 8.49,
        "Y": 22.13
      },
      {
        "ID": 139,
        "AZIMUTH": 864.33,
        "X": 0.24,
        "Y": 38.6
      },
      {
        "ID": 141,
        "AZIMUTH": 121.5,
        "X": 12.62,
        "Y": 27.98
      },
      {
        "ID": 147,
        "AZIMUTH": 159.73,
        "X": 7.2,
        "Y": 11.5
      },
      {
        "ID": 149,
        "AZIMUTH": 133.77,
        "X": 11.08,
        "Y": 21.79
      },
      {
        "ID": 151,
        "AZIMUTH": 163.74,
        "X": 9.91,
        "Y": 15.4
      },
      {
        "ID": 156,
        "AZIMUTH": 200.39,
        "X": 15.15,
        "Y": 18.27
      },
      {
        "ID": 177,
        "AZIMUTH": 326.6,
        "X": 20.77,
        "Y": 9.49
      },
      {
        "ID": 178,
        "AZIMUTH": 392.24,
        "X": 39.81,
        "Y": 8.3
      },
      {
        "ID": 179,
        "AZIMUTH": 90.65,
        "X": 14.83,
        "Y": 45.86
      },
      {
        "ID": 181,
        "AZIMUTH": 411.09,
        "X": 58.89,
        "Y": 8.39
      },
      {
        "ID": 182,
        "AZIMUTH": 422.15,
        "X": 51.34,
        "Y": 5.35
      },
      {
        "ID": 184,
        "AZIMUTH": 442.75,
        "X": 41.24,
        "Y": 1.02
      },
      {
        "ID": 185,
        "AZIMUTH": 423.46,
        "X": 26.14,
        "Y": 2.53
      }
    ],
    "89": [
      {
        "ID": 43,
        "AZIMUTH": 87.34,
        "X": 3.67,
        "Y": 11.44
      },
      {
        "ID": 49,
        "AZIMUTH": 37.46,
        "X": 5.84,
        "Y": 42.3
      },
      {
        "ID": 50,
        "AZIMUTH": 46.54,
        "X": 5.15,
        "Y": 31.6
      },
      {
        "ID": 51,
        "AZIMUTH": 220.41,
        "X": 2.12,
        "Y": 29.28
      },
      {
        "ID": 56,
        "AZIMUTH": 781.21,
        "X": 0.92,
        "Y": -2.36
      },
      {
        "ID": 58,
        "AZIMUTH": 940.79,
        "X": -2.78,
        "Y": -16.85
      },
      {
        "ID": 59,
        "AZIMUTH": 1098.85,
        "X": -22.08,
        "Y": -26.65
      },
      {
        "ID": 61,
        "AZIMUTH": 1024.2,
        "X": -9.39,
        "Y": -19.84
      },
      {
        "ID": 62,
        "AZIMUTH": 1069.31,
        "X": -15.2,
        "Y": -22.72
      },
      {
        "ID": 67,
        "AZIMUTH": 1175.24,
        "X": -51.72,
        "Y": -36.34
      },
      {
        "ID": 70,
        "AZIMUTH": 1168.08,
        "X": -23.91,
        "Y": -16.5
      },
      {
        "ID": 86,
        "AZIMUTH": 945.43,
        "X": -6.83,
        "Y": -42.67
      },
      {
        "ID": 115,
        "AZIMUTH": 1240.4,
        "X": -1.89,
        "Y": 45.8
      },
      {
        "ID": 124,
        "AZIMUTH": 83.41,
        "X": 5.97,
        "Y": 19.1
      },
      {
        "ID": 131,
        "AZIMUTH": 1118.22,
        "X": -30.98,
        "Y": -32.33
      },
      {
        "ID": 134,
        "AZIMUTH": 102.51,
        "X": 8.5,
        "Y": 22.11
      },
      {
        "ID": 139,
        "AZIMUTH": 879.28,
        "X": 0.18,
        "Y": 38.54
      },
      {
        "ID": 141,
        "AZIMUTH": 120.54,
        "X": 12.54,
        "Y": 28.0
      },
      {
        "ID": 147,
        "AZIMUTH": 160.48,
        "X": 7.22,
        "Y": 11.47
      },
      {
        "ID": 149,
        "AZIMUTH": 133.9,
        "X": 11.09,
        "Y": 21.78
      },
      {
        "ID": 151,
        "AZIMUTH": 163.88,
        "X": 9.91,
        "Y": 15.42
      },
      {
        "ID": 156,
        "AZIMUTH": 200.36,
        "X": 15.15,
        "Y": 18.28
      },
      {
        "ID": 177,
        "AZIMUTH": 311.84,
        "X": 20.49,
        "Y": 10.63
      },
      {
        "ID": 178,
        "AZIMUTH": 390.9,
        "X": 39.93,
        "Y": 8.37
      },
      {
        "ID": 179,
        "AZIMUTH": 86.74,
        "X": 14.46,
        "Y": 47.01
      },
      {
        "ID": 181,
        "AZIMUTH": 413.88,
        "X": 59.05,
        "Y": 8.3
      },
      {
        "ID": 182,
        "AZIMUTH": 421.87,
        "X": 51.41,
        "Y": 5.44
      },
      {
        "ID": 184,
        "AZIMUTH": 441.38,
        "X": 41.27,
        "Y": 1.08
      },
      {
        "ID": 185,
        "AZIMUTH": 411.29,
        "X": 25.88,
        "Y": 3.61
      }
    ],
    "90": [
      {
        "ID": 43,
        "AZIMUTH": 92.75,
        "X": 3.77,
        "Y": 10.94
      },
      {
        "ID": 49,
        "AZIMUTH": 39.55,
        "X": 5.81,
        "Y": 42.26
      },
      {
        "ID": 50,
        "AZIMUTH": 46.16,
        "X": 5.17,
        "Y": 31.54
      },
      {
        "ID": 51,
        "AZIMUTH": 213.36,
        "X": 2.11,
        "Y": 29.29
      },
      {
        "ID": 56,
        "AZIMUTH": 818.79,
        "X": 0.64,
        "Y": -2.62
      },
      {
        "ID": 58,
        "AZIMUTH": 950.8,
        "X": -3.43,
        "Y": -17.14
      },
      {
        "ID": 59,
        "AZIMUTH": 1098.78,
        "X": -22.1,
        "Y": -26.69
      },
      {
        "ID": 61,
        "AZIMUTH": 1024.31,
        "X": -9.41,
        "Y": -19.85
      },
      {
        "ID": 62,
        "AZIMUTH": 1069.44,
        "X": -15.22,
        "Y": -22.74
      },
      {
        "ID": 67,
        "AZIMUTH": 1178.36,
        "X": -52.67,
        "Y": -36.96
      },
      {
        "ID": 70,
        "AZIMUTH": 1164.54,
        "X": -24.34,
        "Y": -16.82
      },
      {
        "ID": 86,
        "AZIMUTH": 949.46,
        "X": -7.39,
        "Y": -42.35
      },
      {
        "ID": 115,
        "AZIMUTH": 1165.49,
        "X": -1.86,
        "Y": 45.78
      },
      {
        "ID": 124,
        "AZIMUTH": 77.22,
        "X": 5.66,
        "Y": 19.44
      },
      {
        "ID": 131,
        "AZIMUTH": 1118.5,
        "X": -31.0,
        "Y": -32.34
      },
      {
        "ID": 134,
        "AZIMUTH": 103.23,
        "X": 8.5,
        "Y": 22.15
      },
      {
        "ID": 139,
        "AZIMUTH": 962.85,
        "X": 0.16,
        "Y": 38.48
      },
      {
        "ID": 141,
        "AZIMUTH": 120.73,
        "X": 12.54,
        "Y": 28.02
      },
      {
        "ID": 147,
        "AZIMUTH": 161.36,
        "X": 7.25,
        "Y": 11.42
      },
      {
        "ID": 149,
        "AZIMUTH": 134.74,
        "X": 11.08,
        "Y": 21.77
      },
      {
        "ID": 151,
        "AZIMUTH": 164.59,
        "X": 9.93,
        "Y": 15.41
      },
      {
        "ID": 156,
        "AZIMUTH": 199.49,
        "X": 15.14,
        "Y": 18.29
      },
      {
        "ID": 172,
        "AZIMUTH": 160.77,
        "X": 18.94,
        "Y": 29.61
      },
      {
        "ID": 177,
        "AZIMUTH": 297.87,
        "X": 20.19,
        "Y": 11.78
      },
      {
        "ID": 178,
        "AZIMUTH": 390.25,
        "X": 39.97,
        "Y": 8.36
      },
      {
        "ID": 179,
        "AZIMUTH": 82.62,
        "X": 14.14,
        "Y": 48.07
      },
      {
        "ID": 181,
        "AZIMUTH": 413.06,
        "X": 59.01,
        "Y": 8.36
      },
      {
        "ID": 182,
        "AZIMUTH": 422.57,
        "X": 51.34,
        "Y": 5.4
      },
      {
        "ID": 184,
        "AZIMUTH": 440.49,
        "X": 41.36,
        "Y": 1.16
      },
      {
        "ID": 185,
        "AZIMUTH": 399.61,
        "X": 25.6,
        "Y": 4.68
      }
    ],
    "91": [
      {
        "ID": 43,
        "AZIMUTH": 97.01,
        "X": 3.81,
        "Y": 10.59
      },
      {
        "ID": 49,
        "AZIMUTH": 39.27,
        "X": 5.88,
        "Y": 42.07
      },
      {
        "ID": 50,
        "AZIMUTH": 45.78,
        "X": 5.18,
        "Y": 31.52
      },
      {
        "ID": 51,
        "AZIMUTH": 205.52,
        "X": 2.11,
        "Y": 29.32
      },
      {
        "ID": 56,
        "AZIMUTH": 849.98,
        "X": 0.4,
        "Y": -2.89
      },
      {
        "ID": 59,
        "AZIMUTH": 1099.41,
        "X": -22.09,
        "Y": -26.65
      },
      {
        "ID": 61,
        "AZIMUTH": 1024.38,
        "X": -9.4,
        "Y": -19.83
      },
      {
        "ID": 62,
        "AZIMUTH": 1069.22,
        "X": -15.22,
        "Y": -22.73
      },
      {
        "ID": 67,
        "AZIMUTH": 1176.34,
        "X": -53.66,
        "Y": -37.58
      },
      {
        "ID": 70,
        "AZIMUTH": 1165.4,
        "X": -25.47,
        "Y": -17.44
      },
      {
        "ID": 115,
        "AZIMUTH": 1180.75,
        "X": -1.85,
        "Y": 45.72
      },
      {
        "ID": 124,
        "AZIMUTH": 74.86,
        "X": 5.56,
        "Y": 19.48
      },
      {
        "ID": 131,
        "AZIMUTH": 1117.17,
        "X": -31.0,
        "Y": -32.32
      },
      {
        "ID": 134,
        "AZIMUTH": 102.99,
        "X": 8.53,
        "Y": 22.27
      },
      {
        "ID": 139,
        "AZIMUTH": 942.26,
        "X": 0.19,
        "Y": 38.67
      },
      {
        "ID": 141,
        "AZIMUTH": 121.28,
        "X": 12.64,
        "Y": 28.19
      },
      {
        "ID": 147,
        "AZIMUTH": 162.81,
        "X": 7.3,
        "Y": 11.32
      },
      {
        "ID": 149,
        "AZIMUTH": 134.73,
        "X": 11.08,
        "Y": 21.79
      },
      {
        "ID": 151,
        "AZIMUTH": 164.28,
        "X": 9.92,
        "Y": 15.42
      },
      {
        "ID": 156,
        "AZIMUTH": 199.41,
        "X": 15.15,
        "Y": 18.28
      },
      {
        "ID": 172,
        "AZIMUTH": 156.11,
        "X": 18.71,
        "Y": 30.59
      },
      {
        "ID": 177,
        "AZIMUTH": 285.64,
        "X": 19.96,
        "Y": 12.86
      },
      {
        "ID": 178,
        "AZIMUTH": 393.69,
        "X": 39.88,
        "Y": 8.33
      },
      {
        "ID": 179,
        "AZIMUTH": 80.17,
        "X": 13.95,
        "Y": 49.03
      },
      {
        "ID": 181,
        "AZIMUTH": 411.21,
        "X": 58.98,
        "Y": 8.44
      },
      {
        "ID": 182,
        "AZIMUTH": 423.01,
        "X": 51.33,
        "Y": 5.39
      },
      {
        "ID": 184,
        "AZIMUTH": 440.74,
        "X": 41.36,
        "Y": 1.15
      },
      {
        "ID": 185,
        "AZIMUTH": 387.33,
        "X": 25.32,
        "Y": 5.76
      },
      {
        "ID": 189,
        "AZIMUTH": 559.42,
        "X": 25.74,
        "Y": -10.34
      }
    ],
    "92": [
      {
        "ID": 43,
        "AZIMUTH": 100.49,
        "X": 3.83,
        "Y": 10.32
      },
      {
        "ID": 49,
        "AZIMUTH": 38.93,
        "X": 5.85,
        "Y": 42.01
      },
      {
        "ID": 50,
        "AZIMUTH": 45.92,
        "X": 5.19,
        "Y": 31.53
      },
      {
        "ID": 51,
        "AZIMUTH": 197.23,
        "X": 2.11,
        "Y": 29.31
      },
      {
        "ID": 56,
        "AZIMUTH": 876.2,
        "X": 0.17,
        "Y": -3.14
      },
      {
        "ID": 59,
        "AZIMUTH": 1099.07,
        "X": -22.1,
        "Y": -26.68
      },
      {
        "ID": 61,
        "AZIMUTH": 1026.51,
        "X": -9.59,
        "Y": -19.84
      },
      {
        "ID": 62,
        "AZIMUTH": 1069.03,
        "X": -15.2,
        "Y": -22.72
      },
      {
        "ID": 67,
        "AZIMUTH": 1176.58,
        "X": -54.7,
        "Y": -38.22
      },
      {
        "ID": 70,
        "AZIMUTH": 1168.72,
        "X": -26.13,
        "Y": -17.79
      },
      {
        "ID": 115,
        "AZIMUTH": 1146.06,
        "X": -1.81,
        "Y": 45.59
      },
      {
        "ID": 124,
        "AZIMUTH": 75.02,
        "X": 5.6,
        "Y": 19.56
      },
      {
        "ID": 131,
        "AZIMUTH": 1115.98,
        "X": -31.07,
        "Y": -32.38
      },
      {
        "ID": 134,
        "AZIMUTH": 101.99,
        "X": 8.53,
        "Y": 22.39
      },
      {
        "ID": 139,
        "AZIMUTH": 885.8,
        "X": 0.26,
        "Y": 38.55
      },
      {
        "ID": 141,
        "AZIMUTH": 121.98,
        "X": 12.68,
        "Y": 28.19
      },
      {
        "ID": 147,
        "AZIMUTH": 164.65,
        "X": 7.36,
        "Y": 11.23
      },
      {
        "ID": 149,
        "AZIMUTH": 134.86,
        "X": 11.09,
        "Y": 21.77
      },
      {
        "ID": 151,
        "AZIMUTH": 164.26,
        "X": 9.91,
        "Y": 15.4
      },
      {
        "ID": 156,
        "AZIMUTH": 199.39,
        "X": 15.15,
        "Y": 18.28
      },
      {
        "ID": 172,
        "AZIMUTH": 148.05,
        "X": 18.32,
        "Y": 31.88
      },
      {
        "ID": 177,
        "AZIMUTH": 273.1,
        "X": 19.68,
        "Y": 13.99
      },
      {
        "ID": 178,
        "AZIMUTH": 392.78,
        "X": 39.71,
        "Y": 8.17
      },
      {
        "ID": 179,
        "AZIMUTH": 76.95,
        "X": 13.82,
        "Y": 49.91
      },
      {
        "ID": 181,
        "AZIMUTH": 410.0,
        "X": 59.02,
        "Y": 8.51
      },
      {
        "ID": 182,
        "AZIMUTH": 422.82,
        "X": 51.31,
        "Y": 5.37
      },
      {
        "ID": 184,
        "AZIMUTH": 440.8,
        "X": 41.36,
        "Y": 1.15
      },
      {
        "ID": 185,
        "AZIMUTH": 375.09,
        "X": 25.01,
        "Y": 6.81
      },
      {
        "ID": 189,
        "AZIMUTH": 550.31,
        "X": 25.51,
        "Y": -9.33
      },
      {
        "ID": 191,
        "AZIMUTH": 1119.97,
        "X": -45.16,
        "Y": -49.6
      }
    ],
    "93": [
      {
        "ID": 43,
        "AZIMUTH": 104.9,
        "X": 3.87,
        "Y": 10.05
      },
      {
        "ID": 49,
        "AZIMUTH": 38.79,
        "X": 5.83,
        "Y": 42.03
      },
      {
        "ID": 50,
        "AZIMUTH": 46.43,
        "X": 5.18,
        "Y": 31.54
      },
      {
        "ID": 51,
        "AZIMUTH": 221.37,
        "X": 2.1,
        "Y": 29.31
      },
      {
        "ID": 56,
        "AZIMUTH": 899.02,
        "X": -0.07,
        "Y": -3.41
      },
      {
        "ID": 59,
        "AZIMUTH": 1099.45,
        "X": -22.13,
        "Y": -26.67
      },
      {
        "ID": 61,
        "AZIMUTH": 1032.97,
        "X": -10.24,
        "Y": -20.04
      },
      {
        "ID": 62,
        "AZIMUTH": 1068.71,
        "X": -15.19,
        "Y": -22.72
      },
      {
        "ID": 67,
        "AZIMUTH": 1175.23,
        "X": -55.76,
        "Y": -38.85
      },
      {
        "ID": 70,
        "AZIMUTH": 1168.67,
        "X": -26.69,
        "Y": -18.23
      },
      {
        "ID": 115,
        "AZIMUTH": 1059.57,
        "X": -1.84,
        "Y": 45.56
      },
      {
        "ID": 124,
        "AZIMUTH": 71.77,
        "X": 5.54,
        "Y": 19.36
      },
      {
        "ID": 131,
        "AZIMUTH": 1118.11,
        "X": -31.05,
        "Y": -32.39
      },
      {
        "ID": 134,
        "AZIMUTH": 100.21,
        "X": 8.47,
        "Y": 22.51
      },
      {
        "ID": 139,
        "AZIMUTH": 905.48,
        "X": 0.19,
        "Y": 38.45
      },
      {
        "ID": 141,
        "AZIMUTH": 122.8,
        "X": 12.73,
        "Y": 28.17
      },
      {
        "ID": 147,
        "AZIMUTH": 167.32,
        "X": 7.44,
        "Y": 11.11
      },
      {
        "ID": 149,
        "AZIMUTH": 135.36,
        "X": 11.09,
        "Y": 21.73
      },
      {
        "ID": 151,
        "AZIMUTH": 163.91,
        "X": 9.9,
        "Y": 15.4
      },
      {
        "ID": 156,
        "AZIMUTH": 199.73,
        "X": 15.16,
        "Y": 18.26
      },
      {
        "ID": 172,
        "AZIMUTH": 141.58,
        "X": 17.98,
        "Y": 33.09
      },
      {
        "ID": 177,
        "AZIMUTH": 260.92,
        "X": 19.41,
        "Y": 15.12
      },
      {
        "ID": 178,
        "AZIMUTH": 392.94,
        "X": 39.73,
        "Y": 8.21
      },
      {
        "ID": 179,
        "AZIMUTH": 74.54,
        "X": 13.73,
        "Y": 50.93
      },
      {
        "ID": 181,
        "AZIMUTH": 408.94,
        "X": 59.1,
        "Y": 8.57
      },
      {
        "ID": 182,
        "AZIMUTH": 422.96,
        "X": 51.31,
        "Y": 5.35
      },
      {
        "ID": 184,
        "AZIMUTH": 440.83,
        "X": 41.35,
        "Y": 1.14
      },
      {
        "ID": 185,
        "AZIMUTH": 362.91,
        "X": 24.69,
        "Y": 7.83
      },
      {
        "ID": 189,
        "AZIMUTH": 541.06,
        "X": 25.28,
        "Y": -8.32
      },
      {
        "ID": 191,
        "AZIMUTH": 1116.74,
        "X": -44.36,
        "Y": -49.03
      }
    ],
    "94": [
      {
        "ID": 43,
        "AZIMUTH": 109.79,
        "X": 3.93,
        "Y": 9.71
      },
      {
        "ID": 49,
        "AZIMUTH": 35.32,
        "X": 5.85,
        "Y": 42.08
      },
      {
        "ID": 50,
        "AZIMUTH": 46.43,
        "X": 5.18,
        "Y": 31.53
      },
      {
        "ID": 51,
        "AZIMUTH": 218.85,
        "X": 2.11,
        "Y": 29.3
      },
      {
        "ID": 56,
        "AZIMUTH": 920.49,
        "X": -0.33,
        "Y": -3.67
      },
      {
        "ID": 59,
        "AZIMUTH": 1099.79,
        "X": -22.08,
        "Y": -26.61
      },
      {
        "ID": 61,
        "AZIMUTH": 1042.4,
        "X": -11.16,
        "Y": -20.39
      },
      {
        "ID": 62,
        "AZIMUTH": 1068.96,
        "X": -15.19,
        "Y": -22.71
      },
      {
        "ID": 67,
        "AZIMUTH": 1173.0,
        "X": -56.76,
        "Y": -39.5
      },
      {
        "ID": 70,
        "AZIMUTH": 1170.04,
        "X": -27.47,
        "Y": -18.62
      },
      {
        "ID": 115,
        "AZIMUTH": 1066.59,
        "X": -1.84,
        "Y": 45.5
      },
      {
        "ID": 124,
        "AZIMUTH": 72.7,
        "X": 5.5,
        "Y": 19.27
      },
      {
        "ID": 131,
        "AZIMUTH": 1118.16,
        "X": -31.0,
        "Y": -32.34
      },
      {
        "ID": 134,
        "AZIMUTH": 98.66,
        "X": 8.43,
        "Y": 22.53
      },
      {
        "ID": 139,
        "AZIMUTH": 886.43,
        "X": 0.19,
        "Y": 38.42
      },
      {
        "ID": 141,
        "AZIMUTH": 122.88,
        "X": 12.75,
        "Y": 28.16
      },
      {
        "ID": 147,
        "AZIMUTH": 170.06,
        "X": 7.52,
        "Y": 11.02
      },
      {
        "ID": 149,
        "AZIMUTH": 134.11,
        "X": 11.1,
        "Y": 21.73
      },
      {
        "ID": 151,
        "AZIMUTH": 163.85,
        "X": 9.92,
        "Y": 15.42
      },
      {
        "ID": 156,
        "AZIMUTH": 200.08,
        "X": 15.15,
        "Y": 18.26
      },
      {
        "ID": 172,
        "AZIMUTH": 139.05,
        "X": 17.98,
        "Y": 33.88
      },
      {
        "ID": 177,
        "AZIMUTH": 249.1,
        "X": 19.13,
        "Y": 16.27
      },
      {
        "ID": 178,
        "AZIMUTH": 392.43,
        "X": 39.76,
        "Y": 8.23
      },
      {
        "ID": 179,
        "AZIMUTH": 73.21,
        "X": 13.62,
        "Y": 52.03
      },
      {
        "ID": 181,
        "AZIMUTH": 410.52,
        "X": 58.91,
        "Y": 8.41
      },
      {
        "ID": 182,
        "AZIMUTH": 423.52,
        "X": 51.35,
        "Y": 5.4
      },
      {
        "ID": 184,
        "AZIMUTH": 441.28,
        "X": 41.31,
        "Y": 1.11
      },
      {
        "ID": 185,
        "AZIMUTH": 350.32,
        "X": 24.37,
        "Y": 8.9
      },
      {
        "ID": 189,
        "AZIMUTH": 531.31,
        "X": 25.05,
        "Y": -7.3
      },
      {
        "ID": 191,
        "AZIMUTH": 1114.64,
        "X": -43.61,
        "Y": -48.34
      },
      {
        "ID": 195,
        "AZIMUTH": 665.56,
        "X": 42.49,
        "Y": -46.27
      },
      {
        "ID": 197,
        "AZIMUTH": 25.31,
        "X": 7.29,
        "Y": 73.08
      },
      {
        "ID": 198,
        "AZIMUTH": 51.07,
        "X": 4.11,
        "Y": 21.81
      }
    ],
    "95": [
      {
        "ID": 43,
        "AZIMUTH": 118.01,
        "X": 4.03,
        "Y": 9.19
      },
      {
        "ID": 49,
        "AZIMUTH": 36.62,
        "X": 5.9,
        "Y": 41.99
      },
      {
        "ID": 50,
        "AZIMUTH": 46.54,
        "X": 5.17,
        "Y": 31.55
      },
      {
        "ID": 51,
        "AZIMUTH": 228.86,
        "X": 2.12,
        "Y": 29.3
      },
      {
        "ID": 56,
        "AZIMUTH": 940.86,
        "X": -0.64,
        "Y": -3.95
      },
      {
        "ID": 59,
        "AZIMUTH": 1099.59,
        "X": -22.09,
        "Y": -26.64
      },
      {
        "ID": 61,
        "AZIMUTH": 1049.64,
        "X": -12.23,
        "Y": -20.92
      },
      {
        "ID": 62,
        "AZIMUTH": 1068.66,
        "X": -15.17,
        "Y": -22.71
      },
      {
        "ID": 67,
        "AZIMUTH": 1176.59,
        "X": -57.73,
        "Y": -40.17
      },
      {
        "ID": 70,
        "AZIMUTH": 1172.77,
        "X": -28.16,
        "Y": -18.98
      },
      {
        "ID": 115,
        "AZIMUTH": 1041.32,
        "X": -1.69,
        "Y": 45.02
      },
      {
        "ID": 124,
        "AZIMUTH": 75.48,
        "X": 5.43,
        "Y": 19.04
      },
      {
        "ID": 131,
        "AZIMUTH": 1117.67,
        "X": -31.01,
        "Y": -32.38
      },
      {
        "ID": 134,
        "AZIMUTH": 98.38,
        "X": 8.42,
        "Y": 22.47
      },
      {
        "ID": 139,
        "AZIMUTH": 939.92,
        "X": 0.25,
        "Y": 38.62
      },
      {
        "ID": 141,
        "AZIMUTH": 122.05,
        "X": 12.68,
        "Y": 28.21
      },
      {
        "ID": 147,
        "AZIMUTH": 172.66,
        "X": 7.64,
        "Y": 10.96
      },
      {
        "ID": 149,
        "AZIMUTH": 134.3,
        "X": 11.1,
        "Y": 21.72
      },
      {
        "ID": 151,
        "AZIMUTH": 164.11,
        "X": 9.91,
        "Y": 15.4
      },
      {
        "ID": 156,
        "AZIMUTH": 199.4,
        "X": 15.13,
        "Y": 18.29
      },
      {
        "ID": 172,
        "AZIMUTH": 135.8,
        "X": 17.85,
        "Y": 34.53
      },
      {
        "ID": 177,
        "AZIMUTH": 240.86,
        "X": 18.97,
        "Y": 17.2
      },
      {
        "ID": 178,
        "AZIMUTH": 391.96,
        "X": 39.74,
        "Y": 8.25
      },
      {
        "ID": 179,
        "AZIMUTH": 71.42,
        "X": 13.61,
        "Y": 53.35
      },
      {
        "ID": 181,
        "AZIMUTH": 410.35,
        "X": 59.03,
        "Y": 8.56
      },
      {
        "ID": 182,
        "AZIMUTH": 422.35,
        "X": 51.38,
        "Y": 5.43
      },
      {
        "ID": 184,
        "AZIMUTH": 441.26,
        "X": 41.29,
        "Y": 1.11
      },
      {
        "ID": 185,
        "AZIMUTH": 338.63,
        "X": 24.08,
        "Y": 9.94
      },
      {
        "ID": 189,
        "AZIMUTH": 520.84,
        "X": 24.8,
        "Y": -6.27
      },
      {
        "ID": 191,
        "AZIMUTH": 1109.25,
        "X": -42.98,
        "Y": -47.85
      },
      {
        "ID": 195,
        "AZIMUTH": 668.42,
        "X": 42.09,
        "Y": -46.62
      },
      {
        "ID": 197,
        "AZIMUTH": 24.31,
        "X": 6.92,
        "Y": 74.61
      },
      {
        "ID": 198,
        "AZIMUTH": 49.55,
        "X": 4.12,
        "Y": 21.85
      }
    ],
    "96": [
      {
        "ID": 43,
        "AZIMUTH": 127.41,
        "X": 4.14,
        "Y": 8.65
      },
      {
        "ID": 49,
        "AZIMUTH": 39.84,
        "X": 5.88,
        "Y": 41.86
      },
      {
        "ID": 50,
        "AZIMUTH": 46.7,
        "X": 5.19,
        "Y": 31.52
      },
      {
        "ID": 51,
        "AZIMUTH": 212.96,
        "X": 2.11,
        "Y": 29.3
      },
      {
        "ID": 56,
        "AZIMUTH": 960.39,
        "X": -0.98,
        "Y": -4.24
      },
      {
        "ID": 59,
        "AZIMUTH": 1099.41,
        "X": -22.07,
        "Y": -26.61
      },
      {
        "ID": 61,
        "AZIMUTH": 1056.63,
        "X": -13.1,
        "Y": -21.3
      },
      {
        "ID": 62,
        "AZIMUTH": 1071.81,
        "X": -15.46,
        "Y": -22.75
      },
      {
        "ID": 67,
        "AZIMUTH": 1179.51,
        "X": -58.79,
        "Y": -40.78
      },
      {
        "ID": 70,
        "AZIMUTH": 1178.52,
        "X": -28.8,
        "Y": -19.35
      },
      {
        "ID": 115,
        "AZIMUTH": 962.4,
        "X": -1.78,
        "Y": 45.24
      },
      {
        "ID": 124,
        "AZIMUTH": 78.1,
        "X": 5.44,
        "Y": 18.83
      },
      {
        "ID": 131,
        "AZIMUTH": 1119.65,
        "X": -31.05,
        "Y": -32.4
      },
      {
        "ID": 134,
        "AZIMUTH": 99.27,
        "X": 8.41,
        "Y": 22.43
      },
      {
        "ID": 139,
        "AZIMUTH": 943.56,
        "X": 0.29,
        "Y": 38.73
      },
      {
        "ID": 141,
        "AZIMUTH": 121.93,
        "X": 12.66,
        "Y": 27.81
      },
      {
        "ID": 147,
        "AZIMUTH": 174.85,
        "X": 7.76,
        "Y": 10.95
      },
      {
        "ID": 149,
        "AZIMUTH": 133.27,
        "X": 11.1,
        "Y": 21.7
      },
      {
        "ID": 151,
        "AZIMUTH": 164.17,
        "X": 9.93,
        "Y": 15.36
      },
      {
        "ID": 156,
        "AZIMUTH": 199.77,
        "X": 15.15,
        "Y": 18.26
      },
      {
        "ID": 172,
        "AZIMUTH": 132.16,
        "X": 17.7,
        "Y": 35.52
      },
      {
        "ID": 177,
        "AZIMUTH": 233.45,
        "X": 18.85,
        "Y": 18.02
      },
      {
        "ID": 178,
        "AZIMUTH": 392.87,
        "X": 39.7,
        "Y": 8.18
      },
      {
        "ID": 179,
        "AZIMUTH": 70.24,
        "X": 13.59,
        "Y": 54.79
      },
      {
        "ID": 181,
        "AZIMUTH": 412.13,
        "X": 59.08,
        "Y": 8.37
      },
      {
        "ID": 182,
        "AZIMUTH": 422.58,
        "X": 51.29,
        "Y": 5.34
      },
      {
        "ID": 184,
        "AZIMUTH": 441.52,
        "X": 41.3,
        "Y": 1.09
      },
      {
        "ID": 185,
        "AZIMUTH": 326.97,
        "X": 23.84,
        "Y": 11.03
      },
      {
        "ID": 189,
        "AZIMUTH": 511.19,
        "X": 24.58,
        "Y": -5.29
      },
      {
        "ID": 191,
        "AZIMUTH": 1109.4,
        "X": -42.49,
        "Y": -47.51
      },
      {
        "ID": 195,
        "AZIMUTH": 669.33,
        "X": 41.85,
        "Y": -46.77
      },
      {
        "ID": 196,
        "AZIMUTH": 672.97,
        "X": 51.31,
        "Y": -53.28
      },
      {
        "ID": 197,
        "AZIMUTH": 110.75,
        "X": 6.48,
        "Y": 76.02
      },
      {
        "ID": 198,
        "AZIMUTH": 50.5,
        "X": 4.11,
        "Y": 21.83
      },
      {
        "ID": 201,
        "AZIMUTH": 345.48,
        "X": 34.53,
        "Y": 13.75
      }
    ],
    "97": [
      {
        "ID": 43,
        "AZIMUTH": 137.61,
        "X": 4.25,
        "Y": 8.16
      },
      {
        "ID": 49,
        "AZIMUTH": 40.03,
        "X": 5.94,
        "Y": 41.82
      },
      {
        "ID": 50,
        "AZIMUTH": 45.78,
        "X": 5.17,
        "Y": 31.56
      },
      {
        "ID": 51,
        "AZIMUTH": 218.29,
        "X": 2.11,
        "Y": 29.32
      },
      {
        "ID": 56,
        "AZIMUTH": 978.89,
        "X": -1.35,
        "Y": -4.51
      },
      {
        "ID": 59,
        "AZIMUTH": 1098.97,
        "X": -22.06,
        "Y": -26.63
      },
      {
        "ID": 62,
        "AZIMUTH": 1075.62,
        "X": -15.92,
        "Y": -22.98
      },
      {
        "ID": 67,
        "AZIMUTH": 1180.08,
        "X": -59.86,
        "Y": -41.56
      },
      {
        "ID": 70,
        "AZIMUTH": 1185.24,
        "X": -29.46,
        "Y": -19.73
      },
      {
        "ID": 115,
        "AZIMUTH": 1041.41,
        "X": -1.78,
        "Y": 45.2
      },
      {
        "ID": 124,
        "AZIMUTH": 79.59,
        "X": 5.49,
        "Y": 18.63
      },
      {
        "ID": 131,
        "AZIMUTH": 1118.55,
        "X": -31.01,
        "Y": -32.36
      },
      {
        "ID": 134,
        "AZIMUTH": 100.38,
        "X": 8.44,
        "Y": 22.38
      },
      {
        "ID": 139,
        "AZIMUTH": 947.5,
        "X": 0.27,
        "Y": 38.53
      },
      {
        "ID": 141,
        "AZIMUTH": 121.56,
        "X": 12.73,
        "Y": 27.99
      },
      {
        "ID": 147,
        "AZIMUTH": 177.57,
        "X": 7.91,
        "Y": 10.93
      },
      {
        "ID": 149,
        "AZIMUTH": 133.86,
        "X": 11.13,
        "Y": 21.66
      },
      {
        "ID": 151,
        "AZIMUTH": 164.48,
        "X": 9.94,
        "Y": 15.34
      },
      {
        "ID": 156,
        "AZIMUTH": 200.28,
        "X": 15.16,
        "Y": 18.25
      },
      {
        "ID": 172,
        "AZIMUTH": 128.96,
        "X": 17.6,
        "Y": 36.82
      },
      {
        "ID": 177,
        "AZIMUTH": 224.59,
        "X": 18.75,
        "Y": 18.93
      },
      {
        "ID": 178,
        "AZIMUTH": 391.87,
        "X": 39.89,
        "Y": 8.26
      },
      {
        "ID": 179,
        "AZIMUTH": 68.7,
        "X": 13.55,
        "Y": 56.1
      },
      {
        "ID": 181,
        "AZIMUTH": 415.4,
        "X": 59.08,
        "Y": 8.39
      },
      {
        "ID": 182,
        "AZIMUTH": 422.03,
        "X": 51.34,
        "Y": 5.41
      },
      {
        "ID": 184,
        "AZIMUTH": 441.42,
        "X": 41.3,
        "Y": 1.12
      },
      {
        "ID": 185,
        "AZIMUTH": 314.19,
        "X": 23.58,
        "Y": 12.17
      },
      {
        "ID": 189,
        "AZIMUTH": 499.96,
        "X": 24.33,
        "Y": -4.25
      },
      {
        "ID": 191,
        "AZIMUTH": 1108.77,
        "X": -41.97,
        "Y": -47.07
      },
      {
        "ID": 195,
        "AZIMUTH": 665.89,
        "X": 42.47,
        "Y": -46.28
      },
      {
        "ID": 196,
        "AZIMUTH": 672.83,
        "X": 51.26,
        "Y": -53.32
      },
      {
        "ID": 197,
        "AZIMUTH": 39.18,
        "X": 6.23,
        "Y": 76.89
      },
      {
        "ID": 198,
        "AZIMUTH": 50.3,
        "X": 4.11,
        "Y": 21.82
      },
      {
        "ID": 201,
        "AZIMUTH": 344.23,
        "X": 33.85,
        "Y": 13.42
      },
      {
        "ID": 203,
        "AZIMUTH": 30.42,
        "X": 6.42,
        "Y": 63.46
      }
    ],
    "98": [
      {
        "ID": 43,
        "AZIMUTH": 147.62,
        "X": 4.35,
        "Y": 7.66
      },
      {
        "ID": 49,
        "AZIMUTH": 40.77,
        "X": 5.98,
        "Y": 41.61
      },
      {
        "ID": 50,
        "AZIMUTH": 46.09,
        "X": 5.18,
        "Y": 31.59
      },
      {
        "ID": 51,
        "AZIMUTH": 207.61,
        "X": 2.12,
        "Y": 29.29
      },
      {
        "ID": 56,
        "AZIMUTH": 996.53,
        "X": -1.75,
        "Y": -4.79
      },
      {
        "ID": 59,
        "AZIMUTH": 1099.22,
        "X": -22.07,
        "Y": -26.65
      },
      {
        "ID": 62,
        "AZIMUTH": 1076.82,
        "X": -15.88,
        "Y": -23.07
      },
      {
        "ID": 67,
        "AZIMUTH": 1180.73,
        "X": -61.01,
        "Y": -42.21
      },
      {
        "ID": 70,
        "AZIMUTH": 1188.89,
        "X": -30.23,
        "Y": -20.17
      },
      {
        "ID": 115,
        "AZIMUTH": 1067.11,
        "X": -1.84,
        "Y": 45.24
      },
      {
        "ID": 124,
        "AZIMUTH": 80.88,
        "X": 5.57,
        "Y": 18.53
      },
      {
        "ID": 131,
        "AZIMUTH": 1118.71,
        "X": -31.02,
        "Y": -32.37
      },
      {
        "ID": 134,
        "AZIMUTH": 102.07,
        "X": 8.47,
        "Y": 22.27
      },
      {
        "ID": 139,
        "AZIMUTH": 876.05,
        "X": 0.29,
        "Y": 38.49
      },
      {
        "ID": 141,
        "AZIMUTH": 121.46,
        "X": 12.67,
        "Y": 28.22
      },
      {
        "ID": 147,
        "AZIMUTH": 179.23,
        "X": 8.06,
        "Y": 11.02
      },
      {
        "ID": 149,
        "AZIMUTH": 134.96,
        "X": 11.13,
        "Y": 21.68
      },
      {
        "ID": 151,
        "AZIMUTH": 164.96,
        "X": 9.94,
        "Y": 15.32
      },
      {
        "ID": 156,
        "AZIMUTH": 200.07,
        "X": 15.16,
        "Y": 18.26
      },
      {
        "ID": 172,
        "AZIMUTH": 118.1,
        "X": 17.17,
        "Y": 38.42
      },
      {
        "ID": 177,
        "AZIMUTH": 216.07,
        "X": 18.64,
        "Y": 20.1
      },
      {
        "ID": 178,
        "AZIMUTH": 392.21,
        "X": 39.77,
        "Y": 8.23
      },
      {
        "ID": 181,
        "AZIMUTH": 412.75,
        "X": 59.11,
        "Y": 8.44
      },
      {
        "ID": 182,
        "AZIMUTH": 422.57,
        "X": 51.38,
        "Y": 5.41
      },
      {
        "ID": 184,
        "AZIMUTH": 440.83,
        "X": 41.32,
        "Y": 1.15
      },
      {
        "ID": 185,
        "AZIMUTH": 302.46,
        "X": 23.31,
        "Y": 13.24
      },
      {
        "ID": 189,
        "AZIMUTH": 489.05,
        "X": 24.09,
        "Y": -3.25
      },
      {
        "ID": 191,
        "AZIMUTH": 1108.24,
        "X": -41.48,
        "Y": -46.67
      },
      {
        "ID": 195,
        "AZIMUTH": 668.55,
        "X": 41.95,
        "Y": -46.52
      },
      {
        "ID": 196,
        "AZIMUTH": 681.34,
        "X": 51.1,
        "Y": -56.41
      },
      {
        "ID": 197,
        "AZIMUTH": 457.24,
        "X": 5.64,
        "Y": 79.02
      },
      {
        "ID": 198,
        "AZIMUTH": 48.85,
        "X": 4.12,
        "Y": 21.81
      },
      {
        "ID": 201,
        "AZIMUTH": 342.21,
        "X": 33.32,
        "Y": 13.39
      },
      {
        "ID": 203,
        "AZIMUTH": 89.59,
        "X": 6.24,
        "Y": 64.92
      },
      {
        "ID": 204,
        "AZIMUTH": 857.76,
        "X": 2.65,
        "Y": -18.66
      }
    ],
    "99": [
      {
        "ID": 43,
        "AZIMUTH": 157.28,
        "X": 4.43,
        "Y": 7.22
      },
      {
        "ID": 49,
        "AZIMUTH": 39.71,
        "X": 5.99,
        "Y": 41.66
      },
      {
        "ID": 50,
        "AZIMUTH": 46.63,
        "X": 5.18,
        "Y": 31.54
      },
      {
        "ID": 51,
        "AZIMUTH": 226.65,
        "X": 2.1,
        "Y": 29.32
      },
      {
        "ID": 56,
        "AZIMUTH": 1012.59,
        "X": -2.17,
        "Y": -5.06
      },
      {
        "ID": 59,
        "AZIMUTH": 1101.03,
        "X": -22.26,
        "Y": -26.63
      },
      {
        "ID": 62,
        "AZIMUTH": 1075.55,
        "X": -15.24,
        "Y": -22.83
      },
      {
        "ID": 67,
        "AZIMUTH": 1178.66,
        "X": -62.1,
        "Y": -43.02
      },
      {
        "ID": 70,
        "AZIMUTH": 1189.22,
        "X": -31.02,
        "Y": -20.62
      },
      {
        "ID": 115,
        "AZIMUTH": 904.12,
        "X": -1.79,
        "Y": 45.23
      },
      {
        "ID": 124,
        "AZIMUTH": 82.16,
        "X": 5.66,
        "Y": 18.48
      },
      {
        "ID": 131,
        "AZIMUTH": 1118.71,
        "X": -31.03,
        "Y": -32.38
      },
      {
        "ID": 134,
        "AZIMUTH": 103.11,
        "X": 8.47,
        "Y": 22.2
      },
      {
        "ID": 139,
        "AZIMUTH": 915.5,
        "X": 0.2,
        "Y": 38.43
      },
      {
        "ID": 141,
        "AZIMUTH": 122.04,
        "X": 12.67,
        "Y": 28.21
      },
      {
        "ID": 147,
        "AZIMUTH": 175.94,
        "X": 8.03,
        "Y": 11.34
      },
      {
        "ID": 149,
        "AZIMUTH": 135.39,
        "X": 11.12,
        "Y": 21.7
      },
      {
        "ID": 151,
        "AZIMUTH": 165.2,
        "X": 9.95,
        "Y": 15.28
      },
      {
        "ID": 156,
        "AZIMUTH": 200.24,
        "X": 15.18,
        "Y": 18.24
      },
      {
        "ID": 172,
        "AZIMUTH": 110.83,
        "X": 16.88,
        "Y": 39.77
      },
      {
        "ID": 177,
        "AZIMUTH": 209.81,
        "X": 18.67,
        "Y": 21.32
      },
      {
        "ID": 178,
        "AZIMUTH": 392.53,
        "X": 39.76,
        "Y": 8.22
      },
      {
        "ID": 181,
        "AZIMUTH": 410.82,
        "X": 59.15,
        "Y": 8.5
      },
      {
        "ID": 182,
        "AZIMUTH": 422.49,
        "X": 51.36,
        "Y": 5.4
      },
      {
        "ID": 184,
        "AZIMUTH": 441.29,
        "X": 41.33,
        "Y": 1.12
      },
      {
        "ID": 185,
        "AZIMUTH": 291.27,
        "X": 23.03,
        "Y": 14.35
      },
      {
        "ID": 189,
        "AZIMUTH": 478.28,
        "X": 23.85,
        "Y": -2.29
      },
      {
        "ID": 191,
        "AZIMUTH": 1108.31,
        "X": -41.0,
        "Y": -46.35
      },
      {
        "ID": 195,
        "AZIMUTH": 666.39,
        "X": 42.29,
        "Y": -46.26
      },
      {
        "ID": 196,
        "AZIMUTH": 677.05,
        "X": 51.14,
        "Y": -54.72
      },
      {
        "ID": 197,
        "AZIMUTH": 664.44,
        "X": 5.17,
        "Y": 80.67
      },
      {
        "ID": 198,
        "AZIMUTH": 49.39,
        "X": 4.11,
        "Y": 21.8
      },
      {
        "ID": 201,
        "AZIMUTH": 341.49,
        "X": 33.17,
        "Y": 13.41
      },
      {
        "ID": 203,
        "AZIMUTH": 237.74,
        "X": 5.92,
        "Y": 66.36
      },
      {
        "ID": 204,
        "AZIMUTH": 858.48,
        "X": 2.61,
        "Y": -18.67
      }
    ],
    "100": [
      {
        "ID": 43,
        "AZIMUTH": 167.94,
        "X": 4.5,
        "Y": 6.77
      },
      {
        "ID": 49,
        "AZIMUTH": 37.04,
        "X": 5.61,
        "Y": 42.29
      },
      {
        "ID": 50,
        "AZIMUTH": 47.02,
        "X": 5.19,
        "Y": 31.5
      },
      {
        "ID": 51,
        "AZIMUTH": 211.93,
        "X": 2.11,
        "Y": 29.29
      },
      {
        "ID": 56,
        "AZIMUTH": 1026.61,
        "X": -2.59,
        "Y": -5.33
      },
      {
        "ID": 59,
        "AZIMUTH": 1104.76,
        "X": -23.07,
        "Y": -26.84
      },
      {
        "ID": 62,
        "AZIMUTH": 1078.23,
        "X": -15.25,
        "Y": -22.79
      },
      {
        "ID": 67,
        "AZIMUTH": 1178.06,
        "X": -63.2,
        "Y": -43.77
      },
      {
        "ID": 70,
        "AZIMUTH": 1190.0,
        "X": -31.84,
        "Y": -21.02
      },
      {
        "ID": 115,
        "AZIMUTH": 1036.24,
        "X": -1.75,
        "Y": 45.16
      },
      {
        "ID": 124,
        "AZIMUTH": 81.88,
        "X": 5.67,
        "Y": 18.48
      },
      {
        "ID": 131,
        "AZIMUTH": 1118.16,
        "X": -31.0,
        "Y": -32.36
      },
      {
        "ID": 134,
        "AZIMUTH": 102.85,
        "X": 8.51,
        "Y": 22.14
      },
      {
        "ID": 139,
        "AZIMUTH": 937.83,
        "X": 0.23,
        "Y": 38.52
      },
      {
        "ID": 141,
        "AZIMUTH": 123.0,
        "X": 12.79,
        "Y": 28.08
      },
      {
        "ID": 147,
        "AZIMUTH": 167.44,
        "X": 7.64,
        "Y": 11.91
      },
      {
        "ID": 149,
        "AZIMUTH": 134.58,
        "X": 11.13,
        "Y": 21.71
      },
      {
        "ID": 151,
        "AZIMUTH": 165.43,
        "X": 9.95,
        "Y": 15.32
      },
      {
        "ID": 156,
        "AZIMUTH": 200.11,
        "X": 15.17,
        "Y": 18.25
      },
      {
        "ID": 177,
        "AZIMUTH": 202.38,
        "X": 18.62,
        "Y": 22.46
      },
      {
        "ID": 178,
        "AZIMUTH": 393.08,
        "X": 39.7,
        "Y": 8.2
      },
      {
        "ID": 181,
        "AZIMUTH": 412.98,
        "X": 58.9,
        "Y": 8.35
      },
      {
        "ID": 182,
        "AZIMUTH": 423.1,
        "X": 51.32,
        "Y": 5.37
      },
      {
        "ID": 184,
        "AZIMUTH": 441.37,
        "X": 41.33,
        "Y": 1.11
      },
      {
        "ID": 185,
        "AZIMUTH": 280.15,
        "X": 22.77,
        "Y": 15.43
      },
      {
        "ID": 189,
        "AZIMUTH": 466.47,
        "X": 23.61,
        "Y": -1.26
      },
      {
        "ID": 191,
        "AZIMUTH": 1107.34,
        "X": -40.35,
        "Y": -45.94
      },
      {
        "ID": 195,
        "AZIMUTH": 665.11,
        "X": 42.56,
        "Y": -46.17
      },
      {
        "ID": 196,
        "AZIMUTH": 681.99,
        "X": 50.98,
        "Y": -56.57
      },
      {
        "ID": 198,
        "AZIMUTH": 51.01,
        "X": 4.12,
        "Y": 21.79
      },
      {
        "ID": 201,
        "AZIMUTH": 342.65,
        "X": 33.08,
        "Y": 13.39
      },
      {
        "ID": 203,
        "AZIMUTH": 82.67,
        "X": 5.66,
        "Y": 67.06
      },
      {
        "ID": 204,
        "AZIMUTH": 858.31,
        "X": 2.64,
        "Y": -18.66
      },
      {
        "ID": 206,
        "AZIMUTH": 914.74,
        "X": -1.08,
        "Y": -16.11
      }
    ],
    "101": [
      {
        "ID": 43,
        "AZIMUTH": 177.86,
        "X": 4.56,
        "Y": 6.39
      },
      {
        "ID": 49,
        "AZIMUTH": 35.6,
        "X": 5.42,
        "Y": 42.6
      },
      {
        "ID": 50,
        "AZIMUTH": 46.66,
        "X": 5.19,
        "Y": 31.5
      },
      {
        "ID": 51,
        "AZIMUTH": 219.31,
        "X": 2.09,
        "Y": 29.33
      },
      {
        "ID": 56,
        "AZIMUTH": 1039.89,
        "X": -3.05,
        "Y": -5.61
      },
      {
        "ID": 59,
        "AZIMUTH": 1107.13,
        "X": -23.54,
        "Y": -26.95
      },
      {
        "ID": 62,
        "AZIMUTH": 1083.87,
        "X": -15.61,
        "Y": -22.94
      },
      {
        "ID": 70,
        "AZIMUTH": 1189.43,
        "X": -32.67,
        "Y": -21.45
      },
      {
        "ID": 115,
        "AZIMUTH": 1096.35,
        "X": -1.72,
        "Y": 45.0
      },
      {
        "ID": 124,
        "AZIMUTH": 81.86,
        "X": 5.67,
        "Y": 18.51
      },
      {
        "ID": 131,
        "AZIMUTH": 1118.94,
        "X": -31.01,
        "Y": -32.37
      },
      {
        "ID": 134,
        "AZIMUTH": 102.73,
        "X": 8.49,
        "Y": 22.09
      },
      {
        "ID": 139,
        "AZIMUTH": 919.87,
        "X": 0.3,
        "Y": 38.61
      },
      {
        "ID": 141,
        "AZIMUTH": 123.4,
        "X": 12.78,
        "Y": 27.97
      },
      {
        "ID": 147,
        "AZIMUTH": 163.78,
        "X": 7.45,
        "Y": 12.14
      },
      {
        "ID": 149,
        "AZIMUTH": 135.53,
        "X": 11.14,
        "Y": 21.65
      },
      {
        "ID": 151,
        "AZIMUTH": 166.04,
        "X": 9.95,
        "Y": 15.37
      },
      {
        "ID": 156,
        "AZIMUTH": 200.16,
        "X": 15.18,
        "Y": 18.24
      },
      {
        "ID": 178,
        "AZIMUTH": 391.98,
        "X": 39.77,
        "Y": 8.24
      },
      {
        "ID": 181,
        "AZIMUTH": 413.15,
        "X": 58.99,
        "Y": 8.39
      },
      {
        "ID": 182,
        "AZIMUTH": 423.13,
        "X": 51.32,
        "Y": 5.31
      },
      {
        "ID": 184,
        "AZIMUTH": 441.17,
        "X": 41.29,
        "Y": 1.18
      },
      {
        "ID": 185,
        "AZIMUTH": 268.94,
        "X": 22.48,
        "Y": 16.53
      },
      {
        "ID": 189,
        "AZIMUTH": 453.82,
        "X": 23.35,
        "Y": -0.23
      },
      {
        "ID": 191,
        "AZIMUTH": 1106.66,
        "X": -39.78,
        "Y": -45.55
      },
      {
        "ID": 195,
        "AZIMUTH": 665.45,
        "X": 42.49,
        "Y": -46.28
      },
      {
        "ID": 196,
        "AZIMUTH": 676.25,
        "X": 51.13,
        "Y": -54.37
      },
      {
        "ID": 198,
        "AZIMUTH": 50.38,
        "X": 4.13,
        "Y": 21.78
      },
      {
        "ID": 201,
        "AZIMUTH": 341.82,
        "X": 32.99,
        "Y": 13.38
      },
      {
        "ID": 203,
        "AZIMUTH": 25.96,
        "X": 5.7,
        "Y": 68.57
      },
      {
        "ID": 204,
        "AZIMUTH": 857.4,
        "X": 2.68,
        "Y": -18.64
      },
      {
        "ID": 206,
        "AZIMUTH": 916.09,
        "X": -1.16,
        "Y": -16.14
      }
    ],
    "102": [
      {
        "ID": 43,
        "AZIMUTH": 185.67,
        "X": 4.57,
        "Y": 6.05
      },
      {
        "ID": 50,
        "AZIMUTH": 46.36,
        "X": 5.19,
        "Y": 31.54
      },
      {
        "ID": 51,
        "AZIMUTH": 212.15,
        "X": 2.1,
        "Y": 29.32
      },
      {
        "ID": 56,
        "AZIMUTH": 1052.06,
        "X": -3.53,
        "Y": -5.88
      },
      {
        "ID": 62,
        "AZIMUTH": 1087.25,
        "X": -15.57,
        "Y": -22.98
      },
      {
        "ID": 70,
        "AZIMUTH": 1190.23,
        "X": -33.5,
        "Y": -21.91
      },
      {
        "ID": 115,
        "AZIMUTH": 1109.56,
        "X": -1.73,
        "Y": 44.94
      },
      {
        "ID": 124,
        "AZIMUTH": 81.9,
        "X": 5.66,
        "Y": 18.48
      },
      {
        "ID": 131,
        "AZIMUTH": 1120.29,
        "X": -31.15,
        "Y": -32.2
      },
      {
        "ID": 134,
        "AZIMUTH": 102.21,
        "X": 8.47,
        "Y": 22.1
      },
      {
        "ID": 139,
        "AZIMUTH": 903.31,
        "X": 0.3,
        "Y": 38.6
      },
      {
        "ID": 141,
        "AZIMUTH": 122.19,
        "X": 12.71,
        "Y": 28.13
      },
      {
        "ID": 147,
        "AZIMUTH": 146.38,
        "X": 7.06,
        "Y": 12.63
      },
      {
        "ID": 149,
        "AZIMUTH": 135.49,
        "X": 11.17,
        "Y": 21.56
      },
      {
        "ID": 151,
        "AZIMUTH": 166.52,
        "X": 9.95,
        "Y": 15.37
      },
      {
        "ID": 156,
        "AZIMUTH": 200.44,
        "X": 15.19,
        "Y": 18.25
      },
      {
        "ID": 178,
        "AZIMUTH": 392.65,
        "X": 39.78,
        "Y": 8.24
      },
      {
        "ID": 181,
        "AZIMUTH": 409.8,
        "X": 59.21,
        "Y": 8.54
      },
      {
        "ID": 182,
        "AZIMUTH": 423.04,
        "X": 51.32,
        "Y": 5.34
      },
      {
        "ID": 184,
        "AZIMUTH": 441.5,
        "X": 41.4,
        "Y": 1.16
      },
      {
        "ID": 185,
        "AZIMUTH": 257.6,
        "X": 22.22,
        "Y": 17.64
      },
      {
        "ID": 189,
        "AZIMUTH": 441.29,
        "X": 23.09,
        "Y": 0.78
      },
      {
        "ID": 195,
        "AZIMUTH": 668.51,
        "X": 41.94,
        "Y": -46.65
      },
      {
        "ID": 196,
        "AZIMUTH": 677.75,
        "X": 51.14,
        "Y": -54.96
      },
      {
        "ID": 198,
        "AZIMUTH": 48.87,
        "X": 4.12,
        "Y": 21.82
      },
      {
        "ID": 201,
        "AZIMUTH": 340.65,
        "X": 32.86,
        "Y": 13.39
      },
      {
        "ID": 203,
        "AZIMUTH": 468.27,
        "X": 4.93,
        "Y": 70.75
      },
      {
        "ID": 204,
        "AZIMUTH": 857.07,
        "X": 2.71,
        "Y": -18.63
      },
      {
        "ID": 206,
        "AZIMUTH": 915.63,
        "X": -1.11,
        "Y": -16.12
      },
      {
        "ID": 207,
        "AZIMUTH": 938.09,
        "X": -5.81,
        "Y": -43.21
      }
    ],
    "103": [
      {
        "ID": 43,
        "AZIMUTH": 197.53,
        "X": 4.59,
        "Y": 5.62
      },
      {
        "ID": 50,
        "AZIMUTH": 45.99,
        "X": 5.17,
        "Y": 31.53
      },
      {
        "ID": 51,
        "AZIMUTH": 220.81,
        "X": 2.1,
        "Y": 29.28
      },
      {
        "ID": 56,
        "AZIMUTH": 1063.42,
        "X": -4.03,
        "Y": -6.15
      },
      {
        "ID": 62,
        "AZIMUTH": 1086.0,
        "X": -14.85,
        "Y": -22.74
      },
      {
        "ID": 67,
        "AZIMUTH": 1185.63,
        "X": -66.29,
        "Y": -45.61
      },
      {
        "ID": 70,
        "AZIMUTH": 1187.98,
        "X": -34.17,
        "Y": -22.33
      },
      {
        "ID": 115,
        "AZIMUTH": 1108.7,
        "X": -1.7,
        "Y": 44.93
      },
      {
        "ID": 124,
        "AZIMUTH": 81.74,
        "X": 5.65,
        "Y": 18.49
      },
      {
        "ID": 131,
        "AZIMUTH": 1121.12,
        "X": -31.22,
        "Y": -32.11
      },
      {
        "ID": 134,
        "AZIMUTH": 102.43,
        "X": 8.5,
        "Y": 22.09
      },
      {
        "ID": 139,
        "AZIMUTH": 923.55,
        "X": 0.28,
        "Y": 38.42
      },
      {
        "ID": 141,
        "AZIMUTH": 121.62,
        "X": 12.69,
        "Y": 28.25
      },
      {
        "ID": 147,
        "AZIMUTH": 140.12,
        "X": 6.86,
        "Y": 12.65
      },
      {
        "ID": 149,
        "AZIMUTH": 135.94,
        "X": 11.21,
        "Y": 21.52
      },
      {
        "ID": 151,
        "AZIMUTH": 167.9,
        "X": 9.98,
        "Y": 15.29
      },
      {
        "ID": 156,
        "AZIMUTH": 201.15,
        "X": 15.2,
        "Y": 18.21
      },
      {
        "ID": 177,
        "AZIMUTH": 170.48,
        "X": 16.56,
        "Y": 26.88
      },
      {
        "ID": 178,
        "AZIMUTH": 391.72,
        "X": 40.05,
        "Y": 8.34
      },
      {
        "ID": 181,
        "AZIMUTH": 414.35,
        "X": 59.17,
        "Y": 8.48
      },
      {
        "ID": 182,
        "AZIMUTH": 422.38,
        "X": 51.34,
        "Y": 5.44
      },
      {
        "ID": 184,
        "AZIMUTH": 441.47,
        "X": 41.28,
        "Y": 1.08
      },
      {
        "ID": 185,
        "AZIMUTH": 246.88,
        "X": 21.92,
        "Y": 18.8
      },
      {
        "ID": 189,
        "AZIMUTH": 428.16,
        "X": 22.8,
        "Y": 1.79
      },
      {
        "ID": 195,
        "AZIMUTH": 669.53,
        "X": 41.79,
        "Y": -46.67
      },
      {
        "ID": 196,
        "AZIMUTH": 682.49,
        "X": 51.04,
        "Y": -56.73
      },
      {
        "ID": 198,
        "AZIMUTH": 51.1,
        "X": 4.11,
        "Y": 21.82
      },
      {
        "ID": 201,
        "AZIMUTH": 339.37,
        "X": 32.64,
        "Y": 13.37
      },
      {
        "ID": 203,
        "AZIMUTH": 642.5,
        "X": 4.41,
        "Y": 72.52
      },
      {
        "ID": 204,
        "AZIMUTH": 857.07,
        "X": 2.7,
        "Y": -18.65
      },
      {
        "ID": 206,
        "AZIMUTH": 914.82,
        "X": -1.08,
        "Y": -16.11
      },
      {
        "ID": 207,
        "AZIMUTH": 938.14,
        "X": -5.76,
        "Y": -43.2
      }
    ],
    "104": [
      {
        "ID": 43,
        "AZIMUTH": 210.36,
        "X": 4.6,
        "Y": 5.18
      },
      {
        "ID": 50,
        "AZIMUTH": 46.36,
        "X": 5.19,
        "Y": 31.5
      },
      {
        "ID": 51,
        "AZIMUTH": 223.46,
        "X": 2.1,
        "Y": 29.29
      },
      {
        "ID": 56,
        "AZIMUTH": 1073.7,
        "X": -4.54,
        "Y": -6.42
      },
      {
        "ID": 62,
        "AZIMUTH": 1084.96,
        "X": -14.64,
        "Y": -22.65
      },
      {
        "ID": 67,
        "AZIMUTH": 1185.81,
        "X": -67.4,
        "Y": -46.35
      },
      {
        "ID": 70,
        "AZIMUTH": 1185.21,
        "X": -34.88,
        "Y": -22.75
      },
      {
        "ID": 115,
        "AZIMUTH": 1133.28,
        "X": -1.7,
        "Y": 44.88
      },
      {
        "ID": 124,
        "AZIMUTH": 81.55,
        "X": 5.65,
        "Y": 18.5
      },
      {
        "ID": 134,
        "AZIMUTH": 102.7,
        "X": 8.51,
        "Y": 22.09
      },
      {
        "ID": 139,
        "AZIMUTH": 916.83,
        "X": 0.3,
        "Y": 38.35
      },
      {
        "ID": 141,
        "AZIMUTH": 121.98,
        "X": 12.72,
        "Y": 28.18
      },
      {
        "ID": 147,
        "AZIMUTH": 140.22,
        "X": 6.84,
        "Y": 12.51
      },
      {
        "ID": 149,
        "AZIMUTH": 137.07,
        "X": 11.29,
        "Y": 21.52
      },
      {
        "ID": 151,
        "AZIMUTH": 169.16,
        "X": 9.99,
        "Y": 15.14
      },
      {
        "ID": 156,
        "AZIMUTH": 201.5,
        "X": 15.21,
        "Y": 18.18
      },
      {
        "ID": 177,
        "AZIMUTH": 157.83,
        "X": 16.34,
        "Y": 28.07
      },
      {
        "ID": 178,
        "AZIMUTH": 392.8,
        "X": 39.98,
        "Y": 8.25
      },
      {
        "ID": 181,
        "AZIMUTH": 408.89,
        "X": 59.24,
        "Y": 8.57
      },
      {
        "ID": 182,
        "AZIMUTH": 423.03,
        "X": 51.28,
        "Y": 5.35
      },
      {
        "ID": 184,
        "AZIMUTH": 441.55,
        "X": 41.3,
        "Y": 1.07
      },
      {
        "ID": 185,
        "AZIMUTH": 237.98,
        "X": 21.71,
        "Y": 19.72
      },
      {
        "ID": 189,
        "AZIMUTH": 414.42,
        "X": 22.54,
        "Y": 2.81
      },
      {
        "ID": 195,
        "AZIMUTH": 666.02,
        "X": 42.44,
        "Y": -46.33
      },
      {
        "ID": 196,
        "AZIMUTH": 674.38,
        "X": 51.24,
        "Y": -53.74
      },
      {
        "ID": 198,
        "AZIMUTH": 51.27,
        "X": 4.11,
        "Y": 21.8
      },
      {
        "ID": 201,
        "AZIMUTH": 338.44,
        "X": 32.44,
        "Y": 13.34
      },
      {
        "ID": 203,
        "AZIMUTH": 684.76,
        "X": 4.12,
        "Y": 74.14
      },
      {
        "ID": 204,
        "AZIMUTH": 856.87,
        "X": 2.71,
        "Y": -18.63
      },
      {
        "ID": 206,
        "AZIMUTH": 914.38,
        "X": -1.06,
        "Y": -16.1
      },
      {
        "ID": 207,
        "AZIMUTH": 938.24,
        "X": -5.78,
        "Y": -43.26
      }
    ],
    "105": [
      {
        "ID": 43,
        "AZIMUTH": 222.99,
        "X": 4.61,
        "Y": 4.78
      },
      {
        "ID": 50,
        "AZIMUTH": 46.14,
        "X": 5.18,
        "Y": 31.5
      },
      {
        "ID": 51,
        "AZIMUTH": 223.83,
        "X": 2.11,
        "Y": 29.28
      },
      {
        "ID": 56,
        "AZIMUTH": 1083.22,
        "X": -5.07,
        "Y": -6.69
      },
      {
        "ID": 62,
        "AZIMUTH": 1084.17,
        "X": -14.55,
        "Y": -22.65
      },
      {
        "ID": 67,
        "AZIMUTH": 1186.47,
        "X": -68.47,
        "Y": -47.07
      },
      {
        "ID": 70,
        "AZIMUTH": 1186.68,
        "X": -35.62,
        "Y": -23.16
      },
      {
        "ID": 115,
        "AZIMUTH": 1110.9,
        "X": -1.77,
        "Y": 44.97
      },
      {
        "ID": 124,
        "AZIMUTH": 81.55,
        "X": 5.65,
        "Y": 18.49
      },
      {
        "ID": 134,
        "AZIMUTH": 102.73,
        "X": 8.5,
        "Y": 22.07
      },
      {
        "ID": 139,
        "AZIMUTH": 937.6,
        "X": 0.3,
        "Y": 38.48
      },
      {
        "ID": 141,
        "AZIMUTH": 121.44,
        "X": 12.7,
        "Y": 28.24
      },
      {
        "ID": 147,
        "AZIMUTH": 143.2,
        "X": 6.86,
        "Y": 12.32
      },
      {
        "ID": 149,
        "AZIMUTH": 137.53,
        "X": 11.27,
        "Y": 21.4
      },
      {
        "ID": 151,
        "AZIMUTH": 172.27,
        "X": 10.03,
        "Y": 14.88
      },
      {
        "ID": 156,
        "AZIMUTH": 201.47,
        "X": 15.22,
        "Y": 18.19
      },
      {
        "ID": 177,
        "AZIMUTH": 147.67,
        "X": 16.07,
        "Y": 29.16
      },
      {
        "ID": 178,
        "AZIMUTH": 391.19,
        "X": 39.73,
        "Y": 8.26
      },
      {
        "ID": 181,
        "AZIMUTH": 412.73,
        "X": 59.18,
        "Y": 8.59
      },
      {
        "ID": 182,
        "AZIMUTH": 422.49,
        "X": 51.26,
        "Y": 5.39
      },
      {
        "ID": 184,
        "AZIMUTH": 441.27,
        "X": 41.27,
        "Y": 1.1
      },
      {
        "ID": 185,
        "AZIMUTH": 230.39,
        "X": 21.54,
        "Y": 20.5
      },
      {
        "ID": 189,
        "AZIMUTH": 400.79,
        "X": 22.29,
        "Y": 3.82
      },
      {
        "ID": 195,
        "AZIMUTH": 665.29,
        "X": 42.59,
        "Y": -46.19
      },
      {
        "ID": 196,
        "AZIMUTH": 671.36,
        "X": 51.32,
        "Y": -52.64
      },
      {
        "ID": 198,
        "AZIMUTH": 50.47,
        "X": 4.11,
        "Y": 21.83
      },
      {
        "ID": 201,
        "AZIMUTH": 337.87,
        "X": 32.39,
        "Y": 13.38
      },
      {
        "ID": 203,
        "AZIMUTH": 549.9,
        "X": 3.76,
        "Y": 75.53
      },
      {
        "ID": 204,
        "AZIMUTH": 856.99,
        "X": 2.71,
        "Y": -18.64
      },
      {
        "ID": 206,
        "AZIMUTH": 913.98,
        "X": -1.03,
        "Y": -16.09
      },
      {
        "ID": 207,
        "AZIMUTH": 938.28,
        "X": -5.83,
        "Y": -43.2
      },
      {
        "ID": 210,
        "AZIMUTH": 38.91,
        "X": 5.77,
        "Y": 41.98
      }
    ],
    "106": [
      {
        "ID": 43,
        "AZIMUTH": 241.34,
        "X": 4.62,
        "Y": 4.26
      },
      {
        "ID": 50,
        "AZIMUTH": 46.03,
        "X": 5.18,
        "Y": 31.53
      },
      {
        "ID": 51,
        "AZIMUTH": 224.19,
        "X": 2.09,
        "Y": 29.33
      },
      {
        "ID": 56,
        "AZIMUTH": 1092.23,
        "X": -5.61,
        "Y": -6.94
      },
      {
        "ID": 62,
        "AZIMUTH": 1085.19,
        "X": -14.65,
        "Y": -22.64
      },
      {
        "ID": 67,
        "AZIMUTH": 1183.84,
        "X": -69.4,
        "Y": -47.67
      },
      {
        "ID": 70,
        "AZIMUTH": 1187.31,
        "X": -36.42,
        "Y": -23.6
      },
      {
        "ID": 115,
        "AZIMUTH": 1060.96,
        "X": -1.68,
        "Y": 44.87
      },
      {
        "ID": 124,
        "AZIMUTH": 82.01,
        "X": 5.66,
        "Y": 18.48
      },
      {
        "ID": 134,
        "AZIMUTH": 102.73,
        "X": 8.52,
        "Y": 22.1
      },
      {
        "ID": 139,
        "AZIMUTH": 929.59,
        "X": 0.3,
        "Y": 38.55
      },
      {
        "ID": 141,
        "AZIMUTH": 122.81,
        "X": 12.71,
        "Y": 28.23
      },
      {
        "ID": 147,
        "AZIMUTH": 147.0,
        "X": 6.95,
        "Y": 12.07
      },
      {
        "ID": 149,
        "AZIMUTH": 138.73,
        "X": 11.32,
        "Y": 21.37
      },
      {
        "ID": 151,
        "AZIMUTH": 174.79,
        "X": 10.08,
        "Y": 14.55
      },
      {
        "ID": 156,
        "AZIMUTH": 201.25,
        "X": 15.25,
        "Y": 18.18
      },
      {
        "ID": 177,
        "AZIMUTH": 139.33,
        "X": 15.82,
        "Y": 30.11
      },
      {
        "ID": 178,
        "AZIMUTH": 390.28,
        "X": 39.8,
        "Y": 8.24
      },
      {
        "ID": 181,
        "AZIMUTH": 411.21,
        "X": 58.99,
        "Y": 8.52
      },
      {
        "ID": 182,
        "AZIMUTH": 422.86,
        "X": 51.32,
        "Y": 5.37
      },
      {
        "ID": 184,
        "AZIMUTH": 441.43,
        "X": 41.32,
        "Y": 1.12
      },
      {
        "ID": 185,
        "AZIMUTH": 221.46,
        "X": 21.4,
        "Y": 21.44
      },
      {
        "ID": 189,
        "AZIMUTH": 388.1,
        "X": 22.03,
        "Y": 4.82
      },
      {
        "ID": 195,
        "AZIMUTH": 668.07,
        "X": 42.01,
        "Y": -46.54
      },
      {
        "ID": 198,
        "AZIMUTH": 49.78,
        "X": 4.12,
        "Y": 21.81
      },
      {
        "ID": 201,
        "AZIMUTH": 337.86,
        "X": 32.24,
        "Y": 13.41
      },
      {
        "ID": 203,
        "AZIMUTH": 697.27,
        "X": 3.51,
        "Y": 76.88
      },
      {
        "ID": 204,
        "AZIMUTH": 856.97,
        "X": 2.71,
        "Y": -18.64
      },
      {
        "ID": 206,
        "AZIMUTH": 914.07,
        "X": -1.02,
        "Y": -16.1
      },
      {
        "ID": 207,
        "AZIMUTH": 938.15,
        "X": -5.81,
        "Y": -43.21
      },
      {
        "ID": 210,
        "AZIMUTH": 35.04,
        "X": 5.38,
        "Y": 42.95
      },
      {
        "ID": 213,
        "AZIMUTH": 83.44,
        "X": 14.13,
        "Y": 48.4
      },
      {
        "ID": 215,
        "AZIMUTH": 32.9,
        "X": 8.46,
        "Y": 69.53
      }
    ],
    "107": [
      {
        "ID": 43,
        "AZIMUTH": 259.67,
        "X": 4.6,
        "Y": 3.75
      },
      {
        "ID": 50,
        "AZIMUTH": 46.46,
        "X": 5.19,
        "Y": 31.49
      },
      {
        "ID": 51,
        "AZIMUTH": 203.9,
        "X": 2.11,
        "Y": 29.3
      },
      {
        "ID": 56,
        "AZIMUTH": 1100.42,
        "X": -6.17,
        "Y": -7.2
      },
      {
        "ID": 62,
        "AZIMUTH": 1066.24,
        "X": -13.96,
        "Y": -22.65
      },
      {
        "ID": 67,
        "AZIMUTH": 1179.48,
        "X": -70.38,
        "Y": -48.29
      },
      {
        "ID": 70,
        "AZIMUTH": 1189.05,
        "X": -37.19,
        "Y": -24.0
      },
      {
        "ID": 115,
        "AZIMUTH": 1028.15,
        "X": -1.72,
        "Y": 45.03
      },
      {
        "ID": 124,
        "AZIMUTH": 81.58,
        "X": 5.66,
        "Y": 18.5
      },
      {
        "ID": 134,
        "AZIMUTH": 103.03,
        "X": 8.5,
        "Y": 22.02
      },
      {
        "ID": 139,
        "AZIMUTH": 962.23,
        "X": 0.28,
        "Y": 38.53
      },
      {
        "ID": 141,
        "AZIMUTH": 122.95,
        "X": 12.72,
        "Y": 28.2
      },
      {
        "ID": 147,
        "AZIMUTH": 150.75,
        "X": 7.02,
        "Y": 11.88
      },
      {
        "ID": 149,
        "AZIMUTH": 139.45,
        "X": 11.38,
        "Y": 21.32
      },
      {
        "ID": 151,
        "AZIMUTH": 176.01,
        "X": 10.14,
        "Y": 14.37
      },
      {
        "ID": 156,
        "AZIMUTH": 203.32,
        "X": 15.29,
        "Y": 18.06
      },
      {
        "ID": 177,
        "AZIMUTH": 131.7,
        "X": 15.83,
        "Y": 30.94
      },
      {
        "ID": 178,
        "AZIMUTH": 391.64,
        "X": 39.68,
        "Y": 8.18
      },
      {
        "ID": 181,
        "AZIMUTH": 413.66,
        "X": 58.96,
        "Y": 8.34
      },
      {
        "ID": 182,
        "AZIMUTH": 423.19,
        "X": 51.29,
        "Y": 5.35
      },
      {
        "ID": 184,
        "AZIMUTH": 441.43,
        "X": 41.32,
        "Y": 1.1
      },
      {
        "ID": 185,
        "AZIMUTH": 214.33,
        "X": 21.29,
        "Y": 22.44
      },
      {
        "ID": 189,
        "AZIMUTH": 374.82,
        "X": 21.78,
        "Y": 5.86
      },
      {
        "ID": 195,
        "AZIMUTH": 669.37,
        "X": 41.83,
        "Y": -46.76
      },
      {
        "ID": 198,
        "AZIMUTH": 50.96,
        "X": 4.12,
        "Y": 21.81
      },
      {
        "ID": 201,
        "AZIMUTH": 337.32,
        "X": 32.03,
        "Y": 13.47
      },
      {
        "ID": 203,
        "AZIMUTH": 681.19,
        "X": 3.14,
        "Y": 78.39
      },
      {
        "ID": 204,
        "AZIMUTH": 857.08,
        "X": 2.71,
        "Y": -18.63
      },
      {
        "ID": 206,
        "AZIMUTH": 914.02,
        "X": -1.04,
        "Y": -16.11
      },
      {
        "ID": 207,
        "AZIMUTH": 937.63,
        "X": -5.75,
        "Y": -43.27
      },
      {
        "ID": 213,
        "AZIMUTH": 80.4,
        "X": 13.99,
        "Y": 49.25
      },
      {
        "ID": 215,
        "AZIMUTH": 33.71,
        "X": 8.17,
        "Y": 70.82
      },
      {
        "ID": 216,
        "AZIMUTH": 1024.06,
        "X": -9.32,
        "Y": -19.76
      }
    ],
    "108": [
      {
        "ID": 43,
        "AZIMUTH": 278.24,
        "X": 4.55,
        "Y": 3.25
      },
      {
        "ID": 50,
        "AZIMUTH": 47.03,
        "X": 5.19,
        "Y": 31.49
      },
      {
        "ID": 51,
        "AZIMUTH": 208.72,
        "X": 2.1,
        "Y": 29.32
      },
      {
        "ID": 56,
        "AZIMUTH": 1107.65,
        "X": -6.75,
        "Y": -7.48
      },
      {
        "ID": 62,
        "AZIMUTH": 1060.64,
        "X": -13.9,
        "Y": -22.43
      },
      {
        "ID": 67,
        "AZIMUTH": 1177.19,
        "X": -71.37,
        "Y": -49.0
      },
      {
        "ID": 70,
        "AZIMUTH": 1188.31,
        "X": -37.95,
        "Y": -24.48
      },
      {
        "ID": 115,
        "AZIMUTH": 981.62,
        "X": -1.67,
        "Y": 44.98
      },
      {
        "ID": 124,
        "AZIMUTH": 81.6,
        "X": 5.65,
        "Y": 18.49
      },
      {
        "ID": 134,
        "AZIMUTH": 103.47,
        "X": 8.51,
        "Y": 21.98
      },
      {
        "ID": 139,
        "AZIMUTH": 936.56,
        "X": 0.34,
        "Y": 38.41
      },
      {
        "ID": 141,
        "AZIMUTH": 122.81,
        "X": 12.7,
        "Y": 28.21
      },
      {
        "ID": 147,
        "AZIMUTH": 155.24,
        "X": 7.11,
        "Y": 11.68
      },
      {
        "ID": 149,
        "AZIMUTH": 138.71,
        "X": 11.33,
        "Y": 21.22
      },
      {
        "ID": 151,
        "AZIMUTH": 177.62,
        "X": 10.15,
        "Y": 14.19
      },
      {
        "ID": 156,
        "AZIMUTH": 204.01,
        "X": 15.35,
        "Y": 18.03
      },
      {
        "ID": 177,
        "AZIMUTH": 122.14,
        "X": 15.88,
        "Y": 32.47
      },
      {
        "ID": 178,
        "AZIMUTH": 392.49,
        "X": 39.73,
        "Y": 8.21
      },
      {
        "ID": 181,
        "AZIMUTH": 411.83,
        "X": 59.14,
        "Y": 8.44
      },
      {
        "ID": 182,
        "AZIMUTH": 423.06,
        "X": 51.33,
        "Y": 5.36
      },
      {
        "ID": 184,
        "AZIMUTH": 441.32,
        "X": 41.35,
        "Y": 1.13
      },
      {
        "ID": 185,
        "AZIMUTH": 203.57,
        "X": 21.33,
        "Y": 23.56
      },
      {
        "ID": 189,
        "AZIMUTH": 361.49,
        "X": 21.51,
        "Y": 6.91
      },
      {
        "ID": 195,
        "AZIMUTH": 666.41,
        "X": 42.32,
        "Y": -46.35
      },
      {
        "ID": 198,
        "AZIMUTH": 51.45,
        "X": 4.12,
        "Y": 21.81
      },
      {
        "ID": 201,
        "AZIMUTH": 336.23,
        "X": 31.76,
        "Y": 13.49
      },
      {
        "ID": 203,
        "AZIMUTH": 601.18,
        "X": 2.8,
        "Y": 79.84
      },
      {
        "ID": 204,
        "AZIMUTH": 857.02,
        "X": 2.7,
        "Y": -18.64
      },
      {
        "ID": 206,
        "AZIMUTH": 914.21,
        "X": -1.03,
        "Y": -16.1
      },
      {
        "ID": 207,
        "AZIMUTH": 937.47,
        "X": -5.75,
        "Y": -43.24
      },
      {
        "ID": 213,
        "AZIMUTH": 76.84,
        "X": 13.9,
        "Y": 50.2
      },
      {
        "ID": 215,
        "AZIMUTH": 31.52,
        "X": 7.95,
        "Y": 72.09
      },
      {
        "ID": 216,
        "AZIMUTH": 1024.27,
        "X": -9.41,
        "Y": -19.82
      }
    ],
    "109": [
      {
        "ID": 43,
        "AZIMUTH": 296.54,
        "X": 4.53,
        "Y": 2.81
      },
      {
        "ID": 50,
        "AZIMUTH": 46.26,
        "X": 5.17,
        "Y": 31.55
      },
      {
        "ID": 51,
        "AZIMUTH": 220.26,
        "X": 2.1,
        "Y": 29.31
      },
      {
        "ID": 56,
        "AZIMUTH": 1113.85,
        "X": -7.31,
        "Y": -7.76
      },
      {
        "ID": 62,
        "AZIMUTH": 1062.73,
        "X": -14.31,
        "Y": -22.4
      },
      {
        "ID": 67,
        "AZIMUTH": 1174.67,
        "X": -72.36,
        "Y": -49.68
      },
      {
        "ID": 70,
        "AZIMUTH": 1191.72,
        "X": -38.74,
        "Y": -24.91
      },
      {
        "ID": 115,
        "AZIMUTH": 1066.66,
        "X": -1.75,
        "Y": 45.04
      },
      {
        "ID": 124,
        "AZIMUTH": 81.52,
        "X": 5.65,
        "Y": 18.49
      },
      {
        "ID": 134,
        "AZIMUTH": 103.27,
        "X": 8.5,
        "Y": 21.95
      },
      {
        "ID": 139,
        "AZIMUTH": 933.06,
        "X": 0.28,
        "Y": 38.12
      },
      {
        "ID": 141,
        "AZIMUTH": 122.01,
        "X": 12.71,
        "Y": 28.19
      },
      {
        "ID": 147,
        "AZIMUTH": 159.54,
        "X": 7.2,
        "Y": 11.49
      },
      {
        "ID": 149,
        "AZIMUTH": 141.1,
        "X": 11.43,
        "Y": 21.14
      },
      {
        "ID": 151,
        "AZIMUTH": 181.66,
        "X": 10.2,
        "Y": 13.91
      },
      {
        "ID": 156,
        "AZIMUTH": 205.03,
        "X": 15.37,
        "Y": 18.02
      },
      {
        "ID": 177,
        "AZIMUTH": 113.12,
        "X": 15.85,
        "Y": 33.71
      },
      {
        "ID": 178,
        "AZIMUTH": 390.91,
        "X": 39.97,
        "Y": 8.41
      },
      {
        "ID": 181,
        "AZIMUTH": 414.61,
        "X": 59.11,
        "Y": 8.51
      },
      {
        "ID": 182,
        "AZIMUTH": 422.44,
        "X": 51.39,
        "Y": 5.46
      },
      {
        "ID": 184,
        "AZIMUTH": 440.72,
        "X": 41.31,
        "Y": 1.12
      },
      {
        "ID": 185,
        "AZIMUTH": 194.17,
        "X": 21.28,
        "Y": 24.61
      },
      {
        "ID": 189,
        "AZIMUTH": 348.41,
        "X": 21.26,
        "Y": 7.91
      },
      {
        "ID": 195,
        "AZIMUTH": 668.73,
        "X": 41.94,
        "Y": -46.58
      },
      {
        "ID": 198,
        "AZIMUTH": 50.72,
        "X": 4.12,
        "Y": 21.82
      },
      {
        "ID": 201,
        "AZIMUTH": 332.73,
        "X": 31.26,
        "Y": 13.64
      },
      {
        "ID": 203,
        "AZIMUTH": 840.88,
        "X": 2.3,
        "Y": 81.63
      },
      {
        "ID": 204,
        "AZIMUTH": 857.12,
        "X": 2.7,
        "Y": -18.65
      },
      {
        "ID": 206,
        "AZIMUTH": 914.15,
        "X": -1.03,
        "Y": -16.08
      },
      {
        "ID": 207,
        "AZIMUTH": 937.54,
        "X": -5.77,
        "Y": -43.21
      },
      {
        "ID": 213,
        "AZIMUTH": 74.83,
        "X": 13.66,
        "Y": 51.32
      },
      {
        "ID": 215,
        "AZIMUTH": 29.32,
        "X": 7.66,
        "Y": 73.48
      },
      {
        "ID": 216,
        "AZIMUTH": 1024.52,
        "X": -9.43,
        "Y": -19.83
      },
      {
        "ID": 217,
        "AZIMUTH": 1752.73,
        "X": -12.38,
        "Y": 73.83
      }
    ],
    "110": [
      {
        "ID": 43,
        "AZIMUTH": 314.65,
        "X": 4.47,
        "Y": 2.39
      },
      {
        "ID": 50,
        "AZIMUTH": 46.3,
        "X": 5.17,
        "Y": 31.58
      },
      {
        "ID": 51,
        "AZIMUTH": 222.8,
        "X": 2.1,
        "Y": 29.32
      },
      {
        "ID": 56,
        "AZIMUTH": 1119.93,
        "X": -7.88,
        "Y": -8.04
      },
      {
        "ID": 62,
        "AZIMUTH": 1066.24,
        "X": -14.89,
        "Y": -22.57
      },
      {
        "ID": 70,
        "AZIMUTH": 1192.36,
        "X": -39.64,
        "Y": -25.38
      },
      {
        "ID": 115,
        "AZIMUTH": 1046.52,
        "X": -1.72,
        "Y": 44.97
      },
      {
        "ID": 124,
        "AZIMUTH": 81.75,
        "X": 5.66,
        "Y": 18.48
      },
      {
        "ID": 134,
        "AZIMUTH": 103.49,
        "X": 8.51,
        "Y": 21.88
      },
      {
        "ID": 139,
        "AZIMUTH": 952.56,
        "X": 0.31,
        "Y": 38.34
      },
      {
        "ID": 141,
        "AZIMUTH": 122.67,
        "X": 12.74,
        "Y": 28.15
      },
      {
        "ID": 147,
        "AZIMUTH": 161.49,
        "X": 7.24,
        "Y": 11.4
      },
      {
        "ID": 149,
        "AZIMUTH": 142.74,
        "X": 11.49,
        "Y": 21.07
      },
      {
        "ID": 151,
        "AZIMUTH": 185.35,
        "X": 10.28,
        "Y": 13.6
      },
      {
        "ID": 156,
        "AZIMUTH": 203.09,
        "X": 15.34,
        "Y": 18.17
      },
      {
        "ID": 178,
        "AZIMUTH": 392.1,
        "X": 39.84,
        "Y": 8.28
      },
      {
        "ID": 181,
        "AZIMUTH": 411.94,
        "X": 58.94,
        "Y": 8.38
      },
      {
        "ID": 182,
        "AZIMUTH": 422.22,
        "X": 51.38,
        "Y": 5.35
      },
      {
        "ID": 184,
        "AZIMUTH": 441.56,
        "X": 41.3,
        "Y": 1.1
      },
      {
        "ID": 189,
        "AZIMUTH": 335.32,
        "X": 21.02,
        "Y": 8.91
      },
      {
        "ID": 195,
        "AZIMUTH": 665.79,
        "X": 42.49,
        "Y": -46.36
      },
      {
        "ID": 198,
        "AZIMUTH": 50.76,
        "X": 4.12,
        "Y": 21.8
      },
      {
        "ID": 201,
        "AZIMUTH": 337.19,
        "X": 31.99,
        "Y": 13.76
      },
      {
        "ID": 203,
        "AZIMUTH": 1010.46,
        "X": 1.84,
        "Y": 83.25
      },
      {
        "ID": 204,
        "AZIMUTH": 856.54,
        "X": 2.72,
        "Y": -18.63
      },
      {
        "ID": 206,
        "AZIMUTH": 914.47,
        "X": -1.05,
        "Y": -16.1
      },
      {
        "ID": 207,
        "AZIMUTH": 937.63,
        "X": -5.75,
        "Y": -43.26
      },
      {
        "ID": 213,
        "AZIMUTH": 72.15,
        "X": 13.58,
        "Y": 52.57
      },
      {
        "ID": 215,
        "AZIMUTH": 104.6,
        "X": 7.12,
        "Y": 75.17
      },
      {
        "ID": 216,
        "AZIMUTH": 1023.99,
        "X": -9.39,
        "Y": -19.82
      },
      {
        "ID": 217,
        "AZIMUTH": 1751.08,
        "X": -12.21,
        "Y": 72.92
      }
    ],
    "111": [
      {
        "ID": 43,
        "AZIMUTH": 330.58,
        "X": 4.38,
        "Y": 2.03
      },
      {
        "ID": 50,
        "AZIMUTH": 46.51,
        "X": 5.18,
        "Y": 31.52
      },
      {
        "ID": 51,
        "AZIMUTH": 231.19,
        "X": 2.1,
        "Y": 29.32
      },
      {
        "ID": 56,
        "AZIMUTH": 1125.25,
        "X": -8.47,
        "Y": -8.33
      },
      {
        "ID": 62,
        "AZIMUTH": 1068.69,
        "X": -15.19,
        "Y": -22.7
      },
      {
        "ID": 70,
        "AZIMUTH": 1192.37,
        "X": -40.4,
        "Y": -25.77
      },
      {
        "ID": 115,
        "AZIMUTH": 1092.23,
        "X": -1.71,
        "Y": 44.95
      },
      {
        "ID": 124,
        "AZIMUTH": 81.67,
        "X": 5.66,
        "Y": 18.49
      },
      {
        "ID": 134,
        "AZIMUTH": 103.98,
        "X": 8.52,
        "Y": 21.77
      },
      {
        "ID": 139,
        "AZIMUTH": 980.0,
        "X": 0.31,
        "Y": 38.43
      },
      {
        "ID": 141,
        "AZIMUTH": 122.07,
        "X": 12.65,
        "Y": 27.95
      },
      {
        "ID": 147,
        "AZIMUTH": 162.84,
        "X": 7.27,
        "Y": 11.33
      },
      {
        "ID": 149,
        "AZIMUTH": 143.54,
        "X": 11.51,
        "Y": 20.96
      },
      {
        "ID": 151,
        "AZIMUTH": 189.08,
        "X": 10.35,
        "Y": 13.35
      },
      {
        "ID": 156,
        "AZIMUTH": 201.23,
        "X": 15.34,
        "Y": 18.3
      },
      {
        "ID": 178,
        "AZIMUTH": 392.43,
        "X": 39.71,
        "Y": 8.21
      },
      {
        "ID": 181,
        "AZIMUTH": 413.25,
        "X": 58.84,
        "Y": 8.33
      },
      {
        "ID": 182,
        "AZIMUTH": 422.03,
        "X": 51.28,
        "Y": 5.34
      },
      {
        "ID": 184,
        "AZIMUTH": 441.58,
        "X": 41.31,
        "Y": 1.11
      },
      {
        "ID": 189,
        "AZIMUTH": 322.45,
        "X": 20.76,
        "Y": 9.95
      },
      {
        "ID": 195,
        "AZIMUTH": 664.94,
        "X": 42.62,
        "Y": -46.18
      },
      {
        "ID": 198,
        "AZIMUTH": 51.77,
        "X": 4.12,
        "Y": 21.81
      },
      {
        "ID": 201,
        "AZIMUTH": 336.78,
        "X": 32.03,
        "Y": 13.6
      },
      {
        "ID": 203,
        "AZIMUTH": 1125.71,
        "X": 1.63,
        "Y": 84.76
      },
      {
        "ID": 204,
        "AZIMUTH": 856.92,
        "X": 2.72,
        "Y": -18.64
      },
      {
        "ID": 206,
        "AZIMUTH": 914.21,
        "X": -1.05,
        "Y": -16.1
      },
      {
        "ID": 207,
        "AZIMUTH": 937.68,
        "X": -5.74,
        "Y": -43.28
      },
      {
        "ID": 213,
        "AZIMUTH": 70.9,
        "X": 13.5,
        "Y": 53.87
      },
      {
        "ID": 215,
        "AZIMUTH": 42.94,
        "X": 7.11,
        "Y": 75.83
      },
      {
        "ID": 216,
        "AZIMUTH": 1023.9,
        "X": -9.36,
        "Y": -19.81
      },
      {
        "ID": 217,
        "AZIMUTH": 1752.88,
        "X": -11.86,
        "Y": 71.91
      }
    ],
    "112": [
      {
        "ID": 43,
        "AZIMUTH": 349.15,
        "X": 4.26,
        "Y": 1.65
      },
      {
        "ID": 50,
        "AZIMUTH": 45.58,
        "X": 5.18,
        "Y": 31.57
      },
      {
        "ID": 51,
        "AZIMUTH": 202.76,
        "X": 2.12,
        "Y": 29.3
      },
      {
        "ID": 56,
        "AZIMUTH": 1130.58,
        "X": -9.11,
        "Y": -8.61
      },
      {
        "ID": 62,
        "AZIMUTH": 1069.24,
        "X": -15.23,
        "Y": -22.73
      },
      {
        "ID": 70,
        "AZIMUTH": 1192.96,
        "X": -41.21,
        "Y": -26.2
      },
      {
        "ID": 115,
        "AZIMUTH": 1069.33,
        "X": -1.74,
        "Y": 44.97
      },
      {
        "ID": 124,
        "AZIMUTH": 82.09,
        "X": 5.67,
        "Y": 18.47
      },
      {
        "ID": 134,
        "AZIMUTH": 104.92,
        "X": 8.55,
        "Y": 21.61
      },
      {
        "ID": 139,
        "AZIMUTH": 976.27,
        "X": 0.32,
        "Y": 38.35
      },
      {
        "ID": 141,
        "AZIMUTH": 122.8,
        "X": 12.64,
        "Y": 27.9
      },
      {
        "ID": 147,
        "AZIMUTH": 164.05,
        "X": 7.29,
        "Y": 11.27
      },
      {
        "ID": 149,
        "AZIMUTH": 144.21,
        "X": 11.54,
        "Y": 20.93
      },
      {
        "ID": 151,
        "AZIMUTH": 192.56,
        "X": 10.41,
        "Y": 13.09
      },
      {
        "ID": 156,
        "AZIMUTH": 199.41,
        "X": 15.33,
        "Y": 18.46
      },
      {
        "ID": 177,
        "AZIMUTH": 89.7,
        "X": 13.5,
        "Y": 38.33
      },
      {
        "ID": 178,
        "AZIMUTH": 392.23,
        "X": 39.69,
        "Y": 8.2
      },
      {
        "ID": 181,
        "AZIMUTH": 413.34,
        "X": 58.9,
        "Y": 8.34
      },
      {
        "ID": 182,
        "AZIMUTH": 422.47,
        "X": 51.3,
        "Y": 5.39
      },
      {
        "ID": 184,
        "AZIMUTH": 441.52,
        "X": 41.28,
        "Y": 1.1
      },
      {
        "ID": 189,
        "AZIMUTH": 309.58,
        "X": 20.51,
        "Y": 10.98
      },
      {
        "ID": 195,
        "AZIMUTH": 665.13,
        "X": 42.61,
        "Y": -46.16
      },
      {
        "ID": 198,
        "AZIMUTH": 48.64,
        "X": 4.13,
        "Y": 21.8
      },
      {
        "ID": 201,
        "AZIMUTH": 334.16,
        "X": 31.57,
        "Y": 13.56
      },
      {
        "ID": 203,
        "AZIMUTH": 1303.04,
        "X": 1.09,
        "Y": 86.59
      },
      {
        "ID": 204,
        "AZIMUTH": 857.05,
        "X": 2.71,
        "Y": -18.64
      },
      {
        "ID": 206,
        "AZIMUTH": 914.0,
        "X": -1.03,
        "Y": -16.09
      },
      {
        "ID": 207,
        "AZIMUTH": 938.19,
        "X": -5.81,
        "Y": -43.22
      },
      {
        "ID": 213,
        "AZIMUTH": 68.98,
        "X": 13.39,
        "Y": 55.1
      },
      {
        "ID": 215,
        "AZIMUTH": 23.01,
        "X": 6.84,
        "Y": 77.03
      },
      {
        "ID": 216,
        "AZIMUTH": 1023.84,
        "X": -9.36,
        "Y": -19.84
      },
      {
        "ID": 217,
        "AZIMUTH": 1758.37,
        "X": -11.43,
        "Y": 70.33
      }
    ],
    "113": [
      {
        "ID": 43,
        "AZIMUTH": 367.38,
        "X": 4.15,
        "Y": 1.3
      },
      {
        "ID": 50,
        "AZIMUTH": 46.55,
        "X": 5.19,
        "Y": 31.51
      },
      {
        "ID": 51,
        "AZIMUTH": 217.38,
        "X": 2.1,
        "Y": 29.31
      },
      {
        "ID": 56,
        "AZIMUTH": 1135.12,
        "X": -9.7,
        "Y": -8.89
      },
      {
        "ID": 62,
        "AZIMUTH": 1069.32,
        "X": -15.2,
        "Y": -22.71
      },
      {
        "ID": 115,
        "AZIMUTH": 994.92,
        "X": -1.78,
        "Y": 45.06
      },
      {
        "ID": 124,
        "AZIMUTH": 82.19,
        "X": 5.67,
        "Y": 18.43
      },
      {
        "ID": 134,
        "AZIMUTH": 105.31,
        "X": 8.58,
        "Y": 21.48
      },
      {
        "ID": 139,
        "AZIMUTH": 940.07,
        "X": 0.3,
        "Y": 38.2
      },
      {
        "ID": 141,
        "AZIMUTH": 123.66,
        "X": 12.74,
        "Y": 28.08
      },
      {
        "ID": 147,
        "AZIMUTH": 164.46,
        "X": 7.29,
        "Y": 11.21
      },
      {
        "ID": 149,
        "AZIMUTH": 145.15,
        "X": 11.55,
        "Y": 20.84
      },
      {
        "ID": 151,
        "AZIMUTH": 196.51,
        "X": 10.49,
        "Y": 12.81
      },
      {
        "ID": 156,
        "AZIMUTH": 197.59,
        "X": 15.31,
        "Y": 18.61
      },
      {
        "ID": 177,
        "AZIMUTH": 89.59,
        "X": 13.13,
        "Y": 39.55
      },
      {
        "ID": 178,
        "AZIMUTH": 392.25,
        "X": 39.74,
        "Y": 8.26
      },
      {
        "ID": 181,
        "AZIMUTH": 410.44,
        "X": 59.04,
        "Y": 8.49
      },
      {
        "ID": 182,
        "AZIMUTH": 422.93,
        "X": 51.32,
        "Y": 5.35
      },
      {
        "ID": 184,
        "AZIMUTH": 440.9,
        "X": 41.37,
        "Y": 1.16
      },
      {
        "ID": 189,
        "AZIMUTH": 296.44,
        "X": 20.23,
        "Y": 12.03
      },
      {
        "ID": 195,
        "AZIMUTH": 668.6,
        "X": 41.97,
        "Y": -46.53
      },
      {
        "ID": 198,
        "AZIMUTH": 48.4,
        "X": 4.14,
        "Y": 21.78
      },
      {
        "ID": 201,
        "AZIMUTH": 328.82,
        "X": 30.74,
        "Y": 13.74
      },
      {
        "ID": 203,
        "AZIMUTH": 1297.98,
        "X": 0.49,
        "Y": 88.27
      },
      {
        "ID": 204,
        "AZIMUTH": 856.89,
        "X": 2.71,
        "Y": -18.64
      },
      {
        "ID": 206,
        "AZIMUTH": 914.07,
        "X": -1.04,
        "Y": -16.08
      },
      {
        "ID": 207,
        "AZIMUTH": 937.52,
        "X": -5.78,
        "Y": -43.22
      },
      {
        "ID": 215,
        "AZIMUTH": 396.65,
        "X": 6.1,
        "Y": 79.12
      },
      {
        "ID": 216,
        "AZIMUTH": 1024.03,
        "X": -9.37,
        "Y": -19.82
      },
      {
        "ID": 217,
        "AZIMUTH": 1763.27,
        "X": -11.05,
        "Y": 68.95
      },
      {
        "ID": 218,
        "AZIMUTH": 681.83,
        "X": 51.03,
        "Y": -56.49
      }
    ],
    "114": [
      {
        "ID": 43,
        "AZIMUTH": 384.27,
        "X": 4.02,
        "Y": 1.01
      },
      {
        "ID": 50,
        "AZIMUTH": 46.64,
        "X": 5.19,
        "Y": 31.5
      },
      {
        "ID": 51,
        "AZIMUTH": 228.21,
        "X": 2.11,
        "Y": 29.31
      },
      {
        "ID": 56,
        "AZIMUTH": 1140.36,
        "X": -10.37,
        "Y": -9.19
      },
      {
        "ID": 62,
        "AZIMUTH": 1068.91,
        "X": -15.19,
        "Y": -22.71
      },
      {
        "ID": 115,
        "AZIMUTH": 1036.04,
        "X": -1.65,
        "Y": 45.02
      },
      {
        "ID": 124,
        "AZIMUTH": 82.66,
        "X": 5.67,
        "Y": 18.4
      },
      {
        "ID": 134,
        "AZIMUTH": 105.69,
        "X": 8.58,
        "Y": 21.34
      },
      {
        "ID": 139,
        "AZIMUTH": 943.22,
        "X": 0.31,
        "Y": 38.09
      },
      {
        "ID": 141,
        "AZIMUTH": 123.85,
        "X": 12.76,
        "Y": 28.19
      },
      {
        "ID": 147,
        "AZIMUTH": 165.59,
        "X": 7.32,
        "Y": 11.13
      },
      {
        "ID": 149,
        "AZIMUTH": 146.31,
        "X": 11.59,
        "Y": 20.71
      },
      {
        "ID": 151,
        "AZIMUTH": 199.9,
        "X": 10.54,
        "Y": 12.52
      },
      {
        "ID": 156,
        "AZIMUTH": 194.28,
        "X": 15.2,
        "Y": 18.96
      },
      {
        "ID": 177,
        "AZIMUTH": 89.77,
        "X": 12.92,
        "Y": 40.61
      },
      {
        "ID": 178,
        "AZIMUTH": 392.78,
        "X": 39.76,
        "Y": 8.25
      },
      {
        "ID": 181,
        "AZIMUTH": 411.79,
        "X": 58.97,
        "Y": 8.46
      },
      {
        "ID": 182,
        "AZIMUTH": 422.82,
        "X": 51.26,
        "Y": 5.32
      },
      {
        "ID": 184,
        "AZIMUTH": 441.03,
        "X": 41.35,
        "Y": 1.15
      },
      {
        "ID": 189,
        "AZIMUTH": 284.26,
        "X": 19.96,
        "Y": 13.03
      },
      {
        "ID": 195,
        "AZIMUTH": 669.71,
        "X": 41.68,
        "Y": -46.63
      },
      {
        "ID": 198,
        "AZIMUTH": 51.82,
        "X": 4.14,
        "Y": 21.8
      },
      {
        "ID": 201,
        "AZIMUTH": 324.11,
        "X": 30.05,
        "Y": 14.02
      },
      {
        "ID": 203,
        "AZIMUTH": 1282.08,
        "X": 0.18,
        "Y": 89.7
      },
      {
        "ID": 204,
        "AZIMUTH": 856.78,
        "X": 2.71,
        "Y": -18.64
      },
      {
        "ID": 206,
        "AZIMUTH": 914.05,
        "X": -1.03,
        "Y": -16.1
      },
      {
        "ID": 207,
        "AZIMUTH": 937.42,
        "X": -5.75,
        "Y": -43.21
      },
      {
        "ID": 215,
        "AZIMUTH": 116.7,
        "X": 6.22,
        "Y": 79.98
      },
      {
        "ID": 216,
        "AZIMUTH": 1023.6,
        "X": -9.35,
        "Y": -19.81
      },
      {
        "ID": 217,
        "AZIMUTH": 1758.86,
        "X": -10.68,
        "Y": 68.19
      },
      {
        "ID": 218,
        "AZIMUTH": 683.54,
        "X": 50.95,
        "Y": -56.99
      },
      {
        "ID": 220,
        "AZIMUTH": 1099.85,
        "X": -22.24,
        "Y": -26.69
      },
      {
        "ID": 221,
        "AZIMUTH": 154.23,
        "X": 18.87,
        "Y": 31.86
      }
    ],
    "115": [
      {
        "ID": 43,
        "AZIMUTH": 401.77,
        "X": 3.92,
        "Y": 0.74
      },
      {
        "ID": 50,
        "AZIMUTH": 46.59,
        "X": 5.19,
        "Y": 31.51
      },
      {
        "ID": 51,
        "AZIMUTH": 228.05,
        "X": 2.1,
        "Y": 29.3
      },
      {
        "ID": 56,
        "AZIMUTH": 1144.49,
        "X": -11.0,
        "Y": -9.48
      },
      {
        "ID": 62,
        "AZIMUTH": 1068.59,
        "X": -15.15,
        "Y": -22.7
      },
      {
        "ID": 115,
        "AZIMUTH": 1055.73,
        "X": -1.65,
        "Y": 44.95
      },
      {
        "ID": 124,
        "AZIMUTH": 83.05,
        "X": 5.69,
        "Y": 18.36
      },
      {
        "ID": 134,
        "AZIMUTH": 106.08,
        "X": 8.6,
        "Y": 21.23
      },
      {
        "ID": 139,
        "AZIMUTH": 906.76,
        "X": 0.33,
        "Y": 37.98
      },
      {
        "ID": 141,
        "AZIMUTH": 124.67,
        "X": 12.82,
        "Y": 28.14
      },
      {
        "ID": 147,
        "AZIMUTH": 167.51,
        "X": 7.35,
        "Y": 11.03
      },
      {
        "ID": 149,
        "AZIMUTH": 146.6,
        "X": 11.6,
        "Y": 20.62
      },
      {
        "ID": 151,
        "AZIMUTH": 203.95,
        "X": 10.63,
        "Y": 12.25
      },
      {
        "ID": 156,
        "AZIMUTH": 191.05,
        "X": 15.07,
        "Y": 19.32
      },
      {
        "ID": 177,
        "AZIMUTH": 87.43,
        "X": 12.56,
        "Y": 41.85
      },
      {
        "ID": 178,
        "AZIMUTH": 392.74,
        "X": 39.79,
        "Y": 8.25
      },
      {
        "ID": 181,
        "AZIMUTH": 409.36,
        "X": 59.06,
        "Y": 8.45
      },
      {
        "ID": 182,
        "AZIMUTH": 422.23,
        "X": 51.35,
        "Y": 5.34
      },
      {
        "ID": 184,
        "AZIMUTH": 441.68,
        "X": 41.29,
        "Y": 1.09
      },
      {
        "ID": 189,
        "AZIMUTH": 271.86,
        "X": 19.68,
        "Y": 14.08
      },
      {
        "ID": 195,
        "AZIMUTH": 669.01,
        "X": 41.81,
        "Y": -46.67
      },
      {
        "ID": 198,
        "AZIMUTH": 53.19,
        "X": 4.15,
        "Y": 21.81
      },
      {
        "ID": 201,
        "AZIMUTH": 321.03,
        "X": 29.66,
        "Y": 14.22
      },
      {
        "ID": 203,
        "AZIMUTH": 1308.86,
        "X": -0.24,
        "Y": 91.25
      },
      {
        "ID": 204,
        "AZIMUTH": 856.58,
        "X": 2.72,
        "Y": -18.63
      },
      {
        "ID": 206,
        "AZIMUTH": 914.57,
        "X": -1.05,
        "Y": -16.11
      },
      {
        "ID": 207,
        "AZIMUTH": 936.44,
        "X": -5.69,
        "Y": -43.31
      },
      {
        "ID": 215,
        "AZIMUTH": 22.23,
        "X": 5.93,
        "Y": 81.21
      },
      {
        "ID": 216,
        "AZIMUTH": 1023.51,
        "X": -9.36,
        "Y": -19.81
      },
      {
        "ID": 217,
        "AZIMUTH": 1757.97,
        "X": -10.34,
        "Y": 67.16
      },
      {
        "ID": 218,
        "AZIMUTH": 685.22,
        "X": 50.89,
        "Y": -57.52
      },
      {
        "ID": 220,
        "AZIMUTH": 1100.71,
        "X": -22.2,
        "Y": -26.65
      },
      {
        "ID": 221,
        "AZIMUTH": 148.39,
        "X": 18.55,
        "Y": 33.05
      }
    ],
    "116": [
      {
        "ID": 43,
        "AZIMUTH": 422.16,
        "X": 3.81,
        "Y": 0.44
      },
      {
        "ID": 50,
        "AZIMUTH": 46.36,
        "X": 5.19,
        "Y": 31.46
      },
      {
        "ID": 51,
        "AZIMUTH": 221.47,
        "X": 2.12,
        "Y": 29.24
      },
      {
        "ID": 56,
        "AZIMUTH": 1147.58,
        "X": -11.62,
        "Y": -9.79
      },
      {
        "ID": 62,
        "AZIMUTH": 1069.02,
        "X": -15.17,
        "Y": -22.71
      },
      {
        "ID": 115,
        "AZIMUTH": 1027.73,
        "X": -1.69,
        "Y": 45.02
      },
      {
        "ID": 124,
        "AZIMUTH": 83.02,
        "X": 5.69,
        "Y": 18.36
      },
      {
        "ID": 134,
        "AZIMUTH": 106.8,
        "X": 8.62,
        "Y": 21.04
      },
      {
        "ID": 139,
        "AZIMUTH": 909.9,
        "X": 0.3,
        "Y": 38.09
      },
      {
        "ID": 141,
        "AZIMUTH": 124.9,
        "X": 12.88,
        "Y": 28.13
      },
      {
        "ID": 147,
        "AZIMUTH": 170.94,
        "X": 7.4,
        "Y": 10.85
      },
      {
        "ID": 149,
        "AZIMUTH": 147.96,
        "X": 11.64,
        "Y": 20.5
      },
      {
        "ID": 151,
        "AZIMUTH": 208.92,
        "X": 10.72,
        "Y": 11.94
      },
      {
        "ID": 156,
        "AZIMUTH": 184.98,
        "X": 14.81,
        "Y": 19.77
      },
      {
        "ID": 177,
        "AZIMUTH": 84.49,
        "X": 12.3,
        "Y": 43.03
      },
      {
        "ID": 178,
        "AZIMUTH": 393.14,
        "X": 39.72,
        "Y": 8.2
      },
      {
        "ID": 181,
        "AZIMUTH": 412.71,
        "X": 58.88,
        "Y": 8.36
      },
      {
        "ID": 182,
        "AZIMUTH": 421.62,
        "X": 51.27,
        "Y": 5.35
      },
      {
        "ID": 184,
        "AZIMUTH": 441.44,
        "X": 41.31,
        "Y": 1.09
      },
      {
        "ID": 189,
        "AZIMUTH": 260.99,
        "X": 19.43,
        "Y": 15.09
      },
      {
        "ID": 195,
        "AZIMUTH": 665.77,
        "X": 42.47,
        "Y": -46.28
      },
      {
        "ID": 201,
        "AZIMUTH": 318.36,
        "X": 29.33,
        "Y": 14.38
      },
      {
        "ID": 204,
        "AZIMUTH": 856.86,
        "X": 2.72,
        "Y": -18.64
      },
      {
        "ID": 206,
        "AZIMUTH": 914.03,
        "X": -1.03,
        "Y": -16.09
      },
      {
        "ID": 207,
        "AZIMUTH": 937.27,
        "X": -5.72,
        "Y": -43.3
      },
      {
        "ID": 215,
        "AZIMUTH": -52.74,
        "X": 5.69,
        "Y": 82.44
      },
      {
        "ID": 216,
        "AZIMUTH": 1023.75,
        "X": -9.35,
        "Y": -19.83
      },
      {
        "ID": 217,
        "AZIMUTH": 1763.64,
        "X": -10.05,
        "Y": 65.53
      },
      {
        "ID": 220,
        "AZIMUTH": 1099.55,
        "X": -22.12,
        "Y": -26.66
      },
      {
        "ID": 221,
        "AZIMUTH": 142.36,
        "X": 18.19,
        "Y": 34.12
      }
    ],
    "117": [
      {
        "ID": 43,
        "AZIMUTH": 446.23,
        "X": 3.68,
        "Y": 0.1
      },
      {
        "ID": 50,
        "AZIMUTH": 46.51,
        "X": 5.2,
        "Y": 31.44
      },
      {
        "ID": 51,
        "AZIMUTH": 208.91,
        "X": 2.13,
        "Y": 29.26
      },
      {
        "ID": 56,
        "AZIMUTH": 1151.08,
        "X": -12.28,
        "Y": -10.1
      },
      {
        "ID": 62,
        "AZIMUTH": 1068.9,
        "X": -15.17,
        "Y": -22.7
      },
      {
        "ID": 115,
        "AZIMUTH": 1020.22,
        "X": -1.62,
        "Y": 44.95
      },
      {
        "ID": 124,
        "AZIMUTH": 83.0,
        "X": 5.67,
        "Y": 18.32
      },
      {
        "ID": 134,
        "AZIMUTH": 108.21,
        "X": 8.64,
        "Y": 20.89
      },
      {
        "ID": 139,
        "AZIMUTH": 900.28,
        "X": 0.35,
        "Y": 37.99
      },
      {
        "ID": 141,
        "AZIMUTH": 125.88,
        "X": 12.91,
        "Y": 28.2
      },
      {
        "ID": 147,
        "AZIMUTH": 173.5,
        "X": 7.44,
        "Y": 10.66
      },
      {
        "ID": 149,
        "AZIMUTH": 149.41,
        "X": 11.67,
        "Y": 20.39
      },
      {
        "ID": 151,
        "AZIMUTH": 213.0,
        "X": 10.8,
        "Y": 11.65
      },
      {
        "ID": 156,
        "AZIMUTH": 183.03,
        "X": 14.71,
        "Y": 19.87
      },
      {
        "ID": 177,
        "AZIMUTH": 82.26,
        "X": 12.1,
        "Y": 44.02
      },
      {
        "ID": 178,
        "AZIMUTH": 392.73,
        "X": 39.74,
        "Y": 8.22
      },
      {
        "ID": 181,
        "AZIMUTH": 411.74,
        "X": 59.08,
        "Y": 8.48
      },
      {
        "ID": 182,
        "AZIMUTH": 422.59,
        "X": 51.29,
        "Y": 5.32
      },
      {
        "ID": 184,
        "AZIMUTH": 441.58,
        "X": 41.29,
        "Y": 1.1
      },
      {
        "ID": 189,
        "AZIMUTH": 250.73,
        "X": 19.2,
        "Y": 16.04
      },
      {
        "ID": 195,
        "AZIMUTH": 667.79,
        "X": 42.04,
        "Y": -46.55
      },
      {
        "ID": 201,
        "AZIMUTH": 316.32,
        "X": 29.07,
        "Y": 14.54
      },
      {
        "ID": 204,
        "AZIMUTH": 856.89,
        "X": 2.71,
        "Y": -18.63
      },
      {
        "ID": 206,
        "AZIMUTH": 914.63,
        "X": -1.06,
        "Y": -16.11
      },
      {
        "ID": 207,
        "AZIMUTH": 936.53,
        "X": -5.72,
        "Y": -43.3
      },
      {
        "ID": 216,
        "AZIMUTH": 1023.58,
        "X": -9.37,
        "Y": -19.83
      },
      {
        "ID": 217,
        "AZIMUTH": 1763.92,
        "X": -9.7,
        "Y": 64.24
      },
      {
        "ID": 220,
        "AZIMUTH": 1099.88,
        "X": -22.09,
        "Y": -26.62
      },
      {
        "ID": 221,
        "AZIMUTH": 138.67,
        "X": 17.95,
        "Y": 34.83
      },
      {
        "ID": 223,
        "AZIMUTH": 1188.76,
        "X": -44.79,
        "Y": -28.38
      }
    ],
    "118": [
      {
        "ID": 43,
        "AZIMUTH": 468.99,
        "X": 3.54,
        "Y": -0.2
      },
      {
        "ID": 50,
        "AZIMUTH": 45.4,
        "X": 5.18,
        "Y": 31.48
      },
      {
        "ID": 51,
        "AZIMUTH": 213.87,
        "X": 2.11,
        "Y": 29.25
      },
      {
        "ID": 56,
        "AZIMUTH": 1154.13,
        "X": -12.92,
        "Y": -10.41
      },
      {
        "ID": 62,
        "AZIMUTH": 1068.84,
        "X": -15.17,
        "Y": -22.7
      },
      {
        "ID": 115,
        "AZIMUTH": 1053.14,
        "X": -1.56,
        "Y": 44.94
      },
      {
        "ID": 124,
        "AZIMUTH": 83.19,
        "X": 5.68,
        "Y": 18.3
      },
      {
        "ID": 134,
        "AZIMUTH": 109.19,
        "X": 8.68,
        "Y": 20.71
      },
      {
        "ID": 139,
        "AZIMUTH": 876.07,
        "X": 0.32,
        "Y": 38.04
      },
      {
        "ID": 141,
        "AZIMUTH": 126.05,
        "X": 12.79,
        "Y": 28.04
      },
      {
        "ID": 147,
        "AZIMUTH": 178.05,
        "X": 7.5,
        "Y": 10.42
      },
      {
        "ID": 149,
        "AZIMUTH": 150.86,
        "X": 11.71,
        "Y": 20.26
      },
      {
        "ID": 151,
        "AZIMUTH": 217.84,
        "X": 10.88,
        "Y": 11.33
      },
      {
        "ID": 156,
        "AZIMUTH": 184.11,
        "X": 14.7,
        "Y": 19.76
      },
      {
        "ID": 177,
        "AZIMUTH": 81.29,
        "X": 11.97,
        "Y": 45.01
      },
      {
        "ID": 178,
        "AZIMUTH": 392.34,
        "X": 39.95,
        "Y": 8.37
      },
      {
        "ID": 181,
        "AZIMUTH": 413.23,
        "X": 59.15,
        "Y": 8.49
      },
      {
        "ID": 182,
        "AZIMUTH": 422.49,
        "X": 51.36,
        "Y": 5.42
      },
      {
        "ID": 184,
        "AZIMUTH": 440.75,
        "X": 41.36,
        "Y": 1.15
      },
      {
        "ID": 189,
        "AZIMUTH": 243.4,
        "X": 19.11,
        "Y": 16.73
      },
      {
        "ID": 195,
        "AZIMUTH": 669.37,
        "X": 41.89,
        "Y": -46.73
      },
      {
        "ID": 201,
        "AZIMUTH": 312.3,
        "X": 28.68,
        "Y": 14.77
      },
      {
        "ID": 204,
        "AZIMUTH": 856.73,
        "X": 2.72,
        "Y": -18.65
      },
      {
        "ID": 206,
        "AZIMUTH": 914.11,
        "X": -1.04,
        "Y": -16.09
      },
      {
        "ID": 207,
        "AZIMUTH": 937.67,
        "X": -5.73,
        "Y": -43.26
      },
      {
        "ID": 216,
        "AZIMUTH": 1023.53,
        "X": -9.35,
        "Y": -19.81
      },
      {
        "ID": 217,
        "AZIMUTH": 1762.17,
        "X": -9.57,
        "Y": 63.08
      },
      {
        "ID": 220,
        "AZIMUTH": 1100.18,
        "X": -22.14,
        "Y": -26.65
      },
      {
        "ID": 221,
        "AZIMUTH": 135.78,
        "X": 17.88,
        "Y": 35.55
      },
      {
        "ID": 223,
        "AZIMUTH": 1188.04,
        "X": -45.6,
        "Y": -28.91
      },
      {
        "ID": 224,
        "AZIMUTH": 1119.91,
        "X": -31.03,
        "Y": -32.37
      }
    ],
    "119": [
      {
        "ID": 43,
        "AZIMUTH": 494.75,
        "X": 3.38,
        "Y": -0.51
      },
      {
        "ID": 50,
        "AZIMUTH": 46.02,
        "X": 5.2,
        "Y": 31.41
      },
      {
        "ID": 51,
        "AZIMUTH": 210.19,
        "X": 2.13,
        "Y": 29.22
      },
      {
        "ID": 56,
        "AZIMUTH": 1156.92,
        "X": -13.61,
        "Y": -10.72
      },
      {
        "ID": 62,
        "AZIMUTH": 1069.07,
        "X": -15.18,
        "Y": -22.7
      },
      {
        "ID": 115,
        "AZIMUTH": 1094.49,
        "X": -1.66,
        "Y": 44.94
      },
      {
        "ID": 124,
        "AZIMUTH": 83.4,
        "X": 5.69,
        "Y": 18.25
      },
      {
        "ID": 134,
        "AZIMUTH": 110.24,
        "X": 8.69,
        "Y": 20.54
      },
      {
        "ID": 139,
        "AZIMUTH": 831.25,
        "X": 0.35,
        "Y": 38.01
      },
      {
        "ID": 141,
        "AZIMUTH": 127.34,
        "X": 13.03,
        "Y": 28.05
      },
      {
        "ID": 147,
        "AZIMUTH": 181.78,
        "X": 7.54,
        "Y": 10.19
      },
      {
        "ID": 149,
        "AZIMUTH": 152.52,
        "X": 11.75,
        "Y": 20.01
      },
      {
        "ID": 151,
        "AZIMUTH": 223.38,
        "X": 10.99,
        "Y": 10.99
      },
      {
        "ID": 156,
        "AZIMUTH": 186.41,
        "X": 14.72,
        "Y": 19.56
      },
      {
        "ID": 177,
        "AZIMUTH": 82.68,
        "X": 11.86,
        "Y": 46.11
      },
      {
        "ID": 178,
        "AZIMUTH": 392.74,
        "X": 39.75,
        "Y": 8.23
      },
      {
        "ID": 181,
        "AZIMUTH": 410.78,
        "X": 59.04,
        "Y": 8.47
      },
      {
        "ID": 182,
        "AZIMUTH": 422.17,
        "X": 51.31,
        "Y": 5.37
      },
      {
        "ID": 184,
        "AZIMUTH": 441.21,
        "X": 41.33,
        "Y": 1.11
      },
      {
        "ID": 189,
        "AZIMUTH": 234.4,
        "X": 19.11,
        "Y": 17.55
      },
      {
        "ID": 195,
        "AZIMUTH": 669.6,
        "X": 41.79,
        "Y": -46.74
      },
      {
        "ID": 201,
        "AZIMUTH": 309.38,
        "X": 28.41,
        "Y": 14.97
      },
      {
        "ID": 204,
        "AZIMUTH": 856.92,
        "X": 2.72,
        "Y": -18.64
      },
      {
        "ID": 206,
        "AZIMUTH": 913.94,
        "X": -1.03,
        "Y": -16.1
      },
      {
        "ID": 207,
        "AZIMUTH": 937.53,
        "X": -5.73,
        "Y": -43.28
      },
      {
        "ID": 216,
        "AZIMUTH": 1023.73,
        "X": -9.35,
        "Y": -19.82
      },
      {
        "ID": 217,
        "AZIMUTH": 1761.6,
        "X": -9.21,
        "Y": 62.05
      },
      {
        "ID": 220,
        "AZIMUTH": 1098.93,
        "X": -22.07,
        "Y": -26.63
      },
      {
        "ID": 221,
        "AZIMUTH": 133.58,
        "X": 17.94,
        "Y": 36.58
      },
      {
        "ID": 223,
        "AZIMUTH": 1182.1,
        "X": -46.2,
        "Y": -29.21
      },
      {
        "ID": 224,
        "AZIMUTH": 1121.31,
        "X": -31.07,
        "Y": -32.37
      }
    ],
    "120": [
      {
        "ID": 43,
        "AZIMUTH": 521.59,
        "X": 3.22,
        "Y": -0.82
      },
      {
        "ID": 50,
        "AZIMUTH": 46.24,
        "X": 5.22,
        "Y": 31.38
      },
      {
        "ID": 51,
        "AZIMUTH": 206.53,
        "X": 2.13,
        "Y": 29.17
      },
      {
        "ID": 56,
        "AZIMUTH": 1159.87,
        "X": -14.33,
        "Y": -11.04
      },
      {
        "ID": 62,
        "AZIMUTH": 1068.78,
        "X": -15.18,
        "Y": -22.71
      },
      {
        "ID": 115,
        "AZIMUTH": 1044.0,
        "X": -1.62,
        "Y": 44.93
      },
      {
        "ID": 124,
        "AZIMUTH": 83.97,
        "X": 5.68,
        "Y": 18.2
      },
      {
        "ID": 134,
        "AZIMUTH": 111.59,
        "X": 8.73,
        "Y": 20.35
      },
      {
        "ID": 139,
        "AZIMUTH": 834.71,
        "X": 0.35,
        "Y": 37.9
      },
      {
        "ID": 141,
        "AZIMUTH": 128.14,
        "X": 13.26,
        "Y": 27.41
      },
      {
        "ID": 147,
        "AZIMUTH": 186.82,
        "X": 7.61,
        "Y": 9.86
      },
      {
        "ID": 149,
        "AZIMUTH": 153.64,
        "X": 11.79,
        "Y": 19.92
      },
      {
        "ID": 151,
        "AZIMUTH": 228.35,
        "X": 11.08,
        "Y": 10.67
      },
      {
        "ID": 156,
        "AZIMUTH": 188.1,
        "X": 14.74,
        "Y": 19.39
      },
      {
        "ID": 177,
        "AZIMUTH": 80.3,
        "X": 11.94,
        "Y": 47.5
      },
      {
        "ID": 178,
        "AZIMUTH": 391.87,
        "X": 39.76,
        "Y": 8.23
      },
      {
        "ID": 181,
        "AZIMUTH": 410.53,
        "X": 58.95,
        "Y": 8.49
      },
      {
        "ID": 182,
        "AZIMUTH": 423.3,
        "X": 51.36,
        "Y": 5.38
      },
      {
        "ID": 184,
        "AZIMUTH": 441.36,
        "X": 41.34,
        "Y": 1.11
      },
      {
        "ID": 189,
        "AZIMUTH": 212.82,
        "X": 18.85,
        "Y": 18.92
      },
      {
        "ID": 195,
        "AZIMUTH": 666.35,
        "X": 42.37,
        "Y": -46.41
      },
      {
        "ID": 201,
        "AZIMUTH": 306.12,
        "X": 28.13,
        "Y": 15.19
      },
      {
        "ID": 204,
        "AZIMUTH": 856.99,
        "X": 2.7,
        "Y": -18.64
      },
      {
        "ID": 206,
        "AZIMUTH": 914.16,
        "X": -1.03,
        "Y": -16.1
      },
      {
        "ID": 207,
        "AZIMUTH": 938.43,
        "X": -5.8,
        "Y": -43.23
      },
      {
        "ID": 216,
        "AZIMUTH": 1023.29,
        "X": -9.36,
        "Y": -19.83
      },
      {
        "ID": 217,
        "AZIMUTH": 1762.43,
        "X": -9.0,
        "Y": 60.94
      },
      {
        "ID": 220,
        "AZIMUTH": 1100.1,
        "X": -22.1,
        "Y": -26.64
      },
      {
        "ID": 221,
        "AZIMUTH": 130.56,
        "X": 17.89,
        "Y": 37.52
      },
      {
        "ID": 223,
        "AZIMUTH": 1177.96,
        "X": -46.78,
        "Y": -29.52
      },
      {
        "ID": 224,
        "AZIMUTH": 1119.43,
        "X": -31.02,
        "Y": -32.35
      }
    ],
    "121": [
      {
        "ID": 43,
        "AZIMUTH": 551.06,
        "X": 3.09,
        "Y": -1.15
      },
      {
        "ID": 50,
        "AZIMUTH": 46.2,
        "X": 5.21,
        "Y": 31.36
      },
      {
        "ID": 51,
        "AZIMUTH": 202.34,
        "X": 2.14,
        "Y": 29.15
      },
      {
        "ID": 56,
        "AZIMUTH": 1161.97,
        "X": -15.0,
        "Y": -11.37
      },
      {
        "ID": 62,
        "AZIMUTH": 1069.14,
        "X": -15.18,
        "Y": -22.71
      },
      {
        "ID": 115,
        "AZIMUTH": 1034.56,
        "X": -1.67,
        "Y": 44.88
      },
      {
        "ID": 124,
        "AZIMUTH": 83.84,
        "X": 5.68,
        "Y": 18.15
      },
      {
        "ID": 134,
        "AZIMUTH": 113.21,
        "X": 8.78,
        "Y": 20.1
      },
      {
        "ID": 139,
        "AZIMUTH": 862.69,
        "X": 0.34,
        "Y": 37.87
      },
      {
        "ID": 141,
        "AZIMUTH": 131.03,
        "X": 13.43,
        "Y": 27.24
      },
      {
        "ID": 147,
        "AZIMUTH": 193.39,
        "X": 7.7,
        "Y": 9.51
      },
      {
        "ID": 149,
        "AZIMUTH": 154.36,
        "X": 11.84,
        "Y": 19.78
      },
      {
        "ID": 151,
        "AZIMUTH": 234.23,
        "X": 11.19,
        "Y": 10.31
      },
      {
        "ID": 156,
        "AZIMUTH": 190.69,
        "X": 14.79,
        "Y": 19.15
      },
      {
        "ID": 177,
        "AZIMUTH": 79.05,
        "X": 11.91,
        "Y": 48.73
      },
      {
        "ID": 178,
        "AZIMUTH": 391.33,
        "X": 39.65,
        "Y": 8.23
      },
      {
        "ID": 181,
        "AZIMUTH": 413.04,
        "X": 58.82,
        "Y": 8.36
      },
      {
        "ID": 182,
        "AZIMUTH": 422.32,
        "X": 51.27,
        "Y": 5.35
      },
      {
        "ID": 184,
        "AZIMUTH": 441.34,
        "X": 41.33,
        "Y": 1.11
      },
      {
        "ID": 189,
        "AZIMUTH": 200.2,
        "X": 18.51,
        "Y": 19.87
      },
      {
        "ID": 195,
        "AZIMUTH": 668.64,
        "X": 41.97,
        "Y": -46.66
      },
      {
        "ID": 201,
        "AZIMUTH": 302.04,
        "X": 27.79,
        "Y": 15.47
      },
      {
        "ID": 204,
        "AZIMUTH": 857.31,
        "X": 2.7,
        "Y": -18.64
      },
      {
        "ID": 206,
        "AZIMUTH": 913.85,
        "X": -1.03,
        "Y": -16.1
      },
      {
        "ID": 207,
        "AZIMUTH": 937.83,
        "X": -5.76,
        "Y": -43.28
      },
      {
        "ID": 216,
        "AZIMUTH": 1023.77,
        "X": -9.35,
        "Y": -19.81
      },
      {
        "ID": 217,
        "AZIMUTH": 1760.98,
        "X": -8.82,
        "Y": 59.87
      },
      {
        "ID": 220,
        "AZIMUTH": 1098.93,
        "X": -22.04,
        "Y": -26.63
      },
      {
        "ID": 223,
        "AZIMUTH": 1180.14,
        "X": -47.41,
        "Y": -29.82
      },
      {
        "ID": 224,
        "AZIMUTH": 1119.99,
        "X": -31.01,
        "Y": -32.37
      },
      {
        "ID": 231,
        "AZIMUTH": 683.05,
        "X": 51.1,
        "Y": -57.11
      }
    ],
    "122": [
      {
        "ID": 43,
        "AZIMUTH": 584.79,
        "X": 2.92,
        "Y": -1.51
      },
      {
        "ID": 50,
        "AZIMUTH": 46.7,
        "X": 5.23,
        "Y": 31.35
      },
      {
        "ID": 51,
        "AZIMUTH": 210.25,
        "X": 2.15,
        "Y": 29.09
      },
      {
        "ID": 56,
        "AZIMUTH": 1163.92,
        "X": -15.66,
        "Y": -11.71
      },
      {
        "ID": 62,
        "AZIMUTH": 1068.71,
        "X": -15.16,
        "Y": -22.69
      },
      {
        "ID": 115,
        "AZIMUTH": 1139.4,
        "X": -1.68,
        "Y": 44.73
      },
      {
        "ID": 124,
        "AZIMUTH": 84.12,
        "X": 5.68,
        "Y": 18.1
      },
      {
        "ID": 134,
        "AZIMUTH": 115.99,
        "X": 8.81,
        "Y": 19.84
      },
      {
        "ID": 139,
        "AZIMUTH": 894.75,
        "X": 0.37,
        "Y": 37.87
      },
      {
        "ID": 141,
        "AZIMUTH": 130.14,
        "X": 13.53,
        "Y": 27.25
      },
      {
        "ID": 147,
        "AZIMUTH": 200.42,
        "X": 7.81,
        "Y": 9.15
      },
      {
        "ID": 149,
        "AZIMUTH": 155.44,
        "X": 11.88,
        "Y": 19.62
      },
      {
        "ID": 151,
        "AZIMUTH": 241.28,
        "X": 11.31,
        "Y": 9.86
      },
      {
        "ID": 156,
        "AZIMUTH": 192.55,
        "X": 14.85,
        "Y": 18.93
      },
      {
        "ID": 178,
        "AZIMUTH": 392.18,
        "X": 39.72,
        "Y": 8.24
      },
      {
        "ID": 181,
        "AZIMUTH": 410.47,
        "X": 59.02,
        "Y": 8.5
      },
      {
        "ID": 182,
        "AZIMUTH": 423.3,
        "X": 51.31,
        "Y": 5.35
      },
      {
        "ID": 184,
        "AZIMUTH": 441.04,
        "X": 41.34,
        "Y": 1.12
      },
      {
        "ID": 189,
        "AZIMUTH": 186.19,
        "X": 18.25,
        "Y": 20.9
      },
      {
        "ID": 195,
        "AZIMUTH": 670.23,
        "X": 41.71,
        "Y": -46.79
      },
      {
        "ID": 201,
        "AZIMUTH": 297.4,
        "X": 27.43,
        "Y": 15.79
      },
      {
        "ID": 204,
        "AZIMUTH": 857.1,
        "X": 2.7,
        "Y": -18.64
      },
      {
        "ID": 206,
        "AZIMUTH": 914.1,
        "X": -1.03,
        "Y": -16.1
      },
      {
        "ID": 207,
        "AZIMUTH": 937.3,
        "X": -5.72,
        "Y": -43.25
      },
      {
        "ID": 216,
        "AZIMUTH": 1023.68,
        "X": -9.35,
        "Y": -19.82
      },
      {
        "ID": 217,
        "AZIMUTH": 1760.96,
        "X": -8.53,
        "Y": 58.81
      },
      {
        "ID": 220,
        "AZIMUTH": 1099.85,
        "X": -22.14,
        "Y": -26.66
      },
      {
        "ID": 223,
        "AZIMUTH": 1182.53,
        "X": -48.02,
        "Y": -30.26
      },
      {
        "ID": 224,
        "AZIMUTH": 1118.68,
        "X": -30.99,
        "Y": -32.39
      },
      {
        "ID": 229,
        "AZIMUTH": 124.84,
        "X": 12.05,
        "Y": 29.47
      },
      {
        "ID": 231,
        "AZIMUTH": 676.44,
        "X": 51.25,
        "Y": -54.63
      },
      {
        "ID": 232,
        "AZIMUTH": 37.77,
        "X": 9.18,
        "Y": 68.37
      }
    ],
    "123": [
      {
        "ID": 43,
        "AZIMUTH": 618.78,
        "X": 2.69,
        "Y": -1.85
      },
      {
        "ID": 50,
        "AZIMUTH": 46.77,
        "X": 5.21,
        "Y": 31.4
      },
      {
        "ID": 51,
        "AZIMUTH": 196.84,
        "X": 2.16,
        "Y": 29.04
      },
      {
        "ID": 56,
        "AZIMUTH": 1165.81,
        "X": -16.32,
        "Y": -12.02
      },
      {
        "ID": 62,
        "AZIMUTH": 1068.92,
        "X": -15.17,
        "Y": -22.71
      },
      {
        "ID": 115,
        "AZIMUTH": 1116.22,
        "X": -1.68,
        "Y": 44.81
      },
      {
        "ID": 124,
        "AZIMUTH": 84.57,
        "X": 5.69,
        "Y": 18.04
      },
      {
        "ID": 134,
        "AZIMUTH": 118.09,
        "X": 8.85,
        "Y": 19.63
      },
      {
        "ID": 139,
        "AZIMUTH": 878.33,
        "X": 0.42,
        "Y": 37.69
      },
      {
        "ID": 141,
        "AZIMUTH": 130.61,
        "X": 13.66,
        "Y": 27.13
      },
      {
        "ID": 147,
        "AZIMUTH": 208.36,
        "X": 7.91,
        "Y": 8.76
      },
      {
        "ID": 149,
        "AZIMUTH": 156.47,
        "X": 11.95,
        "Y": 19.45
      },
      {
        "ID": 151,
        "AZIMUTH": 249.35,
        "X": 11.44,
        "Y": 9.42
      },
      {
        "ID": 156,
        "AZIMUTH": 194.92,
        "X": 14.93,
        "Y": 18.71
      },
      {
        "ID": 178,
        "AZIMUTH": 391.78,
        "X": 39.76,
        "Y": 8.22
      },
      {
        "ID": 181,
        "AZIMUTH": 410.83,
        "X": 58.92,
        "Y": 8.4
      },
      {
        "ID": 182,
        "AZIMUTH": 422.9,
        "X": 51.29,
        "Y": 5.33
      },
      {
        "ID": 184,
        "AZIMUTH": 441.44,
        "X": 41.32,
        "Y": 1.09
      },
      {
        "ID": 195,
        "AZIMUTH": 666.44,
        "X": 42.37,
        "Y": -46.39
      },
      {
        "ID": 201,
        "AZIMUTH": 293.23,
        "X": 27.05,
        "Y": 16.13
      },
      {
        "ID": 204,
        "AZIMUTH": 857.05,
        "X": 2.71,
        "Y": -18.63
      },
      {
        "ID": 206,
        "AZIMUTH": 914.21,
        "X": -1.04,
        "Y": -16.09
      },
      {
        "ID": 207,
        "AZIMUTH": 938.09,
        "X": -5.72,
        "Y": -43.31
      },
      {
        "ID": 216,
        "AZIMUTH": 1023.81,
        "X": -9.35,
        "Y": -19.81
      },
      {
        "ID": 217,
        "AZIMUTH": 1759.61,
        "X": -8.33,
        "Y": 57.7
      },
      {
        "ID": 220,
        "AZIMUTH": 1099.57,
        "X": -22.09,
        "Y": -26.63
      },
      {
        "ID": 223,
        "AZIMUTH": 1183.66,
        "X": -48.64,
        "Y": -30.51
      },
      {
        "ID": 224,
        "AZIMUTH": 1120.07,
        "X": -31.0,
        "Y": -32.42
      },
      {
        "ID": 229,
        "AZIMUTH": 124.96,
        "X": 11.77,
        "Y": 29.51
      },
      {
        "ID": 231,
        "AZIMUTH": 674.45,
        "X": 51.29,
        "Y": -53.88
      },
      {
        "ID": 232,
        "AZIMUTH": 37.71,
        "X": 8.94,
        "Y": 69.76
      }
    ],
    "124": [
      {
        "ID": 43,
        "AZIMUTH": 654.06,
        "X": 2.4,
        "Y": -2.17
      },
      {
        "ID": 50,
        "AZIMUTH": 46.88,
        "X": 5.22,
        "Y": 31.37
      },
      {
        "ID": 51,
        "AZIMUTH": 195.15,
        "X": 2.19,
        "Y": 28.98
      },
      {
        "ID": 56,
        "AZIMUTH": 1167.68,
        "X": -16.96,
        "Y": -12.36
      },
      {
        "ID": 62,
        "AZIMUTH": 1068.77,
        "X": -15.17,
        "Y": -22.7
      },
      {
        "ID": 115,
        "AZIMUTH": 1056.48,
        "X": -1.56,
        "Y": 44.82
      },
      {
        "ID": 124,
        "AZIMUTH": 85.26,
        "X": 5.71,
        "Y": 17.98
      },
      {
        "ID": 134,
        "AZIMUTH": 120.66,
        "X": 8.88,
        "Y": 19.34
      },
      {
        "ID": 139,
        "AZIMUTH": 838.4,
        "X": 0.43,
        "Y": 37.69
      },
      {
        "ID": 147,
        "AZIMUTH": 215.6,
        "X": 8.01,
        "Y": 8.42
      },
      {
        "ID": 149,
        "AZIMUTH": 158.15,
        "X": 12.03,
        "Y": 19.27
      },
      {
        "ID": 151,
        "AZIMUTH": 257.11,
        "X": 11.56,
        "Y": 8.98
      },
      {
        "ID": 156,
        "AZIMUTH": 196.23,
        "X": 15.01,
        "Y": 18.62
      },
      {
        "ID": 178,
        "AZIMUTH": 392.33,
        "X": 39.76,
        "Y": 8.23
      },
      {
        "ID": 181,
        "AZIMUTH": 409.1,
        "X": 59.0,
        "Y": 8.5
      },
      {
        "ID": 182,
        "AZIMUTH": 422.72,
        "X": 51.31,
        "Y": 5.37
      },
      {
        "ID": 184,
        "AZIMUTH": 440.98,
        "X": 41.35,
        "Y": 1.13
      },
      {
        "ID": 195,
        "AZIMUTH": 669.34,
        "X": 41.86,
        "Y": -46.68
      },
      {
        "ID": 201,
        "AZIMUTH": 289.45,
        "X": 26.72,
        "Y": 16.43
      },
      {
        "ID": 204,
        "AZIMUTH": 856.81,
        "X": 2.71,
        "Y": -18.63
      },
      {
        "ID": 206,
        "AZIMUTH": 913.81,
        "X": -1.02,
        "Y": -16.09
      },
      {
        "ID": 207,
        "AZIMUTH": 937.83,
        "X": -5.73,
        "Y": -43.25
      },
      {
        "ID": 216,
        "AZIMUTH": 1023.44,
        "X": -9.35,
        "Y": -19.84
      },
      {
        "ID": 217,
        "AZIMUTH": 1759.16,
        "X": -8.08,
        "Y": 56.69
      },
      {
        "ID": 220,
        "AZIMUTH": 1100.57,
        "X": -22.1,
        "Y": -26.63
      },
      {
        "ID": 223,
        "AZIMUTH": 1180.19,
        "X": -49.2,
        "Y": -30.85
      },
      {
        "ID": 224,
        "AZIMUTH": 1119.02,
        "X": -31.02,
        "Y": -32.38
      },
      {
        "ID": 232,
        "AZIMUTH": 37.58,
        "X": 8.6,
        "Y": 71.13
      },
      {
        "ID": 234,
        "AZIMUTH": 123.11,
        "X": 12.57,
        "Y": 29.36
      }
    ],
    "125": [
      {
        "ID": 43,
        "AZIMUTH": 686.01,
        "X": 2.17,
        "Y": -2.46
      },
      {
        "ID": 50,
        "AZIMUTH": 46.73,
        "X": 5.22,
        "Y": 31.35
      },
      {
        "ID": 51,
        "AZIMUTH": 212.73,
        "X": 2.18,
        "Y": 28.93
      },
      {
        "ID": 56,
        "AZIMUTH": 1167.53,
        "X": -17.38,
        "Y": -12.66
      },
      {
        "ID": 62,
        "AZIMUTH": 1069.04,
        "X": -15.17,
        "Y": -22.71
      },
      {
        "ID": 115,
        "AZIMUTH": 1095.53,
        "X": -1.49,
        "Y": 44.76
      },
      {
        "ID": 124,
        "AZIMUTH": 85.62,
        "X": 5.71,
        "Y": 17.89
      },
      {
        "ID": 134,
        "AZIMUTH": 122.6,
        "X": 8.92,
        "Y": 19.09
      },
      {
        "ID": 139,
        "AZIMUTH": 840.45,
        "X": 0.46,
        "Y": 37.61
      },
      {
        "ID": 147,
        "AZIMUTH": 224.89,
        "X": 8.12,
        "Y": 8.02
      },
      {
        "ID": 149,
        "AZIMUTH": 159.25,
        "X": 12.1,
        "Y": 19.15
      },
      {
        "ID": 151,
        "AZIMUTH": 266.07,
        "X": 11.7,
        "Y": 8.54
      },
      {
        "ID": 156,
        "AZIMUTH": 196.81,
        "X": 15.02,
        "Y": 18.58
      },
      {
        "ID": 178,
        "AZIMUTH": 392.13,
        "X": 40.04,
        "Y": 8.38
[truncated: 22,525,484 more chars]
