# Supplementary material for: Spatial Geometry Analysis of Roadside LiDAR for Improved Vehicle Clustering Accuracy
Source: Sensors (Basel). 2026 Jun 26;26(13):4068. doi: 10.3390/s26134068 (PMC13363753; doi:10.3390/s26134068)
Supplement: Supplementary file 1 [file sensors-26-04068-s001.zip › Track_A_Hierarchical.json]

{
  "frames": {
    "0": [
      {
        "ID": 1,
        "AZIMUTH": 1758.21,
        "X": -8.53,
        "Y": 60.69
      },
      {
        "ID": 2,
        "AZIMUTH": 913.47,
        "X": -0.97,
        "Y": -16.09
      },
      {
        "ID": 3,
        "AZIMUTH": 1100.1,
        "X": -22.05,
        "Y": -26.59
      },
      {
        "ID": 4,
        "AZIMUTH": 969.7,
        "X": -6.07,
        "Y": -22.8
      },
      {
        "ID": 5,
        "AZIMUTH": 1069.11,
        "X": -15.21,
        "Y": -22.72
      },
      {
        "ID": 6,
        "AZIMUTH": 1024.16,
        "X": -9.39,
        "Y": -19.81
      },
      {
        "ID": 7,
        "AZIMUTH": 934.67,
        "X": -5.59,
        "Y": -43.38
      },
      {
        "ID": 8,
        "AZIMUTH": 411.17,
        "X": 56.87,
        "Y": 7.23
      },
      {
        "ID": 9,
        "AZIMUTH": 230.6,
        "X": 24.05,
        "Y": 22.96
      },
      {
        "ID": 10,
        "AZIMUTH": 441.53,
        "X": 41.31,
        "Y": 1.09
      },
      {
        "ID": 11,
        "AZIMUTH": 394.14,
        "X": 39.85,
        "Y": 8.13
      },
      {
        "ID": 12,
        "AZIMUTH": 33.69,
        "X": 5.46,
        "Y": 42.95
      },
      {
        "ID": 13,
        "AZIMUTH": 46.6,
        "X": 5.18,
        "Y": 31.49
      },
      {
        "ID": 14,
        "AZIMUTH": 206.13,
        "X": 2.08,
        "Y": 29.27
      },
      {
        "ID": 15,
        "AZIMUTH": 334.87,
        "X": 20.94,
        "Y": 8.92
      },
      {
        "ID": 16,
        "AZIMUTH": 199.89,
        "X": 15.14,
        "Y": 18.28
      },
      {
        "ID": 17,
        "AZIMUTH": 166.98,
        "X": 10.05,
        "Y": 15.21
      },
      {
        "ID": 18,
        "AZIMUTH": 178.75,
        "X": 7.79,
        "Y": 10.75
      },
      {
        "ID": 19,
        "AZIMUTH": 108.61,
        "X": 3.84,
        "Y": 9.58
      },
      {
        "ID": 20,
        "AZIMUTH": 635.05,
        "X": 15.62,
        "Y": -11.71
      },
      {
        "ID": 21,
        "AZIMUTH": 559.1,
        "X": 25.43,
        "Y": -10.08
      },
      {
        "ID": 22,
        "AZIMUTH": 516.27,
        "X": 28.11,
        "Y": -6.58
      },
      {
        "ID": 23,
        "AZIMUTH": 671.17,
        "X": 26.4,
        "Y": -26.62
      },
      {
        "ID": 24,
        "AZIMUTH": 580.47,
        "X": 34.0,
        "Y": -16.4
      },
      {
        "ID": 25,
        "AZIMUTH": 618.34,
        "X": 32.08,
        "Y": -22.06
      },
      {
        "ID": 26,
        "AZIMUTH": 665.92,
        "X": 35.31,
        "Y": -32.72
      },
      {
        "ID": 27,
        "AZIMUTH": 692.15,
        "X": 31.72,
        "Y": -35.39
      }
    ],
    "1": [
      {
        "ID": 1,
        "AZIMUTH": 1760.05,
        "X": -8.44,
        "Y": 59.79
      },
      {
        "ID": 2,
        "AZIMUTH": 913.43,
        "X": -0.99,
        "Y": -16.1
      },
      {
        "ID": 3,
        "AZIMUTH": 1100.12,
        "X": -22.07,
        "Y": -26.63
      },
      {
        "ID": 4,
        "AZIMUTH": 967.22,
        "X": -5.74,
        "Y": -22.6
      },
      {
        "ID": 5,
        "AZIMUTH": 1069.27,
        "X": -15.19,
        "Y": -22.72
      },
      {
        "ID": 6,
        "AZIMUTH": 1024.19,
        "X": -9.4,
        "Y": -19.84
      },
      {
        "ID": 7,
        "AZIMUTH": 933.52,
        "X": -5.14,
        "Y": -43.6
      },
      {
        "ID": 8,
        "AZIMUTH": 415.46,
        "X": 57.01,
        "Y": 7.22
      },
      {
        "ID": 9,
        "AZIMUTH": 221.22,
        "X": 23.85,
        "Y": 24.12
      },
      {
        "ID": 10,
        "AZIMUTH": 441.06,
        "X": 41.29,
        "Y": 1.12
      },
      {
        "ID": 11,
        "AZIMUTH": 392.69,
        "X": 39.75,
        "Y": 8.22
      },
      {
        "ID": 12,
        "AZIMUTH": 34.67,
        "X": 5.47,
        "Y": 42.95
      },
      {
        "ID": 13,
        "AZIMUTH": 45.8,
        "X": 5.16,
        "Y": 31.5
      },
      {
        "ID": 14,
        "AZIMUTH": 194.9,
        "X": 2.08,
        "Y": 29.28
      },
      {
        "ID": 15,
        "AZIMUTH": 321.84,
        "X": 20.68,
        "Y": 9.95
      },
      {
        "ID": 16,
        "AZIMUTH": 200.11,
        "X": 15.14,
        "Y": 18.29
      },
      {
        "ID": 17,
        "AZIMUTH": 167.6,
        "X": 10.09,
        "Y": 15.22
      },
      {
        "ID": 18,
        "AZIMUTH": 179.31,
        "X": 7.84,
        "Y": 10.74
      },
      {
        "ID": 19,
        "AZIMUTH": 109.8,
        "X": 3.84,
        "Y": 9.48
      },
      {
        "ID": 20,
        "AZIMUTH": 634.31,
        "X": 15.06,
        "Y": -11.41
      },
      {
        "ID": 21,
        "AZIMUTH": 550.79,
        "X": 25.19,
        "Y": -9.15
      },
      {
        "ID": 22,
        "AZIMUTH": 508.14,
        "X": 27.87,
        "Y": -5.74
      },
      {
        "ID": 23,
        "AZIMUTH": 668.86,
        "X": 26.19,
        "Y": -26.03
      },
      {
        "ID": 24,
        "AZIMUTH": 574.28,
        "X": 33.72,
        "Y": -15.48
      },
      {
        "ID": 25,
        "AZIMUTH": 616.92,
        "X": 31.97,
        "Y": -21.56
      },
      {
        "ID": 26,
        "AZIMUTH": 663.49,
        "X": 35.13,
        "Y": -32.12
      },
      {
        "ID": 27,
        "AZIMUTH": 690.48,
        "X": 31.51,
        "Y": -34.93
      },
      {
        "ID": 28,
        "AZIMUTH": 343.96,
        "X": 38.91,
        "Y": 14.91
      },
      {
        "ID": 29,
        "AZIMUTH": 50.4,
        "X": 4.11,
        "Y": 21.81
      }
    ],
    "2": [
      {
        "ID": 1,
        "AZIMUTH": 1757.94,
        "X": -7.91,
        "Y": 58.64
      },
      {
        "ID": 2,
        "AZIMUTH": 913.98,
        "X": -1.0,
        "Y": -16.1
      },
      {
        "ID": 3,
        "AZIMUTH": 1100.09,
        "X": -22.09,
        "Y": -26.62
      },
      {
        "ID": 4,
        "AZIMUTH": 965.05,
        "X": -5.49,
        "Y": -22.45
      },
      {
        "ID": 5,
        "AZIMUTH": 1068.82,
        "X": -15.19,
        "Y": -22.72
      },
      {
        "ID": 6,
        "AZIMUTH": 1024.39,
        "X": -9.44,
        "Y": -19.85
      },
      {
        "ID": 7,
        "AZIMUTH": 932.04,
        "X": -5.33,
        "Y": -43.53
      },
      {
        "ID": 8,
        "AZIMUTH": 411.98,
        "X": 56.43,
        "Y": 7.05
      },
      {
        "ID": 9,
        "AZIMUTH": 212.28,
        "X": 23.64,
        "Y": 25.28
      },
      {
        "ID": 10,
        "AZIMUTH": 440.67,
        "X": 41.36,
        "Y": 1.14
      },
      {
        "ID": 11,
        "AZIMUTH": 391.67,
        "X": 39.81,
        "Y": 8.24
      },
      {
        "ID": 12,
        "AZIMUTH": 34.43,
        "X": 5.53,
        "Y": 42.98
      },
      {
        "ID": 13,
        "AZIMUTH": 46.53,
        "X": 5.18,
        "Y": 31.53
      },
      {
        "ID": 14,
        "AZIMUTH": 179.29,
        "X": 2.08,
        "Y": 29.31
      },
      {
        "ID": 15,
        "AZIMUTH": 308.35,
        "X": 20.42,
        "Y": 11.01
      },
      {
        "ID": 16,
        "AZIMUTH": 199.29,
        "X": 15.15,
        "Y": 18.29
      },
      {
        "ID": 17,
        "AZIMUTH": 168.36,
        "X": 10.11,
        "Y": 15.15
      },
      {
        "ID": 18,
        "AZIMUTH": 179.85,
        "X": 7.9,
        "Y": 10.73
      },
      {
        "ID": 19,
        "AZIMUTH": 111.54,
        "X": 3.86,
        "Y": 9.38
      },
      {
        "ID": 20,
        "AZIMUTH": 634.34,
        "X": 14.56,
        "Y": -11.15
      },
      {
        "ID": 21,
        "AZIMUTH": 542.32,
        "X": 24.95,
        "Y": -8.19
      },
      {
        "ID": 22,
        "AZIMUTH": 499.74,
        "X": 27.7,
        "Y": -4.87
      },
      {
        "ID": 23,
        "AZIMUTH": 666.55,
        "X": 26.04,
        "Y": -25.53
      },
      {
        "ID": 24,
        "AZIMUTH": 569.14,
        "X": 33.52,
        "Y": -14.6
      },
      {
        "ID": 25,
        "AZIMUTH": 616.54,
        "X": 31.81,
        "Y": -21.1
      },
      {
        "ID": 26,
        "AZIMUTH": 662.59,
        "X": 34.94,
        "Y": -31.69
      },
      {
        "ID": 27,
        "AZIMUTH": 687.33,
        "X": 31.3,
        "Y": -34.14
      },
      {
        "ID": 28,
        "AZIMUTH": 343.18,
        "X": 38.4,
        "Y": 14.64
      },
      {
        "ID": 29,
        "AZIMUTH": 49.12,
        "X": 4.11,
        "Y": 21.87
      }
    ],
    "3": [
      {
        "ID": 1,
        "AZIMUTH": 1753.64,
        "X": -7.86,
        "Y": 57.54
      },
      {
        "ID": 2,
        "AZIMUTH": 913.85,
        "X": -0.98,
        "Y": -16.1
      },
      {
        "ID": 3,
        "AZIMUTH": 1100.46,
        "X": -22.08,
        "Y": -26.61
      },
      {
        "ID": 4,
        "AZIMUTH": 962.46,
        "X": -5.23,
        "Y": -22.31
      },
      {
        "ID": 5,
        "AZIMUTH": 1068.77,
        "X": -15.18,
        "Y": -22.72
      },
      {
        "ID": 6,
        "AZIMUTH": 1023.64,
        "X": -9.39,
        "Y": -19.84
      },
      {
        "ID": 7,
        "AZIMUTH": 931.18,
        "X": -5.06,
        "Y": -43.78
      },
      {
        "ID": 8,
        "AZIMUTH": 414.28,
        "X": 56.54,
        "Y": 7.09
      },
      {
        "ID": 9,
        "AZIMUTH": 203.31,
        "X": 23.4,
        "Y": 26.74
      },
      {
        "ID": 10,
        "AZIMUTH": 441.06,
        "X": 41.38,
        "Y": 1.14
      },
      {
        "ID": 11,
        "AZIMUTH": 392.85,
        "X": 39.77,
        "Y": 8.16
      },
      {
        "ID": 12,
        "AZIMUTH": 34.81,
        "X": 5.69,
        "Y": 42.24
      },
      {
        "ID": 13,
        "AZIMUTH": 46.38,
        "X": 5.18,
        "Y": 31.52
      },
      {
        "ID": 14,
        "AZIMUTH": 200.63,
        "X": 2.09,
        "Y": 29.29
      },
      {
        "ID": 15,
        "AZIMUTH": 295.12,
        "X": 20.17,
        "Y": 12.1
      },
      {
        "ID": 16,
        "AZIMUTH": 199.61,
        "X": 15.16,
        "Y": 18.27
      },
      {
        "ID": 17,
        "AZIMUTH": 167.81,
        "X": 10.11,
        "Y": 15.12
      },
      {
        "ID": 18,
        "AZIMUTH": 181.7,
        "X": 7.94,
        "Y": 10.66
      },
      {
        "ID": 19,
        "AZIMUTH": 112.78,
        "X": 3.87,
        "Y": 9.3
      },
      {
        "ID": 20,
        "AZIMUTH": 634.58,
        "X": 14.09,
        "Y": -10.89
      },
      {
        "ID": 21,
        "AZIMUTH": 532.94,
        "X": 24.74,
        "Y": -7.24
      },
      {
        "ID": 22,
        "AZIMUTH": 491.1,
        "X": 27.47,
        "Y": -4.0
      },
      {
        "ID": 23,
        "AZIMUTH": 665.1,
        "X": 25.88,
        "Y": -24.99
      },
      {
        "ID": 24,
        "AZIMUTH": 562.74,
        "X": 33.26,
        "Y": -13.54
      },
      {
        "ID": 25,
        "AZIMUTH": 614.66,
        "X": 31.68,
        "Y": -20.6
      },
      {
        "ID": 26,
        "AZIMUTH": 659.44,
        "X": 34.79,
        "Y": -31.02
      },
      {
        "ID": 27,
        "AZIMUTH": 687.6,
        "X": 31.18,
        "Y": -33.86
      }
    ],
    "4": [
      {
        "ID": 1,
        "AZIMUTH": 1754.11,
        "X": -7.6,
        "Y": 56.52
      },
      {
        "ID": 2,
        "AZIMUTH": 914.2,
        "X": -0.98,
        "Y": -16.03
      },
      {
        "ID": 3,
        "AZIMUTH": 1101.13,
        "X": -22.05,
        "Y": -26.57
      },
      {
        "ID": 4,
        "AZIMUTH": 958.39,
        "X": -4.84,
        "Y": -22.12
      },
      {
        "ID": 5,
        "AZIMUTH": 1068.87,
        "X": -15.2,
        "Y": -22.72
      },
      {
        "ID": 6,
        "AZIMUTH": 1023.45,
        "X": -9.37,
        "Y": -19.82
      },
      {
        "ID": 7,
        "AZIMUTH": 932.15,
        "X": -4.87,
        "Y": -44.07
      },
      {
        "ID": 8,
        "AZIMUTH": 412.24,
        "X": 56.01,
        "Y": 6.88
      },
      {
        "ID": 9,
        "AZIMUTH": 184.7,
        "X": 22.44,
        "Y": 29.61
      },
      {
        "ID": 10,
        "AZIMUTH": 441.45,
        "X": 41.32,
        "Y": 1.11
      },
      {
        "ID": 11,
        "AZIMUTH": 393.53,
        "X": 39.69,
        "Y": 8.18
      },
      {
        "ID": 12,
        "AZIMUTH": 34.24,
        "X": 5.52,
        "Y": 42.79
      },
      {
        "ID": 13,
        "AZIMUTH": 46.3,
        "X": 5.17,
        "Y": 31.51
      },
      {
        "ID": 14,
        "AZIMUTH": 201.13,
        "X": 2.09,
        "Y": 29.27
      },
      {
        "ID": 15,
        "AZIMUTH": 281.49,
        "X": 19.89,
        "Y": 13.26
      },
      {
        "ID": 16,
        "AZIMUTH": 200.05,
        "X": 15.16,
        "Y": 18.26
      },
      {
        "ID": 17,
        "AZIMUTH": 165.87,
        "X": 10.06,
        "Y": 15.39
      },
      {
        "ID": 18,
        "AZIMUTH": 182.68,
        "X": 7.97,
        "Y": 10.62
      },
      {
        "ID": 19,
        "AZIMUTH": 113.91,
        "X": 3.88,
        "Y": 9.22
      },
      {
        "ID": 20,
        "AZIMUTH": 635.85,
        "X": 13.58,
        "Y": -10.62
      },
      {
        "ID": 21,
        "AZIMUTH": 522.85,
        "X": 24.49,
        "Y": -6.24
      },
      {
        "ID": 22,
        "AZIMUTH": 481.42,
        "X": 27.22,
        "Y": -3.06
      },
      {
        "ID": 23,
        "AZIMUTH": 662.76,
        "X": 25.67,
        "Y": -24.49
      },
      {
        "ID": 24,
        "AZIMUTH": 555.61,
        "X": 33.0,
        "Y": -12.38
      },
      {
        "ID": 25,
        "AZIMUTH": 612.02,
        "X": 31.51,
        "Y": -20.08
      },
      {
        "ID": 26,
        "AZIMUTH": 656.46,
        "X": 34.59,
        "Y": -30.46
      },
      {
        "ID": 27,
        "AZIMUTH": 686.04,
        "X": 30.99,
        "Y": -33.27
      },
      {
        "ID": 28,
        "AZIMUTH": 342.58,
        "X": 37.62,
        "Y": 14.54
      },
      {
        "ID": 29,
        "AZIMUTH": 50.83,
        "X": 4.11,
        "Y": 21.8
      }
    ],
    "5": [
      {
        "ID": 1,
        "AZIMUTH": 1753.96,
        "X": -7.29,
        "Y": 55.41
      },
      {
        "ID": 2,
        "AZIMUTH": 913.51,
        "X": -0.99,
        "Y": -16.08
      },
      {
        "ID": 3,
        "AZIMUTH": 1099.93,
        "X": -22.07,
        "Y": -26.61
      },
      {
        "ID": 4,
        "AZIMUTH": 954.57,
        "X": -4.46,
        "Y": -21.93
      },
      {
        "ID": 5,
        "AZIMUTH": 1069.28,
        "X": -15.2,
        "Y": -22.71
      },
      {
        "ID": 6,
        "AZIMUTH": 1024.09,
        "X": -9.38,
        "Y": -19.83
      },
      {
        "ID": 7,
        "AZIMUTH": 932.14,
        "X": -4.71,
        "Y": -44.29
      },
      {
        "ID": 8,
        "AZIMUTH": 415.37,
        "X": 56.12,
        "Y": 6.97
      },
      {
        "ID": 9,
        "AZIMUTH": 173.19,
        "X": 21.74,
        "Y": 31.61
      },
      {
        "ID": 10,
        "AZIMUTH": 441.41,
        "X": 41.29,
        "Y": 1.08
      },
      {
        "ID": 11,
        "AZIMUTH": 393.61,
        "X": 39.69,
        "Y": 8.17
      },
      {
        "ID": 12,
        "AZIMUTH": 33.66,
        "X": 5.46,
        "Y": 43.03
      },
      {
        "ID": 13,
        "AZIMUTH": 46.41,
        "X": 5.18,
        "Y": 31.48
      },
      {
        "ID": 14,
        "AZIMUTH": 185.24,
        "X": 2.09,
        "Y": 29.28
      },
      {
        "ID": 15,
        "AZIMUTH": 268.91,
        "X": 19.65,
        "Y": 14.37
      },
      {
        "ID": 16,
        "AZIMUTH": 199.99,
        "X": 15.14,
        "Y": 18.28
      },
      {
        "ID": 17,
        "AZIMUTH": 169.25,
        "X": 10.19,
        "Y": 15.07
      },
      {
        "ID": 18,
        "AZIMUTH": 182.99,
        "X": 8.01,
        "Y": 10.62
      },
      {
        "ID": 19,
        "AZIMUTH": 115.12,
        "X": 3.89,
        "Y": 9.14
      },
      {
        "ID": 20,
        "AZIMUTH": 637.3,
        "X": 13.15,
        "Y": -10.42
      },
      {
        "ID": 21,
        "AZIMUTH": 512.51,
        "X": 24.23,
        "Y": -5.26
      },
      {
        "ID": 22,
        "AZIMUTH": 470.64,
        "X": 26.82,
        "Y": -1.91
      },
      {
        "ID": 23,
        "AZIMUTH": 662.98,
        "X": 25.47,
        "Y": -23.95
      },
      {
        "ID": 24,
        "AZIMUTH": 547.02,
        "X": 32.78,
        "Y": -11.27
      },
      {
        "ID": 25,
        "AZIMUTH": 608.27,
        "X": 31.34,
        "Y": -19.42
      },
      {
        "ID": 26,
        "AZIMUTH": 655.28,
        "X": 34.53,
        "Y": -29.88
      },
      {
        "ID": 27,
        "AZIMUTH": 684.66,
        "X": 30.93,
        "Y": -32.76
      },
      {
        "ID": 28,
        "AZIMUTH": 341.93,
        "X": 37.44,
        "Y": 14.51
      },
      {
        "ID": 29,
        "AZIMUTH": 51.45,
        "X": 4.11,
        "Y": 21.77
      }
    ],
    "6": [
      {
        "ID": 1,
        "AZIMUTH": 1755.97,
        "X": -7.02,
        "Y": 54.32
      },
      {
        "ID": 2,
        "AZIMUTH": 913.14,
        "X": -0.94,
        "Y": -16.07
      },
      {
        "ID": 3,
        "AZIMUTH": 1100.81,
        "X": -22.1,
        "Y": -26.59
      },
      {
        "ID": 4,
        "AZIMUTH": 949.73,
        "X": -4.03,
        "Y": -21.76
      },
      {
        "ID": 5,
        "AZIMUTH": 1068.85,
        "X": -15.18,
        "Y": -22.72
      },
      {
        "ID": 6,
        "AZIMUTH": 1023.77,
        "X": -9.39,
        "Y": -19.85
      },
      {
        "ID": 8,
        "AZIMUTH": 413.37,
        "X": 55.64,
        "Y": 6.77
      },
      {
        "ID": 9,
        "AZIMUTH": 167.33,
        "X": 21.34,
        "Y": 32.86
      },
      {
        "ID": 10,
        "AZIMUTH": 441.19,
        "X": 41.35,
        "Y": 1.13
      },
      {
        "ID": 11,
        "AZIMUTH": 392.72,
        "X": 39.74,
        "Y": 8.23
      },
      {
        "ID": 12,
        "AZIMUTH": 35.17,
        "X": 5.49,
        "Y": 43.03
      },
      {
        "ID": 13,
        "AZIMUTH": 46.32,
        "X": 5.17,
        "Y": 31.54
      },
      {
        "ID": 14,
        "AZIMUTH": 206.72,
        "X": 2.07,
        "Y": 29.3
      },
      {
        "ID": 15,
        "AZIMUTH": 255.82,
        "X": 19.35,
        "Y": 15.53
      },
      {
        "ID": 16,
        "AZIMUTH": 199.49,
        "X": 15.15,
        "Y": 18.27
      },
      {
        "ID": 17,
        "AZIMUTH": 170.92,
        "X": 10.24,
        "Y": 14.94
      },
      {
        "ID": 18,
        "AZIMUTH": 183.27,
        "X": 8.03,
        "Y": 10.59
      },
      {
        "ID": 19,
        "AZIMUTH": 116.16,
        "X": 3.89,
        "Y": 9.08
      },
      {
        "ID": 20,
        "AZIMUTH": 641.23,
        "X": 12.58,
        "Y": -10.19
      },
      {
        "ID": 21,
        "AZIMUTH": 501.56,
        "X": 23.96,
        "Y": -4.27
      },
      {
        "ID": 22,
        "AZIMUTH": 458.88,
        "X": 26.58,
        "Y": -0.86
      },
      {
        "ID": 23,
        "AZIMUTH": 662.74,
        "X": 25.27,
        "Y": -23.61
      },
      {
        "ID": 24,
        "AZIMUTH": 537.08,
        "X": 32.43,
        "Y": -10.12
      },
      {
        "ID": 25,
        "AZIMUTH": 604.53,
        "X": 31.17,
        "Y": -18.82
      },
      {
        "ID": 26,
        "AZIMUTH": 652.52,
        "X": 34.38,
        "Y": -29.23
      },
      {
        "ID": 27,
        "AZIMUTH": 682.01,
        "X": 30.76,
        "Y": -32.02
      },
      {
        "ID": 28,
        "AZIMUTH": 342.5,
        "X": 37.03,
        "Y": 14.42
      },
      {
        "ID": 31,
        "AZIMUTH": 682.58,
        "X": 37.48,
        "Y": -41.6
      }
    ],
    "7": [
      {
        "ID": 1,
        "AZIMUTH": 1760.61,
        "X": -6.82,
        "Y": 53.28
      },
      {
        "ID": 2,
        "AZIMUTH": 912.96,
        "X": -0.97,
        "Y": -16.08
      },
      {
        "ID": 3,
        "AZIMUTH": 1099.94,
        "X": -22.09,
        "Y": -26.61
      },
      {
        "ID": 4,
        "AZIMUTH": 945.65,
        "X": -3.65,
        "Y": -21.56
      },
      {
        "ID": 5,
        "AZIMUTH": 1069.28,
        "X": -15.2,
        "Y": -22.72
      },
      {
        "ID": 6,
        "AZIMUTH": 1024.11,
        "X": -9.4,
        "Y": -19.84
      },
      {
        "ID": 8,
        "AZIMUTH": 413.42,
        "X": 55.37,
        "Y": 6.65
      },
      {
        "ID": 9,
        "AZIMUTH": 165.25,
        "X": 21.41,
        "Y": 33.57
      },
      {
        "ID": 10,
        "AZIMUTH": 440.62,
        "X": 41.35,
        "Y": 1.15
      },
      {
        "ID": 11,
        "AZIMUTH": 393.34,
        "X": 39.76,
        "Y": 8.19
      },
      {
        "ID": 12,
        "AZIMUTH": 35.5,
        "X": 5.77,
        "Y": 42.21
      },
      {
        "ID": 13,
        "AZIMUTH": 46.59,
        "X": 5.18,
        "Y": 31.5
      },
      {
        "ID": 14,
        "AZIMUTH": 210.09,
        "X": 2.07,
        "Y": 29.29
      },
      {
        "ID": 15,
        "AZIMUTH": 245.42,
        "X": 19.11,
        "Y": 16.5
      },
      {
        "ID": 16,
        "AZIMUTH": 200.38,
        "X": 15.16,
        "Y": 18.25
      },
      {
        "ID": 17,
        "AZIMUTH": 171.54,
        "X": 10.27,
        "Y": 14.87
      },
      {
        "ID": 18,
        "AZIMUTH": 184.62,
        "X": 8.08,
        "Y": 10.56
      },
      {
        "ID": 19,
        "AZIMUTH": 117.13,
        "X": 3.91,
        "Y": 9.03
      },
      {
        "ID": 20,
        "AZIMUTH": 646.45,
        "X": 11.95,
        "Y": -9.94
      },
      {
        "ID": 21,
        "AZIMUTH": 490.58,
        "X": 23.71,
        "Y": -3.27
      },
      {
        "ID": 22,
        "AZIMUTH": 448.49,
        "X": 26.38,
        "Y": 0.11
      },
      {
        "ID": 23,
        "AZIMUTH": 661.9,
        "X": 25.14,
        "Y": -23.18
      },
      {
        "ID": 24,
        "AZIMUTH": 528.31,
        "X": 32.1,
        "Y": -9.0
      },
      {
        "ID": 25,
        "AZIMUTH": 600.65,
        "X": 31.03,
        "Y": -18.26
      },
      {
        "ID": 26,
        "AZIMUTH": 649.17,
        "X": 34.29,
        "Y": -28.65
      },
      {
        "ID": 27,
        "AZIMUTH": 679.41,
        "X": 30.51,
        "Y": -31.07
      },
      {
        "ID": 28,
        "AZIMUTH": 345.0,
        "X": 36.49,
        "Y": 14.27
      },
      {
        "ID": 31,
        "AZIMUTH": 683.23,
        "X": 37.3,
        "Y": -40.81
      }
    ],
    "8": [
      {
        "ID": 1,
        "AZIMUTH": 1762.09,
        "X": -6.61,
        "Y": 52.34
      },
      {
        "ID": 2,
        "AZIMUTH": 913.24,
        "X": -0.96,
        "Y": -16.06
      },
      {
        "ID": 3,
        "AZIMUTH": 1099.93,
        "X": -22.1,
        "Y": -26.61
      },
      {
        "ID": 4,
        "AZIMUTH": 940.65,
        "X": -3.19,
        "Y": -21.39
      },
      {
        "ID": 5,
        "AZIMUTH": 1068.88,
        "X": -15.19,
        "Y": -22.72
      },
      {
        "ID": 6,
        "AZIMUTH": 1024.25,
        "X": -9.41,
        "Y": -19.83
      },
      {
        "ID": 8,
        "AZIMUTH": 416.04,
        "X": 55.58,
        "Y": 6.82
      },
      {
        "ID": 9,
        "AZIMUTH": 160.8,
        "X": 21.49,
        "Y": 34.38
      },
      {
        "ID": 10,
        "AZIMUTH": 440.13,
        "X": 41.39,
        "Y": 1.27
      },
      {
        "ID": 11,
        "AZIMUTH": 392.78,
        "X": 39.75,
        "Y": 8.21
      },
      {
        "ID": 12,
        "AZIMUTH": 36.19,
        "X": 5.57,
        "Y": 42.85
      },
      {
        "ID": 13,
        "AZIMUTH": 46.85,
        "X": 5.17,
        "Y": 31.49
      },
      {
        "ID": 14,
        "AZIMUTH": 217.68,
        "X": 2.08,
        "Y": 29.33
      },
      {
        "ID": 15,
        "AZIMUTH": 237.71,
        "X": 19.06,
        "Y": 17.27
      },
      {
        "ID": 16,
        "AZIMUTH": 199.86,
        "X": 15.14,
        "Y": 18.28
      },
      {
        "ID": 17,
        "AZIMUTH": 172.09,
        "X": 10.29,
        "Y": 14.8
      },
      {
        "ID": 18,
        "AZIMUTH": 185.4,
        "X": 8.11,
        "Y": 10.54
      },
      {
        "ID": 19,
        "AZIMUTH": 117.89,
        "X": 3.91,
        "Y": 8.99
      },
      {
        "ID": 20,
        "AZIMUTH": 650.98,
        "X": 11.39,
        "Y": -9.74
      },
      {
        "ID": 21,
        "AZIMUTH": 478.49,
        "X": 23.45,
        "Y": -2.25
      },
      {
        "ID": 22,
        "AZIMUTH": 437.8,
        "X": 26.2,
        "Y": 1.09
      },
      {
        "ID": 23,
        "AZIMUTH": 660.68,
        "X": 24.96,
        "Y": -22.6
      },
      {
        "ID": 24,
        "AZIMUTH": 518.91,
        "X": 31.72,
        "Y": -7.82
      },
      {
        "ID": 25,
        "AZIMUTH": 596.36,
        "X": 30.88,
        "Y": -17.62
      },
      {
        "ID": 26,
        "AZIMUTH": 645.04,
        "X": 34.16,
        "Y": -27.95
      },
      {
        "ID": 27,
        "AZIMUTH": 677.95,
        "X": 30.31,
        "Y": -30.23
      },
      {
        "ID": 28,
        "AZIMUTH": 346.7,
        "X": 36.15,
        "Y": 14.12
      },
      {
        "ID": 30,
        "AZIMUTH": 108.9,
        "X": 5.13,
        "Y": 57.68
      },
      {
        "ID": 31,
        "AZIMUTH": 682.06,
        "X": 37.2,
        "Y": -40.27
      }
    ],
    "9": [
      {
        "ID": 1,
        "AZIMUTH": 1762.68,
        "X": -6.46,
        "Y": 51.38
      },
      {
        "ID": 2,
        "AZIMUTH": 913.61,
        "X": -0.97,
        "Y": -16.05
      },
      {
        "ID": 3,
        "AZIMUTH": 1099.98,
        "X": -22.07,
        "Y": -26.61
      },
      {
        "ID": 4,
        "AZIMUTH": 935.29,
        "X": -2.76,
        "Y": -21.21
      },
      {
        "ID": 5,
        "AZIMUTH": 1068.95,
        "X": -15.2,
        "Y": -22.71
      },
      {
        "ID": 6,
        "AZIMUTH": 1023.86,
        "X": -9.38,
        "Y": -19.83
      },
      {
        "ID": 8,
        "AZIMUTH": 414.59,
        "X": 55.14,
        "Y": 6.61
      },
      {
        "ID": 9,
        "AZIMUTH": 155.68,
        "X": 21.81,
        "Y": 35.89
      },
      {
        "ID": 10,
        "AZIMUTH": 439.77,
        "X": 41.53,
        "Y": 1.47
      },
      {
        "ID": 11,
        "AZIMUTH": 393.44,
        "X": 39.69,
        "Y": 8.18
      },
      {
        "ID": 12,
        "AZIMUTH": 33.23,
        "X": 5.5,
        "Y": 42.97
      },
      {
        "ID": 13,
        "AZIMUTH": 46.61,
        "X": 5.17,
        "Y": 31.49
      },
      {
        "ID": 14,
        "AZIMUTH": 204.13,
        "X": 2.09,
        "Y": 29.28
      },
      {
        "ID": 15,
        "AZIMUTH": 229.39,
        "X": 19.01,
        "Y": 18.11
      },
      {
        "ID": 16,
        "AZIMUTH": 199.78,
        "X": 15.14,
        "Y": 18.27
      },
      {
        "ID": 17,
        "AZIMUTH": 172.3,
        "X": 10.29,
        "Y": 14.72
      },
      {
        "ID": 18,
        "AZIMUTH": 192.8,
        "X": 8.15,
        "Y": 10.17
      },
      {
        "ID": 19,
        "AZIMUTH": 118.74,
        "X": 3.92,
        "Y": 8.93
      },
      {
        "ID": 20,
        "AZIMUTH": 656.71,
        "X": 10.76,
        "Y": -9.51
      },
      {
        "ID": 21,
        "AZIMUTH": 465.71,
        "X": 23.19,
        "Y": -1.22
      },
      {
        "ID": 22,
        "AZIMUTH": 425.02,
        "X": 26.1,
        "Y": 2.1
      },
      {
        "ID": 23,
        "AZIMUTH": 658.23,
        "X": 24.52,
        "Y": -21.84
      },
      {
        "ID": 24,
        "AZIMUTH": 508.91,
        "X": 31.42,
        "Y": -6.59
      },
      {
        "ID": 25,
        "AZIMUTH": 591.65,
        "X": 30.74,
        "Y": -16.89
      },
      {
        "ID": 26,
        "AZIMUTH": 643.25,
        "X": 33.96,
        "Y": -27.37
      },
      {
        "ID": 27,
        "AZIMUTH": 675.78,
        "X": 30.1,
        "Y": -29.4
      },
      {
        "ID": 28,
        "AZIMUTH": 346.18,
        "X": 35.81,
        "Y": 14.06
      },
      {
        "ID": 30,
        "AZIMUTH": 19.37,
        "X": 5.18,
        "Y": 56.73
      },
      {
        "ID": 31,
        "AZIMUTH": 680.8,
        "X": 37.19,
        "Y": -39.72
      }
    ],
    "10": [
      {
        "ID": 1,
        "AZIMUTH": 1764.75,
        "X": -6.28,
        "Y": 50.49
      },
      {
        "ID": 2,
        "AZIMUTH": 913.4,
        "X": -0.98,
        "Y": -16.07
      },
      {
        "ID": 3,
        "AZIMUTH": 1100.01,
        "X": -22.07,
        "Y": -26.61
      },
      {
        "ID": 4,
        "AZIMUTH": 928.86,
        "X": -2.27,
        "Y": -21.0
      },
      {
        "ID": 5,
        "AZIMUTH": 1068.77,
        "X": -15.18,
        "Y": -22.71
      },
      {
        "ID": 6,
        "AZIMUTH": 1024.24,
        "X": -9.41,
        "Y": -19.83
      },
      {
        "ID": 8,
        "AZIMUTH": 416.51,
        "X": 55.43,
        "Y": 6.74
      },
      {
        "ID": 9,
        "AZIMUTH": 150.63,
        "X": 21.95,
        "Y": 37.14
      },
      {
        "ID": 10,
        "AZIMUTH": 433.77,
        "X": 41.83,
        "Y": 1.6
      },
      {
        "ID": 11,
        "AZIMUTH": 392.2,
        "X": 39.77,
        "Y": 8.19
      },
      {
        "ID": 12,
        "AZIMUTH": 33.06,
        "X": 5.5,
        "Y": 42.94
      },
      {
        "ID": 13,
        "AZIMUTH": 45.94,
        "X": 5.16,
        "Y": 31.51
      },
      {
        "ID": 14,
        "AZIMUTH": 204.0,
        "X": 2.09,
        "Y": 29.27
      },
      {
        "ID": 15,
        "AZIMUTH": 222.2,
        "X": 18.99,
        "Y": 19.01
      },
      {
        "ID": 16,
        "AZIMUTH": 200.05,
        "X": 15.15,
        "Y": 18.28
      },
      {
        "ID": 17,
        "AZIMUTH": 173.4,
        "X": 10.36,
        "Y": 14.71
      },
      {
        "ID": 18,
        "AZIMUTH": 188.94,
        "X": 8.17,
        "Y": 10.41
      },
      {
        "ID": 19,
        "AZIMUTH": 119.41,
        "X": 3.92,
        "Y": 8.9
      },
      {
        "ID": 20,
        "AZIMUTH": 662.47,
        "X": 10.23,
        "Y": -9.36
      },
      {
        "ID": 21,
        "AZIMUTH": 452.67,
        "X": 22.86,
        "Y": -0.08
      },
      {
        "ID": 22,
        "AZIMUTH": 413.27,
        "X": 25.94,
        "Y": 3.11
      },
      {
        "ID": 23,
        "AZIMUTH": 653.15,
        "X": 24.26,
        "Y": -21.08
      },
      {
        "ID": 24,
        "AZIMUTH": 497.94,
        "X": 31.05,
        "Y": -5.36
      },
      {
        "ID": 25,
        "AZIMUTH": 587.02,
        "X": 30.56,
        "Y": -16.28
      },
      {
        "ID": 26,
        "AZIMUTH": 640.84,
        "X": 33.78,
        "Y": -26.72
      },
      {
        "ID": 27,
        "AZIMUTH": 671.78,
        "X": 30.12,
        "Y": -28.44
      },
      {
        "ID": 28,
        "AZIMUTH": 346.13,
        "X": 35.6,
        "Y": 13.99
      },
      {
        "ID": 29,
        "AZIMUTH": 50.42,
        "X": 4.12,
        "Y": 21.82
      },
      {
        "ID": 30,
        "AZIMUTH": 8.62,
        "X": 5.16,
        "Y": 56.1
      },
      {
        "ID": 31,
        "AZIMUTH": 680.13,
        "X": 37.11,
        "Y": -39.22
      }
    ],
    "11": [
      {
        "ID": 1,
        "AZIMUTH": 1765.08,
        "X": -6.03,
        "Y": 49.53
      },
      {
        "ID": 2,
        "AZIMUTH": 913.64,
        "X": -0.99,
        "Y": -16.06
      },
      {
        "ID": 3,
        "AZIMUTH": 1100.29,
        "X": -22.04,
        "Y": -26.6
      },
      {
        "ID": 4,
        "AZIMUTH": 922.78,
        "X": -1.8,
        "Y": -20.78
      },
      {
        "ID": 5,
        "AZIMUTH": 1068.97,
        "X": -15.19,
        "Y": -22.71
      },
      {
        "ID": 6,
        "AZIMUTH": 1023.99,
        "X": -9.38,
        "Y": -19.81
      },
      {
        "ID": 8,
        "AZIMUTH": 416.63,
        "X": 55.49,
        "Y": 6.83
      },
      {
        "ID": 10,
        "AZIMUTH": 435.1,
        "X": 40.81,
        "Y": 0.59
      },
      {
        "ID": 11,
        "AZIMUTH": 393.25,
        "X": 39.72,
        "Y": 8.17
      },
      {
        "ID": 12,
        "AZIMUTH": 34.09,
        "X": 5.45,
        "Y": 43.04
      },
      {
        "ID": 13,
        "AZIMUTH": 46.5,
        "X": 5.17,
        "Y": 31.5
      },
      {
        "ID": 14,
        "AZIMUTH": 214.6,
        "X": 2.09,
        "Y": 29.27
      },
      {
        "ID": 15,
        "AZIMUTH": 215.27,
        "X": 18.98,
        "Y": 20.03
      },
      {
        "ID": 16,
        "AZIMUTH": 200.0,
        "X": 15.14,
        "Y": 18.27
      },
      {
        "ID": 17,
        "AZIMUTH": 173.53,
        "X": 10.37,
        "Y": 14.69
      },
      {
        "ID": 18,
        "AZIMUTH": 187.84,
        "X": 8.19,
        "Y": 10.45
      },
      {
        "ID": 19,
        "AZIMUTH": 119.75,
        "X": 3.92,
        "Y": 8.87
      },
      {
        "ID": 20,
        "AZIMUTH": 669.54,
        "X": 9.59,
        "Y": -9.19
      },
      {
        "ID": 21,
        "AZIMUTH": 438.82,
        "X": 22.63,
        "Y": 0.92
      },
      {
        "ID": 23,
        "AZIMUTH": 647.5,
        "X": 23.92,
        "Y": -20.23
      },
      {
        "ID": 24,
        "AZIMUTH": 487.26,
        "X": 30.7,
        "Y": -4.11
      },
      {
        "ID": 25,
        "AZIMUTH": 582.72,
        "X": 30.37,
        "Y": -15.63
      },
      {
        "ID": 26,
        "AZIMUTH": 638.49,
        "X": 33.62,
        "Y": -26.12
      },
      {
        "ID": 27,
        "AZIMUTH": 669.24,
        "X": 30.04,
        "Y": -27.72
      },
      {
        "ID": 28,
        "AZIMUTH": 346.36,
        "X": 35.33,
        "Y": 13.94
      },
      {
        "ID": 29,
        "AZIMUTH": 50.79,
        "X": 4.11,
        "Y": 21.8
      },
      {
        "ID": 30,
        "AZIMUTH": 16.32,
        "X": 5.41,
        "Y": 54.86
      },
      {
        "ID": 31,
        "AZIMUTH": 680.61,
        "X": 37.02,
        "Y": -39.37
      }
    ],
    "12": [
      {
        "ID": 1,
        "AZIMUTH": 1766.52,
        "X": -5.71,
        "Y": 48.48
      },
      {
        "ID": 2,
        "AZIMUTH": 913.44,
        "X": -0.97,
        "Y": -16.05
      },
      {
        "ID": 3,
        "AZIMUTH": 1100.27,
        "X": -22.06,
        "Y": -26.61
      },
      {
        "ID": 4,
        "AZIMUTH": 916.61,
        "X": -1.35,
        "Y": -20.57
      },
      {
        "ID": 5,
        "AZIMUTH": 1068.76,
        "X": -15.18,
        "Y": -22.71
      },
      {
        "ID": 6,
        "AZIMUTH": 1024.19,
        "X": -9.41,
        "Y": -19.84
      },
      {
        "ID": 8,
        "AZIMUTH": 411.85,
        "X": 55.58,
        "Y": 6.89
      },
      {
        "ID": 10,
        "AZIMUTH": 442.79,
        "X": 40.45,
        "Y": 0.55
      },
      {
        "ID": 11,
        "AZIMUTH": 391.02,
        "X": 39.72,
        "Y": 8.26
      },
      {
        "ID": 12,
        "AZIMUTH": 33.37,
        "X": 5.48,
        "Y": 43.18
      },
      {
        "ID": 13,
        "AZIMUTH": 45.67,
        "X": 5.16,
        "Y": 31.53
      },
      {
        "ID": 14,
        "AZIMUTH": 211.86,
        "X": 2.09,
        "Y": 29.3
      },
      {
        "ID": 15,
        "AZIMUTH": 204.85,
        "X": 18.87,
        "Y": 20.61
      },
      {
        "ID": 16,
        "AZIMUTH": 199.99,
        "X": 15.15,
        "Y": 18.29
      },
      {
        "ID": 17,
        "AZIMUTH": 174.44,
        "X": 10.39,
        "Y": 14.66
      },
      {
        "ID": 18,
        "AZIMUTH": 191.86,
        "X": 8.19,
        "Y": 10.18
      },
      {
        "ID": 19,
        "AZIMUTH": 120.2,
        "X": 3.93,
        "Y": 8.85
      },
      {
        "ID": 20,
        "AZIMUTH": 676.62,
        "X": 8.97,
        "Y": -9.06
      },
      {
        "ID": 21,
        "AZIMUTH": 424.87,
        "X": 22.37,
        "Y": 2.0
      },
      {
        "ID": 23,
        "AZIMUTH": 647.11,
        "X": 23.51,
        "Y": -19.62
      },
      {
        "ID": 24,
        "AZIMUTH": 475.59,
        "X": 30.36,
        "Y": -2.81
      },
      {
        "ID": 25,
        "AZIMUTH": 578.08,
        "X": 30.17,
        "Y": -14.91
      },
      {
        "ID": 26,
        "AZIMUTH": 634.9,
        "X": 33.39,
        "Y": -25.31
      },
      {
        "ID": 27,
        "AZIMUTH": 666.19,
        "X": 29.88,
        "Y": -27.0
      },
      {
        "ID": 28,
        "AZIMUTH": 344.89,
        "X": 35.08,
        "Y": 13.89
      },
      {
        "ID": 29,
        "AZIMUTH": 50.37,
        "X": 4.11,
        "Y": 21.83
      },
      {
        "ID": 30,
        "AZIMUTH": 23.37,
        "X": 5.5,
        "Y": 54.47
      },
      {
        "ID": 31,
        "AZIMUTH": 674.79,
        "X": 36.84,
        "Y": -38.22
      }
    ],
    "13": [
      {
        "ID": 1,
        "AZIMUTH": 1765.62,
        "X": -5.6,
        "Y": 47.56
      },
      {
        "ID": 2,
        "AZIMUTH": 914.25,
        "X": -0.99,
        "Y": -16.03
      },
      {
        "ID": 3,
        "AZIMUTH": 1101.04,
        "X": -22.05,
        "Y": -26.59
      },
      {
        "ID": 4,
        "AZIMUTH": 911.42,
        "X": -0.94,
        "Y": -20.38
      },
      {
        "ID": 5,
        "AZIMUTH": 1068.7,
        "X": -15.18,
        "Y": -22.7
      },
      {
        "ID": 6,
        "AZIMUTH": 1023.66,
        "X": -9.38,
        "Y": -19.83
      },
      {
        "ID": 8,
        "AZIMUTH": 410.6,
        "X": 55.23,
        "Y": 6.69
      },
      {
        "ID": 10,
        "AZIMUTH": 443.32,
        "X": 41.19,
        "Y": 1.16
      },
      {
        "ID": 11,
        "AZIMUTH": 389.61,
        "X": 39.73,
        "Y": 8.55
      },
      {
        "ID": 12,
        "AZIMUTH": 34.41,
        "X": 5.68,
        "Y": 42.26
      },
      {
        "ID": 13,
        "AZIMUTH": 46.42,
        "X": 5.18,
        "Y": 31.49
      },
      {
        "ID": 14,
        "AZIMUTH": 208.81,
        "X": 2.09,
        "Y": 29.27
      },
      {
        "ID": 15,
        "AZIMUTH": 195.86,
        "X": 18.79,
        "Y": 21.37
      },
      {
        "ID": 16,
        "AZIMUTH": 200.08,
        "X": 15.16,
        "Y": 18.25
      },
      {
        "ID": 17,
        "AZIMUTH": 173.87,
        "X": 10.39,
        "Y": 14.65
      },
      {
        "ID": 18,
        "AZIMUTH": 189.83,
        "X": 8.22,
        "Y": 10.35
      },
      {
        "ID": 19,
        "AZIMUTH": 120.2,
        "X": 3.92,
        "Y": 8.84
      },
      {
        "ID": 20,
        "AZIMUTH": 683.4,
        "X": 8.33,
        "Y": -8.91
      },
      {
        "ID": 21,
        "AZIMUTH": 411.2,
        "X": 22.04,
        "Y": 3.08
      },
      {
        "ID": 23,
        "AZIMUTH": 648.16,
        "X": 23.18,
        "Y": -19.19
      },
      {
        "ID": 24,
        "AZIMUTH": 463.64,
        "X": 30.04,
        "Y": -1.53
      },
      {
        "ID": 25,
        "AZIMUTH": 573.57,
        "X": 29.97,
        "Y": -14.21
      },
      {
        "ID": 26,
        "AZIMUTH": 632.54,
        "X": 33.2,
        "Y": -24.59
      },
      {
        "ID": 27,
        "AZIMUTH": 661.44,
        "X": 29.65,
        "Y": -26.08
      },
      {
        "ID": 28,
        "AZIMUTH": 344.35,
        "X": 34.78,
        "Y": 13.81
      },
      {
        "ID": 29,
        "AZIMUTH": 50.71,
        "X": 4.12,
        "Y": 21.82
      },
      {
        "ID": 30,
        "AZIMUTH": 25.69,
        "X": 5.53,
        "Y": 54.38
      },
      {
        "ID": 31,
        "AZIMUTH": 672.34,
        "X": 36.64,
        "Y": -37.47
      }
    ],
    "14": [
      {
        "ID": 1,
        "AZIMUTH": 1767.19,
        "X": -5.41,
        "Y": 46.78
      },
      {
        "ID": 2,
        "AZIMUTH": 914.22,
        "X": -1.01,
        "Y": -16.05
      },
      {
        "ID": 3,
        "AZIMUTH": 1100.54,
        "X": -22.07,
        "Y": -26.6
      },
      {
        "ID": 4,
        "AZIMUTH": 905.52,
        "X": -0.5,
        "Y": -20.2
      },
      {
        "ID": 5,
        "AZIMUTH": 1068.97,
        "X": -15.19,
        "Y": -22.71
      },
      {
        "ID": 6,
        "AZIMUTH": 1023.58,
        "X": -9.37,
        "Y": -19.83
      },
      {
        "ID": 8,
        "AZIMUTH": 415.85,
        "X": 54.97,
        "Y": 6.59
      },
      {
        "ID": 10,
        "AZIMUTH": 438.28,
        "X": 41.94,
        "Y": 1.74
      },
      {
        "ID": 11,
        "AZIMUTH": 388.39,
        "X": 39.73,
        "Y": 8.73
      },
      {
        "ID": 12,
        "AZIMUTH": 34.8,
        "X": 5.78,
        "Y": 41.84
      },
      {
        "ID": 13,
        "AZIMUTH": 46.59,
        "X": 5.19,
        "Y": 31.46
      },
      {
        "ID": 14,
        "AZIMUTH": 199.54,
        "X": 2.08,
        "Y": 29.28
      },
      {
        "ID": 16,
        "AZIMUTH": 200.01,
        "X": 15.14,
        "Y": 18.26
      },
      {
        "ID": 17,
        "AZIMUTH": 174.34,
        "X": 10.41,
        "Y": 14.63
      },
      {
        "ID": 18,
        "AZIMUTH": 189.17,
        "X": 8.22,
        "Y": 10.4
      },
      {
        "ID": 19,
        "AZIMUTH": 120.3,
        "X": 3.92,
        "Y": 8.82
      },
      {
        "ID": 20,
        "AZIMUTH": 692.0,
        "X": 7.69,
        "Y": -8.8
      },
      {
        "ID": 21,
        "AZIMUTH": 396.87,
        "X": 21.8,
        "Y": 4.14
      },
      {
        "ID": 23,
        "AZIMUTH": 647.15,
        "X": 22.95,
        "Y": -18.84
      },
      {
        "ID": 24,
        "AZIMUTH": 451.17,
        "X": 29.71,
        "Y": -0.28
      },
      {
        "ID": 25,
        "AZIMUTH": 568.16,
        "X": 29.78,
        "Y": -13.43
      },
      {
        "ID": 26,
        "AZIMUTH": 627.65,
        "X": 33.07,
        "Y": -23.91
      },
      {
        "ID": 27,
        "AZIMUTH": 658.49,
        "X": 29.51,
        "Y": -25.27
      },
      {
        "ID": 28,
        "AZIMUTH": 344.22,
        "X": 34.75,
        "Y": 13.85
      },
      {
        "ID": 29,
        "AZIMUTH": 50.87,
        "X": 4.12,
        "Y": 21.81
      },
      {
        "ID": 30,
        "AZIMUTH": 22.46,
        "X": 5.61,
        "Y": 53.99
      },
      {
        "ID": 31,
        "AZIMUTH": 672.84,
        "X": 36.44,
        "Y": -36.92
      }
    ],
    "15": [
      {
        "ID": 1,
        "AZIMUTH": 1768.33,
        "X": -5.11,
        "Y": 45.9
      },
      {
        "ID": 2,
        "AZIMUTH": 914.0,
        "X": -0.99,
        "Y": -16.01
      },
      {
        "ID": 3,
        "AZIMUTH": 1099.73,
        "X": -22.04,
        "Y": -26.62
      },
      {
        "ID": 4,
        "AZIMUTH": 900.25,
        "X": -0.12,
        "Y": -20.03
      },
      {
        "ID": 5,
        "AZIMUTH": 1069.09,
        "X": -15.19,
        "Y": -22.71
      },
      {
        "ID": 6,
        "AZIMUTH": 1024.22,
        "X": -9.4,
        "Y": -19.84
      },
      {
        "ID": 8,
        "AZIMUTH": 417.13,
        "X": 54.79,
        "Y": 6.58
      },
      {
        "ID": 10,
        "AZIMUTH": 426.25,
        "X": 40.82,
        "Y": 0.94
      },
      {
        "ID": 13,
        "AZIMUTH": 46.23,
        "X": 5.17,
        "Y": 31.5
      },
      {
        "ID": 14,
        "AZIMUTH": 197.04,
        "X": 2.08,
        "Y": 29.29
      },
      {
        "ID": 16,
        "AZIMUTH": 199.94,
        "X": 15.13,
        "Y": 18.29
      },
      {
        "ID": 17,
        "AZIMUTH": 174.55,
        "X": 10.42,
        "Y": 14.65
      },
      {
        "ID": 18,
        "AZIMUTH": 188.4,
        "X": 8.24,
        "Y": 10.46
      },
      {
        "ID": 19,
        "AZIMUTH": 120.57,
        "X": 3.93,
        "Y": 8.82
      },
      {
        "ID": 20,
        "AZIMUTH": 701.32,
        "X": 7.05,
        "Y": -8.67
      },
      {
        "ID": 21,
        "AZIMUTH": 382.3,
        "X": 21.48,
        "Y": 5.29
      },
      {
        "ID": 23,
        "AZIMUTH": 644.25,
        "X": 22.56,
        "Y": -18.29
      },
      {
        "ID": 24,
        "AZIMUTH": 439.29,
        "X": 29.37,
        "Y": 0.98
      },
      {
        "ID": 25,
        "AZIMUTH": 562.72,
        "X": 29.61,
        "Y": -12.67
      },
      {
        "ID": 26,
        "AZIMUTH": 625.37,
        "X": 32.94,
        "Y": -23.27
      },
      {
        "ID": 27,
        "AZIMUTH": 655.16,
        "X": 29.38,
        "Y": -24.29
      },
      {
        "ID": 28,
        "AZIMUTH": 343.06,
        "X": 34.61,
        "Y": 13.89
      },
      {
        "ID": 31,
        "AZIMUTH": 672.8,
        "X": 36.35,
        "Y": -36.38
      },
      {
        "ID": 38,
        "AZIMUTH": 165.76,
        "X": 16.9,
        "Y": 25.69
      },
      {
        "ID": 40,
        "AZIMUTH": 940.3,
        "X": -5.71,
        "Y": -43.5
      }
    ],
    "16": [
      {
        "ID": 1,
        "AZIMUTH": 1768.63,
        "X": -4.9,
        "Y": 45.11
      },
      {
        "ID": 2,
        "AZIMUTH": 914.27,
        "X": -1.01,
        "Y": -16.03
      },
      {
        "ID": 3,
        "AZIMUTH": 1100.2,
        "X": -22.09,
        "Y": -26.63
      },
      {
        "ID": 4,
        "AZIMUTH": 895.71,
        "X": 0.13,
        "Y": -19.97
      },
      {
        "ID": 5,
        "AZIMUTH": 1068.86,
        "X": -15.19,
        "Y": -22.71
      },
      {
        "ID": 6,
        "AZIMUTH": 1023.96,
        "X": -9.39,
        "Y": -19.82
      },
      {
        "ID": 8,
        "AZIMUTH": 415.97,
        "X": 54.79,
        "Y": 6.69
      },
      {
        "ID": 10,
        "AZIMUTH": 440.08,
        "X": 40.58,
        "Y": 0.32
      },
      {
        "ID": 13,
        "AZIMUTH": 45.86,
        "X": 5.17,
        "Y": 31.54
      },
      {
        "ID": 14,
        "AZIMUTH": 209.28,
        "X": 2.06,
        "Y": 29.33
      },
      {
        "ID": 16,
        "AZIMUTH": 199.53,
        "X": 15.15,
        "Y": 18.29
      },
      {
        "ID": 17,
        "AZIMUTH": 174.67,
        "X": 10.41,
        "Y": 14.63
      },
      {
        "ID": 18,
        "AZIMUTH": 187.88,
        "X": 8.23,
        "Y": 10.45
      },
      {
        "ID": 19,
        "AZIMUTH": 120.54,
        "X": 3.92,
        "Y": 8.83
      },
      {
        "ID": 20,
        "AZIMUTH": 711.92,
        "X": 6.49,
        "Y": -8.62
      },
      {
        "ID": 21,
        "AZIMUTH": 366.94,
        "X": 21.18,
        "Y": 6.46
      },
      {
        "ID": 23,
        "AZIMUTH": 641.21,
        "X": 22.15,
        "Y": -17.66
      },
      {
        "ID": 24,
        "AZIMUTH": 427.25,
        "X": 29.07,
        "Y": 2.24
      },
      {
        "ID": 25,
        "AZIMUTH": 558.52,
        "X": 29.5,
        "Y": -12.05
      },
      {
        "ID": 26,
        "AZIMUTH": 621.6,
        "X": 32.82,
        "Y": -22.68
      },
      {
        "ID": 27,
        "AZIMUTH": 651.8,
        "X": 29.23,
        "Y": -23.39
      },
      {
        "ID": 28,
        "AZIMUTH": 343.15,
        "X": 35.18,
        "Y": 14.07
      },
      {
        "ID": 31,
        "AZIMUTH": 676.94,
        "X": 36.12,
        "Y": -36.88
      },
      {
        "ID": 38,
        "AZIMUTH": 166.32,
        "X": 16.99,
        "Y": 25.8
      },
      {
        "ID": 40,
        "AZIMUTH": 936.73,
        "X": -5.12,
        "Y": -43.81
      }
    ],
    "17": [
      {
        "ID": 1,
        "AZIMUTH": 1769.75,
        "X": -4.61,
        "Y": 44.07
      },
      {
        "ID": 2,
        "AZIMUTH": 914.06,
        "X": -1.04,
        "Y": -16.07
      },
      {
        "ID": 3,
        "AZIMUTH": 1099.77,
        "X": -22.08,
        "Y": -26.63
      },
      {
        "ID": 4,
        "AZIMUTH": 891.66,
        "X": 0.41,
        "Y": -19.83
      },
      {
        "ID": 5,
        "AZIMUTH": 1069.05,
        "X": -15.18,
        "Y": -22.71
      },
      {
        "ID": 6,
        "AZIMUTH": 1024.13,
        "X": -9.39,
        "Y": -19.84
      },
      {
        "ID": 8,
        "AZIMUTH": 404.88,
        "X": 54.03,
        "Y": 6.1
      },
      {
        "ID": 10,
        "AZIMUTH": 443.1,
        "X": 40.83,
        "Y": 0.69
      },
      {
        "ID": 12,
        "AZIMUTH": 36.12,
        "X": 5.68,
        "Y": 42.36
      },
      {
        "ID": 13,
        "AZIMUTH": 46.85,
        "X": 5.18,
        "Y": 31.51
      },
      {
        "ID": 14,
        "AZIMUTH": 207.62,
        "X": 2.08,
        "Y": 29.3
      },
      {
        "ID": 16,
        "AZIMUTH": 199.93,
        "X": 15.14,
        "Y": 18.28
      },
      {
        "ID": 17,
        "AZIMUTH": 174.43,
        "X": 10.42,
        "Y": 14.64
      },
      {
        "ID": 18,
        "AZIMUTH": 188.56,
        "X": 8.21,
        "Y": 10.43
      },
      {
        "ID": 19,
        "AZIMUTH": 120.37,
        "X": 3.92,
        "Y": 8.82
      },
      {
        "ID": 20,
        "AZIMUTH": 724.81,
        "X": 5.89,
        "Y": -8.6
      },
      {
        "ID": 21,
        "AZIMUTH": 351.8,
        "X": 20.89,
        "Y": 7.59
      },
      {
        "ID": 23,
        "AZIMUTH": 639.36,
        "X": 21.72,
        "Y": -17.16
      },
      {
        "ID": 24,
        "AZIMUTH": 415.89,
        "X": 28.77,
        "Y": 3.37
      },
      {
        "ID": 25,
        "AZIMUTH": 552.32,
        "X": 29.27,
        "Y": -11.28
      },
      {
        "ID": 26,
        "AZIMUTH": 617.23,
        "X": 32.72,
        "Y": -22.03
      },
      {
        "ID": 28,
        "AZIMUTH": 342.83,
        "X": 35.4,
        "Y": 14.17
      },
      {
        "ID": 31,
        "AZIMUTH": 673.11,
        "X": 35.95,
        "Y": -35.8
      },
      {
        "ID": 38,
        "AZIMUTH": 163.38,
        "X": 17.17,
        "Y": 26.67
      },
      {
        "ID": 40,
        "AZIMUTH": 936.76,
        "X": -4.98,
        "Y": -43.82
      },
      {
        "ID": 42,
        "AZIMUTH": 347.19,
        "X": 22.69,
        "Y": 6.7
      },
      {
        "ID": 45,
        "AZIMUTH": 728.01,
        "X": 36.31,
        "Y": -52.84
      }
    ],
    "18": [
      {
        "ID": 1,
        "AZIMUTH": 1771.93,
        "X": -4.48,
        "Y": 43.27
      },
      {
        "ID": 2,
        "AZIMUTH": 914.04,
        "X": -1.04,
        "Y": -16.07
      },
      {
        "ID": 3,
        "AZIMUTH": 1099.52,
        "X": -22.08,
        "Y": -26.63
      },
      {
        "ID": 4,
        "AZIMUTH": 888.14,
        "X": 0.64,
        "Y": -19.72
      },
      {
        "ID": 5,
        "AZIMUTH": 1069.28,
        "X": -15.2,
        "Y": -22.72
      },
      {
        "ID": 6,
        "AZIMUTH": 1024.42,
        "X": -9.4,
        "Y": -19.83
      },
      {
        "ID": 8,
        "AZIMUTH": 410.09,
        "X": 53.75,
        "Y": 5.78
      },
      {
        "ID": 10,
        "AZIMUTH": 442.17,
        "X": 41.21,
        "Y": 1.02
      },
      {
        "ID": 12,
        "AZIMUTH": 33.9,
        "X": 5.57,
        "Y": 42.77
      },
      {
        "ID": 13,
        "AZIMUTH": 46.36,
        "X": 5.16,
        "Y": 31.52
      },
      {
        "ID": 14,
        "AZIMUTH": 202.89,
        "X": 2.09,
        "Y": 29.27
      },
      {
        "ID": 16,
        "AZIMUTH": 199.97,
        "X": 15.15,
        "Y": 18.27
      },
      {
        "ID": 17,
        "AZIMUTH": 174.1,
        "X": 10.4,
        "Y": 14.64
      },
      {
        "ID": 18,
        "AZIMUTH": 189.49,
        "X": 8.23,
        "Y": 10.42
      },
      {
        "ID": 19,
        "AZIMUTH": 120.17,
        "X": 3.92,
        "Y": 8.84
      },
      {
        "ID": 20,
        "AZIMUTH": 738.62,
        "X": 5.3,
        "Y": -8.58
      },
      {
        "ID": 21,
        "AZIMUTH": 337.18,
        "X": 20.69,
        "Y": 8.67
      },
      {
        "ID": 23,
        "AZIMUTH": 639.41,
        "X": 21.36,
        "Y": -16.63
      },
      {
        "ID": 24,
        "AZIMUTH": 403.81,
        "X": 28.45,
        "Y": 4.54
      },
      {
        "ID": 25,
        "AZIMUTH": 546.06,
        "X": 29.02,
        "Y": -10.35
      },
      {
        "ID": 26,
        "AZIMUTH": 612.09,
        "X": 32.55,
        "Y": -21.27
      },
      {
        "ID": 31,
        "AZIMUTH": 671.07,
        "X": 35.78,
        "Y": -34.59
      },
      {
        "ID": 38,
        "AZIMUTH": 161.63,
        "X": 17.26,
        "Y": 27.27
      },
      {
        "ID": 40,
        "AZIMUTH": 935.95,
        "X": -4.74,
        "Y": -43.93
      },
      {
        "ID": 42,
        "AZIMUTH": 328.99,
        "X": 22.23,
        "Y": 8.2
      },
      {
        "ID": 45,
        "AZIMUTH": 726.74,
        "X": 36.13,
        "Y": -52.37
      }
    ],
    "19": [
      {
        "ID": 1,
        "AZIMUTH": 1771.47,
        "X": -4.19,
        "Y": 42.42
      },
      {
        "ID": 2,
        "AZIMUTH": 914.25,
        "X": -1.04,
        "Y": -16.07
      },
      {
        "ID": 3,
        "AZIMUTH": 1099.83,
        "X": -22.06,
        "Y": -26.6
      },
      {
        "ID": 4,
        "AZIMUTH": 884.85,
        "X": 0.87,
        "Y": -19.59
      },
      {
        "ID": 5,
        "AZIMUTH": 1069.29,
        "X": -15.19,
        "Y": -22.72
      },
      {
        "ID": 6,
        "AZIMUTH": 1024.09,
        "X": -9.38,
        "Y": -19.85
      },
      {
        "ID": 8,
        "AZIMUTH": 416.41,
        "X": 53.57,
        "Y": 5.84
      },
      {
        "ID": 10,
        "AZIMUTH": 441.68,
        "X": 41.34,
        "Y": 1.15
      },
      {
        "ID": 12,
        "AZIMUTH": 32.77,
        "X": 5.58,
        "Y": 42.89
      },
      {
        "ID": 13,
        "AZIMUTH": 46.14,
        "X": 5.17,
        "Y": 31.57
      },
      {
        "ID": 14,
        "AZIMUTH": 186.17,
        "X": 2.1,
        "Y": 29.24
      },
      {
        "ID": 16,
        "AZIMUTH": 200.02,
        "X": 15.15,
        "Y": 18.25
      },
      {
        "ID": 17,
        "AZIMUTH": 173.97,
        "X": 10.4,
        "Y": 14.66
      },
      {
        "ID": 18,
        "AZIMUTH": 188.83,
        "X": 8.22,
        "Y": 10.42
      },
      {
        "ID": 19,
        "AZIMUTH": 120.27,
        "X": 3.92,
        "Y": 8.83
      },
      {
        "ID": 20,
        "AZIMUTH": 754.88,
        "X": 4.61,
        "Y": -8.52
      },
      {
        "ID": 21,
        "AZIMUTH": 322.1,
        "X": 20.44,
        "Y": 9.82
      },
      {
        "ID": 23,
        "AZIMUTH": 639.95,
        "X": 20.96,
        "Y": -16.2
      },
      {
        "ID": 24,
        "AZIMUTH": 392.86,
        "X": 28.18,
        "Y": 5.66
      },
      {
        "ID": 25,
        "AZIMUTH": 539.88,
        "X": 28.79,
        "Y": -9.59
      },
      {
        "ID": 26,
        "AZIMUTH": 608.28,
        "X": 32.4,
        "Y": -20.58
      },
      {
        "ID": 27,
        "AZIMUTH": 621.94,
        "X": 27.82,
        "Y": -19.18
      },
      {
        "ID": 31,
        "AZIMUTH": 670.85,
        "X": 35.63,
        "Y": -34.59
      },
      {
        "ID": 45,
        "AZIMUTH": 725.64,
        "X": 36.04,
        "Y": -51.83
      },
      {
        "ID": 48,
        "AZIMUTH": 349.46,
        "X": 35.73,
        "Y": 13.35
      },
      {
        "ID": 50,
        "AZIMUTH": 364.31,
        "X": 24.36,
        "Y": 7.44
      },
      {
        "ID": 52,
        "AZIMUTH": 939.59,
        "X": -5.8,
        "Y": -43.23
      }
    ],
    "20": [
      {
        "ID": 1,
        "AZIMUTH": 1748.94,
        "X": -4.2,
        "Y": 41.85
      },
      {
        "ID": 2,
        "AZIMUTH": 914.31,
        "X": -1.03,
        "Y": -16.06
      },
      {
        "ID": 3,
        "AZIMUTH": 1100.19,
        "X": -22.06,
        "Y": -26.58
      },
      {
        "ID": 4,
        "AZIMUTH": 881.44,
        "X": 1.1,
        "Y": -19.48
      },
      {
        "ID": 5,
        "AZIMUTH": 1069.21,
        "X": -15.22,
        "Y": -22.73
      },
      {
        "ID": 6,
        "AZIMUTH": 1023.56,
        "X": -9.38,
        "Y": -19.86
      },
      {
        "ID": 8,
        "AZIMUTH": 418.14,
        "X": 53.46,
        "Y": 5.85
      },
      {
        "ID": 10,
        "AZIMUTH": 441.33,
        "X": 41.38,
        "Y": 1.16
      },
      {
        "ID": 12,
        "AZIMUTH": 32.01,
        "X": 5.58,
        "Y": 42.98
      },
      {
        "ID": 13,
        "AZIMUTH": 46.9,
        "X": 5.18,
        "Y": 31.49
      },
      {
        "ID": 14,
        "AZIMUTH": 185.66,
        "X": 2.08,
        "Y": 29.29
      },
      {
        "ID": 16,
        "AZIMUTH": 199.53,
        "X": 15.15,
        "Y": 18.28
      },
      {
        "ID": 17,
        "AZIMUTH": 174.47,
        "X": 10.41,
        "Y": 14.68
      },
      {
        "ID": 18,
        "AZIMUTH": 188.97,
        "X": 8.23,
        "Y": 10.41
      },
      {
        "ID": 19,
        "AZIMUTH": 120.53,
        "X": 3.93,
        "Y": 8.82
      },
      {
        "ID": 20,
        "AZIMUTH": 773.96,
        "X": 3.95,
        "Y": -8.55
      },
      {
        "ID": 21,
        "AZIMUTH": 307.59,
        "X": 20.18,
        "Y": 10.97
      },
      {
        "ID": 23,
        "AZIMUTH": 637.01,
        "X": 20.51,
        "Y": -15.69
      },
      {
        "ID": 24,
        "AZIMUTH": 381.76,
        "X": 27.9,
        "Y": 6.78
      },
      {
        "ID": 25,
        "AZIMUTH": 533.39,
        "X": 28.64,
        "Y": -8.87
      },
      {
        "ID": 26,
        "AZIMUTH": 603.86,
        "X": 32.26,
        "Y": -19.86
      },
      {
        "ID": 27,
        "AZIMUTH": 617.51,
        "X": 27.57,
        "Y": -18.41
      },
      {
        "ID": 31,
        "AZIMUTH": 669.72,
        "X": 35.45,
        "Y": -34.26
      },
      {
        "ID": 45,
        "AZIMUTH": 724.32,
        "X": 35.94,
        "Y": -51.28
      },
      {
        "ID": 48,
        "AZIMUTH": 322.69,
        "X": 33.36,
        "Y": 16.31
      },
      {
        "ID": 50,
        "AZIMUTH": 353.9,
        "X": 24.15,
        "Y": 8.52
      },
      {
        "ID": 51,
        "AZIMUTH": 50.18,
        "X": 4.11,
        "Y": 21.83
      },
      {
        "ID": 52,
        "AZIMUTH": 938.41,
        "X": -5.69,
        "Y": -43.29
      }
    ],
    "21": [
      {
        "ID": 1,
        "AZIMUTH": 1765.84,
        "X": -4.12,
        "Y": 41.16
      },
      {
        "ID": 2,
        "AZIMUTH": 914.28,
        "X": -1.03,
        "Y": -16.09
      },
      {
        "ID": 3,
        "AZIMUTH": 1099.96,
        "X": -22.12,
        "Y": -26.65
      },
      {
        "ID": 4,
        "AZIMUTH": 878.72,
        "X": 1.3,
        "Y": -19.38
      },
      {
        "ID": 5,
        "AZIMUTH": 1068.75,
        "X": -15.2,
        "Y": -22.72
      },
      {
        "ID": 6,
        "AZIMUTH": 1023.95,
        "X": -9.4,
        "Y": -19.85
      },
      {
        "ID": 8,
        "AZIMUTH": 418.0,
        "X": 53.36,
        "Y": 5.82
      },
      {
        "ID": 10,
        "AZIMUTH": 440.86,
        "X": 41.39,
        "Y": 1.18
      },
      {
        "ID": 13,
        "AZIMUTH": 45.91,
        "X": 5.17,
        "Y": 31.47
      },
      {
        "ID": 14,
        "AZIMUTH": 212.87,
        "X": 2.07,
        "Y": 29.32
      },
      {
        "ID": 16,
        "AZIMUTH": 199.44,
        "X": 15.13,
        "Y": 18.31
      },
      {
        "ID": 17,
        "AZIMUTH": 175.36,
        "X": 10.43,
        "Y": 14.67
      },
      {
        "ID": 18,
        "AZIMUTH": 187.94,
        "X": 8.21,
        "Y": 10.43
      },
      {
        "ID": 19,
        "AZIMUTH": 120.64,
        "X": 3.93,
        "Y": 8.82
      },
      {
        "ID": 20,
        "AZIMUTH": 795.45,
        "X": 3.23,
        "Y": -8.56
      },
      {
        "ID": 21,
        "AZIMUTH": 293.42,
        "X": 19.91,
        "Y": 12.12
      },
      {
        "ID": 23,
        "AZIMUTH": 634.68,
        "X": 20.02,
        "Y": -15.13
      },
      {
        "ID": 24,
        "AZIMUTH": 369.97,
        "X": 27.61,
        "Y": 7.93
      },
      {
        "ID": 25,
        "AZIMUTH": 528.07,
        "X": 28.49,
        "Y": -8.17
      },
      {
        "ID": 26,
        "AZIMUTH": 600.29,
        "X": 32.09,
        "Y": -19.24
      },
      {
        "ID": 27,
        "AZIMUTH": 612.94,
        "X": 27.34,
        "Y": -17.56
      },
      {
        "ID": 31,
        "AZIMUTH": 668.32,
        "X": 35.29,
        "Y": -33.73
      },
      {
        "ID": 45,
        "AZIMUTH": 722.52,
        "X": 35.96,
        "Y": -50.79
      },
      {
        "ID": 50,
        "AZIMUTH": 342.61,
        "X": 23.89,
        "Y": 9.56
      },
      {
        "ID": 51,
        "AZIMUTH": 48.77,
        "X": 4.13,
        "Y": 21.82
      },
      {
        "ID": 52,
        "AZIMUTH": 937.52,
        "X": -5.72,
        "Y": -43.22
      },
      {
        "ID": 54,
        "AZIMUTH": 419.48,
        "X": 55.34,
        "Y": 7.15
      }
    ],
    "22": [
      {
        "ID": 1,
        "AZIMUTH": 1695.64,
        "X": -3.66,
        "Y": 39.85
      },
      {
        "ID": 2,
        "AZIMUTH": 914.36,
        "X": -1.05,
        "Y": -16.08
      },
      {
        "ID": 3,
        "AZIMUTH": 1099.87,
        "X": -22.08,
        "Y": -26.62
      },
      {
        "ID": 4,
        "AZIMUTH": 875.85,
        "X": 1.54,
        "Y": -19.18
      },
      {
        "ID": 5,
        "AZIMUTH": 1069.15,
        "X": -15.19,
        "Y": -22.71
      },
      {
        "ID": 6,
        "AZIMUTH": 1024.11,
        "X": -9.4,
        "Y": -19.84
      },
      {
        "ID": 8,
        "AZIMUTH": 418.23,
        "X": 53.33,
        "Y": 5.8
      },
      {
        "ID": 10,
        "AZIMUTH": 441.17,
        "X": 41.34,
        "Y": 1.11
      },
      {
        "ID": 13,
        "AZIMUTH": 46.61,
        "X": 5.18,
        "Y": 31.47
      },
      {
        "ID": 14,
        "AZIMUTH": 204.94,
        "X": 2.09,
        "Y": 29.27
      },
      {
        "ID": 16,
        "AZIMUTH": 200.15,
        "X": 15.14,
        "Y": 18.27
      },
      {
        "ID": 17,
        "AZIMUTH": 174.46,
        "X": 10.42,
        "Y": 14.66
      },
      {
        "ID": 18,
        "AZIMUTH": 188.77,
        "X": 8.23,
        "Y": 10.41
      },
      {
        "ID": 19,
        "AZIMUTH": 120.54,
        "X": 3.93,
        "Y": 8.82
      },
      {
        "ID": 20,
        "AZIMUTH": 819.69,
        "X": 2.45,
        "Y": -8.5
      },
      {
        "ID": 21,
        "AZIMUTH": 279.8,
        "X": 19.55,
        "Y": 13.26
      },
      {
        "ID": 23,
        "AZIMUTH": 634.6,
        "X": 19.55,
        "Y": -14.65
      },
      {
        "ID": 24,
        "AZIMUTH": 358.16,
        "X": 27.34,
        "Y": 9.11
      },
      {
        "ID": 25,
        "AZIMUTH": 521.32,
        "X": 28.25,
        "Y": -7.32
      },
      {
        "ID": 26,
        "AZIMUTH": 595.15,
        "X": 31.94,
        "Y": -18.57
      },
      {
        "ID": 27,
        "AZIMUTH": 609.41,
        "X": 27.12,
        "Y": -16.85
      },
      {
        "ID": 31,
        "AZIMUTH": 665.94,
        "X": 35.13,
        "Y": -33.08
      },
      {
        "ID": 45,
        "AZIMUTH": 720.71,
        "X": 35.69,
        "Y": -50.22
      },
      {
        "ID": 50,
        "AZIMUTH": 330.6,
        "X": 23.61,
        "Y": 10.59
      },
      {
        "ID": 51,
        "AZIMUTH": 47.94,
        "X": 4.13,
        "Y": 21.82
      },
      {
        "ID": 52,
        "AZIMUTH": 937.32,
        "X": -5.71,
        "Y": -43.29
      },
      {
        "ID": 54,
        "AZIMUTH": 421.29,
        "X": 55.38,
        "Y": 7.11
      }
    ],
    "23": [
      {
        "ID": 1,
        "AZIMUTH": 1702.2,
        "X": -3.64,
        "Y": 39.57
      },
      {
        "ID": 2,
        "AZIMUTH": 915.23,
        "X": -1.12,
        "Y": -16.13
      },
      {
        "ID": 3,
        "AZIMUTH": 1101.04,
        "X": -22.1,
        "Y": -26.6
      },
      {
        "ID": 4,
        "AZIMUTH": 874.69,
        "X": 1.61,
        "Y": -19.12
      },
      {
        "ID": 5,
        "AZIMUTH": 1068.79,
        "X": -15.19,
        "Y": -22.72
      },
      {
        "ID": 6,
        "AZIMUTH": 1024.07,
        "X": -9.39,
        "Y": -19.82
      },
      {
        "ID": 8,
        "AZIMUTH": 418.39,
        "X": 53.85,
        "Y": 6.16
      },
      {
        "ID": 10,
        "AZIMUTH": 440.76,
        "X": 41.37,
        "Y": 1.13
      },
      {
        "ID": 13,
        "AZIMUTH": 46.41,
        "X": 5.17,
        "Y": 31.55
      },
      {
        "ID": 14,
        "AZIMUTH": 218.37,
        "X": 2.09,
        "Y": 29.33
      },
      {
        "ID": 16,
        "AZIMUTH": 199.73,
        "X": 15.15,
        "Y": 18.28
      },
      {
        "ID": 17,
        "AZIMUTH": 174.99,
        "X": 10.42,
        "Y": 14.65
      },
      {
        "ID": 18,
        "AZIMUTH": 191.93,
        "X": 8.21,
        "Y": 10.19
      },
      {
        "ID": 19,
        "AZIMUTH": 120.61,
        "X": 3.93,
        "Y": 8.83
      },
      {
        "ID": 20,
        "AZIMUTH": 841.38,
        "X": 1.76,
        "Y": -8.51
      },
      {
        "ID": 21,
        "AZIMUTH": 266.2,
        "X": 19.26,
        "Y": 14.39
      },
      {
        "ID": 23,
        "AZIMUTH": 634.38,
        "X": 19.14,
        "Y": -14.25
      },
      {
        "ID": 24,
        "AZIMUTH": 346.71,
        "X": 27.04,
        "Y": 10.25
      },
      {
        "ID": 25,
        "AZIMUTH": 514.39,
        "X": 28.04,
        "Y": -6.55
      },
      {
        "ID": 26,
        "AZIMUTH": 591.82,
        "X": 31.77,
        "Y": -18.22
      },
      {
        "ID": 27,
        "AZIMUTH": 606.12,
        "X": 26.91,
        "Y": -15.98
      },
      {
        "ID": 31,
        "AZIMUTH": 663.03,
        "X": 34.99,
        "Y": -32.43
      },
      {
        "ID": 45,
        "AZIMUTH": 719.09,
        "X": 35.67,
        "Y": -50.13
      },
      {
        "ID": 50,
        "AZIMUTH": 319.05,
        "X": 23.34,
        "Y": 11.6
      },
      {
        "ID": 52,
        "AZIMUTH": 937.19,
        "X": -5.7,
        "Y": -43.28
      },
      {
        "ID": 54,
        "AZIMUTH": 422.58,
        "X": 55.35,
        "Y": 7.07
      }
    ],
    "24": [
      {
        "ID": 1,
        "AZIMUTH": 1675.15,
        "X": -3.5,
        "Y": 39.05
      },
      {
        "ID": 2,
        "AZIMUTH": 918.04,
        "X": -1.33,
        "Y": -16.23
      },
      {
        "ID": 3,
        "AZIMUTH": 1100.6,
        "X": -22.06,
        "Y": -26.59
      },
      {
        "ID": 4,
        "AZIMUTH": 872.99,
        "X": 1.71,
        "Y": -19.08
      },
      {
        "ID": 5,
        "AZIMUTH": 1068.89,
        "X": -15.2,
        "Y": -22.71
      },
      {
        "ID": 6,
        "AZIMUTH": 1023.48,
        "X": -9.36,
        "Y": -19.82
      },
      {
        "ID": 8,
        "AZIMUTH": 420.89,
        "X": 53.41,
        "Y": 5.81
      },
      {
        "ID": 10,
        "AZIMUTH": 441.24,
        "X": 41.31,
        "Y": 1.12
      },
      {
        "ID": 13,
        "AZIMUTH": 46.2,
        "X": 5.16,
        "Y": 31.53
      },
      {
        "ID": 14,
        "AZIMUTH": 196.78,
        "X": 2.09,
        "Y": 29.29
      },
      {
        "ID": 16,
        "AZIMUTH": 199.81,
        "X": 15.16,
        "Y": 18.26
      },
      {
        "ID": 17,
        "AZIMUTH": 173.95,
        "X": 10.39,
        "Y": 14.64
      },
      {
        "ID": 18,
        "AZIMUTH": 194.67,
        "X": 8.22,
        "Y": 10.09
      },
      {
        "ID": 19,
        "AZIMUTH": 120.44,
        "X": 3.92,
        "Y": 8.82
      },
      {
        "ID": 20,
        "AZIMUTH": 863.06,
        "X": 1.12,
        "Y": -8.59
      },
      {
        "ID": 21,
        "AZIMUTH": 252.98,
        "X": 18.98,
        "Y": 15.58
      },
      {
        "ID": 23,
        "AZIMUTH": 631.95,
        "X": 18.62,
        "Y": -13.8
      },
      {
        "ID": 24,
        "AZIMUTH": 335.42,
        "X": 26.75,
        "Y": 11.4
      },
      {
        "ID": 25,
        "AZIMUTH": 508.42,
        "X": 27.9,
        "Y": -5.84
      },
      {
        "ID": 26,
        "AZIMUTH": 593.13,
        "X": 31.63,
        "Y": -17.92
      },
      {
        "ID": 27,
        "AZIMUTH": 599.78,
        "X": 26.62,
        "Y": -15.04
      },
      {
        "ID": 31,
        "AZIMUTH": 660.46,
        "X": 34.78,
        "Y": -31.74
      },
      {
        "ID": 45,
        "AZIMUTH": 716.17,
        "X": 35.52,
        "Y": -49.54
      },
      {
        "ID": 50,
        "AZIMUTH": 307.91,
        "X": 23.06,
        "Y": 12.62
      },
      {
        "ID": 52,
        "AZIMUTH": 937.15,
        "X": -5.73,
        "Y": -43.3
      },
      {
        "ID": 56,
        "AZIMUTH": 393.37,
        "X": 39.68,
        "Y": 8.2
      }
    ],
    "25": [
      {
        "ID": 1,
        "AZIMUTH": 1663.37,
        "X": -3.2,
        "Y": 38.04
      },
      {
        "ID": 2,
        "AZIMUTH": 921.97,
        "X": -1.65,
        "Y": -16.37
      },
      {
        "ID": 3,
        "AZIMUTH": 1099.92,
        "X": -22.06,
        "Y": -26.62
      },
      {
        "ID": 4,
        "AZIMUTH": 870.74,
        "X": 1.86,
        "Y": -19.05
      },
      {
        "ID": 5,
        "AZIMUTH": 1069.07,
        "X": -15.18,
        "Y": -22.71
      },
      {
        "ID": 6,
        "AZIMUTH": 1024.03,
        "X": -9.38,
        "Y": -19.83
      },
      {
        "ID": 8,
        "AZIMUTH": 421.05,
        "X": 53.27,
        "Y": 5.77
      },
      {
        "ID": 10,
        "AZIMUTH": 441.65,
        "X": 41.32,
        "Y": 1.1
      },
      {
        "ID": 13,
        "AZIMUTH": 46.11,
        "X": 5.17,
        "Y": 31.52
      },
      {
        "ID": 14,
        "AZIMUTH": 183.15,
        "X": 2.09,
        "Y": 29.28
      },
      {
        "ID": 16,
        "AZIMUTH": 199.72,
        "X": 15.14,
        "Y": 18.28
      },
      {
        "ID": 17,
        "AZIMUTH": 174.39,
        "X": 10.4,
        "Y": 14.67
      },
      {
        "ID": 18,
        "AZIMUTH": 195.17,
        "X": 8.22,
        "Y": 10.08
      },
      {
        "ID": 19,
        "AZIMUTH": 120.42,
        "X": 3.92,
        "Y": 8.82
      },
      {
        "ID": 20,
        "AZIMUTH": 880.85,
        "X": 0.57,
        "Y": -8.69
      },
      {
        "ID": 21,
        "AZIMUTH": 242.35,
        "X": 18.79,
        "Y": 16.55
      },
      {
        "ID": 23,
        "AZIMUTH": 629.84,
        "X": 18.18,
        "Y": -13.42
      },
      {
        "ID": 24,
        "AZIMUTH": 324.07,
        "X": 26.48,
        "Y": 12.54
      },
      {
        "ID": 25,
        "AZIMUTH": 500.64,
        "X": 27.71,
        "Y": -5.03
      },
      {
        "ID": 26,
        "AZIMUTH": 595.63,
        "X": 31.43,
        "Y": -17.93
      },
      {
        "ID": 27,
        "AZIMUTH": 592.01,
        "X": 26.41,
        "Y": -14.13
      },
      {
        "ID": 31,
        "AZIMUTH": 657.84,
        "X": 34.54,
        "Y": -31.07
      },
      {
        "ID": 45,
        "AZIMUTH": 712.25,
        "X": 35.33,
        "Y": -48.47
      },
      {
        "ID": 50,
        "AZIMUTH": 297.26,
        "X": 22.8,
        "Y": 13.61
      },
      {
        "ID": 52,
        "AZIMUTH": 934.46,
        "X": -5.27,
        "Y": -43.52
      },
      {
        "ID": 56,
        "AZIMUTH": 391.83,
        "X": 39.64,
        "Y": 8.2
      },
      {
        "ID": 57,
        "AZIMUTH": 1127.11,
        "X": -33.24,
        "Y": -33.83
      },
      {
        "ID": 58,
        "AZIMUTH": 887.24,
        "X": -0.65,
        "Y": -21.68
      }
    ],
    "26": [
      {
        "ID": 1,
        "AZIMUTH": 1665.28,
        "X": -2.91,
        "Y": 37.15
      },
      {
        "ID": 2,
        "AZIMUTH": 924.91,
        "X": -1.87,
        "Y": -16.51
      },
      {
        "ID": 3,
        "AZIMUTH": 1100.59,
        "X": -22.08,
        "Y": -26.61
      },
      {
        "ID": 4,
        "AZIMUTH": 866.56,
        "X": 2.1,
        "Y": -18.94
      },
      {
        "ID": 5,
        "AZIMUTH": 1068.88,
        "X": -15.18,
        "Y": -22.72
      },
      {
        "ID": 6,
        "AZIMUTH": 1023.96,
        "X": -9.39,
        "Y": -19.82
      },
      {
        "ID": 8,
        "AZIMUTH": 421.47,
        "X": 53.13,
        "Y": 5.68
      },
      {
        "ID": 10,
        "AZIMUTH": 441.1,
        "X": 41.37,
        "Y": 1.14
      },
      {
        "ID": 13,
        "AZIMUTH": 46.56,
        "X": 5.19,
        "Y": 31.5
      },
      {
        "ID": 14,
        "AZIMUTH": 212.27,
        "X": 2.07,
        "Y": 29.31
      },
      {
        "ID": 16,
        "AZIMUTH": 199.4,
        "X": 15.14,
        "Y": 18.29
      },
      {
        "ID": 17,
        "AZIMUTH": 174.47,
        "X": 10.4,
        "Y": 14.66
      },
      {
        "ID": 18,
        "AZIMUTH": 189.83,
        "X": 8.22,
        "Y": 10.35
      },
      {
        "ID": 19,
        "AZIMUTH": 120.48,
        "X": 3.93,
        "Y": 8.82
      },
      {
        "ID": 20,
        "AZIMUTH": 898.01,
        "X": 0.05,
        "Y": -8.74
      },
      {
        "ID": 21,
        "AZIMUTH": 233.43,
        "X": 18.66,
        "Y": 17.37
      },
      {
        "ID": 23,
        "AZIMUTH": 628.03,
        "X": 17.7,
        "Y": -13.08
      },
      {
        "ID": 24,
        "AZIMUTH": 313.36,
        "X": 26.17,
        "Y": 13.71
      },
      {
        "ID": 25,
        "AZIMUTH": 492.31,
        "X": 27.49,
        "Y": -4.22
      },
      {
        "ID": 26,
        "AZIMUTH": 595.33,
        "X": 31.21,
        "Y": -17.66
      },
      {
        "ID": 27,
        "AZIMUTH": 585.31,
        "X": 26.2,
        "Y": -13.19
      },
      {
        "ID": 31,
        "AZIMUTH": 656.38,
        "X": 34.35,
        "Y": -30.5
      },
      {
        "ID": 45,
        "AZIMUTH": 712.19,
        "X": 35.16,
        "Y": -48.12
      },
      {
        "ID": 50,
        "AZIMUTH": 287.24,
        "X": 22.57,
        "Y": 14.53
      },
      {
        "ID": 52,
        "AZIMUTH": 933.27,
        "X": -5.16,
        "Y": -43.57
      },
      {
        "ID": 56,
        "AZIMUTH": 392.62,
        "X": 39.76,
        "Y": 8.23
      },
      {
        "ID": 57,
        "AZIMUTH": 1125.2,
        "X": -33.09,
        "Y": -33.73
      },
      {
        "ID": 58,
        "AZIMUTH": 885.15,
        "X": -0.51,
        "Y": -21.64
      }
    ],
    "27": [
      {
        "ID": 1,
        "AZIMUTH": 1659.51,
        "X": -2.79,
        "Y": 36.38
      },
      {
        "ID": 2,
        "AZIMUTH": 922.61,
        "X": -1.91,
        "Y": -16.66
      },
      {
        "ID": 3,
        "AZIMUTH": 1099.92,
        "X": -22.06,
        "Y": -26.6
      },
      {
        "ID": 4,
        "AZIMUTH": 864.86,
        "X": 2.24,
        "Y": -18.87
      },
      {
        "ID": 5,
        "AZIMUTH": 1069.23,
        "X": -15.2,
        "Y": -22.71
      },
      {
        "ID": 6,
        "AZIMUTH": 1024.36,
        "X": -9.4,
        "Y": -19.84
      },
      {
        "ID": 8,
        "AZIMUTH": 418.18,
        "X": 52.73,
        "Y": 5.62
      },
      {
        "ID": 10,
        "AZIMUTH": 441.16,
        "X": 41.32,
        "Y": 1.11
      },
      {
        "ID": 13,
        "AZIMUTH": 46.86,
        "X": 5.19,
        "Y": 31.47
      },
      {
        "ID": 14,
        "AZIMUTH": 197.74,
        "X": 2.09,
        "Y": 29.28
      },
      {
        "ID": 16,
        "AZIMUTH": 199.75,
        "X": 15.14,
        "Y": 18.28
      },
      {
        "ID": 17,
        "AZIMUTH": 174.5,
        "X": 10.41,
        "Y": 14.64
      },
      {
        "ID": 18,
        "AZIMUTH": 188.82,
        "X": 8.24,
        "Y": 10.42
      },
      {
        "ID": 19,
        "AZIMUTH": 120.42,
        "X": 3.93,
        "Y": 8.83
      },
      {
        "ID": 20,
        "AZIMUTH": 916.08,
        "X": -0.54,
        "Y": -8.87
      },
      {
        "ID": 21,
        "AZIMUTH": 225.3,
        "X": 18.55,
        "Y": 18.22
      },
      {
        "ID": 23,
        "AZIMUTH": 629.01,
        "X": 17.15,
        "Y": -12.64
      },
      {
        "ID": 24,
        "AZIMUTH": 302.48,
        "X": 25.89,
        "Y": 15.0
      },
      {
        "ID": 25,
        "AZIMUTH": 484.47,
        "X": 27.26,
        "Y": -3.38
      },
      {
        "ID": 26,
        "AZIMUTH": 591.82,
        "X": 30.97,
        "Y": -17.05
      },
      {
        "ID": 27,
        "AZIMUTH": 578.02,
        "X": 25.96,
        "Y": -12.27
      },
      {
        "ID": 31,
        "AZIMUTH": 652.82,
        "X": 34.19,
        "Y": -29.78
      },
      {
        "ID": 45,
        "AZIMUTH": 707.43,
        "X": 34.99,
        "Y": -46.86
      },
      {
        "ID": 50,
        "AZIMUTH": 278.09,
        "X": 22.34,
        "Y": 15.42
      },
      {
        "ID": 52,
        "AZIMUTH": 936.97,
        "X": -5.63,
        "Y": -43.33
      },
      {
        "ID": 56,
        "AZIMUTH": 392.56,
        "X": 39.84,
        "Y": 8.15
      },
      {
        "ID": 57,
        "AZIMUTH": 1124.36,
        "X": -32.68,
        "Y": -33.6
      },
      {
        "ID": 58,
        "AZIMUTH": 883.9,
        "X": -0.39,
        "Y": -21.61
      }
    ],
    "28": [
      {
        "ID": 1,
        "AZIMUTH": 1684.17,
        "X": -2.8,
        "Y": 36.06
      },
      {
        "ID": 2,
        "AZIMUTH": 914.48,
        "X": -1.68,
        "Y": -16.67
      },
      {
        "ID": 3,
        "AZIMUTH": 1099.95,
        "X": -22.1,
        "Y": -26.62
      },
      {
        "ID": 4,
        "AZIMUTH": 863.32,
        "X": 2.34,
        "Y": -18.81
      },
      {
        "ID": 5,
        "AZIMUTH": 1068.79,
        "X": -15.18,
        "Y": -22.71
      },
      {
        "ID": 6,
        "AZIMUTH": 1024.38,
        "X": -9.41,
        "Y": -19.83
      },
      {
        "ID": 8,
        "AZIMUTH": 419.57,
        "X": 52.88,
        "Y": 5.69
      },
      {
        "ID": 10,
        "AZIMUTH": 440.19,
        "X": 41.36,
        "Y": 1.24
      },
      {
        "ID": 13,
        "AZIMUTH": 46.92,
        "X": 5.18,
        "Y": 31.47
      },
      {
        "ID": 14,
        "AZIMUTH": 192.93,
        "X": 2.09,
        "Y": 29.34
      },
      {
        "ID": 16,
        "AZIMUTH": 199.64,
        "X": 15.14,
        "Y": 18.3
      },
      {
        "ID": 17,
        "AZIMUTH": 175.09,
        "X": 10.41,
        "Y": 14.64
      },
      {
        "ID": 18,
        "AZIMUTH": 187.91,
        "X": 8.24,
        "Y": 10.47
      },
      {
        "ID": 19,
        "AZIMUTH": 120.58,
        "X": 3.93,
        "Y": 8.82
      },
      {
        "ID": 20,
        "AZIMUTH": 937.18,
        "X": -1.24,
        "Y": -9.04
      },
      {
        "ID": 21,
        "AZIMUTH": 215.4,
        "X": 18.59,
        "Y": 19.25
      },
      {
        "ID": 23,
        "AZIMUTH": 629.47,
        "X": 16.75,
        "Y": -12.35
      },
      {
        "ID": 24,
        "AZIMUTH": 291.65,
        "X": 25.64,
        "Y": 16.25
      },
      {
        "ID": 25,
        "AZIMUTH": 476.2,
        "X": 27.05,
        "Y": -2.58
      },
      {
        "ID": 26,
        "AZIMUTH": 586.53,
        "X": 30.77,
        "Y": -16.28
      },
      {
        "ID": 27,
        "AZIMUTH": 570.06,
        "X": 25.71,
        "Y": -11.35
      },
      {
        "ID": 31,
        "AZIMUTH": 650.74,
        "X": 33.99,
        "Y": -28.87
      },
      {
        "ID": 45,
        "AZIMUTH": 707.35,
        "X": 34.82,
        "Y": -46.69
      },
      {
        "ID": 50,
        "AZIMUTH": 269.26,
        "X": 22.1,
        "Y": 16.32
      },
      {
        "ID": 52,
        "AZIMUTH": 938.71,
        "X": -5.8,
        "Y": -43.18
      },
      {
        "ID": 56,
        "AZIMUTH": 391.97,
        "X": 39.74,
        "Y": 8.21
      },
      {
        "ID": 57,
        "AZIMUTH": 1123.43,
        "X": -32.4,
        "Y": -33.47
      },
      {
        "ID": 58,
        "AZIMUTH": 882.08,
        "X": -0.29,
        "Y": -21.6
      },
      {
        "ID": 62,
        "AZIMUTH": 342.97,
        "X": 34.1,
        "Y": 13.66
      }
    ],
    "29": [
      {
        "ID": 1,
        "AZIMUTH": 1631.85,
        "X": -2.66,
        "Y": 35.53
      },
      {
        "ID": 2,
        "AZIMUTH": 910.42,
        "X": -1.62,
        "Y": -16.74
      },
      {
        "ID": 3,
        "AZIMUTH": 1100.34,
        "X": -22.1,
        "Y": -26.62
      },
      {
        "ID": 4,
        "AZIMUTH": 862.21,
        "X": 2.39,
        "Y": -18.78
      },
      {
        "ID": 5,
        "AZIMUTH": 1068.68,
        "X": -15.19,
        "Y": -22.72
      },
      {
        "ID": 6,
        "AZIMUTH": 1024.11,
        "X": -9.4,
        "Y": -19.83
      },
      {
        "ID": 8,
        "AZIMUTH": 416.44,
        "X": 52.57,
        "Y": 5.55
      },
      {
        "ID": 10,
        "AZIMUTH": 441.44,
        "X": 41.42,
        "Y": 1.3
      },
      {
        "ID": 13,
        "AZIMUTH": 46.33,
        "X": 5.17,
        "Y": 31.49
      },
      {
        "ID": 14,
        "AZIMUTH": 197.81,
        "X": 2.1,
        "Y": 29.27
      },
      {
        "ID": 16,
        "AZIMUTH": 199.79,
        "X": 15.15,
        "Y": 18.28
      },
      {
        "ID": 17,
        "AZIMUTH": 174.36,
        "X": 10.4,
        "Y": 14.66
      },
      {
        "ID": 18,
        "AZIMUTH": 188.23,
        "X": 8.24,
        "Y": 10.45
      },
      {
        "ID": 19,
        "AZIMUTH": 120.46,
        "X": 3.92,
        "Y": 8.82
      },
      {
        "ID": 20,
        "AZIMUTH": 959.45,
        "X": -2.01,
        "Y": -9.23
      },
      {
        "ID": 21,
        "AZIMUTH": 195.75,
        "X": 18.54,
        "Y": 20.82
      },
      {
        "ID": 23,
        "AZIMUTH": 627.21,
        "X": 16.03,
        "Y": -11.87
      },
      {
        "ID": 24,
        "AZIMUTH": 282.23,
        "X": 25.41,
        "Y": 17.45
      },
      {
        "ID": 25,
        "AZIMUTH": 467.27,
        "X": 26.85,
        "Y": -1.73
      },
      {
        "ID": 26,
        "AZIMUTH": 581.49,
        "X": 30.56,
        "Y": -15.46
      },
      {
        "ID": 27,
        "AZIMUTH": 562.11,
        "X": 25.45,
        "Y": -10.36
      },
      {
        "ID": 31,
        "AZIMUTH": 646.83,
        "X": 33.84,
        "Y": -28.24
      },
      {
        "ID": 45,
        "AZIMUTH": 707.06,
        "X": 34.62,
        "Y": -46.18
      },
      {
        "ID": 50,
        "AZIMUTH": 259.57,
        "X": 21.87,
        "Y": 17.24
      },
      {
        "ID": 52,
        "AZIMUTH": 937.68,
        "X": -5.79,
        "Y": -43.19
      },
      {
        "ID": 56,
        "AZIMUTH": 392.7,
        "X": 39.77,
        "Y": 8.24
      },
      {
        "ID": 58,
        "AZIMUTH": 880.42,
        "X": -0.17,
        "Y": -21.58
      },
      {
        "ID": 62,
        "AZIMUTH": 342.53,
        "X": 34.1,
        "Y": 13.66
      },
      {
        "ID": 63,
        "AZIMUTH": 36.45,
        "X": 5.8,
        "Y": 42.2
      }
    ],
    "30": [
      {
        "ID": 1,
        "AZIMUTH": 1580.55,
        "X": -2.45,
        "Y": 34.94
      },
      {
        "ID": 3,
        "AZIMUTH": 1100.3,
        "X": -22.09,
        "Y": -26.61
      },
      {
        "ID": 4,
        "AZIMUTH": 861.04,
        "X": 2.46,
        "Y": -18.75
      },
      {
        "ID": 5,
        "AZIMUTH": 1068.76,
        "X": -15.19,
        "Y": -22.72
      },
      {
        "ID": 6,
        "AZIMUTH": 1024.13,
        "X": -9.41,
        "Y": -19.84
      },
      {
        "ID": 8,
        "AZIMUTH": 416.03,
        "X": 52.41,
        "Y": 5.51
      },
      {
        "ID": 10,
        "AZIMUTH": 439.05,
        "X": 41.67,
        "Y": 1.59
      },
      {
        "ID": 13,
        "AZIMUTH": 46.35,
        "X": 5.17,
        "Y": 31.51
      },
      {
        "ID": 14,
        "AZIMUTH": 200.4,
        "X": 2.1,
        "Y": 29.25
      },
      {
        "ID": 16,
        "AZIMUTH": 200.05,
        "X": 15.15,
        "Y": 18.26
      },
      {
        "ID": 17,
        "AZIMUTH": 173.98,
        "X": 10.39,
        "Y": 14.64
      },
      {
        "ID": 18,
        "AZIMUTH": 193.24,
        "X": 8.24,
        "Y": 10.18
      },
      {
        "ID": 19,
        "AZIMUTH": 120.61,
        "X": 3.93,
        "Y": 8.81
      },
      {
        "ID": 20,
        "AZIMUTH": 978.64,
        "X": -2.72,
        "Y": -9.41
      },
      {
        "ID": 21,
        "AZIMUTH": 167.62,
        "X": 17.19,
        "Y": 23.63
      },
      {
        "ID": 23,
        "AZIMUTH": 627.13,
        "X": 15.55,
        "Y": -11.56
      },
      {
        "ID": 24,
        "AZIMUTH": 270.87,
        "X": 25.23,
        "Y": 18.71
      },
      {
        "ID": 25,
        "AZIMUTH": 458.85,
        "X": 26.65,
        "Y": -0.92
      },
      {
        "ID": 26,
        "AZIMUTH": 575.5,
        "X": 30.33,
        "Y": -14.58
      },
      {
        "ID": 27,
        "AZIMUTH": 552.86,
        "X": 25.22,
        "Y": -9.42
      },
      {
        "ID": 31,
        "AZIMUTH": 644.88,
        "X": 33.54,
        "Y": -27.36
      },
      {
        "ID": 45,
        "AZIMUTH": 705.8,
        "X": 34.41,
        "Y": -45.41
      },
      {
        "ID": 50,
        "AZIMUTH": 249.94,
        "X": 21.61,
        "Y": 18.21
      },
      {
        "ID": 52,
        "AZIMUTH": 937.36,
        "X": -5.77,
        "Y": -43.2
      },
      {
        "ID": 56,
        "AZIMUTH": 393.05,
        "X": 39.68,
        "Y": 8.18
      },
      {
        "ID": 62,
        "AZIMUTH": 342.38,
        "X": 34.09,
        "Y": 13.67
      },
      {
        "ID": 63,
        "AZIMUTH": 34.73,
        "X": 5.56,
        "Y": 42.77
      }
    ],
    "31": [
      {
        "ID": 1,
        "AZIMUTH": 1489.27,
        "X": -2.31,
        "Y": 34.4
      },
      {
        "ID": 3,
        "AZIMUTH": 1100.42,
        "X": -22.08,
        "Y": -26.59
      },
      {
        "ID": 4,
        "AZIMUTH": 859.95,
        "X": 2.52,
        "Y": -18.72
      },
      {
        "ID": 5,
        "AZIMUTH": 1068.86,
        "X": -15.19,
        "Y": -22.71
      },
      {
        "ID": 6,
        "AZIMUTH": 1024.58,
        "X": -9.51,
        "Y": -19.9
      },
      {
        "ID": 8,
        "AZIMUTH": 416.49,
        "X": 52.36,
        "Y": 5.49
      },
      {
        "ID": 10,
        "AZIMUTH": 437.44,
        "X": 42.68,
        "Y": 2.2
      },
      {
        "ID": 13,
        "AZIMUTH": 46.37,
        "X": 5.18,
        "Y": 31.53
      },
      {
        "ID": 14,
        "AZIMUTH": 200.21,
        "X": 2.09,
        "Y": 29.27
      },
      {
        "ID": 16,
        "AZIMUTH": 199.76,
        "X": 15.15,
        "Y": 18.27
      },
      {
        "ID": 17,
        "AZIMUTH": 174.45,
        "X": 10.42,
        "Y": 14.65
      },
      {
        "ID": 18,
        "AZIMUTH": 190.44,
        "X": 8.24,
        "Y": 10.31
      },
      {
        "ID": 19,
        "AZIMUTH": 120.67,
        "X": 3.93,
        "Y": 8.81
      },
      {
        "ID": 20,
        "AZIMUTH": 995.4,
        "X": -3.39,
        "Y": -9.6
      },
      {
        "ID": 21,
        "AZIMUTH": 160.72,
        "X": 16.61,
        "Y": 25.02
      },
      {
        "ID": 23,
        "AZIMUTH": 627.47,
        "X": 14.84,
        "Y": -11.13
      },
      {
        "ID": 24,
        "AZIMUTH": 260.43,
        "X": 25.07,
        "Y": 20.11
      },
      {
        "ID": 25,
        "AZIMUTH": 449.08,
        "X": 26.37,
        "Y": -0.02
      },
      {
        "ID": 26,
        "AZIMUTH": 569.32,
        "X": 30.14,
        "Y": -13.62
      },
      {
        "ID": 27,
        "AZIMUTH": 544.32,
        "X": 24.98,
        "Y": -8.5
      },
      {
        "ID": 31,
        "AZIMUTH": 641.72,
        "X": 33.28,
        "Y": -26.58
      },
      {
        "ID": 45,
        "AZIMUTH": 705.05,
        "X": 34.25,
        "Y": -44.76
      },
      {
        "ID": 50,
        "AZIMUTH": 241.82,
        "X": 21.42,
        "Y": 19.13
      },
      {
        "ID": 52,
        "AZIMUTH": 937.56,
        "X": -5.73,
        "Y": -43.25
      },
      {
        "ID": 56,
        "AZIMUTH": 392.6,
        "X": 39.75,
        "Y": 8.23
      },
      {
        "ID": 57,
        "AZIMUTH": 1122.46,
        "X": -32.25,
        "Y": -33.15
      },
      {
        "ID": 62,
        "AZIMUTH": 342.59,
        "X": 34.09,
        "Y": 13.65
      },
      {
        "ID": 63,
        "AZIMUTH": 34.05,
        "X": 5.5,
        "Y": 42.95
      },
      {
        "ID": 65,
        "AZIMUTH": 422.97,
        "X": 54.49,
        "Y": 6.64
      },
      {
        "ID": 68,
        "AZIMUTH": 914.53,
        "X": -1.05,
        "Y": -16.1
      },
      {
        "ID": 69,
        "AZIMUTH": 50.95,
        "X": 4.12,
        "Y": 21.79
      }
    ],
    "32": [
      {
        "ID": 1,
        "AZIMUTH": 1399.99,
        "X": -2.18,
        "Y": 33.86
      },
      {
        "ID": 3,
        "AZIMUTH": 1101.02,
        "X": -22.08,
        "Y": -26.57
      },
      {
        "ID": 4,
        "AZIMUTH": 859.27,
        "X": 2.57,
        "Y": -18.7
      },
      {
        "ID": 5,
        "AZIMUTH": 1069.0,
        "X": -15.21,
        "Y": -22.72
      },
      {
        "ID": 6,
        "AZIMUTH": 1025.75,
        "X": -9.62,
        "Y": -19.94
      },
      {
        "ID": 8,
        "AZIMUTH": 417.63,
        "X": 52.2,
        "Y": 5.4
      },
      {
        "ID": 10,
        "AZIMUTH": 449.23,
        "X": 41.01,
        "Y": 0.44
      },
      {
        "ID": 13,
        "AZIMUTH": 46.61,
        "X": 5.18,
        "Y": 31.56
      },
      {
        "ID": 14,
        "AZIMUTH": 191.65,
        "X": 2.09,
        "Y": 29.29
      },
      {
        "ID": 16,
        "AZIMUTH": 199.92,
        "X": 15.15,
        "Y": 18.25
      },
      {
        "ID": 17,
        "AZIMUTH": 174.34,
        "X": 10.41,
        "Y": 14.6
      },
      {
        "ID": 18,
        "AZIMUTH": 193.61,
        "X": 8.24,
        "Y": 10.15
      },
      {
        "ID": 19,
        "AZIMUTH": 121.13,
        "X": 3.93,
        "Y": 8.78
      },
      {
        "ID": 20,
        "AZIMUTH": 1011.02,
        "X": -4.05,
        "Y": -9.8
      },
      {
        "ID": 21,
        "AZIMUTH": 160.09,
        "X": 16.7,
        "Y": 25.56
      },
      {
        "ID": 23,
        "AZIMUTH": 628.84,
        "X": 14.46,
        "Y": -10.93
      },
      {
        "ID": 24,
        "AZIMUTH": 249.83,
        "X": 24.88,
        "Y": 21.44
      },
      {
        "ID": 25,
        "AZIMUTH": 440.11,
        "X": 26.15,
        "Y": 0.8
      },
      {
        "ID": 26,
        "AZIMUTH": 563.22,
        "X": 29.96,
        "Y": -12.67
      },
      {
        "ID": 27,
        "AZIMUTH": 534.91,
        "X": 24.75,
        "Y": -7.57
      },
      {
        "ID": 31,
        "AZIMUTH": 638.89,
        "X": 33.09,
        "Y": -25.83
      },
      {
        "ID": 45,
        "AZIMUTH": 704.38,
        "X": 34.05,
        "Y": -44.01
      },
      {
        "ID": 50,
        "AZIMUTH": 235.26,
        "X": 21.26,
        "Y": 19.86
      },
      {
        "ID": 52,
        "AZIMUTH": 937.09,
        "X": -5.71,
        "Y": -43.3
      },
      {
        "ID": 56,
        "AZIMUTH": 393.21,
        "X": 39.7,
        "Y": 8.2
      },
      {
        "ID": 57,
        "AZIMUTH": 1123.75,
        "X": -32.2,
        "Y": -33.1
      },
      {
        "ID": 62,
        "AZIMUTH": 342.56,
        "X": 34.11,
        "Y": 13.63
      },
      {
        "ID": 63,
        "AZIMUTH": 33.92,
        "X": 5.54,
        "Y": 42.92
      },
      {
        "ID": 65,
        "AZIMUTH": 423.81,
        "X": 54.43,
        "Y": 6.61
      },
      {
        "ID": 68,
        "AZIMUTH": 915.98,
        "X": -1.12,
        "Y": -16.09
      },
      {
        "ID": 69,
        "AZIMUTH": 50.92,
        "X": 4.11,
        "Y": 21.8
      }
    ],
    "33": [
      {
        "ID": 1,
        "AZIMUTH": 1373.08,
        "X": -2.05,
        "Y": 33.3
      },
      {
        "ID": 3,
        "AZIMUTH": 1100.2,
        "X": -22.07,
        "Y": -26.61
      },
      {
        "ID": 4,
        "AZIMUTH": 858.64,
        "X": 2.61,
        "Y": -18.68
      },
      {
        "ID": 5,
        "AZIMUTH": 1069.35,
        "X": -15.21,
        "Y": -22.72
      },
      {
        "ID": 6,
        "AZIMUTH": 1025.98,
        "X": -9.6,
        "Y": -19.95
      },
      {
        "ID": 8,
        "AZIMUTH": 414.82,
        "X": 52.09,
        "Y": 5.6
      },
      {
        "ID": 10,
        "AZIMUTH": 448.78,
        "X": 40.47,
        "Y": 0.4
      },
      {
        "ID": 13,
        "AZIMUTH": 46.74,
        "X": 5.18,
        "Y": 31.49
      },
      {
        "ID": 14,
        "AZIMUTH": 183.69,
        "X": 2.09,
        "Y": 29.27
      },
      {
        "ID": 16,
        "AZIMUTH": 199.89,
        "X": 15.14,
        "Y": 18.28
      },
      {
        "ID": 17,
        "AZIMUTH": 174.94,
        "X": 10.45,
        "Y": 14.6
      },
      {
        "ID": 18,
        "AZIMUTH": 194.79,
        "X": 8.27,
        "Y": 10.13
      },
      {
        "ID": 19,
        "AZIMUTH": 121.67,
        "X": 3.94,
        "Y": 8.76
      },
      {
        "ID": 20,
        "AZIMUTH": 1024.59,
        "X": -4.7,
        "Y": -10.02
      },
      {
        "ID": 21,
        "AZIMUTH": 165.64,
        "X": 17.33,
        "Y": 26.73
      },
      {
        "ID": 23,
        "AZIMUTH": 632.91,
        "X": 14.0,
        "Y": -10.7
      },
      {
        "ID": 25,
        "AZIMUTH": 431.18,
        "X": 25.94,
        "Y": 1.62
      },
      {
        "ID": 26,
        "AZIMUTH": 557.86,
        "X": 29.55,
        "Y": -11.7
      },
      {
        "ID": 27,
        "AZIMUTH": 525.32,
        "X": 24.51,
        "Y": -6.61
      },
      {
        "ID": 31,
        "AZIMUTH": 635.55,
        "X": 32.91,
        "Y": -25.05
      },
      {
        "ID": 45,
        "AZIMUTH": 703.58,
        "X": 33.86,
        "Y": -43.29
      },
      {
        "ID": 50,
        "AZIMUTH": 228.33,
        "X": 21.14,
        "Y": 20.54
      },
      {
        "ID": 52,
        "AZIMUTH": 937.84,
        "X": -5.76,
        "Y": -43.26
      },
      {
        "ID": 56,
        "AZIMUTH": 391.82,
        "X": 39.66,
        "Y": 8.21
      },
      {
        "ID": 57,
        "AZIMUTH": 1120.9,
        "X": -31.91,
        "Y": -33.04
      },
      {
        "ID": 62,
        "AZIMUTH": 342.6,
        "X": 34.06,
        "Y": 13.68
      },
      {
        "ID": 63,
        "AZIMUTH": 36.55,
        "X": 5.77,
        "Y": 42.16
      },
      {
        "ID": 68,
        "AZIMUTH": 914.98,
        "X": -1.09,
        "Y": -16.1
      },
      {
        "ID": 69,
        "AZIMUTH": 51.16,
        "X": 4.11,
        "Y": 21.8
      }
    ],
    "34": [
      {
        "ID": 1,
        "AZIMUTH": 1351.71,
        "X": -1.9,
        "Y": 32.68
      },
      {
        "ID": 3,
        "AZIMUTH": 1100.77,
        "X": -22.04,
        "Y": -26.6
      },
      {
        "ID": 4,
        "AZIMUTH": 858.08,
        "X": 2.64,
        "Y": -18.67
      },
      {
        "ID": 5,
        "AZIMUTH": 1069.0,
        "X": -15.19,
        "Y": -22.7
      },
      {
        "ID": 6,
        "AZIMUTH": 1024.73,
        "X": -9.46,
        "Y": -19.94
      },
      {
        "ID": 8,
        "AZIMUTH": 422.09,
        "X": 52.92,
        "Y": 5.68
      },
      {
        "ID": 10,
        "AZIMUTH": 448.22,
        "X": 40.72,
        "Y": 0.65
      },
      {
        "ID": 13,
        "AZIMUTH": 46.65,
        "X": 5.18,
        "Y": 31.52
      },
      {
        "ID": 14,
        "AZIMUTH": 205.77,
        "X": 2.07,
        "Y": 29.31
      },
      {
        "ID": 16,
        "AZIMUTH": 199.86,
        "X": 15.15,
        "Y": 18.27
      },
      {
        "ID": 17,
        "AZIMUTH": 175.44,
        "X": 10.45,
        "Y": 14.58
      },
      {
        "ID": 18,
        "AZIMUTH": 193.95,
        "X": 8.27,
        "Y": 10.12
      },
      {
        "ID": 19,
        "AZIMUTH": 121.79,
        "X": 3.93,
        "Y": 8.75
      },
      {
        "ID": 20,
        "AZIMUTH": 1033.51,
        "X": -5.33,
        "Y": -10.33
      },
      {
        "ID": 21,
        "AZIMUTH": 165.01,
        "X": 17.53,
        "Y": 27.87
      },
      {
        "ID": 23,
        "AZIMUTH": 634.79,
        "X": 13.48,
        "Y": -10.41
      },
      {
        "ID": 25,
        "AZIMUTH": 421.67,
        "X": 25.73,
        "Y": 2.5
      },
      {
        "ID": 26,
        "AZIMUTH": 550.04,
        "X": 29.26,
        "Y": -10.72
      },
      {
        "ID": 27,
        "AZIMUTH": 514.92,
        "X": 24.27,
        "Y": -5.65
      },
      {
        "ID": 31,
        "AZIMUTH": 631.99,
        "X": 32.74,
        "Y": -24.33
      },
      {
        "ID": 45,
        "AZIMUTH": 703.18,
        "X": 33.68,
        "Y": -42.61
      },
      {
        "ID": 50,
        "AZIMUTH": 219.61,
        "X": 21.01,
        "Y": 21.34
      },
      {
        "ID": 52,
        "AZIMUTH": 937.69,
        "X": -5.71,
        "Y": -43.29
      },
      {
        "ID": 56,
        "AZIMUTH": 391.81,
        "X": 39.72,
        "Y": 8.31
      },
      {
        "ID": 57,
        "AZIMUTH": 1121.7,
        "X": -31.86,
        "Y": -32.99
      },
      {
        "ID": 62,
        "AZIMUTH": 342.57,
        "X": 34.11,
        "Y": 13.67
      },
      {
        "ID": 63,
        "AZIMUTH": 34.26,
        "X": 5.58,
        "Y": 42.79
      },
      {
        "ID": 68,
        "AZIMUTH": 915.07,
        "X": -1.05,
        "Y": -16.05
      },
      {
        "ID": 71,
        "AZIMUTH": 432.86,
        "X": 27.82,
        "Y": 1.13
      }
    ],
    "35": [
      {
        "ID": 1,
        "AZIMUTH": 1371.3,
        "X": -1.74,
        "Y": 32.12
      },
      {
        "ID": 3,
        "AZIMUTH": 1100.46,
        "X": -22.07,
        "Y": -26.62
      },
      {
        "ID": 4,
        "AZIMUTH": 857.59,
        "X": 2.67,
        "Y": -18.66
      },
      {
        "ID": 5,
        "AZIMUTH": 1069.69,
        "X": -15.23,
        "Y": -22.73
      },
      {
        "ID": 6,
        "AZIMUTH": 1024.47,
        "X": -9.31,
        "Y": -19.87
      },
      {
        "ID": 8,
        "AZIMUTH": 419.5,
        "X": 52.03,
        "Y": 5.19
      },
      {
        "ID": 10,
        "AZIMUTH": 445.2,
        "X": 40.88,
        "Y": 0.77
      },
      {
        "ID": 13,
        "AZIMUTH": 45.81,
        "X": 5.17,
        "Y": 31.5
      },
      {
        "ID": 14,
        "AZIMUTH": 199.1,
        "X": 2.08,
        "Y": 29.29
      },
      {
        "ID": 16,
        "AZIMUTH": 200.15,
        "X": 15.16,
        "Y": 18.28
      },
      {
        "ID": 17,
        "AZIMUTH": 175.88,
        "X": 10.49,
        "Y": 14.57
      },
      {
        "ID": 18,
        "AZIMUTH": 194.09,
        "X": 8.27,
        "Y": 10.12
      },
      {
        "ID": 19,
        "AZIMUTH": 122.22,
        "X": 3.94,
        "Y": 8.71
      },
      {
        "ID": 20,
        "AZIMUTH": 1043.42,
        "X": -5.98,
        "Y": -10.59
      },
      {
        "ID": 23,
        "AZIMUTH": 640.11,
        "X": 13.0,
        "Y": -10.19
      },
      {
        "ID": 25,
        "AZIMUTH": 411.89,
        "X": 25.49,
        "Y": 3.38
      },
      {
        "ID": 26,
        "AZIMUTH": 541.83,
        "X": 29.01,
        "Y": -9.72
      },
      {
        "ID": 27,
        "AZIMUTH": 505.03,
        "X": 24.05,
        "Y": -4.71
      },
      {
        "ID": 31,
        "AZIMUTH": 628.72,
        "X": 32.56,
        "Y": -23.56
      },
      {
        "ID": 45,
        "AZIMUTH": 704.34,
        "X": 33.56,
        "Y": -41.92
      },
      {
        "ID": 50,
        "AZIMUTH": 213.25,
        "X": 20.93,
        "Y": 22.26
      },
      {
        "ID": 52,
        "AZIMUTH": 937.93,
        "X": -5.77,
        "Y": -43.23
      },
      {
        "ID": 56,
        "AZIMUTH": 393.59,
        "X": 39.76,
        "Y": 8.26
      },
      {
        "ID": 57,
        "AZIMUTH": 1121.26,
        "X": -31.69,
        "Y": -32.95
      },
      {
        "ID": 62,
        "AZIMUTH": 342.71,
        "X": 34.1,
        "Y": 13.66
      },
      {
        "ID": 63,
        "AZIMUTH": 30.97,
        "X": 5.44,
        "Y": 43.19
      },
      {
        "ID": 68,
        "AZIMUTH": 914.42,
        "X": -1.05,
        "Y": -16.08
      },
      {
        "ID": 71,
        "AZIMUTH": 423.36,
        "X": 27.59,
        "Y": 2.02
      }
    ],
    "36": [
      {
        "ID": 1,
        "AZIMUTH": 1310.97,
        "X": -1.6,
        "Y": 31.56
      },
      {
        "ID": 3,
        "AZIMUTH": 1100.1,
        "X": -22.09,
        "Y": -26.61
      },
      {
        "ID": 4,
        "AZIMUTH": 857.06,
        "X": 2.69,
        "Y": -18.65
      },
      {
        "ID": 5,
        "AZIMUTH": 1070.37,
        "X": -15.24,
        "Y": -22.74
      },
      {
        "ID": 6,
        "AZIMUTH": 1022.77,
        "X": -9.16,
        "Y": -19.77
      },
      {
        "ID": 8,
        "AZIMUTH": 421.75,
        "X": 51.79,
        "Y": 5.18
      },
      {
        "ID": 10,
        "AZIMUTH": 442.78,
        "X": 41.03,
        "Y": 0.93
      },
      {
        "ID": 13,
        "AZIMUTH": 45.95,
        "X": 5.18,
        "Y": 31.51
      },
      {
        "ID": 14,
        "AZIMUTH": 198.75,
        "X": 2.09,
        "Y": 29.3
      },
      {
        "ID": 16,
        "AZIMUTH": 199.92,
        "X": 15.16,
        "Y": 18.27
      },
      {
        "ID": 17,
        "AZIMUTH": 175.83,
        "X": 10.49,
        "Y": 14.57
      },
      {
        "ID": 18,
        "AZIMUTH": 193.89,
        "X": 8.27,
        "Y": 10.1
      },
      {
        "ID": 19,
        "AZIMUTH": 122.74,
        "X": 3.94,
        "Y": 8.69
      },
      {
        "ID": 20,
        "AZIMUTH": 1053.85,
        "X": -6.7,
        "Y": -10.87
      },
      {
        "ID": 23,
        "AZIMUTH": 644.5,
        "X": 12.32,
        "Y": -9.91
      },
      {
        "ID": 25,
        "AZIMUTH": 402.4,
        "X": 25.29,
        "Y": 4.23
      },
      {
        "ID": 26,
        "AZIMUTH": 533.1,
        "X": 28.91,
        "Y": -8.72
      },
      {
        "ID": 27,
        "AZIMUTH": 494.92,
        "X": 23.81,
        "Y": -3.82
      },
      {
        "ID": 31,
        "AZIMUTH": 625.22,
        "X": 32.35,
        "Y": -22.74
      },
      {
        "ID": 45,
        "AZIMUTH": 704.67,
        "X": 33.37,
        "Y": -41.22
      },
      {
        "ID": 50,
        "AZIMUTH": 206.08,
        "X": 20.82,
        "Y": 23.11
      },
      {
        "ID": 52,
        "AZIMUTH": 938.41,
        "X": -5.8,
        "Y": -43.22
      },
      {
        "ID": 56,
        "AZIMUTH": 394.37,
        "X": 39.78,
        "Y": 8.26
      },
      {
        "ID": 57,
        "AZIMUTH": 1121.15,
        "X": -31.53,
        "Y": -32.88
      },
      {
        "ID": 62,
        "AZIMUTH": 342.2,
        "X": 34.08,
        "Y": 13.64
      },
      {
        "ID": 63,
        "AZIMUTH": 33.81,
        "X": 5.42,
        "Y": 43.13
      },
      {
        "ID": 68,
        "AZIMUTH": 914.15,
        "X": -1.01,
        "Y": -16.07
      },
      {
        "ID": 71,
        "AZIMUTH": 414.57,
        "X": 27.29,
        "Y": 2.63
      }
    ],
    "37": [
      {
        "ID": 1,
        "AZIMUTH": 1315.81,
        "X": -1.45,
        "Y": 30.91
      },
      {
        "ID": 3,
        "AZIMUTH": 1100.12,
        "X": -22.05,
        "Y": -26.58
      },
      {
        "ID": 4,
        "AZIMUTH": 857.35,
        "X": 2.7,
        "Y": -18.64
      },
      {
        "ID": 5,
        "AZIMUTH": 1071.07,
        "X": -15.23,
        "Y": -22.75
      },
      {
        "ID": 6,
        "AZIMUTH": 1022.68,
        "X": -9.18,
        "Y": -19.77
      },
      {
        "ID": 8,
        "AZIMUTH": 422.9,
        "X": 51.61,
        "Y": 5.18
      },
      {
        "ID": 10,
        "AZIMUTH": 441.38,
        "X": 41.28,
        "Y": 1.08
      },
      {
        "ID": 13,
        "AZIMUTH": 46.5,
        "X": 5.18,
        "Y": 31.5
      },
      {
        "ID": 14,
        "AZIMUTH": 203.26,
        "X": 2.08,
        "Y": 29.28
      },
      {
        "ID": 16,
        "AZIMUTH": 199.67,
        "X": 15.14,
        "Y": 18.29
      },
      {
        "ID": 17,
        "AZIMUTH": 177.05,
        "X": 10.53,
        "Y": 14.53
      },
      {
        "ID": 18,
        "AZIMUTH": 194.51,
        "X": 8.3,
        "Y": 10.1
      },
      {
        "ID": 19,
        "AZIMUTH": 123.35,
        "X": 3.96,
        "Y": 8.66
      },
      {
        "ID": 20,
        "AZIMUTH": 1063.64,
        "X": -7.4,
        "Y": -11.15
      },
      {
        "ID": 23,
        "AZIMUTH": 646.46,
        "X": 11.63,
        "Y": -9.57
      },
      {
        "ID": 25,
        "AZIMUTH": 392.18,
        "X": 25.07,
        "Y": 5.1
      },
      {
        "ID": 26,
        "AZIMUTH": 524.91,
        "X": 28.7,
        "Y": -7.8
      },
      {
        "ID": 27,
        "AZIMUTH": 484.48,
        "X": 23.58,
        "Y": -2.9
      },
      {
        "ID": 31,
        "AZIMUTH": 620.58,
        "X": 32.14,
        "Y": -21.92
      },
      {
        "ID": 45,
        "AZIMUTH": 703.39,
        "X": 33.2,
        "Y": -40.51
      },
      {
        "ID": 52,
        "AZIMUTH": 937.92,
        "X": -5.75,
        "Y": -43.28
      },
      {
        "ID": 57,
        "AZIMUTH": 1121.07,
        "X": -31.57,
        "Y": -32.83
      },
      {
        "ID": 62,
        "AZIMUTH": 342.17,
        "X": 34.06,
        "Y": 13.66
      },
      {
        "ID": 63,
        "AZIMUTH": 32.62,
        "X": 5.46,
        "Y": 43.11
      },
      {
        "ID": 68,
        "AZIMUTH": 913.97,
        "X": -1.02,
        "Y": -16.09
      },
      {
        "ID": 71,
        "AZIMUTH": 405.3,
        "X": 27.04,
        "Y": 3.39
      }
    ],
    "38": [
      {
        "ID": 1,
        "AZIMUTH": 1291.05,
        "X": -1.31,
        "Y": 30.34
      },
      {
        "ID": 3,
        "AZIMUTH": 1100.52,
        "X": -22.11,
        "Y": -26.63
      },
      {
        "ID": 4,
        "AZIMUTH": 857.02,
        "X": 2.71,
        "Y": -18.64
      },
      {
        "ID": 5,
        "AZIMUTH": 1071.23,
        "X": -15.17,
        "Y": -22.74
      },
      {
        "ID": 6,
        "AZIMUTH": 1023.69,
        "X": -9.29,
        "Y": -19.79
      },
      {
        "ID": 8,
        "AZIMUTH": 423.94,
        "X": 51.6,
        "Y": 5.25
      },
      {
        "ID": 10,
        "AZIMUTH": 441.0,
        "X": 41.32,
        "Y": 1.14
      },
      {
        "ID": 13,
        "AZIMUTH": 45.87,
        "X": 5.16,
        "Y": 31.53
      },
      {
        "ID": 14,
        "AZIMUTH": 185.42,
        "X": 2.08,
        "Y": 29.29
      },
      {
        "ID": 16,
        "AZIMUTH": 200.08,
        "X": 15.15,
        "Y": 18.27
      },
      {
        "ID": 17,
        "AZIMUTH": 178.57,
        "X": 10.57,
        "Y": 14.5
      },
      {
        "ID": 18,
        "AZIMUTH": 195.01,
        "X": 8.32,
        "Y": 10.08
      },
      {
        "ID": 19,
        "AZIMUTH": 124.64,
        "X": 3.97,
        "Y": 8.61
      },
      {
        "ID": 20,
        "AZIMUTH": 1072.77,
        "X": -8.16,
        "Y": -11.49
      },
      {
        "ID": 23,
        "AZIMUTH": 649.5,
        "X": 11.09,
        "Y": -9.38
      },
      {
        "ID": 25,
        "AZIMUTH": 382.56,
        "X": 24.87,
        "Y": 5.94
      },
      {
        "ID": 26,
        "AZIMUTH": 516.31,
        "X": 28.43,
        "Y": -6.82
      },
      {
        "ID": 27,
        "AZIMUTH": 473.46,
        "X": 23.32,
        "Y": -1.96
      },
      {
        "ID": 31,
        "AZIMUTH": 616.27,
        "X": 31.94,
        "Y": -21.13
      },
      {
        "ID": 45,
        "AZIMUTH": 700.91,
        "X": 32.98,
        "Y": -39.65
      },
      {
        "ID": 52,
        "AZIMUTH": 938.21,
        "X": -5.82,
        "Y": -43.22
      },
      {
        "ID": 57,
        "AZIMUTH": 1120.35,
        "X": -31.4,
        "Y": -32.76
      },
      {
        "ID": 62,
        "AZIMUTH": 342.68,
        "X": 34.07,
        "Y": 13.67
      },
      {
        "ID": 63,
        "AZIMUTH": 34.25,
        "X": 5.46,
        "Y": 43.04
      },
      {
        "ID": 68,
        "AZIMUTH": 913.9,
        "X": -1.02,
        "Y": -16.09
      },
      {
        "ID": 77,
        "AZIMUTH": 1771.72,
        "X": -7.38,
        "Y": 67.74
      }
    ],
    "39": [
      {
        "ID": 1,
        "AZIMUTH": 1282.6,
        "X": -1.18,
        "Y": 29.82
      },
      {
        "ID": 3,
        "AZIMUTH": 1102.99,
        "X": -22.27,
        "Y": -26.68
      },
      {
        "ID": 4,
        "AZIMUTH": 856.75,
        "X": 2.71,
        "Y": -18.64
      },
      {
        "ID": 5,
        "AZIMUTH": 1070.31,
        "X": -15.12,
        "Y": -22.73
      },
      {
        "ID": 6,
        "AZIMUTH": 1024.05,
        "X": -9.38,
        "Y": -19.81
      },
      {
        "ID": 8,
        "AZIMUTH": 423.74,
        "X": 51.46,
        "Y": 5.18
      },
      {
        "ID": 10,
        "AZIMUTH": 440.33,
        "X": 41.39,
        "Y": 1.26
      },
      {
        "ID": 13,
        "AZIMUTH": 47.21,
        "X": 5.18,
        "Y": 31.52
      },
      {
        "ID": 14,
        "AZIMUTH": 206.43,
        "X": 2.06,
        "Y": 29.31
      },
      {
        "ID": 16,
        "AZIMUTH": 199.74,
        "X": 15.15,
        "Y": 18.28
      },
      {
        "ID": 17,
        "AZIMUTH": 180.12,
        "X": 10.62,
        "Y": 14.44
      },
      {
        "ID": 18,
        "AZIMUTH": 195.34,
        "X": 8.39,
        "Y": 10.09
      },
      {
        "ID": 19,
        "AZIMUTH": 125.73,
        "X": 3.98,
        "Y": 8.54
      },
      {
        "ID": 20,
        "AZIMUTH": 1080.69,
        "X": -8.84,
        "Y": -11.8
      },
      {
        "ID": 23,
        "AZIMUTH": 652.14,
        "X": 10.6,
        "Y": -9.22
      },
      {
        "ID": 25,
        "AZIMUTH": 371.95,
        "X": 24.64,
        "Y": 6.84
      },
      {
        "ID": 26,
        "AZIMUTH": 507.52,
        "X": 28.17,
        "Y": -5.84
      },
      {
        "ID": 27,
        "AZIMUTH": 461.59,
        "X": 23.07,
        "Y": -1.01
      },
      {
        "ID": 31,
        "AZIMUTH": 612.44,
        "X": 31.74,
        "Y": -20.36
      },
      {
        "ID": 45,
        "AZIMUTH": 699.25,
        "X": 32.76,
        "Y": -38.81
      },
      {
        "ID": 50,
        "AZIMUTH": 159.32,
        "X": 21.67,
        "Y": 32.38
      },
      {
        "ID": 52,
        "AZIMUTH": 938.15,
        "X": -5.75,
        "Y": -43.24
      },
      {
        "ID": 57,
        "AZIMUTH": 1120.76,
        "X": -31.35,
        "Y": -32.73
      },
      {
        "ID": 62,
        "AZIMUTH": 340.88,
        "X": 33.49,
        "Y": 13.68
      },
      {
        "ID": 63,
        "AZIMUTH": 35.41,
        "X": 5.47,
        "Y": 43.02
      },
      {
        "ID": 68,
        "AZIMUTH": 914.57,
        "X": -1.04,
        "Y": -16.07
      },
      {
        "ID": 77,
        "AZIMUTH": 1771.54,
        "X": -7.1,
        "Y": 66.75
      }
    ],
    "40": [
      {
        "ID": 1,
        "AZIMUTH": 1243.04,
        "X": -1.07,
        "Y": 29.39
      },
      {
        "ID": 3,
        "AZIMUTH": 1102.84,
        "X": -22.23,
        "Y": -26.75
      },
      {
        "ID": 4,
        "AZIMUTH": 857.05,
        "X": 2.72,
        "Y": -18.64
      },
      {
        "ID": 5,
        "AZIMUTH": 1069.54,
        "X": -15.07,
        "Y": -22.7
      },
      {
        "ID": 6,
        "AZIMUTH": 1024.28,
        "X": -9.41,
        "Y": -19.83
      },
      {
        "ID": 8,
        "AZIMUTH": 423.72,
        "X": 51.37,
        "Y": 5.15
      },
      {
        "ID": 10,
        "AZIMUTH": 440.07,
        "X": 41.59,
        "Y": 1.48
      },
      {
        "ID": 13,
        "AZIMUTH": 46.24,
        "X": 5.18,
        "Y": 31.5
      },
      {
        "ID": 14,
        "AZIMUTH": 207.46,
        "X": 2.08,
        "Y": 29.29
      },
      {
        "ID": 16,
        "AZIMUTH": 199.95,
        "X": 15.14,
        "Y": 18.28
      },
      {
        "ID": 17,
        "AZIMUTH": 180.87,
        "X": 10.64,
        "Y": 14.38
      },
      {
        "ID": 18,
        "AZIMUTH": 195.78,
        "X": 8.4,
        "Y": 10.06
      },
      {
        "ID": 19,
        "AZIMUTH": 126.72,
        "X": 3.99,
        "Y": 8.49
      },
      {
        "ID": 20,
        "AZIMUTH": 1087.64,
        "X": -9.55,
        "Y": -12.13
      },
      {
        "ID": 23,
        "AZIMUTH": 658.25,
        "X": 9.9,
        "Y": -9.0
      },
      {
        "ID": 25,
        "AZIMUTH": 360.29,
        "X": 24.4,
        "Y": 7.78
      },
      {
        "ID": 26,
        "AZIMUTH": 498.27,
        "X": 27.88,
        "Y": -4.84
      },
      {
        "ID": 27,
        "AZIMUTH": 451.01,
        "X": 22.85,
        "Y": -0.14
      },
      {
        "ID": 31,
        "AZIMUTH": 608.26,
        "X": 31.52,
        "Y": -19.61
      },
      {
        "ID": 45,
        "AZIMUTH": 698.85,
        "X": 32.57,
        "Y": -38.13
      },
      {
        "ID": 50,
        "AZIMUTH": 177.04,
        "X": 19.7,
        "Y": 29.26
      },
      {
        "ID": 52,
        "AZIMUTH": 938.0,
        "X": -5.8,
        "Y": -43.22
      },
      {
        "ID": 57,
        "AZIMUTH": 1118.13,
        "X": -31.24,
        "Y": -32.7
      },
      {
        "ID": 62,
        "AZIMUTH": 340.05,
        "X": 33.19,
        "Y": 13.69
      },
      {
        "ID": 63,
        "AZIMUTH": 33.63,
        "X": 5.49,
        "Y": 42.98
      },
      {
        "ID": 68,
        "AZIMUTH": 914.05,
        "X": -1.02,
        "Y": -16.08
      },
      {
        "ID": 77,
        "AZIMUTH": 1771.37,
        "X": -6.83,
        "Y": 65.72
      }
    ],
    "41": [
      {
        "ID": 1,
        "AZIMUTH": 1258.68,
        "X": -0.94,
        "Y": 28.9
      },
      {
        "ID": 3,
        "AZIMUTH": 1102.41,
        "X": -22.24,
        "Y": -26.75
      },
      {
        "ID": 4,
        "AZIMUTH": 857.31,
        "X": 2.7,
        "Y": -18.64
      },
      {
        "ID": 5,
        "AZIMUTH": 1069.2,
        "X": -15.09,
        "Y": -22.69
      },
      {
        "ID": 6,
        "AZIMUTH": 1024.27,
        "X": -9.41,
        "Y": -19.84
      },
      {
        "ID": 8,
        "AZIMUTH": 422.44,
        "X": 51.4,
        "Y": 5.21
      },
      {
        "ID": 10,
        "AZIMUTH": 443.45,
        "X": 41.66,
        "Y": 1.44
      },
      {
        "ID": 13,
        "AZIMUTH": 46.46,
        "X": 5.18,
        "Y": 31.49
      },
      {
        "ID": 14,
        "AZIMUTH": 202.67,
        "X": 2.1,
        "Y": 29.26
      },
      {
        "ID": 16,
        "AZIMUTH": 199.81,
        "X": 15.15,
        "Y": 18.27
      },
      {
        "ID": 17,
        "AZIMUTH": 181.34,
        "X": 10.71,
        "Y": 14.38
      },
      {
        "ID": 18,
        "AZIMUTH": 196.19,
        "X": 8.42,
        "Y": 10.04
      },
      {
        "ID": 19,
        "AZIMUTH": 128.07,
        "X": 4.01,
        "Y": 8.42
      },
      {
        "ID": 20,
        "AZIMUTH": 1092.82,
        "X": -10.17,
        "Y": -12.43
      },
      {
        "ID": 23,
        "AZIMUTH": 665.37,
        "X": 9.26,
        "Y": -8.83
      },
      {
        "ID": 25,
        "AZIMUTH": 350.24,
        "X": 24.18,
        "Y": 8.66
      },
      {
        "ID": 26,
        "AZIMUTH": 488.87,
        "X": 27.62,
        "Y": -3.87
      },
      {
        "ID": 27,
        "AZIMUTH": 439.57,
        "X": 22.64,
        "Y": 0.71
      },
      {
        "ID": 31,
        "AZIMUTH": 603.83,
        "X": 31.29,
        "Y": -18.81
      },
      {
        "ID": 45,
        "AZIMUTH": 695.81,
        "X": 32.34,
        "Y": -37.22
      },
      {
        "ID": 50,
        "AZIMUTH": 182.08,
        "X": 18.71,
        "Y": 28.36
      },
      {
        "ID": 52,
        "AZIMUTH": 937.78,
        "X": -5.74,
        "Y": -43.29
      },
      {
        "ID": 57,
        "AZIMUTH": 1118.55,
        "X": -31.15,
        "Y": -32.66
      },
      {
        "ID": 63,
        "AZIMUTH": 34.77,
        "X": 5.72,
        "Y": 42.18
      },
      {
        "ID": 68,
        "AZIMUTH": 913.85,
        "X": -1.02,
        "Y": -16.08
      }
    ],
    "42": [
      {
        "ID": 1,
        "AZIMUTH": 1234.42,
        "X": -0.8,
        "Y": 28.43
      },
      {
        "ID": 3,
        "AZIMUTH": 1101.66,
        "X": -22.28,
        "Y": -26.83
      },
      {
        "ID": 4,
        "AZIMUTH": 856.9,
        "X": 2.71,
        "Y": -18.63
      },
      {
        "ID": 5,
        "AZIMUTH": 1068.98,
        "X": -15.14,
        "Y": -22.7
      },
      {
        "ID": 6,
        "AZIMUTH": 1023.9,
        "X": -9.38,
        "Y": -19.84
      },
      {
        "ID": 8,
        "AZIMUTH": 421.06,
        "X": 51.25,
        "Y": 5.37
      },
      {
        "ID": 10,
        "AZIMUTH": 447.07,
        "X": 41.0,
        "Y": 0.85
      },
      {
        "ID": 13,
        "AZIMUTH": 46.43,
        "X": 5.18,
        "Y": 31.54
      },
      {
        "ID": 14,
        "AZIMUTH": 189.89,
        "X": 2.09,
        "Y": 29.3
      },
      {
        "ID": 16,
        "AZIMUTH": 199.86,
        "X": 15.16,
        "Y": 18.25
      },
      {
        "ID": 17,
        "AZIMUTH": 181.54,
        "X": 10.75,
        "Y": 14.41
      },
      {
        "ID": 19,
        "AZIMUTH": 129.42,
        "X": 4.02,
        "Y": 8.36
      },
      {
        "ID": 20,
        "AZIMUTH": 1098.59,
        "X": -10.9,
        "Y": -12.84
      },
      {
        "ID": 23,
        "AZIMUTH": 673.35,
        "X": 8.65,
        "Y": -8.67
      },
      {
        "ID": 25,
        "AZIMUTH": 340.56,
        "X": 24.05,
        "Y": 9.53
      },
      {
        "ID": 26,
        "AZIMUTH": 479.18,
        "X": 27.42,
        "Y": -2.91
      },
      {
        "ID": 27,
        "AZIMUTH": 427.49,
        "X": 22.4,
        "Y": 1.66
      },
      {
        "ID": 31,
        "AZIMUTH": 598.03,
        "X": 31.07,
        "Y": -17.96
      },
      {
        "ID": 45,
        "AZIMUTH": 693.22,
        "X": 32.15,
        "Y": -36.32
      },
      {
        "ID": 52,
        "AZIMUTH": 938.05,
        "X": -5.74,
        "Y": -43.29
      },
      {
        "ID": 57,
        "AZIMUTH": 1121.24,
        "X": -31.34,
        "Y": -32.53
      },
      {
        "ID": 63,
        "AZIMUTH": 36.28,
        "X": 5.82,
        "Y": 41.98
      },
      {
        "ID": 68,
        "AZIMUTH": 913.99,
        "X": -1.03,
        "Y": -16.1
      },
      {
        "ID": 83,
        "AZIMUTH": 393.07,
        "X": 39.69,
        "Y": 8.16
      }
    ],
    "43": [
      {
        "ID": 1,
        "AZIMUTH": 1157.89,
        "X": -0.71,
        "Y": 28.02
      },
      {
        "ID": 3,
        "AZIMUTH": 1100.0,
        "X": -22.1,
        "Y": -26.83
      },
      {
        "ID": 4,
        "AZIMUTH": 856.99,
        "X": 2.7,
        "Y": -18.64
      },
      {
        "ID": 5,
        "AZIMUTH": 1068.75,
        "X": -15.19,
        "Y": -22.71
      },
      {
        "ID": 6,
        "AZIMUTH": 1023.74,
        "X": -9.37,
        "Y": -19.82
      },
      {
        "ID": 8,
        "AZIMUTH": 420.45,
        "X": 51.11,
        "Y": 5.26
      },
      {
        "ID": 10,
        "AZIMUTH": 445.94,
        "X": 40.73,
        "Y": 0.82
      },
      {
        "ID": 13,
        "AZIMUTH": 46.49,
        "X": 5.17,
        "Y": 31.52
      },
      {
        "ID": 14,
        "AZIMUTH": 195.15,
        "X": 2.09,
        "Y": 29.37
      },
      {
        "ID": 16,
        "AZIMUTH": 199.98,
        "X": 15.16,
        "Y": 18.26
      },
      {
        "ID": 17,
        "AZIMUTH": 182.26,
        "X": 10.79,
        "Y": 14.37
      },
      {
        "ID": 19,
        "AZIMUTH": 131.05,
        "X": 4.04,
        "Y": 8.28
      },
      {
        "ID": 20,
        "AZIMUTH": 1104.12,
        "X": -11.72,
        "Y": -13.18
      },
      {
        "ID": 23,
        "AZIMUTH": 681.85,
        "X": 8.03,
        "Y": -8.52
      },
      {
        "ID": 25,
        "AZIMUTH": 330.39,
        "X": 23.85,
        "Y": 10.45
      },
      {
        "ID": 26,
        "AZIMUTH": 469.68,
        "X": 27.2,
        "Y": -1.97
      },
      {
        "ID": 27,
        "AZIMUTH": 415.68,
        "X": 22.17,
        "Y": 2.58
      },
      {
        "ID": 31,
        "AZIMUTH": 591.75,
        "X": 30.88,
        "Y": -17.04
      },
      {
        "ID": 45,
        "AZIMUTH": 691.32,
        "X": 32.03,
        "Y": -35.54
      },
      {
        "ID": 52,
        "AZIMUTH": 937.88,
        "X": -5.79,
        "Y": -43.22
      },
      {
        "ID": 57,
        "AZIMUTH": 1119.39,
        "X": -31.28,
        "Y": -32.47
      },
      {
        "ID": 63,
        "AZIMUTH": 36.88,
        "X": 5.57,
        "Y": 42.85
      },
      {
        "ID": 68,
        "AZIMUTH": 913.93,
        "X": -1.0,
        "Y": -16.06
      },
      {
        "ID": 69,
        "AZIMUTH": 49.26,
        "X": 4.12,
        "Y": 21.85
      },
      {
        "ID": 83,
        "AZIMUTH": 392.39,
        "X": 39.73,
        "Y": 8.25
      }
    ],
    "44": [
      {
        "ID": 1,
        "AZIMUTH": 1150.89,
        "X": -0.66,
        "Y": 27.61
      },
      {
        "ID": 3,
        "AZIMUTH": 1098.24,
        "X": -21.86,
        "Y": -26.7
      },
      {
        "ID": 4,
        "AZIMUTH": 857.21,
        "X": 2.7,
        "Y": -18.65
      },
      {
        "ID": 5,
        "AZIMUTH": 1068.91,
        "X": -15.18,
        "Y": -22.71
      },
      {
        "ID": 6,
        "AZIMUTH": 1024.26,
        "X": -9.39,
        "Y": -19.83
      },
      {
        "ID": 8,
        "AZIMUTH": 424.12,
        "X": 51.02,
        "Y": 4.88
      },
      {
        "ID": 10,
        "AZIMUTH": 439.66,
        "X": 41.31,
        "Y": 1.43
      },
      {
        "ID": 13,
        "AZIMUTH": 46.61,
        "X": 5.18,
        "Y": 31.48
      },
      {
        "ID": 14,
        "AZIMUTH": 168.92,
        "X": 2.1,
        "Y": 29.3
      },
      {
        "ID": 16,
        "AZIMUTH": 200.73,
        "X": 15.15,
        "Y": 18.23
      },
      {
        "ID": 17,
        "AZIMUTH": 181.24,
        "X": 10.93,
        "Y": 14.36
      },
      {
        "ID": 19,
        "AZIMUTH": 133.09,
        "X": 4.07,
        "Y": 8.18
      },
      {
        "ID": 20,
        "AZIMUTH": 1107.85,
        "X": -12.46,
        "Y": -13.56
      },
      {
        "ID": 23,
        "AZIMUTH": 692.69,
        "X": 7.37,
        "Y": -8.35
      },
      {
        "ID": 25,
        "AZIMUTH": 319.75,
        "X": 23.64,
        "Y": 11.41
      },
      {
        "ID": 26,
        "AZIMUTH": 459.82,
        "X": 26.95,
        "Y": -1.01
      },
      {
        "ID": 27,
        "AZIMUTH": 403.7,
        "X": 21.96,
        "Y": 3.51
      },
      {
        "ID": 31,
        "AZIMUTH": 585.89,
        "X": 30.66,
        "Y": -16.13
      },
      {
        "ID": 45,
        "AZIMUTH": 687.86,
        "X": 31.79,
        "Y": -34.6
      },
      {
        "ID": 52,
        "AZIMUTH": 938.21,
        "X": -5.83,
        "Y": -43.2
      },
      {
        "ID": 57,
        "AZIMUTH": 1120.09,
        "X": -31.24,
        "Y": -32.48
      },
      {
        "ID": 63,
        "AZIMUTH": 35.26,
        "X": 5.51,
        "Y": 43.04
      },
      {
        "ID": 68,
        "AZIMUTH": 914.11,
        "X": -1.02,
        "Y": -16.08
      },
      {
        "ID": 69,
        "AZIMUTH": 48.89,
        "X": 4.12,
        "Y": 21.87
      },
      {
        "ID": 83,
        "AZIMUTH": 390.68,
        "X": 39.56,
        "Y": 8.2
      },
      {
        "ID": 86,
        "AZIMUTH": 68.03,
        "X": 4.95,
        "Y": 19.12
      }
    ],
    "45": [
      {
        "ID": 1,
        "AZIMUTH": 1114.61,
        "X": -0.56,
        "Y": 27.19
      },
      {
        "ID": 3,
        "AZIMUTH": 1098.75,
        "X": -21.82,
        "Y": -26.56
      },
      {
        "ID": 4,
        "AZIMUTH": 856.96,
        "X": 2.71,
        "Y": -18.64
      },
      {
        "ID": 5,
        "AZIMUTH": 1069.04,
        "X": -15.21,
        "Y": -22.72
      },
      {
        "ID": 6,
        "AZIMUTH": 1023.83,
        "X": -9.4,
        "Y": -19.85
      },
      {
        "ID": 8,
        "AZIMUTH": 423.21,
        "X": 51.11,
        "Y": 5.12
      },
      {
        "ID": 10,
        "AZIMUTH": 436.76,
        "X": 41.48,
        "Y": 1.67
      },
      {
        "ID": 13,
        "AZIMUTH": 46.65,
        "X": 5.17,
        "Y": 31.49
      },
      {
        "ID": 14,
        "AZIMUTH": 177.63,
        "X": 2.12,
        "Y": 29.27
      },
      {
        "ID": 16,
        "AZIMUTH": 200.88,
        "X": 15.17,
        "Y": 18.22
      },
      {
        "ID": 17,
        "AZIMUTH": 181.01,
        "X": 11.02,
        "Y": 14.34
      },
      {
        "ID": 19,
        "AZIMUTH": 135.29,
        "X": 4.09,
        "Y": 8.07
      },
      {
        "ID": 20,
        "AZIMUTH": 1113.74,
        "X": -13.23,
        "Y": -13.99
      },
      {
        "ID": 23,
        "AZIMUTH": 702.54,
        "X": 6.82,
        "Y": -8.25
      },
      {
        "ID": 25,
        "AZIMUTH": 309.59,
        "X": 23.41,
        "Y": 12.35
      },
      {
        "ID": 26,
        "AZIMUTH": 449.43,
        "X": 26.69,
        "Y": -0.05
      },
      {
        "ID": 27,
        "AZIMUTH": 391.87,
        "X": 21.72,
        "Y": 4.41
      },
      {
        "ID": 31,
        "AZIMUTH": 581.27,
        "X": 30.39,
        "Y": -15.3
      },
      {
        "ID": 45,
        "AZIMUTH": 685.12,
        "X": 31.52,
        "Y": -33.75
      },
      {
        "ID": 52,
        "AZIMUTH": 937.99,
        "X": -5.79,
        "Y": -43.21
      },
      {
        "ID": 57,
        "AZIMUTH": 1120.26,
        "X": -31.22,
        "Y": -32.45
      },
      {
        "ID": 63,
        "AZIMUTH": 32.65,
        "X": 5.49,
        "Y": 43.09
      },
      {
        "ID": 68,
        "AZIMUTH": 913.84,
        "X": -1.0,
        "Y": -16.08
      },
      {
        "ID": 83,
        "AZIMUTH": 389.38,
        "X": 39.47,
        "Y": 8.21
      },
      {
        "ID": 86,
        "AZIMUTH": 70.12,
        "X": 4.99,
        "Y": 19.07
      },
      {
        "ID": 87,
        "AZIMUTH": 25.18,
        "X": 6.05,
        "Y": 66.89
      }
    ],
    "46": [
      {
        "ID": 1,
        "AZIMUTH": 1109.06,
        "X": -0.45,
        "Y": 26.76
      },
      {
        "ID": 3,
        "AZIMUTH": 1099.28,
        "X": -21.94,
        "Y": -26.55
      },
      {
        "ID": 4,
        "AZIMUTH": 857.12,
        "X": 2.71,
        "Y": -18.64
      },
      {
        "ID": 5,
        "AZIMUTH": 1069.36,
        "X": -15.2,
        "Y": -22.71
      },
      {
        "ID": 6,
        "AZIMUTH": 1024.24,
        "X": -9.4,
        "Y": -19.83
      },
      {
        "ID": 8,
        "AZIMUTH": 423.13,
        "X": 50.84,
        "Y": 5.21
      },
      {
        "ID": 13,
        "AZIMUTH": 46.47,
        "X": 5.18,
        "Y": 31.47
      },
      {
        "ID": 14,
        "AZIMUTH": 183.53,
        "X": 2.12,
        "Y": 29.22
      },
      {
        "ID": 16,
        "AZIMUTH": 201.85,
        "X": 15.19,
        "Y": 18.14
      },
      {
        "ID": 19,
        "AZIMUTH": 137.89,
        "X": 4.11,
        "Y": 7.94
      },
      {
        "ID": 20,
        "AZIMUTH": 1118.11,
        "X": -13.94,
        "Y": -14.35
      },
      {
        "ID": 23,
        "AZIMUTH": 712.53,
        "X": 6.26,
        "Y": -8.19
      },
      {
        "ID": 25,
        "AZIMUTH": 299.9,
        "X": 23.18,
        "Y": 13.26
      },
      {
        "ID": 26,
        "AZIMUTH": 439.68,
        "X": 26.46,
        "Y": 0.88
      },
      {
        "ID": 27,
        "AZIMUTH": 379.46,
        "X": 21.5,
        "Y": 5.33
      },
      {
        "ID": 31,
        "AZIMUTH": 575.42,
        "X": 30.15,
        "Y": -14.35
      },
      {
        "ID": 45,
        "AZIMUTH": 684.07,
        "X": 31.36,
        "Y": -32.93
      },
      {
        "ID": 52,
        "AZIMUTH": 938.03,
        "X": -5.76,
        "Y": -43.26
      },
      {
        "ID": 63,
        "AZIMUTH": 33.52,
        "X": 5.49,
        "Y": 43.01
      },
      {
        "ID": 68,
        "AZIMUTH": 913.99,
        "X": -1.03,
        "Y": -16.1
      },
      {
        "ID": 86,
        "AZIMUTH": 71.33,
        "X": 5.03,
        "Y": 18.99
      },
      {
        "ID": 87,
        "AZIMUTH": 23.83,
        "X": 5.93,
        "Y": 68.39
      }
    ],
    "47": [
      {
        "ID": 1,
        "AZIMUTH": 1152.13,
        "X": -0.32,
        "Y": 26.35
      },
      {
        "ID": 3,
        "AZIMUTH": 1100.31,
        "X": -22.1,
        "Y": -26.61
      },
      {
        "ID": 4,
        "AZIMUTH": 856.84,
        "X": 2.71,
        "Y": -18.64
      },
      {
        "ID": 5,
        "AZIMUTH": 1068.97,
        "X": -15.19,
        "Y": -22.72
      },
      {
        "ID": 6,
        "AZIMUTH": 1024.22,
        "X": -9.39,
        "Y": -19.82
      },
      {
        "ID": 8,
        "AZIMUTH": 423.21,
        "X": 50.7,
        "Y": 5.26
      },
      {
        "ID": 13,
        "AZIMUTH": 46.22,
        "X": 5.17,
        "Y": 31.49
      },
      {
        "ID": 14,
        "AZIMUTH": 198.82,
        "X": 2.15,
        "Y": 29.2
      },
      {
        "ID": 16,
        "AZIMUTH": 203.16,
        "X": 15.26,
        "Y": 18.02
      },
      {
        "ID": 19,
        "AZIMUTH": 140.57,
        "X": 4.14,
        "Y": 7.81
      },
      {
        "ID": 20,
        "AZIMUTH": 1121.67,
        "X": -14.64,
        "Y": -14.75
      },
      {
        "ID": 23,
        "AZIMUTH": 727.0,
        "X": 5.57,
        "Y": -8.09
      },
      {
        "ID": 25,
        "AZIMUTH": 290.21,
        "X": 22.97,
        "Y": 14.19
      },
      {
        "ID": 26,
        "AZIMUTH": 429.5,
        "X": 26.22,
        "Y": 1.83
      },
      {
        "ID": 27,
        "AZIMUTH": 367.57,
        "X": 21.25,
        "Y": 6.23
      },
      {
        "ID": 31,
        "AZIMUTH": 569.52,
        "X": 29.94,
        "Y": -13.47
      },
      {
        "ID": 45,
        "AZIMUTH": 683.85,
        "X": 31.06,
        "Y": -32.17
      },
      {
        "ID": 52,
        "AZIMUTH": 938.16,
        "X": -5.76,
        "Y": -43.21
      },
      {
        "ID": 63,
        "AZIMUTH": 33.2,
        "X": 5.47,
        "Y": 43.04
      },
      {
        "ID": 68,
        "AZIMUTH": 914.0,
        "X": -1.03,
        "Y": -16.08
      },
      {
        "ID": 86,
        "AZIMUTH": 72.05,
        "X": 5.06,
        "Y": 18.92
      },
      {
        "ID": 87,
        "AZIMUTH": 229.8,
        "X": 5.34,
        "Y": 70.22
      },
      {
        "ID": 89,
        "AZIMUTH": 723.53,
        "X": 36.26,
        "Y": -52.15
      }
    ],
    "48": [
      {
        "ID": 1,
        "AZIMUTH": 1126.77,
        "X": -0.22,
        "Y": 25.96
      },
      {
        "ID": 3,
        "AZIMUTH": 1100.11,
        "X": -22.09,
        "Y": -26.6
      },
      {
        "ID": 4,
        "AZIMUTH": 856.71,
        "X": 2.72,
        "Y": -18.63
      },
      {
        "ID": 5,
        "AZIMUTH": 1068.94,
        "X": -15.2,
        "Y": -22.72
      },
      {
        "ID": 6,
        "AZIMUTH": 1023.85,
        "X": -9.38,
        "Y": -19.84
      },
      {
        "ID": 13,
        "AZIMUTH": 46.64,
        "X": 5.17,
        "Y": 31.49
      },
      {
        "ID": 14,
        "AZIMUTH": 165.05,
        "X": 2.19,
        "Y": 29.11
      },
      {
        "ID": 16,
        "AZIMUTH": 204.38,
        "X": 15.35,
        "Y": 17.87
      },
      {
        "ID": 19,
        "AZIMUTH": 144.03,
        "X": 4.17,
        "Y": 7.66
      },
      {
        "ID": 20,
        "AZIMUTH": 1124.61,
        "X": -15.3,
        "Y": -15.12
      },
      {
        "ID": 23,
        "AZIMUTH": 744.66,
        "X": 4.79,
        "Y": -7.97
      },
      {
        "ID": 25,
        "AZIMUTH": 279.48,
        "X": 22.68,
        "Y": 15.18
      },
      {
        "ID": 26,
        "AZIMUTH": 418.66,
        "X": 25.96,
        "Y": 2.77
      },
      {
        "ID": 27,
        "AZIMUTH": 355.67,
        "X": 21.03,
        "Y": 7.15
      },
      {
        "ID": 31,
        "AZIMUTH": 564.29,
        "X": 29.74,
        "Y": -12.65
      },
      {
        "ID": 45,
        "AZIMUTH": 678.98,
        "X": 30.88,
        "Y": -31.21
      },
      {
        "ID": 52,
        "AZIMUTH": 936.94,
        "X": -5.72,
        "Y": -43.3
      },
      {
        "ID": 68,
        "AZIMUTH": 914.63,
        "X": -1.06,
        "Y": -16.08
      },
      {
        "ID": 86,
        "AZIMUTH": 73.35,
        "X": 5.15,
        "Y": 18.86
      },
      {
        "ID": 87,
        "AZIMUTH": 467.66,
        "X": 4.86,
        "Y": 71.96
      },
      {
        "ID": 89,
        "AZIMUTH": 720.47,
        "X": 36.06,
        "Y": -51.14
      },
      {
        "ID": 90,
        "AZIMUTH": 394.17,
        "X": 72.93,
        "Y": 13.06
      },
      {
        "ID": 91,
        "AZIMUTH": 73.9,
        "X": 12.11,
        "Y": 45.44
      },
      {
        "ID": 92,
        "AZIMUTH": 342.44,
        "X": 34.79,
        "Y": 13.93
      }
    ],
    "49": [
      {
        "ID": 1,
        "AZIMUTH": 1137.73,
        "X": -0.12,
        "Y": 25.59
      },
      {
        "ID": 3,
        "AZIMUTH": 1099.83,
        "X": -22.1,
        "Y": -26.64
      },
      {
        "ID": 4,
        "AZIMUTH": 856.96,
        "X": 2.71,
        "Y": -18.64
      },
      {
        "ID": 5,
        "AZIMUTH": 1069.05,
        "X": -15.21,
        "Y": -22.72
      },
      {
        "ID": 6,
        "AZIMUTH": 1024.27,
        "X": -9.39,
        "Y": -19.82
      },
      {
        "ID": 13,
        "AZIMUTH": 45.77,
        "X": 5.17,
        "Y": 31.5
      },
      {
        "ID": 14,
        "AZIMUTH": 167.51,
        "X": 2.24,
        "Y": 29.05
      },
      {
        "ID": 16,
        "AZIMUTH": 205.71,
        "X": 15.44,
        "Y": 17.77
      },
      {
        "ID": 19,
        "AZIMUTH": 147.78,
        "X": 4.2,
        "Y": 7.49
      },
      {
        "ID": 20,
        "AZIMUTH": 1126.93,
        "X": -16.16,
        "Y": -15.62
      },
      {
        "ID": 23,
        "AZIMUTH": 764.01,
        "X": 4.1,
        "Y": -7.94
      },
      {
        "ID": 25,
        "AZIMUTH": 269.11,
        "X": 22.43,
        "Y": 16.12
      },
      {
        "ID": 26,
        "AZIMUTH": 408.04,
        "X": 25.73,
        "Y": 3.73
      },
      {
        "ID": 27,
        "AZIMUTH": 343.28,
        "X": 20.82,
        "Y": 8.06
      },
      {
        "ID": 31,
        "AZIMUTH": 558.88,
        "X": 29.53,
        "Y": -11.79
      },
      {
        "ID": 45,
        "AZIMUTH": 674.97,
        "X": 30.65,
        "Y": -30.21
      },
      {
        "ID": 52,
        "AZIMUTH": 937.27,
        "X": -5.8,
        "Y": -43.22
      },
      {
        "ID": 68,
        "AZIMUTH": 914.4,
        "X": -1.05,
        "Y": -16.09
      },
      {
        "ID": 69,
        "AZIMUTH": 50.51,
        "X": 4.12,
        "Y": 21.81
      },
      {
        "ID": 86,
        "AZIMUTH": 73.98,
        "X": 5.22,
        "Y": 18.81
      },
      {
        "ID": 87,
        "AZIMUTH": 641.2,
        "X": 4.41,
        "Y": 73.68
      },
      {
        "ID": 89,
        "AZIMUTH": 716.69,
        "X": 35.8,
        "Y": -50.16
      },
      {
        "ID": 90,
        "AZIMUTH": 394.75,
        "X": 72.15,
        "Y": 12.9
      },
      {
        "ID": 91,
        "AZIMUTH": 68.8,
        "X": 12.02,
        "Y": 46.71
      },
      {
        "ID": 92,
        "AZIMUTH": 342.16,
        "X": 35.19,
        "Y": 14.08
      }
    ],
    "50": [
      {
        "ID": 1,
        "AZIMUTH": 1042.82,
        "X": -0.03,
        "Y": 25.19
      },
      {
        "ID": 3,
        "AZIMUTH": 1100.17,
        "X": -22.07,
        "Y": -26.6
      },
      {
        "ID": 4,
        "AZIMUTH": 856.7,
        "X": 2.72,
        "Y": -18.63
      },
      {
        "ID": 5,
        "AZIMUTH": 1068.97,
        "X": -15.19,
        "Y": -22.71
      },
      {
        "ID": 6,
        "AZIMUTH": 1023.48,
        "X": -9.36,
        "Y": -19.81
      },
      {
        "ID": 13,
        "AZIMUTH": 46.0,
        "X": 5.18,
        "Y": 31.49
      },
      {
        "ID": 14,
        "AZIMUTH": 148.75,
        "X": 2.28,
        "Y": 29.0
      },
      {
        "ID": 16,
        "AZIMUTH": 207.71,
        "X": 15.58,
        "Y": 17.61
      },
      {
        "ID": 19,
        "AZIMUTH": 151.46,
        "X": 4.23,
        "Y": 7.31
      },
      {
        "ID": 20,
        "AZIMUTH": 1129.82,
        "X": -16.97,
        "Y": -16.0
      },
      {
        "ID": 23,
        "AZIMUTH": 783.62,
        "X": 3.43,
        "Y": -7.9
      },
      {
        "ID": 25,
        "AZIMUTH": 259.88,
        "X": 22.24,
        "Y": 17.07
      },
      {
        "ID": 26,
        "AZIMUTH": 397.8,
        "X": 25.46,
        "Y": 4.65
      },
      {
        "ID": 27,
        "AZIMUTH": 332.46,
        "X": 20.61,
        "Y": 8.92
      },
      {
        "ID": 31,
        "AZIMUTH": 554.0,
        "X": 29.33,
        "Y": -10.97
      },
      {
        "ID": 45,
        "AZIMUTH": 671.82,
        "X": 30.4,
        "Y": -29.26
      },
      {
        "ID": 52,
        "AZIMUTH": 936.77,
        "X": -5.71,
        "Y": -43.32
      },
      {
        "ID": 63,
        "AZIMUTH": 32.73,
        "X": 5.53,
        "Y": 42.89
      },
      {
        "ID": 68,
        "AZIMUTH": 914.6,
        "X": -1.05,
        "Y": -16.1
      },
      {
        "ID": 69,
        "AZIMUTH": 50.82,
        "X": 4.12,
        "Y": 21.79
      },
      {
        "ID": 86,
        "AZIMUTH": 75.52,
        "X": 5.3,
        "Y": 18.73
      },
      {
        "ID": 89,
        "AZIMUTH": 715.44,
        "X": 35.58,
        "Y": -49.72
      },
      {
        "ID": 90,
        "AZIMUTH": 398.01,
        "X": 71.52,
        "Y": 12.64
      },
      {
        "ID": 91,
        "AZIMUTH": 65.25,
        "X": 12.09,
        "Y": 47.67
      }
    ],
    "51": [
      {
        "ID": 1,
        "AZIMUTH": 1026.46,
        "X": 0.05,
        "Y": 24.87
      },
      {
        "ID": 3,
        "AZIMUTH": 1099.57,
        "X": -22.08,
        "Y": -26.63
      },
      {
        "ID": 4,
        "AZIMUTH": 857.05,
        "X": 2.71,
        "Y": -18.64
      },
      {
        "ID": 5,
        "AZIMUTH": 1069.17,
        "X": -15.19,
        "Y": -22.71
      },
      {
        "ID": 6,
        "AZIMUTH": 1024.13,
        "X": -9.38,
        "Y": -19.83
      },
      {
        "ID": 13,
        "AZIMUTH": 46.0,
        "X": 5.17,
        "Y": 31.51
      },
      {
        "ID": 14,
        "AZIMUTH": 147.85,
        "X": 2.3,
        "Y": 28.98
      },
      {
        "ID": 16,
        "AZIMUTH": 212.74,
        "X": 15.67,
        "Y": 17.27
      },
      {
        "ID": 19,
        "AZIMUTH": 155.85,
        "X": 4.27,
        "Y": 7.13
      },
      {
        "ID": 20,
        "AZIMUTH": 1131.65,
        "X": -17.74,
        "Y": -16.45
      },
      {
        "ID": 23,
        "AZIMUTH": 803.71,
        "X": 2.8,
        "Y": -7.87
      },
      {
        "ID": 25,
        "AZIMUTH": 250.25,
        "X": 22.01,
        "Y": 18.13
      },
      {
        "ID": 26,
        "AZIMUTH": 387.39,
        "X": 25.23,
        "Y": 5.56
      },
      {
        "ID": 27,
        "AZIMUTH": 320.28,
        "X": 20.4,
        "Y": 9.85
      },
      {
        "ID": 31,
        "AZIMUTH": 546.7,
        "X": 29.11,
        "Y": -10.12
      },
      {
        "ID": 45,
        "AZIMUTH": 667.55,
        "X": 30.16,
        "Y": -28.34
      },
      {
        "ID": 52,
        "AZIMUTH": 938.46,
        "X": -5.79,
        "Y": -43.24
      },
      {
        "ID": 63,
        "AZIMUTH": 33.28,
        "X": 5.48,
        "Y": 43.04
      },
      {
        "ID": 68,
        "AZIMUTH": 914.01,
        "X": -1.03,
        "Y": -16.09
      },
      {
        "ID": 69,
        "AZIMUTH": 78.32,
        "X": 7.0,
        "Y": 23.57
      },
      {
        "ID": 86,
        "AZIMUTH": 76.32,
        "X": 5.37,
        "Y": 18.64
      },
      {
        "ID": 89,
        "AZIMUTH": 713.26,
        "X": 35.32,
        "Y": -48.98
      },
      {
        "ID": 90,
        "AZIMUTH": 400.32,
        "X": 70.85,
        "Y": 12.31
      },
      {
        "ID": 94,
        "AZIMUTH": 440.9,
        "X": 41.34,
        "Y": 1.16
      },
      {
        "ID": 95,
        "AZIMUTH": 1298.58,
        "X": -2.5,
        "Y": -0.51
      },
      {
        "ID": 96,
        "AZIMUTH": 1774.76,
        "X": -4.41,
        "Y": 56.71
      }
    ],
    "52": [
      {
        "ID": 1,
        "AZIMUTH": 1053.6,
        "X": 0.14,
        "Y": 24.41
      },
      {
        "ID": 3,
        "AZIMUTH": 1099.93,
        "X": -22.1,
        "Y": -26.64
      },
      {
        "ID": 4,
        "AZIMUTH": 856.88,
        "X": 2.71,
        "Y": -18.63
      },
      {
        "ID": 5,
        "AZIMUTH": 1068.74,
        "X": -15.17,
        "Y": -22.71
      },
      {
        "ID": 6,
        "AZIMUTH": 1024.28,
        "X": -9.4,
        "Y": -19.82
      },
      {
        "ID": 13,
        "AZIMUTH": 46.43,
        "X": 5.17,
        "Y": 31.48
      },
      {
        "ID": 14,
        "AZIMUTH": 114.99,
        "X": 2.35,
        "Y": 28.94
      },
      {
        "ID": 16,
        "AZIMUTH": 213.64,
        "X": 15.8,
        "Y": 17.1
      },
      {
        "ID": 19,
        "AZIMUTH": 160.53,
        "X": 4.3,
        "Y": 6.93
      },
      {
        "ID": 20,
        "AZIMUTH": 1134.23,
        "X": -18.53,
        "Y": -16.87
      },
      {
        "ID": 23,
        "AZIMUTH": 824.82,
        "X": 2.16,
        "Y": -7.84
      },
      {
        "ID": 25,
        "AZIMUTH": 240.82,
        "X": 21.77,
        "Y": 19.15
      },
      {
        "ID": 26,
        "AZIMUTH": 376.19,
        "X": 25.0,
        "Y": 6.55
      },
      {
        "ID": 27,
        "AZIMUTH": 308.87,
        "X": 20.16,
        "Y": 10.78
      },
      {
        "ID": 31,
        "AZIMUTH": 539.72,
        "X": 28.88,
        "Y": -9.26
      },
      {
        "ID": 45,
        "AZIMUTH": 663.87,
        "X": 29.9,
        "Y": -27.49
      },
      {
        "ID": 52,
        "AZIMUTH": 937.36,
        "X": -5.74,
        "Y": -43.24
      },
      {
        "ID": 63,
        "AZIMUTH": 33.79,
        "X": 5.47,
        "Y": 43.04
      },
      {
        "ID": 68,
        "AZIMUTH": 914.37,
        "X": -1.04,
        "Y": -16.11
      },
      {
        "ID": 69,
        "AZIMUTH": 87.18,
        "X": 7.86,
        "Y": 23.72
      },
      {
        "ID": 86,
        "AZIMUTH": 78.12,
        "X": 5.47,
        "Y": 18.6
      },
      {
        "ID": 89,
        "AZIMUTH": 711.68,
        "X": 35.07,
        "Y": -48.13
      },
      {
        "ID": 90,
        "AZIMUTH": 395.86,
        "X": 70.22,
        "Y": 11.99
      },
      {
        "ID": 94,
        "AZIMUTH": 440.93,
        "X": 41.37,
        "Y": 1.16
      },
      {
        "ID": 95,
        "AZIMUTH": 1297.86,
        "X": -2.56,
        "Y": -0.53
      },
      {
        "ID": 96,
        "AZIMUTH": 1772.63,
        "X": -4.27,
        "Y": 56.14
      }
    ],
    "53": [
      {
        "ID": 1,
        "AZIMUTH": 994.57,
        "X": 0.22,
        "Y": 24.1
      },
      {
        "ID": 3,
        "AZIMUTH": 1100.71,
        "X": -22.1,
        "Y": -26.6
      },
      {
        "ID": 4,
        "AZIMUTH": 857.0,
        "X": 2.7,
        "Y": -18.64
      },
      {
        "ID": 5,
        "AZIMUTH": 1068.67,
        "X": -15.18,
        "Y": -22.72
      },
      {
        "ID": 6,
        "AZIMUTH": 1023.94,
        "X": -9.39,
        "Y": -19.83
      },
      {
        "ID": 13,
        "AZIMUTH": 46.57,
        "X": 5.18,
        "Y": 31.51
      },
      {
        "ID": 14,
        "AZIMUTH": 111.41,
        "X": 2.38,
        "Y": 28.93
      },
      {
        "ID": 16,
        "AZIMUTH": 216.29,
        "X": 16.13,
        "Y": 17.08
      },
      {
        "ID": 19,
        "AZIMUTH": 165.51,
        "X": 4.33,
        "Y": 6.71
      },
      {
        "ID": 20,
        "AZIMUTH": 1135.89,
        "X": -19.31,
        "Y": -17.32
      },
      {
        "ID": 23,
        "AZIMUTH": 844.77,
        "X": 1.58,
        "Y": -7.8
      },
      {
        "ID": 25,
        "AZIMUTH": 233.37,
        "X": 21.59,
        "Y": 19.99
      },
      {
        "ID": 26,
        "AZIMUTH": 365.11,
        "X": 24.78,
        "Y": 7.49
      },
      {
        "ID": 27,
        "AZIMUTH": 297.67,
        "X": 19.94,
        "Y": 11.72
      },
      {
        "ID": 31,
        "AZIMUTH": 532.33,
        "X": 28.66,
        "Y": -8.36
      },
      {
        "ID": 45,
        "AZIMUTH": 660.08,
        "X": 29.65,
        "Y": -26.61
      },
      {
        "ID": 52,
        "AZIMUTH": 937.13,
        "X": -5.73,
        "Y": -43.23
      },
      {
        "ID": 63,
        "AZIMUTH": 33.95,
        "X": 5.46,
        "Y": 42.99
      },
      {
        "ID": 68,
        "AZIMUTH": 914.14,
        "X": -1.02,
        "Y": -16.09
      },
      {
        "ID": 69,
        "AZIMUTH": 91.87,
        "X": 8.07,
        "Y": 23.29
      },
      {
        "ID": 86,
        "AZIMUTH": 80.31,
        "X": 5.56,
        "Y": 18.54
      },
      {
        "ID": 89,
        "AZIMUTH": 710.01,
        "X": 34.83,
        "Y": -47.27
      },
      {
        "ID": 90,
        "AZIMUTH": 393.87,
        "X": 69.54,
        "Y": 11.73
      },
      {
        "ID": 94,
        "AZIMUTH": 441.4,
        "X": 41.32,
        "Y": 1.13
      },
      {
        "ID": 95,
        "AZIMUTH": 1296.81,
        "X": -2.6,
        "Y": -0.55
      },
      {
        "ID": 96,
        "AZIMUTH": 1770.91,
        "X": -4.08,
        "Y": 55.5
      },
      {
        "ID": 97,
        "AZIMUTH": 1119.08,
        "X": -31.05,
        "Y": -32.38
      },
      {
        "ID": 98,
        "AZIMUTH": 426.47,
        "X": 50.62,
        "Y": 4.9
      }
    ],
    "54": [
      {
        "ID": 1,
        "AZIMUTH": 966.3,
        "X": 0.27,
        "Y": 23.79
      },
      {
        "ID": 3,
        "AZIMUTH": 1100.61,
        "X": -22.06,
        "Y": -26.58
      },
      {
        "ID": 4,
        "AZIMUTH": 856.88,
        "X": 2.72,
        "Y": -18.63
      },
      {
        "ID": 5,
        "AZIMUTH": 1068.75,
        "X": -15.18,
        "Y": -22.71
      },
      {
        "ID": 6,
        "AZIMUTH": 1023.72,
        "X": -9.37,
        "Y": -19.82
      },
      {
        "ID": 13,
        "AZIMUTH": 46.36,
        "X": 5.17,
        "Y": 31.5
      },
      {
        "ID": 14,
        "AZIMUTH": 84.1,
        "X": 2.4,
        "Y": 28.93
      },
      {
        "ID": 16,
        "AZIMUTH": 218.68,
        "X": 16.36,
        "Y": 16.97
      },
      {
        "ID": 19,
        "AZIMUTH": 171.06,
        "X": 4.36,
        "Y": 6.5
      },
      {
        "ID": 20,
        "AZIMUTH": 1137.93,
        "X": -20.12,
        "Y": -17.73
      },
      {
        "ID": 23,
        "AZIMUTH": 866.12,
        "X": 0.98,
        "Y": -7.87
      },
      {
        "ID": 25,
        "AZIMUTH": 230.02,
        "X": 21.45,
        "Y": 20.48
      },
      {
        "ID": 26,
        "AZIMUTH": 353.23,
        "X": 24.52,
        "Y": 8.51
      },
      {
        "ID": 27,
        "AZIMUTH": 287.36,
        "X": 19.71,
        "Y": 12.63
      },
      {
        "ID": 31,
        "AZIMUTH": 525.11,
        "X": 28.41,
        "Y": -7.45
      },
      {
        "ID": 45,
        "AZIMUTH": 655.74,
        "X": 29.38,
        "Y": -25.64
      },
      {
        "ID": 52,
        "AZIMUTH": 936.59,
        "X": -5.72,
        "Y": -43.28
      },
      {
        "ID": 63,
        "AZIMUTH": 33.01,
        "X": 5.46,
        "Y": 42.95
      },
      {
        "ID": 68,
        "AZIMUTH": 915.04,
        "X": -1.09,
        "Y": -16.13
      },
      {
        "ID": 69,
        "AZIMUTH": 94.78,
        "X": 8.16,
        "Y": 23.0
      },
      {
        "ID": 86,
        "AZIMUTH": 81.59,
        "X": 5.62,
        "Y": 18.5
      },
      {
        "ID": 89,
        "AZIMUTH": 706.71,
        "X": 34.56,
        "Y": -45.94
      },
      {
        "ID": 90,
        "AZIMUTH": 395.12,
        "X": 68.86,
        "Y": 11.61
      },
      {
        "ID": 94,
        "AZIMUTH": 441.6,
        "X": 41.27,
        "Y": 1.08
      },
      {
        "ID": 96,
        "AZIMUTH": 1772.26,
        "X": -3.88,
        "Y": 54.89
      },
      {
        "ID": 97,
        "AZIMUTH": 1119.65,
        "X": -31.02,
        "Y": -32.39
      },
      {
        "ID": 98,
        "AZIMUTH": 425.85,
        "X": 50.74,
        "Y": 4.93
      }
    ],
    "55": [
      {
        "ID": 1,
        "AZIMUTH": 910.39,
        "X": 0.32,
        "Y": 23.51
      },
      {
        "ID": 3,
        "AZIMUTH": 1099.35,
        "X": -22.06,
        "Y": -26.6
      },
      {
        "ID": 4,
        "AZIMUTH": 856.96,
        "X": 2.72,
        "Y": -18.63
      },
      {
        "ID": 5,
        "AZIMUTH": 1069.21,
        "X": -15.2,
        "Y": -22.71
      },
      {
        "ID": 6,
        "AZIMUTH": 1024.24,
        "X": -9.4,
        "Y": -19.84
      },
      {
        "ID": 13,
        "AZIMUTH": 46.32,
        "X": 5.19,
        "Y": 31.48
      },
      {
        "ID": 14,
        "AZIMUTH": 66.46,
        "X": 2.43,
        "Y": 28.99
      },
      {
        "ID": 19,
        "AZIMUTH": 177.11,
        "X": 4.39,
        "Y": 6.27
      },
      {
        "ID": 20,
        "AZIMUTH": 1138.7,
        "X": -20.93,
        "Y": -18.23
      },
      {
        "ID": 23,
        "AZIMUTH": 888.39,
        "X": 0.35,
        "Y": -7.92
      },
      {
        "ID": 25,
        "AZIMUTH": 231.18,
        "X": 21.7,
        "Y": 20.66
      },
      {
        "ID": 26,
        "AZIMUTH": 342.08,
        "X": 24.29,
        "Y": 9.47
      },
      {
        "ID": 27,
        "AZIMUTH": 277.38,
        "X": 19.52,
        "Y": 13.58
      },
      {
        "ID": 31,
        "AZIMUTH": 516.67,
        "X": 28.16,
        "Y": -6.49
      },
      {
        "ID": 45,
        "AZIMUTH": 650.59,
        "X": 29.14,
        "Y": -24.57
      },
      {
        "ID": 52,
        "AZIMUTH": 937.72,
        "X": -5.75,
        "Y": -43.28
      },
      {
        "ID": 63,
        "AZIMUTH": 34.05,
        "X": 5.53,
        "Y": 42.92
      },
      {
        "ID": 68,
        "AZIMUTH": 915.68,
        "X": -1.2,
        "Y": -16.2
      },
      {
        "ID": 69,
        "AZIMUTH": 97.21,
        "X": 8.24,
        "Y": 22.62
      },
      {
        "ID": 86,
        "AZIMUTH": 81.78,
        "X": 5.66,
        "Y": 18.48
      },
      {
        "ID": 89,
        "AZIMUTH": 703.29,
        "X": 34.27,
        "Y": -45.29
      },
      {
        "ID": 90,
        "AZIMUTH": 395.98,
        "X": 68.25,
        "Y": 11.34
      },
      {
        "ID": 94,
        "AZIMUTH": 441.56,
        "X": 41.31,
        "Y": 1.08
      },
      {
        "ID": 96,
        "AZIMUTH": 1773.14,
        "X": -3.75,
        "Y": 54.3
      },
      {
        "ID": 97,
        "AZIMUTH": 1118.49,
        "X": -31.05,
        "Y": -32.4
      },
      {
        "ID": 98,
        "AZIMUTH": 424.71,
        "X": 50.74,
        "Y": 4.99
      },
      {
        "ID": 101,
        "AZIMUTH": 76.25,
        "X": 15.49,
        "Y": 56.26
      }
    ],
    "56": [
      {
        "ID": 1,
        "AZIMUTH": 843.4,
        "X": 0.44,
        "Y": 23.13
      },
      {
        "ID": 3,
        "AZIMUTH": 1099.46,
        "X": -22.11,
        "Y": -26.63
      },
      {
        "ID": 4,
        "AZIMUTH": 856.7,
        "X": 2.72,
        "Y": -18.64
      },
      {
        "ID": 5,
        "AZIMUTH": 1068.94,
        "X": -15.18,
        "Y": -22.71
      },
      {
        "ID": 6,
        "AZIMUTH": 1024.35,
        "X": -9.42,
        "Y": -19.83
      },
      {
        "ID": 13,
        "AZIMUTH": 45.88,
        "X": 5.17,
        "Y": 31.5
      },
      {
        "ID": 14,
        "AZIMUTH": 105.99,
        "X": 2.46,
        "Y": 29.06
      },
      {
        "ID": 19,
        "AZIMUTH": 183.54,
        "X": 4.42,
        "Y": 6.02
      },
      {
        "ID": 20,
        "AZIMUTH": 1140.52,
        "X": -21.84,
        "Y": -18.71
      },
      {
        "ID": 23,
        "AZIMUTH": 911.5,
        "X": -0.3,
        "Y": -7.97
      },
      {
        "ID": 25,
        "AZIMUTH": 228.93,
        "X": 21.74,
        "Y": 21.1
      },
      {
        "ID": 26,
        "AZIMUTH": 330.72,
        "X": 24.03,
        "Y": 10.45
      },
      {
        "ID": 27,
        "AZIMUTH": 267.71,
        "X": 19.29,
        "Y": 14.47
      },
      {
        "ID": 31,
        "AZIMUTH": 508.01,
        "X": 27.92,
        "Y": -5.57
      },
      {
        "ID": 45,
        "AZIMUTH": 647.11,
        "X": 28.93,
        "Y": -23.7
      },
      {
        "ID": 52,
        "AZIMUTH": 938.24,
        "X": -5.77,
        "Y": -43.22
      },
      {
        "ID": 63,
        "AZIMUTH": 32.82,
        "X": 5.48,
        "Y": 43.04
      },
      {
        "ID": 68,
        "AZIMUTH": 915.34,
        "X": -1.24,
        "Y": -16.22
      },
      {
        "ID": 69,
        "AZIMUTH": 98.99,
        "X": 8.34,
        "Y": 22.3
      },
      {
        "ID": 86,
        "AZIMUTH": 81.65,
        "X": 5.66,
        "Y": 18.49
      },
      {
        "ID": 89,
        "AZIMUTH": 704.16,
        "X": 34.03,
        "Y": -44.67
      },
      {
        "ID": 90,
        "AZIMUTH": 395.39,
        "X": 67.72,
        "Y": 11.29
      },
      {
        "ID": 94,
        "AZIMUTH": 440.95,
        "X": 41.34,
        "Y": 1.14
      },
      {
        "ID": 96,
        "AZIMUTH": 1773.38,
        "X": -3.65,
        "Y": 53.83
      },
      {
        "ID": 97,
        "AZIMUTH": 1118.84,
        "X": -31.05,
        "Y": -32.38
      },
      {
        "ID": 98,
        "AZIMUTH": 423.47,
        "X": 50.77,
        "Y": 5.06
      },
      {
        "ID": 101,
        "AZIMUTH": 75.2,
        "X": 15.2,
        "Y": 57.6
      },
      {
        "ID": 103,
        "AZIMUTH": 391.13,
        "X": 39.72,
        "Y": 8.28
      }
    ],
    "57": [
      {
        "ID": 1,
        "AZIMUTH": 760.86,
        "X": 0.53,
        "Y": 22.72
      },
      {
        "ID": 3,
        "AZIMUTH": 1099.64,
        "X": -22.06,
        "Y": -26.6
      },
      {
        "ID": 4,
        "AZIMUTH": 856.65,
        "X": 2.71,
        "Y": -18.62
      },
      {
        "ID": 5,
        "AZIMUTH": 1068.97,
        "X": -15.19,
        "Y": -22.71
      },
      {
        "ID": 6,
        "AZIMUTH": 1023.92,
        "X": -9.38,
        "Y": -19.83
      },
      {
        "ID": 13,
        "AZIMUTH": 46.29,
        "X": 5.18,
        "Y": 31.5
      },
      {
        "ID": 14,
        "AZIMUTH": 66.79,
        "X": 2.5,
        "Y": 29.01
      },
      {
        "ID": 19,
        "AZIMUTH": 190.17,
        "X": 4.44,
        "Y": 5.77
      },
      {
        "ID": 20,
        "AZIMUTH": 1143.85,
        "X": -22.59,
        "Y": -19.16
      },
      {
        "ID": 23,
        "AZIMUTH": 935.53,
        "X": -1.01,
        "Y": -8.03
      },
      {
        "ID": 26,
        "AZIMUTH": 320.27,
        "X": 23.8,
        "Y": 11.41
      },
      {
        "ID": 27,
        "AZIMUTH": 262.27,
        "X": 19.24,
        "Y": 15.02
      },
      {
        "ID": 31,
        "AZIMUTH": 498.92,
        "X": 27.69,
        "Y": -4.63
      },
      {
        "ID": 45,
        "AZIMUTH": 641.03,
        "X": 28.7,
        "Y": -22.71
      },
      {
        "ID": 52,
        "AZIMUTH": 938.07,
        "X": -5.76,
        "Y": -43.27
      },
      {
        "ID": 63,
        "AZIMUTH": 32.44,
        "X": 5.49,
        "Y": 42.97
      },
      {
        "ID": 68,
        "AZIMUTH": 914.21,
        "X": -1.12,
        "Y": -16.13
      },
      {
        "ID": 69,
        "AZIMUTH": 102.13,
        "X": 8.46,
        "Y": 22.13
      },
      {
        "ID": 86,
        "AZIMUTH": 82.09,
        "X": 5.67,
        "Y": 18.5
      },
      {
        "ID": 89,
        "AZIMUTH": 704.37,
        "X": 33.88,
        "Y": -43.74
      },
      {
        "ID": 90,
        "AZIMUTH": 395.25,
        "X": 67.13,
        "Y": 11.15
      },
      {
        "ID": 94,
        "AZIMUTH": 441.41,
        "X": 41.28,
        "Y": 1.09
      },
      {
        "ID": 96,
        "AZIMUTH": 1774.25,
        "X": -3.57,
        "Y": 53.41
      },
      {
        "ID": 97,
        "AZIMUTH": 1118.93,
        "X": -31.01,
        "Y": -32.39
      },
      {
        "ID": 98,
        "AZIMUTH": 424.26,
        "X": 50.71,
        "Y": 4.92
      },
      {
        "ID": 101,
        "AZIMUTH": 72.65,
        "X": 14.96,
        "Y": 58.81
      },
      {
        "ID": 103,
        "AZIMUTH": 392.94,
        "X": 39.69,
        "Y": 8.2
      },
      {
        "ID": 104,
        "AZIMUTH": 84.61,
        "X": 13.76,
        "Y": 48.01
      }
    ],
    "58": [
      {
        "ID": 1,
        "AZIMUTH": 724.1,
        "X": 0.6,
        "Y": 22.45
      },
      {
        "ID": 3,
        "AZIMUTH": 1099.49,
        "X": -22.09,
        "Y": -26.63
      },
      {
        "ID": 4,
        "AZIMUTH": 856.77,
        "X": 2.71,
        "Y": -18.64
      },
      {
        "ID": 5,
        "AZIMUTH": 1068.9,
        "X": -15.18,
        "Y": -22.71
      },
      {
        "ID": 6,
        "AZIMUTH": 1024.19,
        "X": -9.4,
        "Y": -19.83
      },
      {
        "ID": 13,
        "AZIMUTH": 45.61,
        "X": 5.17,
        "Y": 31.57
      },
      {
        "ID": 14,
        "AZIMUTH": 80.83,
        "X": 2.52,
        "Y": 29.09
      },
      {
        "ID": 19,
        "AZIMUTH": 197.11,
        "X": 4.45,
        "Y": 5.5
      },
      {
        "ID": 20,
        "AZIMUTH": 1146.26,
        "X": -23.48,
        "Y": -19.64
      },
      {
        "ID": 23,
        "AZIMUTH": 958.92,
        "X": -1.7,
        "Y": -8.09
      },
      {
        "ID": 26,
        "AZIMUTH": 308.91,
        "X": 23.53,
        "Y": 12.41
      },
      {
        "ID": 27,
        "AZIMUTH": 260.01,
        "X": 19.32,
        "Y": 15.32
      },
      {
        "ID": 31,
        "AZIMUTH": 490.29,
        "X": 27.44,
        "Y": -3.69
      },
      {
        "ID": 45,
        "AZIMUTH": 636.47,
        "X": 28.45,
        "Y": -21.76
      },
      {
        "ID": 52,
        "AZIMUTH": 938.61,
        "X": -5.79,
        "Y": -43.22
      },
      {
        "ID": 63,
        "AZIMUTH": 34.39,
        "X": 5.56,
        "Y": 42.9
      },
      {
        "ID": 68,
        "AZIMUTH": 913.92,
        "X": -1.04,
        "Y": -16.1
      },
      {
        "ID": 69,
        "AZIMUTH": 102.69,
        "X": 8.51,
        "Y": 22.07
      },
      {
        "ID": 86,
        "AZIMUTH": 81.71,
        "X": 5.65,
        "Y": 18.49
      },
      {
        "ID": 89,
        "AZIMUTH": 704.56,
        "X": 33.79,
        "Y": -42.84
      },
      {
        "ID": 94,
        "AZIMUTH": 441.39,
        "X": 41.27,
        "Y": 1.1
      },
      {
        "ID": 96,
        "AZIMUTH": 1774.4,
        "X": -3.49,
        "Y": 53.01
      },
      {
        "ID": 97,
        "AZIMUTH": 1118.08,
        "X": -31.05,
        "Y": -32.39
      },
      {
        "ID": 98,
        "AZIMUTH": 424.02,
        "X": 50.76,
        "Y": 5.06
      },
      {
        "ID": 102,
        "AZIMUTH": 50.29,
        "X": 4.11,
        "Y": 21.84
      },
      {
        "ID": 103,
        "AZIMUTH": 392.66,
        "X": 39.75,
        "Y": 8.22
      },
      {
        "ID": 104,
        "AZIMUTH": 82.86,
        "X": 13.56,
        "Y": 49.06
      }
    ],
    "59": [
      {
        "ID": 1,
        "AZIMUTH": 695.88,
        "X": 0.64,
        "Y": 22.24
      },
      {
        "ID": 3,
        "AZIMUTH": 1099.98,
        "X": -22.07,
        "Y": -26.61
      },
      {
        "ID": 4,
        "AZIMUTH": 856.82,
        "X": 2.72,
        "Y": -18.63
      },
      {
        "ID": 5,
        "AZIMUTH": 1068.88,
        "X": -15.2,
        "Y": -22.71
      },
      {
        "ID": 6,
        "AZIMUTH": 1023.74,
        "X": -9.38,
        "Y": -19.84
      },
      {
        "ID": 13,
        "AZIMUTH": 46.16,
        "X": 5.17,
        "Y": 31.57
      },
      {
        "ID": 14,
        "AZIMUTH": 34.75,
        "X": 2.56,
        "Y": 29.06
      },
      {
        "ID": 19,
        "AZIMUTH": 204.13,
        "X": 4.46,
        "Y": 5.24
      },
      {
        "ID": 20,
        "AZIMUTH": 1148.87,
        "X": -24.31,
        "Y": -20.06
      },
      {
        "ID": 23,
        "AZIMUTH": 976.96,
        "X": -2.26,
        "Y": -8.13
      },
      {
        "ID": 26,
        "AZIMUTH": 298.96,
        "X": 23.3,
        "Y": 13.38
      },
      {
        "ID": 27,
        "AZIMUTH": 255.11,
        "X": 19.3,
        "Y": 15.83
      },
      {
        "ID": 31,
        "AZIMUTH": 480.92,
        "X": 27.21,
        "Y": -2.77
      },
      {
        "ID": 45,
        "AZIMUTH": 631.03,
        "X": 28.23,
        "Y": -20.81
      },
      {
        "ID": 52,
        "AZIMUTH": 937.92,
        "X": -5.79,
        "Y": -43.21
      },
      {
        "ID": 63,
        "AZIMUTH": 34.46,
        "X": 5.52,
        "Y": 42.93
      },
      {
        "ID": 68,
        "AZIMUTH": 914.08,
        "X": -1.02,
        "Y": -16.09
      },
      {
        "ID": 69,
        "AZIMUTH": 103.41,
        "X": 8.52,
        "Y": 22.05
      },
      {
        "ID": 86,
        "AZIMUTH": 81.89,
        "X": 5.66,
        "Y": 18.48
      },
      {
        "ID": 89,
        "AZIMUTH": 705.16,
        "X": 33.52,
        "Y": -41.97
      },
      {
        "ID": 94,
        "AZIMUTH": 441.45,
        "X": 41.31,
        "Y": 1.11
      },
      {
        "ID": 96,
        "AZIMUTH": 1774.52,
        "X": -3.31,
        "Y": 52.47
      },
      {
        "ID": 97,
        "AZIMUTH": 1119.21,
        "X": -31.02,
        "Y": -32.38
      },
      {
        "ID": 98,
        "AZIMUTH": 426.18,
        "X": 50.71,
        "Y": 4.86
      },
      {
        "ID": 102,
        "AZIMUTH": 50.43,
        "X": 4.12,
        "Y": 21.81
      },
      {
        "ID": 103,
        "AZIMUTH": 392.23,
        "X": 39.75,
        "Y": 8.24
      },
      {
        "ID": 104,
        "AZIMUTH": 80.71,
        "X": 13.33,
        "Y": 49.95
      },
      {
        "ID": 105,
        "AZIMUTH": 118.2,
        "X": 12.54,
        "Y": 28.13
      }
    ],
    "60": [
      {
        "ID": 1,
        "AZIMUTH": 665.95,
        "X": 0.71,
        "Y": 21.96
      },
      {
        "ID": 3,
        "AZIMUTH": 1099.57,
        "X": -22.08,
        "Y": -26.61
      },
      {
        "ID": 4,
        "AZIMUTH": 857.1,
        "X": 2.71,
        "Y": -18.64
      },
      {
        "ID": 5,
        "AZIMUTH": 1069.22,
        "X": -15.2,
        "Y": -22.71
      },
      {
        "ID": 6,
        "AZIMUTH": 1024.17,
        "X": -9.39,
        "Y": -19.86
      },
      {
        "ID": 13,
        "AZIMUTH": 46.59,
        "X": 5.19,
        "Y": 31.5
      },
      {
        "ID": 14,
        "AZIMUTH": 22.4,
        "X": 2.56,
        "Y": 29.1
      },
      {
        "ID": 19,
        "AZIMUTH": 211.77,
        "X": 4.46,
        "Y": 4.98
      },
      {
        "ID": 20,
        "AZIMUTH": 1151.93,
        "X": -25.18,
        "Y": -20.57
      },
      {
        "ID": 23,
        "AZIMUTH": 994.57,
        "X": -2.81,
        "Y": -8.17
      },
      {
        "ID": 26,
        "AZIMUTH": 291.34,
        "X": 23.15,
        "Y": 14.11
      },
      {
        "ID": 31,
        "AZIMUTH": 471.48,
        "X": 26.98,
        "Y": -1.85
      },
      {
        "ID": 45,
        "AZIMUTH": 625.53,
        "X": 27.96,
        "Y": -19.8
      },
      {
        "ID": 52,
        "AZIMUTH": 937.54,
        "X": -5.73,
        "Y": -43.27
      },
      {
        "ID": 63,
        "AZIMUTH": 34.88,
        "X": 5.52,
        "Y": 42.92
      },
      {
        "ID": 68,
        "AZIMUTH": 913.91,
        "X": -1.03,
        "Y": -16.1
      },
      {
        "ID": 69,
        "AZIMUTH": 102.97,
        "X": 8.51,
        "Y": 22.1
      },
      {
        "ID": 86,
        "AZIMUTH": 81.79,
        "X": 5.66,
        "Y": 18.49
      },
      {
        "ID": 89,
        "AZIMUTH": 704.94,
        "X": 33.27,
        "Y": -41.03
      },
      {
        "ID": 94,
        "AZIMUTH": 440.8,
        "X": 41.31,
        "Y": 1.21
      },
      {
        "ID": 96,
        "AZIMUTH": 1774.92,
        "X": -3.2,
        "Y": 51.96
      },
      {
        "ID": 97,
        "AZIMUTH": 1118.37,
        "X": -31.02,
        "Y": -32.36
      },
      {
        "ID": 98,
        "AZIMUTH": 424.66,
        "X": 50.7,
        "Y": 4.91
      },
      {
        "ID": 102,
        "AZIMUTH": 50.53,
        "X": 4.12,
        "Y": 21.8
      },
      {
        "ID": 103,
        "AZIMUTH": 392.99,
        "X": 39.73,
        "Y": 8.17
      },
      {
        "ID": 104,
        "AZIMUTH": 80.31,
        "X": 13.27,
        "Y": 50.8
      },
      {
        "ID": 105,
        "AZIMUTH": 120.71,
        "X": 12.58,
        "Y": 28.27
      },
      {
        "ID": 106,
        "AZIMUTH": 1007.07,
        "X": -1.11,
        "Y": 42.59
      },
      {
        "ID": 107,
        "AZIMUTH": 26.66,
        "X": 6.29,
        "Y": 63.9
      }
    ],
    "61": [
      {
        "ID": 1,
        "AZIMUTH": 609.3,
        "X": 0.8,
        "Y": 21.67
      },
      {
        "ID": 3,
        "AZIMUTH": 1100.12,
        "X": -22.1,
        "Y": -26.62
      },
      {
        "ID": 4,
        "AZIMUTH": 856.92,
        "X": 2.71,
        "Y": -18.63
      },
      {
        "ID": 5,
        "AZIMUTH": 1068.87,
        "X": -15.2,
        "Y": -22.72
      },
      {
        "ID": 6,
        "AZIMUTH": 1024.2,
        "X": -9.41,
        "Y": -19.83
      },
      {
        "ID": 13,
        "AZIMUTH": 46.39,
        "X": 5.18,
        "Y": 31.56
      },
      {
        "ID": 14,
        "AZIMUTH": 36.92,
        "X": 2.56,
        "Y": 29.18
      },
      {
        "ID": 19,
        "AZIMUTH": 219.26,
        "X": 4.45,
        "Y": 4.72
      },
      {
        "ID": 20,
        "AZIMUTH": 1154.36,
        "X": -26.04,
        "Y": -21.02
      },
      {
        "ID": 23,
        "AZIMUTH": 1011.81,
        "X": -3.42,
        "Y": -8.22
      },
      {
        "ID": 26,
        "AZIMUTH": 288.48,
        "X": 23.13,
        "Y": 14.32
      },
      {
        "ID": 31,
        "AZIMUTH": 461.39,
        "X": 26.73,
        "Y": -0.88
      },
      {
        "ID": 45,
        "AZIMUTH": 619.83,
        "X": 27.7,
        "Y": -18.79
      },
      {
        "ID": 52,
        "AZIMUTH": 937.97,
        "X": -5.74,
        "Y": -43.23
      },
      {
        "ID": 68,
        "AZIMUTH": 913.88,
        "X": -1.02,
        "Y": -16.09
      },
      {
        "ID": 69,
        "AZIMUTH": 103.11,
        "X": 8.51,
        "Y": 22.09
      },
      {
        "ID": 86,
        "AZIMUTH": 81.58,
        "X": 5.65,
        "Y": 18.5
      },
      {
        "ID": 89,
        "AZIMUTH": 705.65,
        "X": 33.07,
        "Y": -40.8
      },
      {
        "ID": 94,
        "AZIMUTH": 438.55,
        "X": 41.62,
        "Y": 1.54
      },
      {
        "ID": 96,
        "AZIMUTH": 1775.92,
        "X": -3.18,
        "Y": 51.63
      },
      {
        "ID": 97,
        "AZIMUTH": 1119.03,
        "X": -31.05,
        "Y": -32.33
      },
      {
        "ID": 98,
        "AZIMUTH": 424.32,
        "X": 50.78,
        "Y": 5.06
      },
      {
        "ID": 103,
        "AZIMUTH": 391.15,
        "X": 39.69,
        "Y": 8.25
      },
      {
        "ID": 104,
        "AZIMUTH": 81.0,
        "X": 13.45,
        "Y": 51.81
      },
      {
        "ID": 105,
        "AZIMUTH": 121.06,
        "X": 12.67,
        "Y": 27.98
      },
      {
        "ID": 106,
        "AZIMUTH": 1040.14,
        "X": -1.01,
        "Y": 42.19
      },
      {
        "ID": 107,
        "AZIMUTH": 26.56,
        "X": 6.05,
        "Y": 65.19
      },
      {
        "ID": 108,
        "AZIMUTH": 343.04,
        "X": 34.12,
        "Y": 13.68
      }
    ],
    "62": [
      {
        "ID": 1,
        "AZIMUTH": 574.09,
        "X": 0.89,
        "Y": 21.39
      },
      {
        "ID": 3,
        "AZIMUTH": 1099.68,
        "X": -22.06,
        "Y": -26.61
      },
      {
        "ID": 4,
        "AZIMUTH": 856.64,
        "X": 2.72,
        "Y": -18.62
      },
      {
        "ID": 5,
        "AZIMUTH": 1069.02,
        "X": -15.21,
        "Y": -22.72
      },
      {
        "ID": 6,
        "AZIMUTH": 1024.07,
        "X": -9.38,
        "Y": -19.82
      },
      {
        "ID": 13,
        "AZIMUTH": 46.22,
        "X": 5.17,
        "Y": 31.53
      },
      {
        "ID": 14,
        "AZIMUTH": 26.4,
        "X": 2.55,
        "Y": 29.24
      },
      {
        "ID": 19,
        "AZIMUTH": 228.28,
        "X": 4.43,
        "Y": 4.43
      },
      {
        "ID": 20,
        "AZIMUTH": 1156.52,
        "X": -26.73,
        "Y": -21.46
      },
      {
        "ID": 23,
        "AZIMUTH": 1029.3,
        "X": -4.11,
        "Y": -8.33
      },
      {
        "ID": 26,
        "AZIMUTH": 287.29,
        "X": 23.81,
        "Y": 14.61
      },
      {
        "ID": 31,
        "AZIMUTH": 451.78,
        "X": 26.47,
        "Y": 0.03
      },
      {
        "ID": 45,
        "AZIMUTH": 613.89,
        "X": 27.5,
        "Y": -17.77
      },
      {
        "ID": 52,
        "AZIMUTH": 937.56,
        "X": -5.73,
        "Y": -43.28
      },
      {
        "ID": 68,
        "AZIMUTH": 914.12,
        "X": -1.03,
        "Y": -16.09
      },
      {
        "ID": 69,
        "AZIMUTH": 103.15,
        "X": 8.5,
        "Y": 22.1
      },
      {
        "ID": 86,
        "AZIMUTH": 81.69,
        "X": 5.66,
        "Y": 18.49
      },
      {
        "ID": 89,
        "AZIMUTH": 706.02,
        "X": 32.86,
        "Y": -40.23
      },
      {
        "ID": 94,
        "AZIMUTH": 436.21,
        "X": 42.05,
        "Y": 1.76
      },
      {
        "ID": 96,
        "AZIMUTH": 1723.33,
        "X": -3.09,
        "Y": 51.19
      },
      {
        "ID": 97,
        "AZIMUTH": 1120.07,
        "X": -31.04,
        "Y": -32.33
      },
      {
        "ID": 98,
        "AZIMUTH": 424.37,
        "X": 50.77,
        "Y": 4.91
      },
      {
        "ID": 103,
        "AZIMUTH": 393.59,
        "X": 39.78,
        "Y": 8.18
      },
      {
        "ID": 104,
        "AZIMUTH": 80.73,
        "X": 13.46,
        "Y": 52.79
      },
      {
        "ID": 105,
        "AZIMUTH": 122.21,
        "X": 12.69,
        "Y": 27.87
      },
      {
        "ID": 106,
        "AZIMUTH": 1007.33,
        "X": -0.83,
        "Y": 41.64
      },
      {
        "ID": 107,
        "AZIMUTH": 29.15,
        "X": 6.03,
        "Y": 66.23
      },
      {
        "ID": 108,
        "AZIMUTH": 342.72,
        "X": 34.13,
        "Y": 13.65
      },
      {
        "ID": 109,
        "AZIMUTH": 633.11,
        "X": 32.89,
        "Y": -24.53
      },
      {
        "ID": 111,
        "AZIMUTH": 133.52,
        "X": 6.59,
        "Y": 12.75
      }
    ],
    "63": [
      {
        "ID": 1,
        "AZIMUTH": 523.59,
        "X": 0.95,
        "Y": 21.13
      },
      {
        "ID": 3,
        "AZIMUTH": 1099.92,
        "X": -22.09,
        "Y": -26.62
      },
      {
        "ID": 4,
        "AZIMUTH": 856.79,
        "X": 2.72,
        "Y": -18.63
      },
      {
        "ID": 5,
        "AZIMUTH": 1068.84,
        "X": -15.19,
        "Y": -22.72
      },
      {
        "ID": 6,
        "AZIMUTH": 1023.83,
        "X": -9.39,
        "Y": -19.82
      },
      {
        "ID": 13,
        "AZIMUTH": 46.33,
        "X": 5.17,
        "Y": 31.5
      },
      {
        "ID": 14,
        "AZIMUTH": 23.6,
        "X": 2.55,
        "Y": 29.32
      },
      {
        "ID": 19,
        "AZIMUTH": 237.28,
        "X": 4.41,
        "Y": 4.14
      },
      {
        "ID": 20,
        "AZIMUTH": 1157.65,
        "X": -27.66,
        "Y": -21.97
      },
      {
        "ID": 23,
        "AZIMUTH": 1046.39,
        "X": -4.92,
        "Y": -8.56
      },
      {
        "ID": 26,
        "AZIMUTH": 283.83,
        "X": 24.11,
        "Y": 15.01
      },
      {
        "ID": 31,
        "AZIMUTH": 441.07,
        "X": 26.24,
        "Y": 1.02
      },
      {
        "ID": 45,
        "AZIMUTH": 609.3,
        "X": 27.24,
        "Y": -16.78
      },
      {
        "ID": 52,
        "AZIMUTH": 937.65,
        "X": -5.73,
        "Y": -43.24
      },
      {
        "ID": 63,
        "AZIMUTH": 35.67,
        "X": 5.46,
        "Y": 43.06
      },
      {
        "ID": 68,
        "AZIMUTH": 914.0,
        "X": -1.03,
        "Y": -16.09
      },
      {
        "ID": 69,
        "AZIMUTH": 102.7,
        "X": 8.49,
        "Y": 22.1
      },
      {
        "ID": 86,
        "AZIMUTH": 81.61,
        "X": 5.64,
        "Y": 18.5
      },
      {
        "ID": 94,
        "AZIMUTH": 434.36,
        "X": 42.35,
        "Y": 1.96
      },
      {
        "ID": 96,
        "AZIMUTH": 1710.82,
        "X": -3.07,
        "Y": 50.86
      },
      {
        "ID": 97,
        "AZIMUTH": 1120.05,
        "X": -31.06,
        "Y": -32.35
      },
      {
        "ID": 98,
        "AZIMUTH": 424.29,
        "X": 50.64,
        "Y": 5.02
      },
      {
        "ID": 102,
        "AZIMUTH": 49.42,
        "X": 4.12,
        "Y": 21.85
      },
      {
        "ID": 103,
        "AZIMUTH": 392.35,
        "X": 39.74,
        "Y": 8.24
      },
      {
        "ID": 105,
        "AZIMUTH": 121.93,
        "X": 12.77,
        "Y": 28.03
      },
      {
        "ID": 106,
        "AZIMUTH": 952.12,
        "X": -0.45,
        "Y": 41.5
      },
      {
        "ID": 107,
        "AZIMUTH": 78.66,
        "X": 5.71,
        "Y": 67.98
      },
      {
        "ID": 108,
        "AZIMUTH": 342.58,
        "X": 34.07,
        "Y": 13.62
      },
      {
        "ID": 109,
        "AZIMUTH": 629.08,
        "X": 32.63,
        "Y": -23.47
      },
      {
        "ID": 111,
        "AZIMUTH": 138.21,
        "X": 6.67,
        "Y": 12.51
      },
      {
        "ID": 113,
        "AZIMUTH": 133.86,
        "X": 11.08,
        "Y": 21.79
      }
    ],
    "64": [
      {
        "ID": 1,
        "AZIMUTH": 519.15,
        "X": 0.99,
        "Y": 20.92
      },
      {
        "ID": 3,
        "AZIMUTH": 1099.85,
        "X": -22.09,
        "Y": -26.61
      },
      {
        "ID": 4,
        "AZIMUTH": 856.96,
        "X": 2.71,
        "Y": -18.64
      },
      {
        "ID": 5,
        "AZIMUTH": 1068.79,
        "X": -15.19,
        "Y": -22.71
      },
      {
        "ID": 6,
        "AZIMUTH": 1024.16,
        "X": -9.4,
        "Y": -19.83
      },
      {
        "ID": 13,
        "AZIMUTH": 46.47,
        "X": 5.19,
        "Y": 31.48
      },
      {
        "ID": 14,
        "AZIMUTH": 23.19,
        "X": 2.53,
        "Y": 29.42
      },
      {
        "ID": 19,
        "AZIMUTH": 246.64,
        "X": 4.38,
        "Y": 3.86
      },
      {
        "ID": 20,
        "AZIMUTH": 1157.08,
        "X": -28.24,
        "Y": -22.38
      },
      {
        "ID": 23,
        "AZIMUTH": 1063.73,
        "X": -5.86,
        "Y": -8.87
      },
      {
        "ID": 31,
        "AZIMUTH": 430.97,
        "X": 25.97,
        "Y": 1.96
      },
      {
        "ID": 45,
        "AZIMUTH": 603.85,
        "X": 26.97,
        "Y": -15.8
      },
      {
        "ID": 52,
        "AZIMUTH": 938.1,
        "X": -5.76,
        "Y": -43.21
      },
      {
        "ID": 63,
        "AZIMUTH": 38.27,
        "X": 5.79,
        "Y": 42.18
      },
      {
        "ID": 68,
        "AZIMUTH": 914.09,
        "X": -1.04,
        "Y": -16.1
      },
      {
        "ID": 69,
        "AZIMUTH": 102.61,
        "X": 8.5,
        "Y": 22.13
      },
      {
        "ID": 86,
        "AZIMUTH": 81.78,
        "X": 5.66,
        "Y": 18.48
      },
      {
        "ID": 96,
        "AZIMUTH": 1709.28,
        "X": -2.9,
        "Y": 50.54
      },
      {
        "ID": 97,
        "AZIMUTH": 1119.18,
        "X": -31.05,
        "Y": -32.36
      },
      {
        "ID": 98,
        "AZIMUTH": 424.19,
        "X": 50.58,
        "Y": 5.05
      },
      {
        "ID": 102,
        "AZIMUTH": 49.08,
        "X": 4.12,
        "Y": 21.86
      },
      {
        "ID": 103,
        "AZIMUTH": 392.48,
        "X": 39.71,
        "Y": 8.2
      },
      {
        "ID": 105,
        "AZIMUTH": 122.24,
        "X": 12.78,
        "Y": 28.07
      },
      {
        "ID": 106,
        "AZIMUTH": 941.66,
        "X": -0.64,
        "Y": 41.25
      },
      {
        "ID": 107,
        "AZIMUTH": 181.94,
        "X": 5.21,
        "Y": 69.78
      },
      {
        "ID": 108,
        "AZIMUTH": 342.76,
        "X": 34.07,
        "Y": 13.67
      },
      {
        "ID": 109,
        "AZIMUTH": 623.97,
        "X": 32.37,
        "Y": -22.4
      },
      {
        "ID": 111,
        "AZIMUTH": 141.97,
        "X": 6.73,
        "Y": 12.31
      },
      {
        "ID": 113,
        "AZIMUTH": 134.3,
        "X": 11.08,
        "Y": 21.82
      },
      {
        "ID": 114,
        "AZIMUTH": 697.29,
        "X": 32.21,
        "Y": -37.42
      },
      {
        "ID": 115,
        "AZIMUTH": 152.03,
        "X": 9.37,
        "Y": 16.24
      }
    ],
    "65": [
      {
        "ID": 1,
        "AZIMUTH": 470.95,
        "X": 1.06,
        "Y": 20.6
      },
      {
        "ID": 3,
        "AZIMUTH": 1099.92,
        "X": -22.06,
        "Y": -26.61
      },
      {
        "ID": 4,
        "AZIMUTH": 857.12,
        "X": 2.71,
        "Y": -18.64
      },
      {
        "ID": 5,
        "AZIMUTH": 1069.09,
        "X": -15.19,
        "Y": -22.71
      },
      {
        "ID": 6,
        "AZIMUTH": 1024.11,
        "X": -9.39,
        "Y": -19.83
      },
      {
        "ID": 13,
        "AZIMUTH": 46.81,
        "X": 5.18,
        "Y": 31.51
      },
      {
        "ID": 14,
        "AZIMUTH": 22.86,
        "X": 2.48,
        "Y": 29.5
      },
      {
        "ID": 19,
        "AZIMUTH": 257.22,
        "X": 4.34,
        "Y": 3.56
      },
      {
        "ID": 20,
        "AZIMUTH": 1157.84,
        "X": -29.09,
        "Y": -22.89
      },
      {
        "ID": 23,
        "AZIMUTH": 1077.17,
        "X": -6.6,
        "Y": -9.04
      },
      {
        "ID": 31,
        "AZIMUTH": 420.01,
        "X": 25.73,
        "Y": 2.94
      },
      {
        "ID": 45,
        "AZIMUTH": 596.4,
        "X": 26.74,
        "Y": -14.82
      },
      {
        "ID": 52,
        "AZIMUTH": 937.61,
        "X": -5.74,
        "Y": -43.27
      },
      {
        "ID": 63,
        "AZIMUTH": 35.15,
        "X": 5.59,
        "Y": 42.72
      },
      {
        "ID": 68,
        "AZIMUTH": 913.79,
        "X": -1.03,
        "Y": -16.1
      },
      {
        "ID": 69,
        "AZIMUTH": 102.87,
        "X": 8.49,
        "Y": 22.13
      },
      {
        "ID": 86,
        "AZIMUTH": 81.47,
        "X": 5.65,
        "Y": 18.49
      },
      {
        "ID": 96,
        "AZIMUTH": 1592.51,
        "X": -2.78,
        "Y": 50.19
      },
      {
        "ID": 97,
        "AZIMUTH": 1118.07,
        "X": -31.01,
        "Y": -32.36
      },
      {
        "ID": 103,
        "AZIMUTH": 389.56,
        "X": 39.65,
        "Y": 8.21
      },
      {
        "ID": 105,
        "AZIMUTH": 122.36,
        "X": 12.68,
        "Y": 27.86
      },
      {
        "ID": 106,
        "AZIMUTH": 919.4,
        "X": -0.65,
        "Y": 40.97
      },
      {
        "ID": 107,
        "AZIMUTH": 369.45,
        "X": 4.83,
        "Y": 71.5
      },
      {
        "ID": 108,
        "AZIMUTH": 342.6,
        "X": 34.06,
        "Y": 13.67
      },
      {
        "ID": 109,
        "AZIMUTH": 618.57,
        "X": 32.1,
        "Y": -21.34
      },
      {
        "ID": 111,
        "AZIMUTH": 145.55,
        "X": 6.84,
        "Y": 12.13
      },
      {
        "ID": 112,
        "AZIMUTH": 146.33,
        "X": 18.33,
        "Y": 33.65
      },
      {
        "ID": 113,
        "AZIMUTH": 134.84,
        "X": 11.08,
        "Y": 21.79
      },
      {
        "ID": 114,
        "AZIMUTH": 694.91,
        "X": 31.94,
        "Y": -36.35
      },
      {
        "ID": 115,
        "AZIMUTH": 155.06,
        "X": 9.51,
        "Y": 16.0
      },
      {
        "ID": 116,
        "AZIMUTH": 397.34,
        "X": 63.21,
        "Y": 9.56
      }
    ],
    "66": [
      {
        "ID": 1,
        "AZIMUTH": 413.93,
        "X": 1.13,
        "Y": 20.34
      },
      {
        "ID": 3,
        "AZIMUTH": 1099.84,
        "X": -22.05,
        "Y": -26.6
      },
      {
        "ID": 4,
        "AZIMUTH": 856.68,
        "X": 2.72,
        "Y": -18.63
      },
      {
        "ID": 5,
        "AZIMUTH": 1069.14,
        "X": -15.21,
        "Y": -22.72
      },
      {
        "ID": 6,
        "AZIMUTH": 1024.08,
        "X": -9.38,
        "Y": -19.82
      },
      {
        "ID": 13,
        "AZIMUTH": 46.22,
        "X": 5.18,
        "Y": 31.52
      },
      {
        "ID": 14,
        "AZIMUTH": 22.33,
        "X": 2.47,
        "Y": 29.61
      },
      {
        "ID": 19,
        "AZIMUTH": 268.23,
        "X": 4.3,
        "Y": 3.26
      },
      {
        "ID": 20,
        "AZIMUTH": 1160.76,
        "X": -30.04,
        "Y": -23.4
      },
      {
        "ID": 23,
        "AZIMUTH": 1088.47,
        "X": -7.24,
        "Y": -9.18
      },
      {
        "ID": 31,
        "AZIMUTH": 408.62,
        "X": 25.46,
        "Y": 3.94
      },
      {
        "ID": 45,
        "AZIMUTH": 589.4,
        "X": 26.52,
        "Y": -13.86
      },
      {
        "ID": 52,
        "AZIMUTH": 937.47,
        "X": -5.74,
        "Y": -43.3
      },
      {
        "ID": 63,
        "AZIMUTH": 33.9,
        "X": 5.69,
        "Y": 42.26
      },
      {
        "ID": 68,
        "AZIMUTH": 914.04,
        "X": -1.03,
        "Y": -16.1
      },
      {
        "ID": 69,
        "AZIMUTH": 103.01,
        "X": 8.48,
        "Y": 22.12
      },
      {
        "ID": 86,
        "AZIMUTH": 81.71,
        "X": 5.65,
        "Y": 18.5
      },
      {
        "ID": 94,
        "AZIMUTH": 442.59,
        "X": 41.08,
        "Y": 0.91
      },
      {
        "ID": 96,
        "AZIMUTH": 1450.17,
        "X": -2.67,
        "Y": 49.82
      },
      {
        "ID": 97,
        "AZIMUTH": 1119.56,
        "X": -31.01,
        "Y": -32.35
      },
      {
        "ID": 103,
        "AZIMUTH": 390.29,
        "X": 39.76,
        "Y": 8.54
      },
      {
        "ID": 105,
        "AZIMUTH": 122.34,
        "X": 12.74,
        "Y": 27.97
      },
      {
        "ID": 106,
        "AZIMUTH": 916.74,
        "X": -0.57,
        "Y": 40.73
      },
      {
        "ID": 107,
        "AZIMUTH": 626.92,
        "X": 4.42,
        "Y": 73.21
      },
      {
        "ID": 108,
        "AZIMUTH": 344.02,
        "X": 34.07,
        "Y": 13.31
      },
      {
        "ID": 109,
        "AZIMUTH": 612.73,
        "X": 31.86,
        "Y": -20.3
      },
      {
        "ID": 111,
        "AZIMUTH": 148.88,
        "X": 6.94,
        "Y": 11.97
      },
      {
        "ID": 112,
        "AZIMUTH": 141.76,
        "X": 18.11,
        "Y": 34.5
      },
      {
        "ID": 113,
        "AZIMUTH": 135.44,
        "X": 11.07,
        "Y": 21.8
      },
      {
        "ID": 114,
        "AZIMUTH": 690.7,
        "X": 31.73,
        "Y": -35.27
      },
      {
        "ID": 115,
        "AZIMUTH": 157.3,
        "X": 9.65,
        "Y": 15.9
      },
      {
        "ID": 116,
        "AZIMUTH": 396.66,
        "X": 62.74,
        "Y": 9.43
      }
    ],
    "67": [
      {
        "ID": 1,
        "AZIMUTH": 386.82,
        "X": 1.2,
        "Y": 20.11
      },
      {
        "ID": 3,
        "AZIMUTH": 1100.44,
        "X": -22.11,
        "Y": -26.6
      },
      {
        "ID": 4,
        "AZIMUTH": 856.85,
        "X": 2.71,
        "Y": -18.63
      },
      {
        "ID": 5,
        "AZIMUTH": 1068.78,
        "X": -15.19,
        "Y": -22.72
      },
      {
        "ID": 6,
        "AZIMUTH": 1024.06,
        "X": -9.38,
        "Y": -19.82
      },
      {
        "ID": 13,
        "AZIMUTH": 46.13,
        "X": 5.18,
        "Y": 31.55
      },
      {
        "ID": 14,
        "AZIMUTH": 20.62,
        "X": 2.4,
        "Y": 29.76
      },
      {
        "ID": 19,
        "AZIMUTH": 279.16,
        "X": 4.24,
        "Y": 2.97
      },
      {
        "ID": 20,
        "AZIMUTH": 1163.56,
        "X": -30.95,
        "Y": -23.92
      },
      {
        "ID": 23,
        "AZIMUTH": 1098.04,
        "X": -7.85,
        "Y": -9.37
      },
      {
        "ID": 31,
        "AZIMUTH": 397.6,
        "X": 25.22,
        "Y": 4.94
      },
      {
        "ID": 45,
        "AZIMUTH": 581.84,
        "X": 26.29,
        "Y": -12.89
      },
      {
        "ID": 52,
        "AZIMUTH": 937.24,
        "X": -5.71,
        "Y": -43.26
      },
      {
        "ID": 63,
        "AZIMUTH": 32.84,
        "X": 5.73,
        "Y": 42.06
      },
      {
        "ID": 68,
        "AZIMUTH": 914.16,
        "X": -1.03,
        "Y": -16.09
      },
      {
        "ID": 69,
        "AZIMUTH": 102.67,
        "X": 8.48,
        "Y": 22.11
      },
      {
        "ID": 86,
        "AZIMUTH": 81.56,
        "X": 5.64,
        "Y": 18.5
      },
      {
        "ID": 94,
        "AZIMUTH": 441.04,
        "X": 41.35,
        "Y": 1.16
      },
      {
        "ID": 96,
        "AZIMUTH": 1364.35,
        "X": -2.67,
        "Y": 49.66
      },
      {
        "ID": 97,
        "AZIMUTH": 1120.03,
        "X": -31.03,
        "Y": -32.33
      },
      {
        "ID": 103,
        "AZIMUTH": 389.93,
        "X": 39.79,
        "Y": 8.71
      },
      {
        "ID": 105,
        "AZIMUTH": 121.99,
        "X": 12.73,
        "Y": 28.05
      },
      {
        "ID": 106,
        "AZIMUTH": 846.42,
        "X": -0.34,
        "Y": 40.69
      },
      {
        "ID": 107,
        "AZIMUTH": 821.54,
        "X": 4.03,
        "Y": 74.9
      },
      {
        "ID": 108,
        "AZIMUTH": 344.73,
        "X": 34.07,
        "Y": 13.13
      },
      {
        "ID": 109,
        "AZIMUTH": 606.95,
        "X": 31.62,
        "Y": -19.21
      },
      {
        "ID": 111,
        "AZIMUTH": 152.3,
        "X": 7.03,
        "Y": 11.82
      },
      {
        "ID": 112,
        "AZIMUTH": 135.39,
        "X": 17.86,
        "Y": 35.49
      },
      {
        "ID": 113,
        "AZIMUTH": 134.99,
        "X": 11.05,
        "Y": 21.82
      },
      {
        "ID": 114,
        "AZIMUTH": 686.92,
        "X": 31.48,
        "Y": -34.14
      },
      {
        "ID": 115,
        "AZIMUTH": 159.75,
        "X": 9.74,
        "Y": 15.83
      },
      {
        "ID": 116,
        "AZIMUTH": 403.56,
        "X": 62.58,
        "Y": 9.1
      }
    ],
    "68": [
      {
        "ID": 1,
        "AZIMUTH": 345.33,
        "X": 1.26,
        "Y": 19.88
      },
      {
        "ID": 3,
        "AZIMUTH": 1099.93,
        "X": -22.06,
        "Y": -26.59
      },
      {
        "ID": 4,
        "AZIMUTH": 856.65,
        "X": 2.73,
        "Y": -18.62
      },
      {
        "ID": 5,
        "AZIMUTH": 1069.0,
        "X": -15.2,
        "Y": -22.72
      },
      {
        "ID": 6,
        "AZIMUTH": 1024.02,
        "X": -9.37,
        "Y": -19.83
      },
      {
        "ID": 13,
        "AZIMUTH": 46.55,
        "X": 5.18,
        "Y": 31.51
      },
      {
        "ID": 14,
        "AZIMUTH": 18.79,
        "X": 2.1,
        "Y": 30.16
      },
      {
        "ID": 19,
        "AZIMUTH": 290.6,
        "X": 4.18,
        "Y": 2.69
      },
      {
        "ID": 20,
        "AZIMUTH": 1167.57,
        "X": -31.93,
        "Y": -24.45
      },
      {
        "ID": 23,
        "AZIMUTH": 1106.85,
        "X": -8.49,
        "Y": -9.57
      },
      {
        "ID": 31,
        "AZIMUTH": 389.45,
        "X": 25.03,
        "Y": 5.64
      },
      {
        "ID": 45,
        "AZIMUTH": 573.57,
        "X": 26.02,
        "Y": -11.89
      },
      {
        "ID": 52,
        "AZIMUTH": 937.8,
        "X": -5.72,
        "Y": -43.3
      },
      {
        "ID": 68,
        "AZIMUTH": 914.27,
        "X": -1.04,
        "Y": -16.09
      },
      {
        "ID": 69,
        "AZIMUTH": 102.94,
        "X": 8.5,
        "Y": 22.12
      },
      {
        "ID": 86,
        "AZIMUTH": 81.63,
        "X": 5.65,
        "Y": 18.48
      },
      {
        "ID": 94,
        "AZIMUTH": 441.3,
        "X": 41.32,
        "Y": 1.14
      },
      {
        "ID": 96,
        "AZIMUTH": 1294.74,
        "X": -2.51,
        "Y": 49.27
      },
      {
        "ID": 97,
        "AZIMUTH": 1121.77,
        "X": -31.05,
        "Y": -32.39
      },
      {
        "ID": 105,
        "AZIMUTH": 122.16,
        "X": 12.76,
        "Y": 27.99
      },
      {
        "ID": 106,
        "AZIMUTH": 864.6,
        "X": -0.37,
        "Y": 40.38
      },
      {
        "ID": 109,
        "AZIMUTH": 599.86,
        "X": 31.37,
        "Y": -18.12
      },
      {
        "ID": 111,
        "AZIMUTH": 154.9,
        "X": 7.1,
        "Y": 11.69
      },
      {
        "ID": 112,
        "AZIMUTH": 136.58,
        "X": 17.97,
        "Y": 36.07
      },
      {
        "ID": 113,
        "AZIMUTH": 135.15,
        "X": 11.08,
        "Y": 21.79
      },
      {
        "ID": 114,
        "AZIMUTH": 684.76,
        "X": 31.22,
        "Y": -33.22
      },
      {
        "ID": 115,
        "AZIMUTH": 161.47,
        "X": 9.81,
        "Y": 15.73
      },
      {
        "ID": 116,
        "AZIMUTH": 403.98,
        "X": 62.08,
        "Y": 9.01
      }
    ],
    "69": [
      {
        "ID": 1,
        "AZIMUTH": 307.02,
        "X": 1.34,
        "Y": 19.59
      },
      {
        "ID": 3,
        "AZIMUTH": 1100.03,
        "X": -22.08,
        "Y": -26.62
      },
      {
        "ID": 4,
        "AZIMUTH": 857.15,
        "X": 2.71,
        "Y": -18.64
      },
      {
        "ID": 5,
        "AZIMUTH": 1069.14,
        "X": -15.21,
        "Y": -22.73
      },
      {
        "ID": 6,
        "AZIMUTH": 1024.33,
        "X": -9.39,
        "Y": -19.83
      },
      {
        "ID": 13,
        "AZIMUTH": 45.7,
        "X": 5.16,
        "Y": 31.5
      },
      {
        "ID": 14,
        "AZIMUTH": 18.24,
        "X": 2.05,
        "Y": 30.22
      },
      {
        "ID": 19,
        "AZIMUTH": 302.23,
        "X": 4.11,
        "Y": 2.41
      },
      {
        "ID": 20,
        "AZIMUTH": 1168.7,
        "X": -32.77,
        "Y": -24.95
      },
      {
        "ID": 23,
        "AZIMUTH": 1114.93,
        "X": -9.1,
        "Y": -9.75
      },
      {
        "ID": 31,
        "AZIMUTH": 387.62,
        "X": 25.04,
        "Y": 5.71
      },
      {
        "ID": 45,
        "AZIMUTH": 564.27,
        "X": 25.75,
        "Y": -10.79
      },
      {
        "ID": 52,
        "AZIMUTH": 937.88,
        "X": -5.79,
        "Y": -43.22
      },
      {
        "ID": 68,
        "AZIMUTH": 914.37,
        "X": -1.05,
        "Y": -16.1
      },
      {
        "ID": 69,
        "AZIMUTH": 102.5,
        "X": 8.49,
        "Y": 22.13
      },
      {
        "ID": 86,
        "AZIMUTH": 81.45,
        "X": 5.64,
        "Y": 18.49
      },
      {
        "ID": 94,
        "AZIMUTH": 440.82,
        "X": 41.33,
        "Y": 1.15
      },
      {
        "ID": 96,
        "AZIMUTH": 1284.68,
        "X": -2.44,
        "Y": 49.0
      },
      {
        "ID": 97,
        "AZIMUTH": 1118.76,
        "X": -31.03,
        "Y": -32.36
      },
      {
        "ID": 105,
        "AZIMUTH": 121.7,
        "X": 12.75,
        "Y": 28.01
      },
      {
        "ID": 106,
        "AZIMUTH": 930.1,
        "X": -0.2,
        "Y": 40.19
      },
      {
        "ID": 109,
        "AZIMUTH": 592.44,
        "X": 31.11,
        "Y": -17.07
      },
      {
        "ID": 111,
        "AZIMUTH": 157.81,
        "X": 7.17,
        "Y": 11.57
      },
      {
        "ID": 112,
        "AZIMUTH": 135.24,
        "X": 18.01,
        "Y": 36.81
      },
      {
        "ID": 113,
        "AZIMUTH": 134.92,
        "X": 11.08,
        "Y": 21.81
      },
      {
        "ID": 114,
        "AZIMUTH": 682.82,
        "X": 30.96,
        "Y": -32.34
      },
      {
        "ID": 115,
        "AZIMUTH": 164.12,
        "X": 9.92,
        "Y": 15.46
      },
      {
        "ID": 116,
        "AZIMUTH": 403.02,
        "X": 61.76,
        "Y": 9.02
      },
      {
        "ID": 117,
        "AZIMUTH": 163.63,
        "X": 16.74,
        "Y": 27.19
      }
    ],
    "70": [
      {
        "ID": 1,
        "AZIMUTH": 292.06,
        "X": 1.43,
        "Y": 19.31
      },
      {
        "ID": 3,
        "AZIMUTH": 1100.58,
        "X": -22.08,
        "Y": -26.6
      },
      {
        "ID": 4,
        "AZIMUTH": 856.74,
        "X": 2.72,
        "Y": -18.64
      },
      {
        "ID": 5,
        "AZIMUTH": 1068.8,
        "X": -15.19,
        "Y": -22.71
      },
      {
        "ID": 6,
        "AZIMUTH": 1023.77,
        "X": -9.39,
        "Y": -19.85
      },
      {
        "ID": 13,
        "AZIMUTH": 46.18,
        "X": 5.18,
        "Y": 31.51
      },
      {
        "ID": 14,
        "AZIMUTH": 18.43,
        "X": 2.03,
        "Y": 30.21
      },
      {
        "ID": 19,
        "AZIMUTH": 314.28,
        "X": 4.02,
        "Y": 2.14
      },
      {
        "ID": 20,
        "AZIMUTH": 1169.16,
        "X": -33.65,
        "Y": -25.48
      },
      {
        "ID": 23,
        "AZIMUTH": 1124.92,
        "X": -9.95,
        "Y": -9.99
      },
      {
        "ID": 31,
        "AZIMUTH": 382.04,
        "X": 24.94,
        "Y": 6.15
      },
      {
        "ID": 45,
        "AZIMUTH": 555.66,
        "X": 25.49,
        "Y": -9.76
      },
      {
        "ID": 52,
        "AZIMUTH": 938.13,
        "X": -5.79,
        "Y": -43.24
      },
      {
        "ID": 63,
        "AZIMUTH": 35.16,
        "X": 5.71,
        "Y": 42.35
      },
      {
        "ID": 68,
        "AZIMUTH": 914.24,
        "X": -1.02,
        "Y": -16.07
      },
      {
        "ID": 69,
        "AZIMUTH": 102.63,
        "X": 8.49,
        "Y": 22.1
      },
      {
        "ID": 86,
        "AZIMUTH": 81.99,
        "X": 5.66,
        "Y": 18.48
      },
      {
        "ID": 94,
        "AZIMUTH": 441.44,
        "X": 41.31,
        "Y": 1.12
      },
      {
        "ID": 96,
        "AZIMUTH": 1267.15,
        "X": -2.35,
        "Y": 48.71
      },
      {
        "ID": 97,
        "AZIMUTH": 1121.95,
        "X": -31.04,
        "Y": -32.38
      },
      {
        "ID": 105,
        "AZIMUTH": 122.23,
        "X": 12.64,
        "Y": 27.8
      },
      {
        "ID": 106,
        "AZIMUTH": 894.7,
        "X": -0.2,
        "Y": 39.94
      },
      {
        "ID": 109,
        "AZIMUTH": 585.03,
        "X": 30.86,
        "Y": -16.05
      },
      {
        "ID": 111,
        "AZIMUTH": 160.43,
        "X": 7.22,
        "Y": 11.46
      },
      {
        "ID": 113,
        "AZIMUTH": 135.23,
        "X": 11.06,
        "Y": 21.83
      },
      {
        "ID": 114,
        "AZIMUTH": 679.53,
        "X": 30.75,
        "Y": -31.37
      },
      {
        "ID": 115,
        "AZIMUTH": 161.83,
        "X": 9.83,
        "Y": 15.67
      },
      {
        "ID": 116,
        "AZIMUTH": 401.89,
        "X": 61.45,
        "Y": 9.0
      },
      {
        "ID": 117,
        "AZIMUTH": 149.91,
        "X": 16.28,
        "Y": 28.39
      },
      {
        "ID": 119,
        "AZIMUTH": 426.53,
        "X": 50.67,
        "Y": 4.9
      },
      {
        "ID": 120,
        "AZIMUTH": 194.95,
        "X": 14.94,
        "Y": 18.61
      }
    ],
    "71": [
      {
        "ID": 1,
        "AZIMUTH": 277.65,
        "X": 1.5,
        "Y": 19.02
      },
      {
        "ID": 3,
        "AZIMUTH": 1099.49,
        "X": -22.08,
        "Y": -26.62
      },
      {
        "ID": 4,
        "AZIMUTH": 857.12,
        "X": 2.71,
        "Y": -18.64
      },
      {
        "ID": 5,
        "AZIMUTH": 1069.12,
        "X": -15.19,
        "Y": -22.71
      },
      {
        "ID": 6,
        "AZIMUTH": 1024.19,
        "X": -9.39,
        "Y": -19.83
      },
      {
        "ID": 13,
        "AZIMUTH": 46.56,
        "X": 5.18,
        "Y": 31.5
      },
      {
        "ID": 14,
        "AZIMUTH": 17.73,
        "X": 1.97,
        "Y": 30.27
      },
      {
        "ID": 19,
        "AZIMUTH": 327.55,
        "X": 3.92,
        "Y": 1.86
      },
      {
        "ID": 20,
        "AZIMUTH": 1167.37,
        "X": -34.51,
        "Y": -26.0
      },
      {
        "ID": 23,
        "AZIMUTH": 1133.04,
        "X": -10.81,
        "Y": -10.27
      },
      {
        "ID": 45,
        "AZIMUTH": 546.05,
        "X": 25.24,
        "Y": -8.76
      },
      {
        "ID": 52,
        "AZIMUTH": 937.91,
        "X": -5.75,
        "Y": -43.26
      },
      {
        "ID": 63,
        "AZIMUTH": 35.77,
        "X": 5.8,
        "Y": 42.07
      },
      {
        "ID": 68,
        "AZIMUTH": 913.89,
        "X": -1.03,
        "Y": -16.09
      },
      {
        "ID": 69,
        "AZIMUTH": 102.7,
        "X": 8.5,
        "Y": 22.11
      },
      {
        "ID": 86,
        "AZIMUTH": 81.42,
        "X": 5.65,
        "Y": 18.48
      },
      {
        "ID": 94,
        "AZIMUTH": 441.45,
        "X": 41.31,
        "Y": 1.11
      },
      {
        "ID": 96,
        "AZIMUTH": 1226.57,
        "X": -2.28,
        "Y": 48.39
      },
      {
        "ID": 97,
        "AZIMUTH": 1118.99,
        "X": -30.99,
        "Y": -32.33
      },
      {
        "ID": 105,
        "AZIMUTH": 121.56,
        "X": 12.69,
        "Y": 28.16
      },
      {
        "ID": 106,
        "AZIMUTH": 919.69,
        "X": -0.04,
        "Y": 39.93
      },
      {
        "ID": 109,
        "AZIMUTH": 577.02,
        "X": 30.56,
        "Y": -14.94
      },
      {
        "ID": 111,
        "AZIMUTH": 160.42,
        "X": 7.22,
        "Y": 11.48
      },
      {
        "ID": 113,
        "AZIMUTH": 134.68,
        "X": 11.07,
        "Y": 21.82
      },
      {
        "ID": 114,
        "AZIMUTH": 674.89,
        "X": 30.54,
        "Y": -30.35
      },
      {
        "ID": 115,
        "AZIMUTH": 163.46,
        "X": 9.9,
        "Y": 15.45
      },
      {
        "ID": 116,
        "AZIMUTH": 401.54,
        "X": 61.11,
        "Y": 8.96
      },
      {
        "ID": 117,
        "AZIMUTH": 137.06,
        "X": 15.8,
        "Y": 29.5
      },
      {
        "ID": 119,
        "AZIMUTH": 424.92,
        "X": 50.72,
        "Y": 4.97
      },
      {
        "ID": 120,
        "AZIMUTH": 199.13,
        "X": 15.08,
        "Y": 18.3
      },
      {
        "ID": 121,
        "AZIMUTH": 109.26,
        "X": 15.78,
        "Y": 42.24
      }
    ],
    "72": [
      {
        "ID": 1,
        "AZIMUTH": 266.0,
        "X": 1.56,
        "Y": 18.75
      },
      {
        "ID": 3,
        "AZIMUTH": 1099.85,
        "X": -22.09,
        "Y": -26.62
      },
      {
        "ID": 4,
        "AZIMUTH": 857.07,
        "X": 2.7,
        "Y": -18.64
      },
      {
        "ID": 5,
        "AZIMUTH": 1068.79,
        "X": -15.19,
        "Y": -22.72
      },
      {
        "ID": 6,
        "AZIMUTH": 1023.95,
        "X": -9.38,
        "Y": -19.82
      },
      {
        "ID": 13,
        "AZIMUTH": 46.86,
        "X": 5.19,
        "Y": 31.45
      },
      {
        "ID": 14,
        "AZIMUTH": 58.42,
        "X": 1.96,
        "Y": 30.29
      },
      {
        "ID": 19,
        "AZIMUTH": 341.3,
        "X": 3.82,
        "Y": 1.6
      },
      {
        "ID": 20,
        "AZIMUTH": 1169.6,
        "X": -35.5,
        "Y": -26.52
      },
      {
        "ID": 23,
        "AZIMUTH": 1135.86,
        "X": -11.55,
        "Y": -10.62
      },
      {
        "ID": 45,
        "AZIMUTH": 535.97,
        "X": 24.99,
        "Y": -7.77
      },
      {
        "ID": 52,
        "AZIMUTH": 937.64,
        "X": -5.7,
        "Y": -43.26
      },
      {
        "ID": 68,
        "AZIMUTH": 913.91,
        "X": -1.01,
        "Y": -16.08
      },
      {
        "ID": 69,
        "AZIMUTH": 102.83,
        "X": 8.49,
        "Y": 22.09
      },
      {
        "ID": 86,
        "AZIMUTH": 81.59,
        "X": 5.65,
        "Y": 18.5
      },
      {
        "ID": 94,
        "AZIMUTH": 441.46,
        "X": 41.31,
        "Y": 1.11
      },
      {
        "ID": 96,
        "AZIMUTH": 1237.11,
        "X": -2.22,
        "Y": 48.15
      },
      {
        "ID": 97,
        "AZIMUTH": 1119.35,
        "X": -31.05,
        "Y": -32.39
      },
      {
        "ID": 105,
        "AZIMUTH": 121.88,
        "X": 12.76,
        "Y": 28.04
      },
      {
        "ID": 106,
        "AZIMUTH": 941.45,
        "X": -0.07,
        "Y": 39.69
      },
      {
        "ID": 109,
        "AZIMUTH": 570.63,
        "X": 30.28,
        "Y": -13.77
      },
      {
        "ID": 111,
        "AZIMUTH": 160.5,
        "X": 7.23,
        "Y": 11.47
      },
      {
        "ID": 113,
        "AZIMUTH": 133.77,
        "X": 11.08,
        "Y": 21.79
      },
      {
        "ID": 114,
        "AZIMUTH": 670.87,
        "X": 30.35,
        "Y": -29.39
      },
      {
        "ID": 115,
        "AZIMUTH": 164.12,
        "X": 9.92,
        "Y": 15.41
      },
      {
        "ID": 117,
        "AZIMUTH": 132.41,
        "X": 15.63,
        "Y": 30.44
      },
      {
        "ID": 119,
        "AZIMUTH": 424.57,
        "X": 50.71,
        "Y": 4.97
      },
      {
        "ID": 120,
        "AZIMUTH": 200.07,
        "X": 15.16,
        "Y": 18.22
      },
      {
        "ID": 121,
        "AZIMUTH": 105.92,
        "X": 15.41,
        "Y": 43.15
      }
    ],
    "73": [
      {
        "ID": 1,
        "AZIMUTH": 220.91,
        "X": 1.63,
        "Y": 18.46
      },
      {
        "ID": 3,
        "AZIMUTH": 1099.91,
        "X": -22.08,
        "Y": -26.61
      },
      {
        "ID": 4,
        "AZIMUTH": 856.81,
        "X": 2.71,
        "Y": -18.63
      },
      {
        "ID": 5,
        "AZIMUTH": 1069.07,
        "X": -15.21,
        "Y": -22.72
      },
      {
        "ID": 6,
        "AZIMUTH": 1023.99,
        "X": -9.38,
        "Y": -19.84
      },
      {
        "ID": 13,
        "AZIMUTH": 46.45,
        "X": 5.19,
        "Y": 31.47
      },
      {
        "ID": 14,
        "AZIMUTH": 178.33,
        "X": 1.9,
        "Y": 30.31
      },
      {
        "ID": 19,
        "AZIMUTH": 355.49,
        "X": 3.72,
        "Y": 1.35
      },
      {
        "ID": 20,
        "AZIMUTH": 1170.66,
        "X": -36.36,
        "Y": -27.02
      },
      {
        "ID": 23,
        "AZIMUTH": 1138.85,
        "X": -12.21,
        "Y": -10.85
      },
      {
        "ID": 45,
        "AZIMUTH": 524.91,
        "X": 24.71,
        "Y": -6.67
      },
      {
        "ID": 52,
        "AZIMUTH": 937.41,
        "X": -5.71,
        "Y": -43.3
      },
      {
        "ID": 68,
        "AZIMUTH": 914.31,
        "X": -1.03,
        "Y": -16.06
      },
      {
        "ID": 69,
        "AZIMUTH": 103.09,
        "X": 8.5,
        "Y": 22.11
      },
      {
        "ID": 86,
        "AZIMUTH": 81.48,
        "X": 5.65,
        "Y": 18.5
      },
      {
        "ID": 94,
        "AZIMUTH": 448.16,
        "X": 40.8,
        "Y": 0.12
      },
      {
        "ID": 96,
        "AZIMUTH": 1224.12,
        "X": -2.18,
        "Y": 47.92
      },
      {
        "ID": 97,
        "AZIMUTH": 1118.77,
        "X": -31.0,
        "Y": -32.39
      },
      {
        "ID": 105,
        "AZIMUTH": 121.42,
        "X": 12.67,
        "Y": 27.83
      },
      {
        "ID": 106,
        "AZIMUTH": 860.21,
        "X": -0.05,
        "Y": 39.6
      },
      {
        "ID": 109,
        "AZIMUTH": 563.35,
        "X": 30.05,
        "Y": -12.67
      },
      {
        "ID": 111,
        "AZIMUTH": 160.07,
        "X": 7.22,
        "Y": 11.49
      },
      {
        "ID": 113,
        "AZIMUTH": 134.39,
        "X": 11.07,
        "Y": 21.76
      },
      {
        "ID": 114,
        "AZIMUTH": 666.56,
        "X": 30.11,
        "Y": -28.41
      },
      {
        "ID": 115,
        "AZIMUTH": 164.05,
        "X": 9.92,
        "Y": 15.39
      },
      {
        "ID": 117,
        "AZIMUTH": 120.87,
        "X": 15.46,
        "Y": 31.85
      },
      {
        "ID": 120,
        "AZIMUTH": 200.39,
        "X": 15.16,
        "Y": 18.24
      },
      {
        "ID": 121,
        "AZIMUTH": 99.42,
        "X": 15.27,
        "Y": 44.15
      }
    ],
    "74": [
      {
        "ID": 1,
        "AZIMUTH": 181.75,
        "X": 1.7,
        "Y": 18.14
      },
      {
        "ID": 3,
        "AZIMUTH": 1099.69,
        "X": -22.06,
        "Y": -26.61
      },
      {
        "ID": 4,
        "AZIMUTH": 857.07,
        "X": 2.71,
        "Y": -18.64
      },
      {
        "ID": 5,
        "AZIMUTH": 1069.39,
        "X": -15.21,
        "Y": -22.73
      },
      {
        "ID": 6,
        "AZIMUTH": 1024.37,
        "X": -9.39,
        "Y": -19.83
      },
      {
        "ID": 13,
        "AZIMUTH": 46.32,
        "X": 5.19,
        "Y": 31.44
      },
      {
        "ID": 14,
        "AZIMUTH": 249.5,
        "X": 1.9,
        "Y": 30.38
      },
      {
        "ID": 19,
        "AZIMUTH": 370.42,
        "X": 3.6,
        "Y": 1.1
      },
      {
        "ID": 20,
        "AZIMUTH": 1170.06,
        "X": -37.25,
        "Y": -27.55
      },
      {
        "ID": 23,
        "AZIMUTH": 1142.59,
        "X": -12.88,
        "Y": -11.1
      },
      {
        "ID": 45,
        "AZIMUTH": 513.51,
        "X": 24.48,
        "Y": -5.59
      },
      {
        "ID": 52,
        "AZIMUTH": 934.79,
        "X": -5.29,
        "Y": -43.49
      },
      {
        "ID": 68,
        "AZIMUTH": 914.03,
        "X": -1.03,
        "Y": -16.08
      },
      {
        "ID": 69,
        "AZIMUTH": 102.36,
        "X": 8.48,
        "Y": 22.09
      },
      {
        "ID": 86,
        "AZIMUTH": 81.32,
        "X": 5.64,
        "Y": 18.49
      },
      {
        "ID": 94,
        "AZIMUTH": 451.63,
        "X": 40.54,
        "Y": -0.39
      },
      {
        "ID": 96,
        "AZIMUTH": 1173.75,
        "X": -2.18,
        "Y": 47.58
      },
      {
        "ID": 97,
        "AZIMUTH": 1117.75,
        "X": -31.0,
        "Y": -32.36
      },
      {
        "ID": 105,
        "AZIMUTH": 120.41,
        "X": 12.59,
        "Y": 27.87
      },
      {
        "ID": 106,
        "AZIMUTH": 874.81,
        "X": -0.04,
        "Y": 39.49
      },
      {
        "ID": 109,
        "AZIMUTH": 556.32,
        "X": 29.76,
        "Y": -11.59
      },
      {
        "ID": 111,
        "AZIMUTH": 159.94,
        "X": 7.21,
        "Y": 11.51
      },
      {
        "ID": 113,
        "AZIMUTH": 134.01,
        "X": 11.09,
        "Y": 21.78
      },
      {
        "ID": 114,
        "AZIMUTH": 663.43,
        "X": 29.86,
        "Y": -27.48
      },
      {
        "ID": 115,
        "AZIMUTH": 164.12,
        "X": 9.92,
        "Y": 15.41
      },
      {
        "ID": 117,
        "AZIMUTH": 107.29,
        "X": 15.08,
        "Y": 33.44
      },
      {
        "ID": 120,
        "AZIMUTH": 200.68,
        "X": 15.17,
        "Y": 18.24
      },
      {
        "ID": 121,
        "AZIMUTH": 93.41,
        "X": 14.98,
        "Y": 45.34
      },
      {
        "ID": 125,
        "AZIMUTH": 164.26,
        "X": 19.14,
        "Y": 29.46
      }
    ],
    "75": [
      {
        "ID": 1,
        "AZIMUTH": 147.6,
        "X": 1.78,
        "Y": 17.86
      },
      {
        "ID": 3,
        "AZIMUTH": 1099.94,
        "X": -22.08,
        "Y": -26.62
      },
      {
        "ID": 4,
        "AZIMUTH": 856.77,
        "X": 2.72,
        "Y": -18.63
      },
      {
        "ID": 5,
        "AZIMUTH": 1069.13,
        "X": -15.22,
        "Y": -22.73
      },
      {
        "ID": 6,
        "AZIMUTH": 1024.44,
        "X": -9.43,
        "Y": -19.84
      },
      {
        "ID": 13,
        "AZIMUTH": 47.12,
        "X": 5.22,
        "Y": 31.39
      },
      {
        "ID": 14,
        "AZIMUTH": 305.25,
        "X": 1.83,
        "Y": 30.38
      },
      {
        "ID": 19,
        "AZIMUTH": 385.99,
        "X": 3.47,
        "Y": 0.87
      },
      {
        "ID": 20,
        "AZIMUTH": 1171.01,
        "X": -38.19,
        "Y": -28.07
      },
      {
        "ID": 23,
        "AZIMUTH": 1147.46,
        "X": -13.63,
        "Y": -11.38
      },
      {
        "ID": 45,
        "AZIMUTH": 506.03,
        "X": 24.26,
        "Y": -4.88
      },
      {
        "ID": 52,
        "AZIMUTH": 936.21,
        "X": -5.64,
        "Y": -43.29
      },
      {
        "ID": 68,
        "AZIMUTH": 914.13,
        "X": -1.04,
        "Y": -16.09
      },
      {
        "ID": 69,
        "AZIMUTH": 102.56,
        "X": 8.49,
        "Y": 22.09
      },
      {
        "ID": 86,
        "AZIMUTH": 81.52,
        "X": 5.65,
        "Y": 18.5
      },
      {
        "ID": 96,
        "AZIMUTH": 1146.92,
        "X": -2.11,
        "Y": 47.39
      },
      {
        "ID": 97,
        "AZIMUTH": 1119.33,
        "X": -31.02,
        "Y": -32.35
      },
      {
        "ID": 105,
        "AZIMUTH": 120.39,
        "X": 12.6,
        "Y": 27.78
      },
      {
        "ID": 106,
        "AZIMUTH": 846.0,
        "X": -0.02,
        "Y": 39.46
      },
      {
        "ID": 109,
        "AZIMUTH": 548.57,
        "X": 29.49,
        "Y": -10.51
      },
      {
        "ID": 111,
        "AZIMUTH": 159.9,
        "X": 7.21,
        "Y": 11.49
      },
      {
        "ID": 113,
        "AZIMUTH": 133.83,
        "X": 11.09,
        "Y": 21.77
      },
      {
        "ID": 114,
        "AZIMUTH": 659.46,
        "X": 29.63,
        "Y": -26.53
      },
      {
        "ID": 115,
        "AZIMUTH": 164.38,
        "X": 9.92,
        "Y": 15.42
      },
      {
        "ID": 117,
        "AZIMUTH": 93.99,
        "X": 14.37,
        "Y": 34.92
      },
      {
        "ID": 120,
        "AZIMUTH": 199.84,
        "X": 15.14,
        "Y": 18.28
      },
      {
        "ID": 121,
        "AZIMUTH": 86.95,
        "X": 14.61,
        "Y": 46.67
      },
      {
        "ID": 125,
        "AZIMUTH": 160.64,
        "X": 19.02,
        "Y": 30.15
      }
    ],
    "76": [
      {
        "ID": 1,
        "AZIMUTH": 126.33,
        "X": 1.8,
        "Y": 17.57
      },
      {
        "ID": 3,
        "AZIMUTH": 1100.37,
        "X": -22.09,
        "Y": -26.61
      },
      {
        "ID": 4,
        "AZIMUTH": 856.73,
        "X": 2.72,
        "Y": -18.64
      },
      {
        "ID": 5,
        "AZIMUTH": 1068.82,
        "X": -15.2,
        "Y": -22.72
      },
      {
        "ID": 6,
        "AZIMUTH": 1024.03,
        "X": -9.39,
        "Y": -19.82
      },
      {
        "ID": 13,
        "AZIMUTH": 47.99,
        "X": 5.25,
        "Y": 31.24
      },
      {
        "ID": 14,
        "AZIMUTH": 361.39,
        "X": 1.79,
        "Y": 30.41
      },
      {
        "ID": 19,
        "AZIMUTH": 402.88,
        "X": 3.33,
        "Y": 0.63
      },
      {
        "ID": 20,
        "AZIMUTH": 1172.11,
        "X": -39.09,
        "Y": -28.66
      },
      {
        "ID": 23,
        "AZIMUTH": 1152.13,
        "X": -14.51,
        "Y": -11.74
      },
      {
        "ID": 45,
        "AZIMUTH": 511.58,
        "X": 24.26,
        "Y": -5.16
      },
      {
        "ID": 52,
        "AZIMUTH": 937.34,
        "X": -5.71,
        "Y": -43.25
      },
      {
        "ID": 63,
        "AZIMUTH": 31.64,
        "X": 5.9,
        "Y": 41.99
      },
      {
        "ID": 68,
        "AZIMUTH": 914.06,
        "X": -1.03,
        "Y": -16.09
      },
      {
        "ID": 69,
        "AZIMUTH": 102.78,
        "X": 8.48,
        "Y": 22.11
      },
      {
        "ID": 86,
        "AZIMUTH": 81.91,
        "X": 5.66,
        "Y": 18.48
      },
      {
        "ID": 96,
        "AZIMUTH": 1188.87,
        "X": -2.1,
        "Y": 47.2
      },
      {
        "ID": 97,
        "AZIMUTH": 1117.91,
        "X": -31.01,
        "Y": -32.38
      },
      {
        "ID": 105,
        "AZIMUTH": 121.79,
        "X": 12.64,
        "Y": 27.73
      },
      {
        "ID": 106,
        "AZIMUTH": 817.82,
        "X": 0.02,
        "Y": 39.32
      },
      {
        "ID": 109,
        "AZIMUTH": 539.75,
        "X": 29.19,
        "Y": -9.44
      },
      {
        "ID": 111,
        "AZIMUTH": 160.07,
        "X": 7.22,
        "Y": 11.48
      },
      {
        "ID": 113,
        "AZIMUTH": 134.76,
        "X": 11.08,
        "Y": 21.79
      },
      {
        "ID": 114,
        "AZIMUTH": 655.05,
        "X": 29.37,
        "Y": -25.5
      },
      {
        "ID": 115,
        "AZIMUTH": 163.95,
        "X": 9.9,
        "Y": 15.44
      },
      {
        "ID": 117,
        "AZIMUTH": 87.09,
        "X": 13.99,
        "Y": 35.99
      },
      {
        "ID": 120,
        "AZIMUTH": 199.71,
        "X": 15.15,
        "Y": 18.27
      },
      {
        "ID": 121,
        "AZIMUTH": 81.94,
        "X": 14.18,
        "Y": 47.9
      },
      {
        "ID": 125,
        "AZIMUTH": 154.29,
        "X": 18.77,
        "Y": 31.27
      }
    ],
    "77": [
      {
        "ID": 1,
        "AZIMUTH": 106.8,
        "X": 1.86,
        "Y": 17.26
      },
      {
        "ID": 3,
        "AZIMUTH": 1099.64,
        "X": -22.06,
        "Y": -26.62
      },
      {
        "ID": 4,
        "AZIMUTH": 856.45,
        "X": 2.73,
        "Y": -18.62
      },
      {
        "ID": 5,
        "AZIMUTH": 1068.97,
        "X": -15.21,
        "Y": -22.71
      },
      {
        "ID": 6,
        "AZIMUTH": 1023.99,
        "X": -9.38,
        "Y": -19.83
      },
      {
        "ID": 13,
        "AZIMUTH": 48.6,
        "X": 5.29,
        "Y": 31.09
      },
      {
        "ID": 14,
        "AZIMUTH": 364.08,
        "X": 1.73,
        "Y": 30.44
      },
      {
        "ID": 19,
        "AZIMUTH": 420.88,
        "X": 3.18,
        "Y": 0.4
      },
      {
        "ID": 20,
        "AZIMUTH": 1174.82,
        "X": -40.07,
        "Y": -29.24
      },
      {
        "ID": 23,
        "AZIMUTH": 1153.79,
        "X": -15.12,
        "Y": -12.03
      },
      {
        "ID": 45,
        "AZIMUTH": 509.98,
        "X": 24.15,
        "Y": -4.87
      },
      {
        "ID": 52,
        "AZIMUTH": 937.62,
        "X": -5.75,
        "Y": -43.27
      },
      {
        "ID": 63,
        "AZIMUTH": 30.65,
        "X": 5.97,
        "Y": 41.8
      },
      {
        "ID": 68,
        "AZIMUTH": 914.0,
        "X": -1.03,
        "Y": -16.09
      },
      {
        "ID": 69,
        "AZIMUTH": 102.95,
        "X": 8.5,
        "Y": 22.09
      },
      {
        "ID": 86,
        "AZIMUTH": 81.88,
        "X": 5.66,
        "Y": 18.49
      },
      {
        "ID": 96,
        "AZIMUTH": 1172.88,
        "X": -2.21,
        "Y": 47.35
      },
      {
        "ID": 97,
        "AZIMUTH": 1120.21,
        "X": -31.02,
        "Y": -32.42
      },
      {
        "ID": 105,
        "AZIMUTH": 121.72,
        "X": 12.66,
        "Y": 27.73
      },
      {
        "ID": 106,
        "AZIMUTH": 880.28,
        "X": 0.01,
        "Y": 39.33
      },
      {
        "ID": 109,
        "AZIMUTH": 540.66,
        "X": 29.15,
        "Y": -9.49
      },
      {
        "ID": 111,
        "AZIMUTH": 159.76,
        "X": 7.21,
        "Y": 11.49
      },
      {
        "ID": 113,
        "AZIMUTH": 135.03,
        "X": 11.09,
        "Y": 21.77
      },
      {
        "ID": 114,
        "AZIMUTH": 650.46,
        "X": 29.13,
        "Y": -24.45
      },
      {
        "ID": 115,
        "AZIMUTH": 163.37,
        "X": 9.9,
        "Y": 15.42
      },
      {
        "ID": 117,
        "AZIMUTH": 77.43,
        "X": 13.55,
        "Y": 37.24
      },
      {
        "ID": 120,
        "AZIMUTH": 199.94,
        "X": 15.15,
        "Y": 18.26
      },
      {
        "ID": 121,
        "AZIMUTH": 76.7,
        "X": 13.79,
        "Y": 49.2
      },
      {
        "ID": 125,
        "AZIMUTH": 147.6,
        "X": 18.42,
        "Y": 32.45
      }
    ],
    "78": [
      {
        "ID": 1,
        "AZIMUTH": 94.64,
        "X": 1.92,
        "Y": 16.92
      },
      {
        "ID": 3,
        "AZIMUTH": 1099.7,
        "X": -22.11,
        "Y": -26.63
      },
      {
        "ID": 4,
        "AZIMUTH": 856.84,
        "X": 2.71,
        "Y": -18.64
      },
      {
        "ID": 5,
        "AZIMUTH": 1068.68,
        "X": -15.18,
        "Y": -22.71
      },
      {
        "ID": 6,
        "AZIMUTH": 1024.42,
        "X": -9.41,
        "Y": -19.83
      },
      {
        "ID": 13,
        "AZIMUTH": 48.43,
        "X": 5.3,
        "Y": 31.13
      },
      {
        "ID": 14,
        "AZIMUTH": 334.23,
        "X": 1.71,
        "Y": 30.34
      },
      {
        "ID": 19,
        "AZIMUTH": 440.05,
        "X": 3.03,
        "Y": 0.18
      },
      {
        "ID": 20,
        "AZIMUTH": 1174.9,
        "X": -41.03,
        "Y": -29.86
      },
      {
        "ID": 23,
        "AZIMUTH": 1156.14,
        "X": -15.94,
        "Y": -12.42
      },
      {
        "ID": 52,
        "AZIMUTH": 938.5,
        "X": -5.77,
        "Y": -43.21
      },
      {
        "ID": 68,
        "AZIMUTH": 914.05,
        "X": -1.03,
        "Y": -16.08
      },
      {
        "ID": 69,
        "AZIMUTH": 102.49,
        "X": 8.49,
        "Y": 22.09
      },
      {
        "ID": 86,
        "AZIMUTH": 81.62,
        "X": 5.64,
        "Y": 18.49
      },
      {
        "ID": 96,
        "AZIMUTH": 1131.64,
        "X": -2.18,
        "Y": 47.22
      },
      {
        "ID": 97,
        "AZIMUTH": 1120.17,
        "X": -31.04,
        "Y": -32.37
      },
      {
        "ID": 105,
        "AZIMUTH": 121.03,
        "X": 12.63,
        "Y": 27.76
      },
      {
        "ID": 106,
        "AZIMUTH": 850.68,
        "X": 0.01,
        "Y": 39.26
      },
      {
        "ID": 109,
        "AZIMUTH": 537.16,
        "X": 28.99,
        "Y": -8.99
      },
      {
        "ID": 111,
        "AZIMUTH": 159.81,
        "X": 7.22,
        "Y": 11.48
      },
      {
        "ID": 113,
        "AZIMUTH": 133.82,
        "X": 11.09,
        "Y": 21.78
      },
      {
        "ID": 114,
        "AZIMUTH": 645.03,
        "X": 28.88,
        "Y": -23.39
      },
      {
        "ID": 115,
        "AZIMUTH": 163.83,
        "X": 9.91,
        "Y": 15.42
      },
      {
        "ID": 120,
        "AZIMUTH": 199.97,
        "X": 15.14,
        "Y": 18.28
      },
      {
        "ID": 121,
        "AZIMUTH": 74.75,
        "X": 13.66,
        "Y": 50.17
      },
      {
        "ID": 125,
        "AZIMUTH": 141.98,
        "X": 18.15,
        "Y": 33.42
      }
    ],
    "79": [
      {
        "ID": 1,
        "AZIMUTH": 79.49,
        "X": 1.98,
        "Y": 16.58
      },
      {
        "ID": 3,
        "AZIMUTH": 1099.59,
        "X": -22.06,
        "Y": -26.61
      },
      {
        "ID": 4,
        "AZIMUTH": 857.15,
        "X": 2.7,
        "Y": -18.64
      },
      {
        "ID": 5,
        "AZIMUTH": 1069.12,
        "X": -15.2,
        "Y": -22.72
      },
      {
        "ID": 6,
        "AZIMUTH": 1024.33,
        "X": -9.41,
        "Y": -19.83
      },
      {
        "ID": 13,
        "AZIMUTH": 48.77,
        "X": 5.32,
        "Y": 31.06
      },
      {
        "ID": 14,
        "AZIMUTH": 335.03,
        "X": 1.67,
        "Y": 30.17
      },
      {
        "ID": 19,
        "AZIMUTH": 460.81,
        "X": 2.87,
        "Y": -0.04
      },
      {
        "ID": 20,
        "AZIMUTH": 1169.52,
        "X": -41.97,
        "Y": -30.33
      },
      {
        "ID": 23,
        "AZIMUTH": 1156.88,
        "X": -16.71,
        "Y": -12.78
      },
      {
        "ID": 52,
        "AZIMUTH": 937.94,
        "X": -5.75,
        "Y": -43.27
      },
      {
        "ID": 68,
        "AZIMUTH": 913.91,
        "X": -1.03,
        "Y": -16.09
      },
      {
        "ID": 69,
        "AZIMUTH": 102.74,
        "X": 8.49,
        "Y": 22.1
      },
      {
        "ID": 86,
        "AZIMUTH": 81.83,
        "X": 5.66,
        "Y": 18.5
      },
      {
        "ID": 96,
        "AZIMUTH": 1074.72,
        "X": -1.99,
        "Y": 46.86
      },
      {
        "ID": 97,
        "AZIMUTH": 1118.5,
        "X": -31.03,
        "Y": -32.37
      },
      {
        "ID": 105,
        "AZIMUTH": 121.43,
        "X": 12.64,
        "Y": 27.78
      },
      {
        "ID": 106,
        "AZIMUTH": 839.61,
        "X": 0.06,
        "Y": 39.1
      },
      {
        "ID": 111,
        "AZIMUTH": 159.8,
        "X": 7.21,
        "Y": 11.49
      },
      {
        "ID": 113,
        "AZIMUTH": 134.68,
        "X": 11.08,
        "Y": 21.76
      },
      {
        "ID": 114,
        "AZIMUTH": 638.16,
        "X": 28.65,
        "Y": -22.39
      },
      {
        "ID": 115,
        "AZIMUTH": 163.25,
        "X": 9.9,
        "Y": 15.41
      },
      {
        "ID": 120,
        "AZIMUTH": 199.77,
        "X": 15.13,
        "Y": 18.3
      },
      {
        "ID": 121,
        "AZIMUTH": 73.68,
        "X": 13.43,
        "Y": 51.13
      },
      {
        "ID": 125,
        "AZIMUTH": 137.49,
        "X": 18.0,
        "Y": 34.23
      },
      {
        "ID": 128,
        "AZIMUTH": 260.18,
        "X": 22.2,
        "Y": 17.21
      }
    ],
    "80": [
      {
        "ID": 1,
        "AZIMUTH": 52.48,
        "X": 2.04,
        "Y": 16.23
      },
      {
        "ID": 3,
        "AZIMUTH": 1100.73,
        "X": -22.05,
        "Y": -26.59
      },
      {
        "ID": 4,
        "AZIMUTH": 857.02,
        "X": 2.7,
        "Y": -18.64
      },
      {
        "ID": 5,
        "AZIMUTH": 1068.85,
        "X": -15.19,
        "Y": -22.7
      },
      {
        "ID": 6,
        "AZIMUTH": 1023.88,
        "X": -9.39,
        "Y": -19.82
      },
      {
        "ID": 13,
        "AZIMUTH": 47.25,
        "X": 5.29,
        "Y": 31.19
      },
      {
        "ID": 14,
        "AZIMUTH": 335.14,
        "X": 1.67,
        "Y": 30.05
      },
      {
        "ID": 19,
        "AZIMUTH": 485.17,
        "X": 2.72,
        "Y": -0.28
      },
      {
        "ID": 20,
        "AZIMUTH": 1166.27,
        "X": -42.87,
        "Y": -30.93
      },
      {
        "ID": 23,
        "AZIMUTH": 1158.75,
        "X": -17.45,
        "Y": -13.13
      },
      {
        "ID": 52,
        "AZIMUTH": 938.07,
        "X": -5.76,
        "Y": -43.25
      },
      {
        "ID": 68,
        "AZIMUTH": 914.3,
        "X": -1.04,
        "Y": -16.1
      },
      {
        "ID": 69,
        "AZIMUTH": 103.06,
        "X": 8.49,
        "Y": 22.08
      },
      {
        "ID": 86,
        "AZIMUTH": 81.68,
        "X": 5.66,
        "Y": 18.5
      },
      {
        "ID": 96,
        "AZIMUTH": 1044.87,
        "X": -1.92,
        "Y": 46.66
      },
      {
        "ID": 97,
        "AZIMUTH": 1117.94,
        "X": -31.05,
        "Y": -32.38
      },
      {
        "ID": 105,
        "AZIMUTH": 121.8,
        "X": 12.64,
        "Y": 27.75
      },
      {
        "ID": 106,
        "AZIMUTH": 886.78,
        "X": 0.02,
        "Y": 39.15
      },
      {
        "ID": 111,
        "AZIMUTH": 159.82,
        "X": 7.22,
        "Y": 11.48
      },
      {
        "ID": 113,
        "AZIMUTH": 134.46,
        "X": 11.08,
        "Y": 21.77
      },
      {
        "ID": 114,
        "AZIMUTH": 631.99,
        "X": 28.42,
        "Y": -21.41
      },
      {
        "ID": 115,
        "AZIMUTH": 163.98,
        "X": 9.92,
        "Y": 15.42
      },
      {
        "ID": 120,
        "AZIMUTH": 199.55,
        "X": 15.15,
        "Y": 18.29
      },
      {
        "ID": 121,
        "AZIMUTH": 73.97,
        "X": 13.53,
        "Y": 51.83
      },
      {
        "ID": 125,
        "AZIMUTH": 132.57,
        "X": 17.78,
        "Y": 35.11
      },
      {
        "ID": 128,
        "AZIMUTH": 249.43,
        "X": 21.96,
        "Y": 18.3
      }
    ],
    "81": [
      {
        "ID": 1,
        "AZIMUTH": 40.37,
        "X": 2.1,
        "Y": 15.92
      },
      {
        "ID": 3,
        "AZIMUTH": 1100.05,
        "X": -22.07,
        "Y": -26.6
      },
      {
        "ID": 4,
        "AZIMUTH": 857.3,
        "X": 2.69,
        "Y": -18.64
      },
      {
        "ID": 5,
        "AZIMUTH": 1068.8,
        "X": -15.18,
        "Y": -22.71
      },
      {
        "ID": 6,
        "AZIMUTH": 1024.15,
        "X": -9.39,
        "Y": -19.82
      },
      {
        "ID": 13,
        "AZIMUTH": 47.66,
        "X": 5.27,
        "Y": 31.14
      },
      {
        "ID": 14,
        "AZIMUTH": 309.5,
        "X": 1.72,
        "Y": 29.87
      },
      {
        "ID": 19,
        "AZIMUTH": 512.45,
        "X": 2.55,
        "Y": -0.51
      },
      {
        "ID": 20,
        "AZIMUTH": 1164.18,
        "X": -43.82,
        "Y": -31.5
      },
      {
        "ID": 23,
        "AZIMUTH": 1159.56,
        "X": -18.04,
        "Y": -13.55
      },
      {
        "ID": 52,
        "AZIMUTH": 938.92,
        "X": -5.79,
        "Y": -43.2
      },
      {
        "ID": 68,
        "AZIMUTH": 914.04,
        "X": -1.04,
        "Y": -16.1
      },
      {
        "ID": 69,
        "AZIMUTH": 103.05,
        "X": 8.5,
        "Y": 22.09
      },
      {
        "ID": 86,
        "AZIMUTH": 81.89,
        "X": 5.67,
        "Y": 18.5
      },
      {
        "ID": 96,
        "AZIMUTH": 1138.65,
        "X": -1.87,
        "Y": 46.36
      },
      {
        "ID": 97,
        "AZIMUTH": 1117.92,
        "X": -31.05,
        "Y": -32.36
      },
      {
        "ID": 105,
        "AZIMUTH": 121.22,
        "X": 12.62,
        "Y": 27.78
      },
      {
        "ID": 106,
        "AZIMUTH": 887.58,
        "X": 0.04,
        "Y": 39.05
      },
      {
        "ID": 111,
        "AZIMUTH": 159.92,
        "X": 7.22,
        "Y": 11.5
      },
      {
        "ID": 113,
        "AZIMUTH": 134.18,
        "X": 11.07,
        "Y": 21.78
      },
      {
        "ID": 114,
        "AZIMUTH": 625.94,
        "X": 28.18,
        "Y": -20.41
      },
      {
        "ID": 115,
        "AZIMUTH": 163.87,
        "X": 9.92,
        "Y": 15.44
      },
      {
        "ID": 120,
        "AZIMUTH": 200.22,
        "X": 15.16,
        "Y": 18.26
      },
      {
        "ID": 121,
        "AZIMUTH": 73.0,
        "X": 13.46,
        "Y": 52.7
      },
      {
        "ID": 125,
        "AZIMUTH": 126.52,
        "X": 17.67,
        "Y": 36.22
      },
      {
        "ID": 128,
        "AZIMUTH": 239.94,
        "X": 21.72,
        "Y": 19.32
      }
    ],
    "82": [
      {
        "ID": 1,
        "AZIMUTH": 35.17,
        "X": 2.13,
        "Y": 15.58
      },
      {
        "ID": 3,
        "AZIMUTH": 1099.32,
        "X": -22.05,
        "Y": -26.61
      },
      {
        "ID": 4,
        "AZIMUTH": 857.23,
        "X": 2.7,
        "Y": -18.63
      },
      {
        "ID": 5,
        "AZIMUTH": 1069.23,
        "X": -15.2,
        "Y": -22.71
      },
      {
        "ID": 6,
        "AZIMUTH": 1024.05,
        "X": -9.38,
        "Y": -19.84
      },
      {
        "ID": 13,
        "AZIMUTH": 45.68,
        "X": 5.24,
        "Y": 31.42
      },
      {
        "ID": 14,
        "AZIMUTH": 286.87,
        "X": 1.8,
        "Y": 29.75
      },
      {
        "ID": 19,
        "AZIMUTH": 541.89,
        "X": 2.38,
        "Y": -0.75
      },
      {
        "ID": 20,
        "AZIMUTH": 1161.72,
        "X": -44.7,
        "Y": -32.14
      },
      {
        "ID": 23,
        "AZIMUTH": 1162.15,
        "X": -18.76,
        "Y": -13.92
      },
      {
        "ID": 52,
        "AZIMUTH": 938.05,
        "X": -5.76,
        "Y": -43.27
      },
      {
        "ID": 68,
        "AZIMUTH": 914.01,
        "X": -1.03,
        "Y": -16.08
      },
      {
        "ID": 69,
        "AZIMUTH": 102.84,
        "X": 8.5,
        "Y": 22.1
      },
      {
        "ID": 86,
        "AZIMUTH": 82.28,
        "X": 5.69,
        "Y": 18.49
      },
      {
        "ID": 96,
        "AZIMUTH": 1142.58,
        "X": -2.0,
        "Y": 46.53
      },
      {
        "ID": 97,
        "AZIMUTH": 1117.96,
        "X": -31.02,
        "Y": -32.35
      },
      {
        "ID": 105,
        "AZIMUTH": 122.11,
        "X": 12.75,
        "Y": 27.93
      },
      {
        "ID": 106,
        "AZIMUTH": 873.86,
        "X": 0.04,
        "Y": 39.06
      },
      {
        "ID": 111,
        "AZIMUTH": 159.63,
        "X": 7.21,
        "Y": 11.49
      },
      {
        "ID": 113,
        "AZIMUTH": 134.53,
        "X": 11.09,
        "Y": 21.78
      },
      {
        "ID": 115,
        "AZIMUTH": 163.68,
        "X": 9.91,
        "Y": 15.4
      },
      {
        "ID": 120,
        "AZIMUTH": 200.01,
        "X": 15.14,
        "Y": 18.27
      },
      {
        "ID": 125,
        "AZIMUTH": 117.48,
        "X": 17.36,
        "Y": 37.6
      },
      {
        "ID": 128,
        "AZIMUTH": 232.29,
        "X": 21.54,
        "Y": 20.11
      },
      {
        "ID": 132,
        "AZIMUTH": 82.24,
        "X": 11.96,
        "Y": 43.09
      }
    ],
    "83": [
      {
        "ID": 1,
        "AZIMUTH": 36.16,
        "X": 2.16,
        "Y": 15.26
      },
      {
        "ID": 3,
        "AZIMUTH": 1100.79,
        "X": -22.06,
        "Y": -26.59
      },
      {
        "ID": 4,
        "AZIMUTH": 857.1,
        "X": 2.71,
        "Y": -18.64
      },
      {
        "ID": 5,
        "AZIMUTH": 1068.96,
        "X": -15.19,
        "Y": -22.71
      },
      {
        "ID": 6,
        "AZIMUTH": 1023.81,
        "X": -9.38,
        "Y": -19.84
      },
      {
        "ID": 13,
        "AZIMUTH": 46.53,
        "X": 5.19,
        "Y": 31.63
      },
      {
        "ID": 14,
        "AZIMUTH": 244.74,
        "X": 1.87,
        "Y": 29.54
      },
      {
        "ID": 19,
        "AZIMUTH": 571.49,
        "X": 2.2,
        "Y": -0.97
      },
      {
        "ID": 20,
        "AZIMUTH": 1164.62,
        "X": -45.68,
        "Y": -32.72
      },
      {
        "ID": 23,
        "AZIMUTH": 1163.99,
        "X": -19.48,
        "Y": -14.29
      },
      {
        "ID": 52,
        "AZIMUTH": 938.46,
        "X": -5.8,
        "Y": -43.24
      },
      {
        "ID": 68,
        "AZIMUTH": 914.36,
        "X": -1.04,
        "Y": -16.1
      },
      {
        "ID": 69,
        "AZIMUTH": 103.28,
        "X": 8.49,
        "Y": 22.1
      },
      {
        "ID": 86,
        "AZIMUTH": 83.1,
        "X": 5.72,
        "Y": 18.51
      },
      {
        "ID": 96,
        "AZIMUTH": 1115.13,
        "X": -1.96,
        "Y": 46.45
      },
      {
        "ID": 97,
        "AZIMUTH": 1120.22,
        "X": -31.05,
        "Y": -32.37
      },
      {
        "ID": 105,
        "AZIMUTH": 122.23,
        "X": 12.68,
        "Y": 27.77
      },
      {
        "ID": 106,
        "AZIMUTH": 882.26,
        "X": 0.06,
        "Y": 38.97
      },
      {
        "ID": 111,
        "AZIMUTH": 159.82,
        "X": 7.22,
        "Y": 11.49
      },
      {
        "ID": 113,
        "AZIMUTH": 134.51,
        "X": 11.07,
        "Y": 21.78
      },
      {
        "ID": 115,
        "AZIMUTH": 163.97,
        "X": 9.91,
        "Y": 15.41
      },
      {
        "ID": 120,
        "AZIMUTH": 199.84,
        "X": 15.15,
        "Y": 18.27
      },
      {
        "ID": 125,
        "AZIMUTH": 114.41,
        "X": 17.39,
        "Y": 38.35
      },
      {
        "ID": 128,
        "AZIMUTH": 225.68,
        "X": 21.38,
        "Y": 20.94
      },
      {
        "ID": 132,
        "AZIMUTH": 78.16,
        "X": 11.88,
        "Y": 44.03
      }
    ],
    "84": [
      {
        "ID": 1,
        "AZIMUTH": 37.73,
        "X": 2.18,
        "Y": 14.91
      },
      {
        "ID": 3,
        "AZIMUTH": 1100.89,
        "X": -22.1,
        "Y": -26.6
      },
      {
        "ID": 4,
        "AZIMUTH": 856.89,
        "X": 2.71,
        "Y": -18.64
      },
      {
        "ID": 5,
        "AZIMUTH": 1068.75,
        "X": -15.2,
        "Y": -22.72
      },
      {
        "ID": 6,
        "AZIMUTH": 1024.11,
        "X": -9.39,
        "Y": -19.82
      },
      {
        "ID": 13,
        "AZIMUTH": 46.84,
        "X": 5.15,
        "Y": 31.63
      },
      {
        "ID": 14,
        "AZIMUTH": 226.89,
        "X": 1.95,
        "Y": 29.42
      },
      {
        "ID": 19,
        "AZIMUTH": 602.27,
        "X": 2.02,
        "Y": -1.19
      },
      {
        "ID": 20,
        "AZIMUTH": 1163.71,
        "X": -46.83,
        "Y": -33.36
      },
      {
        "ID": 23,
        "AZIMUTH": 1165.47,
        "X": -20.1,
        "Y": -14.57
      },
      {
        "ID": 52,
        "AZIMUTH": 938.68,
        "X": -5.75,
        "Y": -43.21
      },
      {
        "ID": 68,
        "AZIMUTH": 914.22,
        "X": -1.04,
        "Y": -16.09
      },
      {
        "ID": 69,
        "AZIMUTH": 102.91,
        "X": 8.48,
        "Y": 22.14
      },
      {
        "ID": 86,
        "AZIMUTH": 83.33,
        "X": 5.77,
        "Y": 18.52
      },
      {
        "ID": 96,
        "AZIMUTH": 1107.08,
        "X": -1.97,
        "Y": 46.36
      },
      {
        "ID": 97,
        "AZIMUTH": 1119.79,
        "X": -31.04,
        "Y": -32.37
      },
      {
        "ID": 105,
        "AZIMUTH": 120.98,
        "X": 12.65,
        "Y": 27.75
      },
      {
        "ID": 106,
        "AZIMUTH": 884.67,
        "X": 0.08,
        "Y": 38.87
      },
      {
        "ID": 111,
        "AZIMUTH": 159.91,
        "X": 7.22,
        "Y": 11.5
      },
      {
        "ID": 113,
        "AZIMUTH": 134.35,
        "X": 11.09,
        "Y": 21.8
      },
      {
        "ID": 115,
        "AZIMUTH": 163.82,
        "X": 9.91,
        "Y": 15.44
      },
      {
        "ID": 120,
        "AZIMUTH": 200.21,
        "X": 15.16,
        "Y": 18.26
      },
      {
        "ID": 125,
        "AZIMUTH": 104.85,
        "X": 17.0,
        "Y": 39.47
      },
      {
        "ID": 128,
        "AZIMUTH": 218.5,
        "X": 21.31,
        "Y": 21.72
      },
      {
        "ID": 132,
        "AZIMUTH": 73.68,
        "X": 11.86,
        "Y": 45.07
      },
      {
        "ID": 133,
        "AZIMUTH": 37.3,
        "X": 5.66,
        "Y": 42.74
      },
      {
        "ID": 135,
        "AZIMUTH": 341.46,
        "X": 33.77,
        "Y": 13.54
      },
      {
        "ID": 137,
        "AZIMUTH": 83.19,
        "X": 3.66,
        "Y": 12.54
      }
    ],
    "85": [
      {
        "ID": 1,
        "AZIMUTH": 40.3,
        "X": 2.22,
        "Y": 14.64
      },
      {
        "ID": 3,
        "AZIMUTH": 1099.94,
        "X": -22.1,
        "Y": -26.63
      },
      {
        "ID": 4,
        "AZIMUTH": 858.89,
        "X": 2.6,
        "Y": -18.66
      },
      {
        "ID": 5,
        "AZIMUTH": 1069.07,
        "X": -15.19,
        "Y": -22.71
      },
      {
        "ID": 6,
        "AZIMUTH": 1024.32,
        "X": -9.39,
        "Y": -19.83
      },
      {
        "ID": 13,
        "AZIMUTH": 49.44,
        "X": 5.2,
        "Y": 31.44
      },
      {
        "ID": 14,
        "AZIMUTH": 205.98,
        "X": 2.04,
        "Y": 29.28
      },
      {
        "ID": 19,
        "AZIMUTH": 635.7,
        "X": 1.83,
        "Y": -1.42
      },
      {
        "ID": 20,
        "AZIMUTH": 1163.81,
        "X": -47.85,
        "Y": -33.99
      },
      {
        "ID": 23,
        "AZIMUTH": 1168.72,
        "X": -20.99,
        "Y": -15.09
      },
      {
        "ID": 52,
        "AZIMUTH": 938.0,
        "X": -5.76,
        "Y": -43.25
      },
      {
        "ID": 68,
        "AZIMUTH": 914.17,
        "X": -1.04,
        "Y": -16.1
      },
      {
        "ID": 69,
        "AZIMUTH": 102.88,
        "X": 8.5,
        "Y": 22.12
      },
      {
        "ID": 86,
        "AZIMUTH": 84.05,
        "X": 5.85,
        "Y": 18.53
      },
      {
        "ID": 96,
        "AZIMUTH": 1055.98,
        "X": -2.0,
        "Y": 46.24
      },
      {
        "ID": 97,
        "AZIMUTH": 1117.51,
        "X": -31.02,
        "Y": -32.33
      },
      {
        "ID": 105,
        "AZIMUTH": 121.44,
        "X": 12.65,
        "Y": 27.76
      },
      {
        "ID": 106,
        "AZIMUTH": 884.82,
        "X": 0.09,
        "Y": 38.85
      },
      {
        "ID": 111,
        "AZIMUTH": 159.61,
        "X": 7.2,
        "Y": 11.51
      },
      {
        "ID": 113,
        "AZIMUTH": 134.07,
        "X": 11.08,
        "Y": 21.8
      },
      {
        "ID": 115,
        "AZIMUTH": 164.13,
        "X": 9.93,
        "Y": 15.41
      },
      {
        "ID": 120,
        "AZIMUTH": 200.34,
        "X": 15.15,
        "Y": 18.27
      },
      {
        "ID": 125,
        "AZIMUTH": 97.45,
        "X": 16.75,
        "Y": 40.52
      },
      {
        "ID": 128,
        "AZIMUTH": 211.39,
        "X": 21.15,
        "Y": 22.7
      },
      {
        "ID": 132,
        "AZIMUTH": 70.33,
        "X": 11.79,
        "Y": 46.24
      },
      {
        "ID": 133,
        "AZIMUTH": 37.71,
        "X": 5.73,
        "Y": 42.53
      },
      {
        "ID": 135,
        "AZIMUTH": 341.78,
        "X": 33.78,
        "Y": 13.6
      },
      {
        "ID": 137,
        "AZIMUTH": 85.86,
        "X": 3.66,
        "Y": 12.09
      }
    ],
    "86": [
      {
        "ID": 1,
        "AZIMUTH": 42.62,
        "X": 2.27,
        "Y": 14.4
      },
      {
        "ID": 3,
        "AZIMUTH": 1100.26,
        "X": -22.12,
        "Y": -26.63
      },
      {
        "ID": 4,
        "AZIMUTH": 871.32,
        "X": 1.85,
        "Y": -18.96
      },
      {
        "ID": 5,
        "AZIMUTH": 1068.82,
        "X": -15.17,
        "Y": -22.71
      },
      {
        "ID": 6,
        "AZIMUTH": 1023.91,
        "X": -9.38,
        "Y": -19.82
      },
      {
        "ID": 13,
        "AZIMUTH": 49.48,
        "X": 5.21,
        "Y": 31.48
      },
      {
        "ID": 14,
        "AZIMUTH": 205.39,
        "X": 2.11,
        "Y": 29.21
      },
      {
        "ID": 19,
        "AZIMUTH": 671.6,
        "X": 1.62,
        "Y": -1.66
      },
      {
        "ID": 20,
        "AZIMUTH": 1166.01,
        "X": -48.84,
        "Y": -34.58
      },
      {
        "ID": 23,
        "AZIMUTH": 1172.62,
        "X": -21.7,
        "Y": -15.4
      },
      {
        "ID": 52,
        "AZIMUTH": 937.49,
        "X": -5.77,
        "Y": -43.24
      },
      {
        "ID": 68,
        "AZIMUTH": 914.12,
        "X": -1.02,
        "Y": -16.07
      },
      {
        "ID": 69,
        "AZIMUTH": 103.03,
        "X": 8.49,
        "Y": 22.1
      },
      {
        "ID": 86,
        "AZIMUTH": 85.56,
        "X": 5.95,
        "Y": 18.57
      },
      {
        "ID": 96,
        "AZIMUTH": 1070.08,
        "X": -1.75,
        "Y": 45.91
      },
      {
        "ID": 97,
        "AZIMUTH": 1119.3,
        "X": -31.06,
        "Y": -32.36
      },
      {
        "ID": 105,
        "AZIMUTH": 122.79,
        "X": 12.76,
        "Y": 27.92
      },
      {
        "ID": 106,
        "AZIMUTH": 883.96,
        "X": 0.12,
        "Y": 38.71
      },
      {
        "ID": 111,
        "AZIMUTH": 159.85,
        "X": 7.22,
        "Y": 11.49
      },
      {
        "ID": 113,
        "AZIMUTH": 134.63,
        "X": 11.09,
        "Y": 21.77
      },
      {
        "ID": 115,
        "AZIMUTH": 163.79,
        "X": 9.91,
        "Y": 15.42
      },
      {
        "ID": 120,
        "AZIMUTH": 200.13,
        "X": 15.16,
        "Y": 18.26
      },
      {
        "ID": 128,
        "AZIMUTH": 206.11,
        "X": 21.17,
        "Y": 23.65
      },
      {
        "ID": 132,
        "AZIMUTH": 66.42,
        "X": 11.72,
        "Y": 47.33
      },
      {
        "ID": 133,
        "AZIMUTH": 36.17,
        "X": 5.79,
        "Y": 42.46
      },
      {
        "ID": 135,
        "AZIMUTH": 342.22,
        "X": 34.5,
        "Y": 13.85
      },
      {
        "ID": 137,
        "AZIMUTH": 88.0,
        "X": 3.65,
        "Y": 11.72
      },
      {
        "ID": 139,
        "AZIMUTH": 355.32,
        "X": 21.29,
        "Y": 7.26
      },
      {
        "ID": 141,
        "AZIMUTH": 99.63,
        "X": 15.58,
        "Y": 43.11
      }
    ],
    "87": [
      {
        "ID": 1,
        "AZIMUTH": 54.1,
        "X": 2.74,
        "Y": 13.84
      },
      {
        "ID": 3,
        "AZIMUTH": 1100.21,
        "X": -22.09,
        "Y": -26.61
      },
      {
        "ID": 4,
        "AZIMUTH": 896.89,
        "X": 0.5,
        "Y": -19.53
      },
      {
        "ID": 5,
        "AZIMUTH": 1068.88,
        "X": -15.18,
        "Y": -22.7
      },
      {
        "ID": 6,
        "AZIMUTH": 1023.58,
        "X": -9.38,
        "Y": -19.84
      },
      {
        "ID": 13,
        "AZIMUTH": 48.79,
        "X": 5.17,
        "Y": 31.58
      },
      {
        "ID": 14,
        "AZIMUTH": 195.45,
        "X": 2.13,
        "Y": 29.2
      },
      {
        "ID": 19,
        "AZIMUTH": 706.74,
        "X": 1.41,
        "Y": -1.88
      },
      {
        "ID": 20,
        "AZIMUTH": 1170.46,
        "X": -49.78,
        "Y": -35.14
      },
      {
        "ID": 23,
        "AZIMUTH": 1172.59,
        "X": -22.42,
        "Y": -15.82
      },
      {
        "ID": 52,
        "AZIMUTH": 937.21,
        "X": -5.73,
        "Y": -43.31
      },
      {
        "ID": 68,
        "AZIMUTH": 918.3,
        "X": -1.26,
        "Y": -16.12
      },
      {
        "ID": 69,
        "AZIMUTH": 103.08,
        "X": 8.49,
        "Y": 22.1
      },
      {
        "ID": 86,
        "AZIMUTH": 86.03,
        "X": 6.04,
        "Y": 18.68
      },
      {
        "ID": 96,
        "AZIMUTH": 1243.33,
        "X": -1.73,
        "Y": 45.53
      },
      {
        "ID": 97,
        "AZIMUTH": 1120.58,
        "X": -31.02,
        "Y": -32.39
      },
      {
        "ID": 105,
        "AZIMUTH": 122.52,
        "X": 12.79,
        "Y": 28.0
      },
      {
        "ID": 106,
        "AZIMUTH": 856.92,
        "X": 0.16,
        "Y": 38.59
      },
      {
        "ID": 111,
        "AZIMUTH": 159.83,
        "X": 7.21,
        "Y": 11.49
      },
      {
        "ID": 113,
        "AZIMUTH": 135.01,
        "X": 11.08,
        "Y": 21.77
      },
      {
        "ID": 115,
        "AZIMUTH": 163.21,
        "X": 9.89,
        "Y": 15.41
      },
      {
        "ID": 120,
        "AZIMUTH": 200.07,
        "X": 15.15,
        "Y": 18.27
      },
      {
        "ID": 128,
        "AZIMUTH": 199.89,
        "X": 21.1,
        "Y": 24.57
      },
      {
        "ID": 133,
        "AZIMUTH": 37.46,
        "X": 5.77,
        "Y": 42.39
      },
      {
        "ID": 135,
        "AZIMUTH": 342.4,
        "X": 34.85,
        "Y": 13.98
      },
      {
        "ID": 137,
        "AZIMUTH": 88.69,
        "X": 3.64,
        "Y": 11.36
      },
      {
        "ID": 139,
        "AZIMUTH": 340.85,
        "X": 21.02,
        "Y": 8.36
      },
      {
        "ID": 140,
        "AZIMUTH": 393.21,
        "X": 39.71,
        "Y": 8.17
      },
      {
        "ID": 141,
        "AZIMUTH": 95.16,
        "X": 15.22,
        "Y": 44.39
      },
      {
        "ID": 144,
        "AZIMUTH": 425.34,
        "X": 50.72,
        "Y": 4.85
      }
    ],
    "88": [
      {
        "ID": 1,
        "AZIMUTH": 48.07,
        "X": 2.47,
        "Y": 13.8
      },
      {
        "ID": 3,
        "AZIMUTH": 1099.98,
        "X": -22.06,
        "Y": -26.59
      },
      {
        "ID": 4,
        "AZIMUTH": 913.36,
        "X": -0.39,
        "Y": -19.9
      },
      {
        "ID": 5,
        "AZIMUTH": 1069.14,
        "X": -15.2,
        "Y": -22.71
      },
      {
        "ID": 6,
        "AZIMUTH": 1023.87,
        "X": -9.39,
        "Y": -19.85
      },
      {
        "ID": 13,
        "AZIMUTH": 48.4,
        "X": 5.17,
        "Y": 31.54
      },
      {
        "ID": 14,
        "AZIMUTH": 197.96,
        "X": 2.12,
        "Y": 29.22
      },
      {
        "ID": 19,
        "AZIMUTH": 744.12,
        "X": 1.18,
        "Y": -2.12
      },
      {
        "ID": 20,
        "AZIMUTH": 1173.29,
        "X": -50.74,
        "Y": -35.7
      },
      {
        "ID": 23,
        "AZIMUTH": 1171.19,
        "X": -23.12,
        "Y": -16.17
      },
      {
        "ID": 52,
        "AZIMUTH": 937.68,
        "X": -5.73,
        "Y": -43.3
      },
      {
        "ID": 68,
        "AZIMUTH": 926.52,
        "X": -1.85,
        "Y": -16.42
      },
      {
        "ID": 69,
        "AZIMUTH": 102.92,
        "X": 8.49,
        "Y": 22.12
      },
      {
        "ID": 86,
        "AZIMUTH": 85.84,
        "X": 6.08,
        "Y": 18.87
      },
      {
        "ID": 96,
        "AZIMUTH": 1183.14,
        "X": -1.86,
        "Y": 45.86
      },
      {
        "ID": 97,
        "AZIMUTH": 1120.41,
        "X": -31.03,
        "Y": -32.35
      },
      {
        "ID": 105,
        "AZIMUTH": 121.83,
        "X": 12.68,
        "Y": 27.79
      },
      {
        "ID": 106,
        "AZIMUTH": 876.2,
        "X": 0.18,
        "Y": 38.54
      },
      {
        "ID": 111,
        "AZIMUTH": 159.73,
        "X": 7.2,
        "Y": 11.5
      },
      {
        "ID": 113,
        "AZIMUTH": 133.77,
        "X": 11.08,
        "Y": 21.79
      },
      {
        "ID": 115,
        "AZIMUTH": 163.74,
        "X": 9.91,
        "Y": 15.4
      },
      {
        "ID": 120,
        "AZIMUTH": 200.39,
        "X": 15.15,
        "Y": 18.27
      },
      {
        "ID": 133,
        "AZIMUTH": 34.91,
        "X": 5.86,
        "Y": 42.37
      },
      {
        "ID": 137,
        "AZIMUTH": 86.25,
        "X": 3.67,
        "Y": 11.6
      },
      {
        "ID": 139,
        "AZIMUTH": 326.68,
        "X": 20.76,
        "Y": 9.48
      },
      {
        "ID": 140,
        "AZIMUTH": 392.9,
        "X": 39.68,
        "Y": 8.2
      },
      {
        "ID": 141,
        "AZIMUTH": 90.7,
        "X": 14.85,
        "Y": 45.81
      },
      {
        "ID": 144,
        "AZIMUTH": 424.54,
        "X": 50.71,
        "Y": 4.9
      },
      {
        "ID": 145,
        "AZIMUTH": 442.75,
        "X": 41.24,
        "Y": 1.02
      },
      {
        "ID": 146,
        "AZIMUTH": 422.85,
        "X": 26.06,
        "Y": 2.53
      }
    ],
    "89": [
      {
        "ID": 1,
        "AZIMUTH": 46.98,
        "X": 2.44,
        "Y": 13.6
      },
      {
        "ID": 3,
        "AZIMUTH": 1099.13,
        "X": -22.07,
        "Y": -26.63
      },
      {
        "ID": 5,
        "AZIMUTH": 1069.15,
        "X": -15.18,
        "Y": -22.71
      },
      {
        "ID": 6,
        "AZIMUTH": 1024.2,
        "X": -9.39,
        "Y": -19.84
      },
      {
        "ID": 13,
        "AZIMUTH": 46.63,
        "X": 5.15,
        "Y": 31.57
      },
      {
        "ID": 14,
        "AZIMUTH": 204.78,
        "X": 2.12,
        "Y": 29.23
      },
      {
        "ID": 19,
        "AZIMUTH": 781.22,
        "X": 0.92,
        "Y": -2.36
      },
      {
        "ID": 20,
        "AZIMUTH": 1175.22,
        "X": -51.72,
        "Y": -36.34
      },
      {
        "ID": 23,
        "AZIMUTH": 1166.68,
        "X": -23.7,
        "Y": -16.45
      },
      {
        "ID": 52,
        "AZIMUTH": 946.65,
        "X": -6.88,
        "Y": -42.69
      },
      {
        "ID": 68,
        "AZIMUTH": 940.8,
        "X": -2.78,
        "Y": -16.85
      },
      {
        "ID": 69,
        "AZIMUTH": 102.51,
        "X": 8.5,
        "Y": 22.11
      },
      {
        "ID": 86,
        "AZIMUTH": 83.41,
        "X": 5.97,
        "Y": 19.1
      },
      {
        "ID": 96,
        "AZIMUTH": 1285.93,
        "X": -1.76,
        "Y": 45.49
      },
      {
        "ID": 97,
        "AZIMUTH": 1118.22,
        "X": -30.98,
        "Y": -32.33
      },
      {
        "ID": 105,
        "AZIMUTH": 120.88,
        "X": 12.62,
        "Y": 27.78
      },
      {
        "ID": 106,
        "AZIMUTH": 882.87,
        "X": 0.17,
        "Y": 38.53
      },
      {
        "ID": 111,
        "AZIMUTH": 160.48,
        "X": 7.22,
        "Y": 11.47
      },
      {
        "ID": 113,
        "AZIMUTH": 133.9,
        "X": 11.09,
        "Y": 21.78
      },
      {
        "ID": 115,
        "AZIMUTH": 163.88,
        "X": 9.91,
        "Y": 15.42
      },
      {
        "ID": 120,
        "AZIMUTH": 200.36,
        "X": 15.15,
        "Y": 18.28
      },
      {
        "ID": 133,
        "AZIMUTH": 37.07,
        "X": 5.84,
        "Y": 42.32
      },
      {
        "ID": 137,
        "AZIMUTH": 88.4,
        "X": 3.71,
        "Y": 11.38
      },
      {
        "ID": 139,
        "AZIMUTH": 311.86,
        "X": 20.48,
        "Y": 10.63
      },
      {
        "ID": 140,
        "AZIMUTH": 392.52,
        "X": 39.71,
        "Y": 8.21
      },
      {
        "ID": 141,
        "AZIMUTH": 86.77,
        "X": 14.48,
        "Y": 46.99
      },
      {
        "ID": 144,
        "AZIMUTH": 424.09,
        "X": 50.69,
        "Y": 4.96
      },
      {
        "ID": 145,
        "AZIMUTH": 441.38,
        "X": 41.27,
        "Y": 1.08
      },
      {
        "ID": 146,
        "AZIMUTH": 410.73,
        "X": 25.79,
        "Y": 3.6
      }
    ],
    "90": [
      {
        "ID": 1,
        "AZIMUTH": 48.47,
        "X": 2.46,
        "Y": 13.37
      },
      {
        "ID": 3,
        "AZIMUTH": 1099.29,
        "X": -22.08,
        "Y": -26.66
      },
      {
        "ID": 5,
        "AZIMUTH": 1069.27,
        "X": -15.21,
        "Y": -22.73
      },
      {
        "ID": 6,
        "AZIMUTH": 1024.29,
        "X": -9.4,
        "Y": -19.82
      },
      {
        "ID": 13,
        "AZIMUTH": 46.22,
        "X": 5.17,
        "Y": 31.48
      },
      {
        "ID": 14,
        "AZIMUTH": 211.21,
        "X": 2.11,
        "Y": 29.29
      },
      {
        "ID": 19,
        "AZIMUTH": 818.79,
        "X": 0.64,
        "Y": -2.62
      },
      {
        "ID": 20,
        "AZIMUTH": 1178.35,
        "X": -52.67,
        "Y": -36.96
      },
      {
        "ID": 23,
        "AZIMUTH": 1164.16,
        "X": -24.28,
        "Y": -16.8
      },
      {
        "ID": 52,
        "AZIMUTH": 951.3,
        "X": -7.47,
        "Y": -42.38
      },
      {
        "ID": 68,
        "AZIMUTH": 950.7,
        "X": -3.43,
        "Y": -17.15
      },
      {
        "ID": 69,
        "AZIMUTH": 103.35,
        "X": 8.5,
        "Y": 22.14
      },
      {
        "ID": 86,
        "AZIMUTH": 77.22,
        "X": 5.66,
        "Y": 19.44
      },
      {
        "ID": 96,
        "AZIMUTH": 1199.0,
        "X": -1.69,
        "Y": 45.38
      },
      {
        "ID": 97,
        "AZIMUTH": 1118.5,
        "X": -31.0,
        "Y": -32.34
      },
      {
        "ID": 105,
        "AZIMUTH": 120.95,
        "X": 12.62,
        "Y": 27.76
      },
      {
        "ID": 106,
        "AZIMUTH": 963.45,
        "X": 0.16,
        "Y": 38.48
      },
      {
        "ID": 111,
        "AZIMUTH": 161.36,
        "X": 7.25,
        "Y": 11.42
      },
      {
        "ID": 113,
        "AZIMUTH": 134.74,
        "X": 11.08,
        "Y": 21.77
      },
      {
        "ID": 115,
        "AZIMUTH": 164.59,
        "X": 9.93,
        "Y": 15.41
      },
      {
        "ID": 120,
        "AZIMUTH": 199.49,
        "X": 15.14,
        "Y": 18.29
      },
      {
        "ID": 128,
        "AZIMUTH": 160.71,
        "X": 18.93,
        "Y": 29.61
      },
      {
        "ID": 133,
        "AZIMUTH": 38.14,
        "X": 5.81,
        "Y": 42.36
      },
      {
        "ID": 137,
        "AZIMUTH": 91.3,
        "X": 3.73,
        "Y": 11.03
      },
      {
        "ID": 139,
        "AZIMUTH": 297.87,
        "X": 20.19,
        "Y": 11.78
      },
      {
        "ID": 140,
        "AZIMUTH": 390.71,
        "X": 39.78,
        "Y": 8.34
      },
      {
        "ID": 141,
        "AZIMUTH": 82.63,
        "X": 14.14,
        "Y": 48.06
      },
      {
        "ID": 144,
        "AZIMUTH": 423.7,
        "X": 50.79,
        "Y": 5.05
      },
      {
        "ID": 145,
        "AZIMUTH": 440.49,
        "X": 41.36,
        "Y": 1.16
      },
      {
        "ID": 146,
        "AZIMUTH": 399.13,
        "X": 25.51,
        "Y": 4.66
      }
    ],
    "91": [
      {
        "ID": 1,
        "AZIMUTH": 48.99,
        "X": 2.46,
        "Y": 13.15
      },
      {
        "ID": 3,
        "AZIMUTH": 1099.78,
        "X": -22.07,
        "Y": -26.63
      },
      {
        "ID": 5,
        "AZIMUTH": 1069.05,
        "X": -15.2,
        "Y": -22.72
      },
      {
        "ID": 6,
        "AZIMUTH": 1024.38,
        "X": -9.4,
        "Y": -19.83
      },
      {
        "ID": 13,
        "AZIMUTH": 45.83,
        "X": 5.18,
        "Y": 31.46
      },
      {
        "ID": 14,
        "AZIMUTH": 196.08,
        "X": 2.11,
        "Y": 29.26
      },
      {
        "ID": 19,
        "AZIMUTH": 849.84,
        "X": 0.4,
        "Y": -2.88
      },
      {
        "ID": 20,
        "AZIMUTH": 1176.34,
        "X": -53.66,
        "Y": -37.58
      },
      {
        "ID": 23,
        "AZIMUTH": 1164.21,
        "X": -25.24,
        "Y": -17.39
      },
      {
        "ID": 69,
        "AZIMUTH": 103.01,
        "X": 8.53,
        "Y": 22.27
      },
      {
        "ID": 86,
        "AZIMUTH": 74.86,
        "X": 5.56,
        "Y": 19.48
      },
      {
        "ID": 96,
        "AZIMUTH": 1186.18,
        "X": -1.81,
        "Y": 45.63
      },
      {
        "ID": 97,
        "AZIMUTH": 1117.17,
        "X": -31.0,
        "Y": -32.32
      },
      {
        "ID": 105,
        "AZIMUTH": 121.59,
        "X": 12.72,
        "Y": 27.97
      },
      {
        "ID": 106,
        "AZIMUTH": 918.12,
        "X": 0.18,
        "Y": 38.46
      },
      {
        "ID": 111,
        "AZIMUTH": 162.81,
        "X": 7.3,
        "Y": 11.32
      },
      {
        "ID": 113,
        "AZIMUTH": 134.73,
        "X": 11.08,
        "Y": 21.79
      },
      {
        "ID": 115,
        "AZIMUTH": 164.28,
        "X": 9.92,
        "Y": 15.42
      },
      {
        "ID": 120,
        "AZIMUTH": 199.41,
        "X": 15.15,
        "Y": 18.28
      },
      {
        "ID": 128,
        "AZIMUTH": 156.37,
        "X": 18.72,
        "Y": 30.55
      },
      {
        "ID": 133,
        "AZIMUTH": 37.42,
        "X": 5.89,
        "Y": 42.2
      },
      {
        "ID": 137,
        "AZIMUTH": 95.84,
        "X": 3.78,
        "Y": 10.67
      },
      {
        "ID": 139,
        "AZIMUTH": 285.84,
        "X": 19.94,
        "Y": 12.85
      },
      {
        "ID": 140,
        "AZIMUTH": 393.7,
        "X": 39.84,
        "Y": 8.34
      },
      {
        "ID": 141,
        "AZIMUTH": 80.17,
        "X": 13.95,
        "Y": 49.03
      },
      {
        "ID": 144,
        "AZIMUTH": 424.43,
        "X": 50.73,
        "Y": 5.01
      },
      {
        "ID": 145,
        "AZIMUTH": 440.74,
        "X": 41.36,
        "Y": 1.15
      },
      {
        "ID": 146,
        "AZIMUTH": 386.8,
        "X": 25.23,
        "Y": 5.74
      },
      {
        "ID": 148,
        "AZIMUTH": 559.38,
        "X": 25.73,
        "Y": -10.33
      }
    ],
    "92": [
      {
        "ID": 3,
        "AZIMUTH": 1099.61,
        "X": -22.08,
        "Y": -26.65
      },
      {
        "ID": 5,
        "AZIMUTH": 1069.0,
        "X": -15.19,
        "Y": -22.72
      },
      {
        "ID": 6,
        "AZIMUTH": 1026.49,
        "X": -9.57,
        "Y": -19.82
      },
      {
        "ID": 13,
        "AZIMUTH": 45.93,
        "X": 5.19,
        "Y": 31.51
      },
      {
        "ID": 14,
        "AZIMUTH": 184.76,
        "X": 2.1,
        "Y": 29.24
      },
      {
        "ID": 19,
        "AZIMUTH": 876.16,
        "X": 0.17,
        "Y": -3.14
      },
      {
        "ID": 20,
        "AZIMUTH": 1176.58,
        "X": -54.7,
        "Y": -38.22
      },
      {
        "ID": 23,
        "AZIMUTH": 1168.45,
        "X": -26.08,
        "Y": -17.78
      },
      {
        "ID": 69,
        "AZIMUTH": 102.14,
        "X": 8.53,
        "Y": 22.37
      },
      {
        "ID": 86,
        "AZIMUTH": 75.02,
        "X": 5.6,
        "Y": 19.56
      },
      {
        "ID": 96,
        "AZIMUTH": 1144.19,
        "X": -1.81,
        "Y": 45.6
      },
      {
        "ID": 97,
        "AZIMUTH": 1115.98,
        "X": -31.07,
        "Y": -32.38
      },
      {
        "ID": 105,
        "AZIMUTH": 121.67,
        "X": 12.65,
        "Y": 27.81
      },
      {
        "ID": 106,
        "AZIMUTH": 915.28,
        "X": 0.19,
        "Y": 38.42
      },
      {
        "ID": 111,
        "AZIMUTH": 164.65,
        "X": 7.36,
        "Y": 11.23
      },
      {
        "ID": 113,
        "AZIMUTH": 134.86,
        "X": 11.09,
        "Y": 21.77
      },
      {
        "ID": 115,
        "AZIMUTH": 164.26,
        "X": 9.91,
        "Y": 15.4
      },
      {
        "ID": 120,
        "AZIMUTH": 199.39,
        "X": 15.15,
        "Y": 18.28
      },
      {
        "ID": 128,
        "AZIMUTH": 148.11,
        "X": 18.32,
        "Y": 31.87
      },
      {
        "ID": 133,
        "AZIMUTH": 38.53,
        "X": 5.86,
        "Y": 42.04
      },
      {
        "ID": 137,
        "AZIMUTH": 99.81,
        "X": 3.81,
        "Y": 10.37
      },
      {
        "ID": 139,
        "AZIMUTH": 273.15,
        "X": 19.67,
        "Y": 13.98
      },
      {
        "ID": 140,
        "AZIMUTH": 392.48,
        "X": 39.8,
        "Y": 8.17
      },
      {
        "ID": 141,
        "AZIMUTH": 76.95,
        "X": 13.82,
        "Y": 49.91
      },
      {
        "ID": 144,
        "AZIMUTH": 423.76,
        "X": 50.79,
        "Y": 5.05
      },
      {
        "ID": 145,
        "AZIMUTH": 440.8,
        "X": 41.36,
        "Y": 1.15
      },
      {
        "ID": 146,
        "AZIMUTH": 374.72,
        "X": 24.94,
        "Y": 6.79
      },
      {
        "ID": 148,
        "AZIMUTH": 550.2,
        "X": 25.51,
        "Y": -9.33
      },
      {
        "ID": 150,
        "AZIMUTH": 341.42,
        "X": 33.42,
        "Y": 13.55
      }
    ],
    "93": [
      {
        "ID": 3,
        "AZIMUTH": 1100.04,
        "X": -22.11,
        "Y": -26.63
      },
      {
        "ID": 5,
        "AZIMUTH": 1068.72,
        "X": -15.19,
        "Y": -22.72
      },
      {
        "ID": 6,
        "AZIMUTH": 1033.09,
        "X": -10.24,
        "Y": -20.01
      },
      {
        "ID": 13,
        "AZIMUTH": 46.48,
        "X": 5.17,
        "Y": 31.49
      },
      {
        "ID": 14,
        "AZIMUTH": 201.51,
        "X": 2.1,
        "Y": 29.25
      },
      {
        "ID": 19,
        "AZIMUTH": 899.02,
        "X": -0.07,
        "Y": -3.41
      },
      {
        "ID": 20,
        "AZIMUTH": 1175.23,
        "X": -55.76,
        "Y": -38.85
      },
      {
        "ID": 23,
        "AZIMUTH": 1168.67,
        "X": -26.69,
        "Y": -18.23
      },
      {
        "ID": 69,
        "AZIMUTH": 100.4,
        "X": 8.47,
        "Y": 22.49
      },
      {
        "ID": 86,
        "AZIMUTH": 71.77,
        "X": 5.54,
        "Y": 19.36
      },
      {
        "ID": 96,
        "AZIMUTH": 1036.35,
        "X": -1.76,
        "Y": 45.22
      },
      {
        "ID": 97,
        "AZIMUTH": 1118.11,
        "X": -31.05,
        "Y": -32.39
      },
      {
        "ID": 105,
        "AZIMUTH": 122.26,
        "X": 12.61,
        "Y": 27.93
      },
      {
        "ID": 106,
        "AZIMUTH": 914.46,
        "X": 0.18,
        "Y": 38.43
      },
      {
        "ID": 111,
        "AZIMUTH": 167.32,
        "X": 7.44,
        "Y": 11.11
      },
      {
        "ID": 113,
        "AZIMUTH": 135.36,
        "X": 11.09,
        "Y": 21.73
      },
      {
        "ID": 115,
        "AZIMUTH": 163.91,
        "X": 9.9,
        "Y": 15.4
      },
      {
        "ID": 120,
        "AZIMUTH": 199.73,
        "X": 15.16,
        "Y": 18.26
      },
      {
        "ID": 128,
        "AZIMUTH": 139.86,
        "X": 17.87,
        "Y": 33.18
      },
      {
        "ID": 133,
        "AZIMUTH": 37.45,
        "X": 5.86,
        "Y": 42.02
      },
      {
        "ID": 137,
        "AZIMUTH": 104.6,
        "X": 3.87,
        "Y": 10.07
      },
      {
        "ID": 139,
        "AZIMUTH": 261.18,
        "X": 19.39,
        "Y": 15.1
      },
      {
        "ID": 140,
        "AZIMUTH": 392.93,
        "X": 39.84,
        "Y": 8.2
      },
      {
        "ID": 141,
        "AZIMUTH": 74.73,
        "X": 13.74,
        "Y": 50.9
      },
      {
        "ID": 144,
        "AZIMUTH": 424.87,
        "X": 50.66,
        "Y": 4.9
      },
      {
        "ID": 145,
        "AZIMUTH": 440.83,
        "X": 41.35,
        "Y": 1.14
      },
      {
        "ID": 146,
        "AZIMUTH": 362.75,
        "X": 24.68,
        "Y": 7.82
      },
      {
        "ID": 148,
        "AZIMUTH": 541.04,
        "X": 25.28,
        "Y": -8.32
      },
      {
        "ID": 150,
        "AZIMUTH": 339.16,
        "X": 32.78,
        "Y": 13.57
      }
    ],
    "94": [
      {
        "ID": 3,
        "AZIMUTH": 1100.05,
        "X": -22.06,
        "Y": -26.6
      },
      {
        "ID": 5,
        "AZIMUTH": 1068.97,
        "X": -15.19,
        "Y": -22.71
      },
      {
        "ID": 6,
        "AZIMUTH": 1042.43,
        "X": -11.16,
        "Y": -20.38
      },
      {
        "ID": 13,
        "AZIMUTH": 46.44,
        "X": 5.18,
        "Y": 31.52
      },
      {
        "ID": 14,
        "AZIMUTH": 204.12,
        "X": 2.1,
        "Y": 29.24
      },
      {
        "ID": 19,
        "AZIMUTH": 920.5,
        "X": -0.33,
        "Y": -3.67
      },
      {
        "ID": 20,
        "AZIMUTH": 1173.0,
        "X": -56.76,
        "Y": -39.5
      },
      {
        "ID": 23,
        "AZIMUTH": 1170.09,
        "X": -27.47,
        "Y": -18.62
      },
      {
        "ID": 69,
        "AZIMUTH": 98.97,
        "X": 8.43,
        "Y": 22.5
      },
      {
        "ID": 86,
        "AZIMUTH": 72.7,
        "X": 5.5,
        "Y": 19.27
      },
      {
        "ID": 96,
        "AZIMUTH": 1073.34,
        "X": -1.72,
        "Y": 45.09
      },
      {
        "ID": 97,
        "AZIMUTH": 1118.16,
        "X": -31.0,
        "Y": -32.34
      },
      {
        "ID": 105,
        "AZIMUTH": 122.15,
        "X": 12.64,
        "Y": 27.81
      },
      {
        "ID": 106,
        "AZIMUTH": 855.43,
        "X": 0.29,
        "Y": 38.13
      },
      {
        "ID": 111,
        "AZIMUTH": 170.06,
        "X": 7.52,
        "Y": 11.02
      },
      {
        "ID": 113,
        "AZIMUTH": 134.11,
        "X": 11.1,
        "Y": 21.73
      },
      {
        "ID": 115,
        "AZIMUTH": 163.85,
        "X": 9.92,
        "Y": 15.42
      },
      {
        "ID": 120,
        "AZIMUTH": 200.08,
        "X": 15.15,
        "Y": 18.26
      },
      {
        "ID": 128,
        "AZIMUTH": 138.77,
        "X": 17.88,
        "Y": 33.88
      },
      {
        "ID": 133,
        "AZIMUTH": 35.04,
        "X": 5.85,
        "Y": 42.07
      },
      {
        "ID": 137,
        "AZIMUTH": 109.68,
        "X": 3.93,
        "Y": 9.71
      },
      {
        "ID": 139,
        "AZIMUTH": 249.45,
        "X": 19.12,
        "Y": 16.25
      },
      {
        "ID": 140,
        "AZIMUTH": 393.15,
        "X": 39.72,
        "Y": 8.16
      },
      {
        "ID": 141,
        "AZIMUTH": 73.26,
        "X": 13.62,
        "Y": 52.02
      },
      {
        "ID": 144,
        "AZIMUTH": 426.45,
        "X": 50.63,
        "Y": 4.89
      },
      {
        "ID": 145,
        "AZIMUTH": 441.28,
        "X": 41.31,
        "Y": 1.11
      },
      {
        "ID": 146,
        "AZIMUTH": 350.32,
        "X": 24.38,
        "Y": 8.9
      },
      {
        "ID": 148,
        "AZIMUTH": 531.31,
        "X": 25.05,
        "Y": -7.3
      },
      {
        "ID": 150,
        "AZIMUTH": 338.95,
        "X": 32.65,
        "Y": 13.6
      },
      {
        "ID": 151,
        "AZIMUTH": 51.07,
        "X": 4.11,
        "Y": 21.81
      }
    ],
    "95": [
      {
        "ID": 3,
        "AZIMUTH": 1100.09,
        "X": -22.06,
        "Y": -26.61
      },
      {
        "ID": 5,
        "AZIMUTH": 1068.67,
        "X": -15.17,
        "Y": -22.71
      },
      {
        "ID": 6,
        "AZIMUTH": 1049.64,
        "X": -12.23,
        "Y": -20.92
      },
      {
        "ID": 13,
        "AZIMUTH": 46.58,
        "X": 5.17,
        "Y": 31.51
      },
      {
        "ID": 14,
        "AZIMUTH": 226.32,
        "X": 2.12,
        "Y": 29.29
      },
      {
        "ID": 19,
        "AZIMUTH": 940.87,
        "X": -0.64,
        "Y": -3.95
      },
      {
        "ID": 20,
        "AZIMUTH": 1176.59,
        "X": -57.73,
        "Y": -40.17
      },
      {
        "ID": 23,
        "AZIMUTH": 1172.81,
        "X": -28.17,
        "Y": -18.98
      },
      {
        "ID": 69,
        "AZIMUTH": 98.47,
        "X": 8.42,
        "Y": 22.44
      },
      {
        "ID": 86,
        "AZIMUTH": 75.48,
        "X": 5.43,
        "Y": 19.04
      },
      {
        "ID": 96,
        "AZIMUTH": 1017.23,
        "X": -1.68,
        "Y": 44.92
      },
      {
        "ID": 97,
        "AZIMUTH": 1117.67,
        "X": -31.01,
        "Y": -32.38
      },
      {
        "ID": 105,
        "AZIMUTH": 121.38,
        "X": 12.61,
        "Y": 27.8
      },
      {
        "ID": 106,
        "AZIMUTH": 924.28,
        "X": 0.2,
        "Y": 38.35
      },
      {
        "ID": 111,
        "AZIMUTH": 172.66,
        "X": 7.64,
        "Y": 10.96
      },
      {
        "ID": 113,
        "AZIMUTH": 134.3,
        "X": 11.1,
        "Y": 21.72
      },
      {
        "ID": 115,
        "AZIMUTH": 164.11,
        "X": 9.91,
        "Y": 15.4
      },
      {
        "ID": 120,
        "AZIMUTH": 199.4,
        "X": 15.13,
        "Y": 18.29
      },
      {
        "ID": 128,
        "AZIMUTH": 135.95,
        "X": 17.8,
        "Y": 34.5
      },
      {
        "ID": 133,
        "AZIMUTH": 33.68,
        "X": 5.85,
        "Y": 42.07
      },
      {
        "ID": 137,
        "AZIMUTH": 117.98,
        "X": 4.03,
        "Y": 9.19
      },
      {
        "ID": 139,
        "AZIMUTH": 240.57,
        "X": 18.92,
        "Y": 17.16
      },
      {
        "ID": 140,
        "AZIMUTH": 391.97,
        "X": 39.79,
        "Y": 8.22
      },
      {
        "ID": 141,
        "AZIMUTH": 71.43,
        "X": 13.62,
        "Y": 53.35
      },
      {
        "ID": 144,
        "AZIMUTH": 424.83,
        "X": 50.68,
        "Y": 4.97
      },
      {
        "ID": 145,
        "AZIMUTH": 441.26,
        "X": 41.29,
        "Y": 1.11
      },
      {
        "ID": 146,
        "AZIMUTH": 338.59,
        "X": 24.08,
        "Y": 9.94
      },
      {
        "ID": 148,
        "AZIMUTH": 520.85,
        "X": 24.8,
        "Y": -6.27
      },
      {
        "ID": 150,
        "AZIMUTH": 338.24,
        "X": 32.41,
        "Y": 13.62
      },
      {
        "ID": 151,
        "AZIMUTH": 49.55,
        "X": 4.12,
        "Y": 21.85
      },
      {
        "ID": 153,
        "AZIMUTH": 1109.08,
        "X": -42.89,
        "Y": -47.81
      }
    ],
    "96": [
      {
        "ID": 3,
        "AZIMUTH": 1099.74,
        "X": -22.06,
        "Y": -26.59
      },
      {
        "ID": 5,
        "AZIMUTH": 1071.66,
        "X": -15.46,
        "Y": -22.73
      },
      {
        "ID": 6,
        "AZIMUTH": 1056.61,
        "X": -13.1,
        "Y": -21.31
      },
      {
        "ID": 13,
        "AZIMUTH": 46.71,
        "X": 5.19,
        "Y": 31.51
      },
      {
        "ID": 14,
        "AZIMUTH": 202.31,
        "X": 2.11,
        "Y": 29.26
      },
      {
        "ID": 19,
        "AZIMUTH": 960.39,
        "X": -0.98,
        "Y": -4.24
      },
      {
        "ID": 20,
        "AZIMUTH": 1179.51,
        "X": -58.79,
        "Y": -40.78
      },
      {
        "ID": 23,
        "AZIMUTH": 1178.17,
        "X": -28.82,
        "Y": -19.35
      },
      {
        "ID": 69,
        "AZIMUTH": 99.54,
        "X": 8.41,
        "Y": 22.4
      },
      {
        "ID": 86,
        "AZIMUTH": 78.1,
        "X": 5.44,
        "Y": 18.83
      },
      {
        "ID": 96,
        "AZIMUTH": 1074.99,
        "X": -1.85,
        "Y": 45.17
      },
      {
        "ID": 97,
        "AZIMUTH": 1119.65,
        "X": -31.05,
        "Y": -32.4
      },
      {
        "ID": 105,
        "AZIMUTH": 121.8,
        "X": 12.65,
        "Y": 27.73
      },
      {
        "ID": 106,
        "AZIMUTH": 973.66,
        "X": 0.19,
        "Y": 38.41
      },
      {
        "ID": 111,
        "AZIMUTH": 174.85,
        "X": 7.76,
        "Y": 10.95
      },
      {
        "ID": 113,
        "AZIMUTH": 133.27,
        "X": 11.1,
        "Y": 21.7
      },
      {
        "ID": 115,
        "AZIMUTH": 164.17,
        "X": 9.93,
        "Y": 15.36
      },
      {
        "ID": 120,
        "AZIMUTH": 199.77,
        "X": 15.15,
        "Y": 18.26
      },
      {
        "ID": 128,
        "AZIMUTH": 133.51,
        "X": 17.73,
        "Y": 35.43
      },
      {
        "ID": 137,
        "AZIMUTH": 127.4,
        "X": 4.14,
        "Y": 8.65
      },
      {
        "ID": 139,
        "AZIMUTH": 233.35,
        "X": 18.84,
        "Y": 18.02
      },
      {
        "ID": 140,
        "AZIMUTH": 392.84,
        "X": 39.71,
        "Y": 8.17
      },
      {
        "ID": 141,
        "AZIMUTH": 69.48,
        "X": 13.55,
        "Y": 54.54
      },
      {
        "ID": 144,
        "AZIMUTH": 425.18,
        "X": 50.67,
        "Y": 4.89
      },
      {
        "ID": 145,
        "AZIMUTH": 441.52,
        "X": 41.3,
        "Y": 1.09
      },
      {
        "ID": 146,
        "AZIMUTH": 327.07,
        "X": 23.84,
        "Y": 11.02
      },
      {
        "ID": 148,
        "AZIMUTH": 511.19,
        "X": 24.58,
        "Y": -5.29
      },
      {
        "ID": 151,
        "AZIMUTH": 50.5,
        "X": 4.11,
        "Y": 21.83
      },
      {
        "ID": 153,
        "AZIMUTH": 1105.09,
        "X": -42.15,
        "Y": -47.23
      },
      {
        "ID": 154,
        "AZIMUTH": 345.05,
        "X": 34.17,
        "Y": 13.81
      }
    ],
    "97": [
      {
        "ID": 3,
        "AZIMUTH": 1099.24,
        "X": -22.05,
        "Y": -26.61
      },
      {
        "ID": 5,
        "AZIMUTH": 1075.4,
        "X": -15.9,
        "Y": -22.95
      },
      {
        "ID": 13,
        "AZIMUTH": 45.78,
        "X": 5.17,
        "Y": 31.56
      },
      {
        "ID": 14,
        "AZIMUTH": 204.59,
        "X": 2.11,
        "Y": 29.27
      },
      {
        "ID": 19,
        "AZIMUTH": 978.89,
        "X": -1.35,
        "Y": -4.51
      },
      {
        "ID": 20,
        "AZIMUTH": 1180.08,
        "X": -59.86,
        "Y": -41.56
      },
      {
        "ID": 23,
        "AZIMUTH": 1185.15,
        "X": -29.47,
        "Y": -19.73
      },
      {
        "ID": 69,
        "AZIMUTH": 100.48,
        "X": 8.44,
        "Y": 22.35
      },
      {
        "ID": 86,
        "AZIMUTH": 79.59,
        "X": 5.49,
        "Y": 18.63
      },
      {
        "ID": 96,
        "AZIMUTH": 1022.78,
        "X": -1.68,
        "Y": 44.85
      },
      {
        "ID": 97,
        "AZIMUTH": 1118.55,
        "X": -31.01,
        "Y": -32.36
      },
      {
        "ID": 105,
        "AZIMUTH": 120.99,
        "X": 12.63,
        "Y": 27.79
      },
      {
        "ID": 106,
        "AZIMUTH": 959.14,
        "X": 0.2,
        "Y": 38.4
      },
      {
        "ID": 111,
        "AZIMUTH": 177.57,
        "X": 7.91,
        "Y": 10.93
      },
      {
        "ID": 113,
        "AZIMUTH": 133.86,
        "X": 11.13,
        "Y": 21.66
      },
      {
        "ID": 115,
        "AZIMUTH": 162.59,
        "X": 9.87,
        "Y": 15.61
      },
      {
        "ID": 120,
        "AZIMUTH": 200.28,
        "X": 15.16,
        "Y": 18.25
      },
      {
        "ID": 128,
        "AZIMUTH": 132.06,
        "X": 17.7,
        "Y": 36.6
      },
      {
        "ID": 137,
        "AZIMUTH": 137.61,
        "X": 4.25,
        "Y": 8.16
      },
      {
        "ID": 139,
        "AZIMUTH": 225.11,
        "X": 18.75,
        "Y": 18.89
      },
      {
        "ID": 140,
        "AZIMUTH": 391.91,
        "X": 39.71,
        "Y": 8.23
      },
      {
        "ID": 144,
        "AZIMUTH": 423.88,
        "X": 50.76,
        "Y": 5.03
      },
      {
        "ID": 145,
        "AZIMUTH": 441.42,
        "X": 41.3,
        "Y": 1.12
      },
      {
        "ID": 146,
        "AZIMUTH": 314.38,
        "X": 23.57,
        "Y": 12.16
      },
      {
        "ID": 148,
        "AZIMUTH": 499.96,
        "X": 24.33,
        "Y": -4.25
      },
      {
        "ID": 151,
        "AZIMUTH": 50.3,
        "X": 4.11,
        "Y": 21.82
      },
      {
        "ID": 154,
        "AZIMUTH": 343.98,
        "X": 33.7,
        "Y": 13.42
      },
      {
        "ID": 157,
        "AZIMUTH": 30.63,
        "X": 6.5,
        "Y": 63.18
      }
    ],
    "98": [
      {
        "ID": 3,
        "AZIMUTH": 1099.75,
        "X": -22.05,
        "Y": -26.61
      },
      {
        "ID": 5,
        "AZIMUTH": 1076.48,
        "X": -15.85,
        "Y": -23.04
      },
      {
        "ID": 13,
        "AZIMUTH": 46.08,
        "X": 5.17,
        "Y": 31.52
      },
      {
        "ID": 14,
        "AZIMUTH": 204.8,
        "X": 2.12,
        "Y": 29.28
      },
      {
        "ID": 19,
        "AZIMUTH": 996.53,
        "X": -1.75,
        "Y": -4.79
      },
      {
        "ID": 20,
        "AZIMUTH": 1180.73,
        "X": -61.01,
        "Y": -42.21
      },
      {
        "ID": 23,
        "AZIMUTH": 1188.88,
        "X": -30.23,
        "Y": -20.17
      },
      {
        "ID": 69,
        "AZIMUTH": 102.12,
        "X": 8.47,
        "Y": 22.24
      },
      {
        "ID": 86,
        "AZIMUTH": 80.88,
        "X": 5.57,
        "Y": 18.53
      },
      {
        "ID": 96,
        "AZIMUTH": 1153.99,
        "X": -1.84,
        "Y": 45.1
      },
      {
        "ID": 97,
        "AZIMUTH": 1118.71,
        "X": -31.02,
        "Y": -32.37
      },
      {
        "ID": 105,
        "AZIMUTH": 120.66,
        "X": 12.54,
        "Y": 28.05
      },
      {
        "ID": 106,
        "AZIMUTH": 911.87,
        "X": 0.2,
        "Y": 38.39
      },
      {
        "ID": 111,
        "AZIMUTH": 179.23,
        "X": 8.06,
        "Y": 11.02
      },
      {
        "ID": 113,
        "AZIMUTH": 134.96,
        "X": 11.13,
        "Y": 21.68
      },
      {
        "ID": 115,
        "AZIMUTH": 164.45,
        "X": 9.92,
        "Y": 15.39
      },
      {
        "ID": 120,
        "AZIMUTH": 200.07,
        "X": 15.16,
        "Y": 18.26
      },
      {
        "ID": 128,
        "AZIMUTH": 121.53,
        "X": 17.29,
        "Y": 38.2
      },
      {
        "ID": 137,
        "AZIMUTH": 147.62,
        "X": 4.35,
        "Y": 7.66
      },
      {
        "ID": 139,
        "AZIMUTH": 216.22,
        "X": 18.64,
        "Y": 20.1
      },
      {
        "ID": 140,
        "AZIMUTH": 392.33,
        "X": 39.76,
        "Y": 8.22
      },
      {
        "ID": 144,
        "AZIMUTH": 425.5,
        "X": 50.66,
        "Y": 4.91
      },
      {
        "ID": 145,
        "AZIMUTH": 440.83,
        "X": 41.32,
        "Y": 1.15
      },
      {
        "ID": 146,
        "AZIMUTH": 302.74,
        "X": 23.31,
        "Y": 13.23
      },
      {
        "ID": 148,
        "AZIMUTH": 489.05,
        "X": 24.09,
        "Y": -3.25
      },
      {
        "ID": 151,
        "AZIMUTH": 48.85,
        "X": 4.12,
        "Y": 21.81
      },
      {
        "ID": 154,
        "AZIMUTH": 342.06,
        "X": 33.26,
        "Y": 13.38
      },
      {
        "ID": 157,
        "AZIMUTH": 35.02,
        "X": 6.51,
        "Y": 64.15
      },
      {
        "ID": 159,
        "AZIMUTH": 857.8,
        "X": 2.65,
        "Y": -18.66
      }
    ],
    "99": [
      {
        "ID": 3,
        "AZIMUTH": 1101.44,
        "X": -22.25,
        "Y": -26.6
      },
      {
        "ID": 5,
        "AZIMUTH": 1074.78,
        "X": -15.15,
        "Y": -22.75
      },
      {
        "ID": 13,
        "AZIMUTH": 46.63,
        "X": 5.18,
        "Y": 31.53
      },
      {
        "ID": 14,
        "AZIMUTH": 209.3,
        "X": 2.09,
        "Y": 29.27
      },
      {
        "ID": 19,
        "AZIMUTH": 1012.59,
        "X": -2.17,
        "Y": -5.06
      },
      {
        "ID": 20,
        "AZIMUTH": 1181.69,
        "X": -62.11,
        "Y": -42.89
      },
      {
        "ID": 23,
        "AZIMUTH": 1190.16,
        "X": -31.01,
        "Y": -20.6
      },
      {
        "ID": 69,
        "AZIMUTH": 103.25,
        "X": 8.47,
        "Y": 22.18
      },
      {
        "ID": 86,
        "AZIMUTH": 82.16,
        "X": 5.66,
        "Y": 18.48
      },
      {
        "ID": 96,
        "AZIMUTH": 949.75,
        "X": -1.83,
        "Y": 45.21
      },
      {
        "ID": 97,
        "AZIMUTH": 1118.71,
        "X": -31.03,
        "Y": -32.38
      },
      {
        "ID": 105,
        "AZIMUTH": 122.18,
        "X": 12.62,
        "Y": 27.83
      },
      {
        "ID": 106,
        "AZIMUTH": 924.22,
        "X": 0.18,
        "Y": 38.41
      },
      {
        "ID": 111,
        "AZIMUTH": 170.21,
        "X": 7.89,
        "Y": 11.67
      },
      {
        "ID": 113,
        "AZIMUTH": 135.39,
        "X": 11.12,
        "Y": 21.7
      },
      {
        "ID": 115,
        "AZIMUTH": 165.15,
        "X": 9.95,
        "Y": 15.28
      },
      {
        "ID": 120,
        "AZIMUTH": 200.24,
        "X": 15.18,
        "Y": 18.24
      },
      {
        "ID": 128,
        "AZIMUTH": 115.05,
        "X": 17.04,
        "Y": 39.52
      },
      {
        "ID": 137,
        "AZIMUTH": 157.28,
        "X": 4.43,
        "Y": 7.22
      },
      {
        "ID": 139,
        "AZIMUTH": 207.51,
        "X": 18.52,
        "Y": 21.15
      },
      {
        "ID": 140,
        "AZIMUTH": 392.56,
        "X": 39.76,
        "Y": 8.22
      },
      {
        "ID": 144,
        "AZIMUTH": 424.77,
        "X": 50.66,
        "Y": 4.89
      },
      {
        "ID": 145,
        "AZIMUTH": 441.29,
        "X": 41.33,
        "Y": 1.12
      },
      {
        "ID": 146,
        "AZIMUTH": 291.63,
        "X": 23.02,
        "Y": 14.34
      },
      {
        "ID": 148,
        "AZIMUTH": 478.28,
        "X": 23.85,
        "Y": -2.29
      },
      {
        "ID": 151,
        "AZIMUTH": 49.39,
        "X": 4.11,
        "Y": 21.8
      },
      {
        "ID": 154,
        "AZIMUTH": 341.34,
        "X": 33.12,
        "Y": 13.39
      },
      {
        "ID": 157,
        "AZIMUTH": 33.84,
        "X": 6.28,
        "Y": 65.61
      },
      {
        "ID": 159,
        "AZIMUTH": 858.49,
        "X": 2.61,
        "Y": -18.67
      }
    ],
    "100": [
      {
        "ID": 3,
        "AZIMUTH": 1104.83,
        "X": -23.07,
        "Y": -26.84
      },
      {
        "ID": 5,
        "AZIMUTH": 1077.59,
        "X": -15.16,
        "Y": -22.73
      },
      {
        "ID": 13,
        "AZIMUTH": 47.02,
        "X": 5.19,
        "Y": 31.5
      },
      {
        "ID": 14,
        "AZIMUTH": 196.6,
        "X": 2.1,
        "Y": 29.23
      },
      {
        "ID": 19,
        "AZIMUTH": 1026.61,
        "X": -2.59,
        "Y": -5.33
      },
      {
        "ID": 23,
        "AZIMUTH": 1189.81,
        "X": -31.81,
        "Y": -21.02
      },
      {
        "ID": 69,
        "AZIMUTH": 103.11,
        "X": 8.51,
        "Y": 22.12
      },
      {
        "ID": 86,
        "AZIMUTH": 81.88,
        "X": 5.67,
        "Y": 18.48
      },
      {
        "ID": 96,
        "AZIMUTH": 1111.25,
        "X": -1.72,
        "Y": 44.73
      },
      {
        "ID": 97,
        "AZIMUTH": 1118.16,
        "X": -31.0,
        "Y": -32.36
      },
      {
        "ID": 105,
        "AZIMUTH": 122.33,
        "X": 12.66,
        "Y": 27.76
      },
      {
        "ID": 106,
        "AZIMUTH": 967.16,
        "X": 0.15,
        "Y": 38.45
      },
      {
        "ID": 111,
        "AZIMUTH": 165.9,
        "X": 7.61,
        "Y": 12.0
      },
      {
        "ID": 113,
        "AZIMUTH": 134.58,
        "X": 11.13,
        "Y": 21.71
      },
      {
        "ID": 115,
        "AZIMUTH": 165.49,
        "X": 9.95,
        "Y": 15.31
      },
      {
        "ID": 120,
        "AZIMUTH": 200.11,
        "X": 15.17,
        "Y": 18.25
      },
      {
        "ID": 137,
        "AZIMUTH": 167.89,
        "X": 4.49,
        "Y": 6.75
      },
      {
        "ID": 140,
        "AZIMUTH": 393.21,
        "X": 39.8,
        "Y": 8.19
      },
      {
        "ID": 144,
        "AZIMUTH": 425.7,
        "X": 50.66,
        "Y": 4.88
      },
      {
        "ID": 145,
        "AZIMUTH": 441.37,
        "X": 41.33,
        "Y": 1.11
      },
      {
        "ID": 146,
        "AZIMUTH": 280.38,
        "X": 22.74,
        "Y": 15.41
      },
      {
        "ID": 148,
        "AZIMUTH": 466.47,
        "X": 23.61,
        "Y": -1.26
      },
      {
        "ID": 151,
        "AZIMUTH": 49.32,
        "X": 4.11,
        "Y": 21.79
      },
      {
        "ID": 154,
        "AZIMUTH": 342.54,
        "X": 33.02,
        "Y": 13.36
      },
      {
        "ID": 157,
        "AZIMUTH": 34.59,
        "X": 6.12,
        "Y": 66.83
      },
      {
        "ID": 159,
        "AZIMUTH": 858.32,
        "X": 2.64,
        "Y": -18.66
      },
      {
        "ID": 160,
        "AZIMUTH": 914.66,
        "X": -1.07,
        "Y": -16.1
      }
    ],
    "101": [
      {
        "ID": 3,
        "AZIMUTH": 1107.02,
        "X": -23.54,
        "Y": -26.96
      },
      {
        "ID": 5,
        "AZIMUTH": 1083.27,
        "X": -15.52,
        "Y": -22.87
      },
      {
        "ID": 13,
        "AZIMUTH": 46.7,
        "X": 5.18,
        "Y": 31.46
      },
      {
        "ID": 14,
        "AZIMUTH": 206.21,
        "X": 2.09,
        "Y": 29.26
      },
      {
        "ID": 19,
        "AZIMUTH": 1039.89,
        "X": -3.05,
        "Y": -5.61
      },
      {
        "ID": 23,
        "AZIMUTH": 1189.33,
        "X": -32.66,
        "Y": -21.46
      },
      {
        "ID": 69,
        "AZIMUTH": 102.91,
        "X": 8.49,
        "Y": 22.08
      },
      {
        "ID": 86,
        "AZIMUTH": 81.86,
        "X": 5.67,
        "Y": 18.51
      },
      {
        "ID": 96,
        "AZIMUTH": 1207.12,
        "X": -1.57,
        "Y": 44.37
      },
      {
        "ID": 97,
        "AZIMUTH": 1118.94,
        "X": -31.01,
        "Y": -32.37
      },
      {
        "ID": 105,
        "AZIMUTH": 122.83,
        "X": 12.66,
        "Y": 27.71
      },
      {
        "ID": 106,
        "AZIMUTH": 903.84,
        "X": 0.28,
        "Y": 38.43
      },
      {
        "ID": 111,
        "AZIMUTH": 163.63,
        "X": 7.45,
        "Y": 12.15
      },
      {
        "ID": 113,
        "AZIMUTH": 135.53,
        "X": 11.14,
        "Y": 21.65
      },
      {
        "ID": 115,
        "AZIMUTH": 166.09,
        "X": 9.95,
        "Y": 15.36
      },
      {
        "ID": 120,
        "AZIMUTH": 200.16,
        "X": 15.18,
        "Y": 18.24
      },
      {
        "ID": 137,
        "AZIMUTH": 177.85,
        "X": 4.56,
        "Y": 6.38
      },
      {
        "ID": 140,
        "AZIMUTH": 393.69,
        "X": 39.78,
        "Y": 8.14
      },
      {
        "ID": 144,
        "AZIMUTH": 425.17,
        "X": 50.76,
        "Y": 4.92
      },
      {
        "ID": 145,
        "AZIMUTH": 441.17,
        "X": 41.29,
        "Y": 1.18
      },
      {
        "ID": 146,
        "AZIMUTH": 269.17,
        "X": 22.46,
        "Y": 16.49
      },
      {
        "ID": 148,
        "AZIMUTH": 453.82,
        "X": 23.35,
        "Y": -0.23
      },
      {
        "ID": 154,
        "AZIMUTH": 341.71,
        "X": 32.94,
        "Y": 13.37
      },
      {
        "ID": 159,
        "AZIMUTH": 857.4,
        "X": 2.68,
        "Y": -18.64
      },
      {
        "ID": 160,
        "AZIMUTH": 916.09,
        "X": -1.15,
        "Y": -16.14
      }
    ],
    "102": [
      {
        "ID": 5,
        "AZIMUTH": 1086.55,
        "X": -15.44,
        "Y": -22.89
      },
      {
        "ID": 13,
        "AZIMUTH": 46.36,
        "X": 5.18,
        "Y": 31.47
      },
      {
        "ID": 14,
        "AZIMUTH": 209.89,
        "X": 2.1,
        "Y": 29.31
      },
      {
        "ID": 19,
        "AZIMUTH": 1052.06,
        "X": -3.53,
        "Y": -5.88
      },
      {
        "ID": 23,
        "AZIMUTH": 1188.9,
        "X": -33.56,
        "Y": -21.98
      },
      {
        "ID": 69,
        "AZIMUTH": 102.24,
        "X": 8.47,
        "Y": 22.1
      },
      {
        "ID": 86,
        "AZIMUTH": 81.9,
        "X": 5.66,
        "Y": 18.48
      },
      {
        "ID": 96,
        "AZIMUTH": 1133.73,
        "X": -1.69,
        "Y": 44.8
      },
      {
        "ID": 97,
        "AZIMUTH": 1120.29,
        "X": -31.15,
        "Y": -32.2
      },
      {
        "ID": 105,
        "AZIMUTH": 121.9,
        "X": 12.63,
        "Y": 27.79
      },
      {
        "ID": 106,
        "AZIMUTH": 896.27,
        "X": 0.23,
        "Y": 38.32
      },
      {
        "ID": 111,
        "AZIMUTH": 146.54,
        "X": 7.06,
        "Y": 12.62
      },
      {
        "ID": 113,
        "AZIMUTH": 135.49,
        "X": 11.17,
        "Y": 21.56
      },
      {
        "ID": 115,
        "AZIMUTH": 166.55,
        "X": 9.95,
        "Y": 15.36
      },
      {
        "ID": 120,
        "AZIMUTH": 200.44,
        "X": 15.19,
        "Y": 18.25
      },
      {
        "ID": 137,
        "AZIMUTH": 185.67,
        "X": 4.56,
        "Y": 6.04
      },
      {
        "ID": 140,
        "AZIMUTH": 393.1,
        "X": 39.78,
        "Y": 8.22
      },
      {
        "ID": 144,
        "AZIMUTH": 424.67,
        "X": 50.71,
        "Y": 4.94
      },
      {
        "ID": 145,
        "AZIMUTH": 441.5,
        "X": 41.4,
        "Y": 1.16
      },
      {
        "ID": 146,
        "AZIMUTH": 257.64,
        "X": 22.21,
        "Y": 17.63
      },
      {
        "ID": 148,
        "AZIMUTH": 441.29,
        "X": 23.09,
        "Y": 0.78
      },
      {
        "ID": 154,
        "AZIMUTH": 340.49,
        "X": 32.79,
        "Y": 13.37
      },
      {
        "ID": 159,
        "AZIMUTH": 857.07,
        "X": 2.71,
        "Y": -18.63
      },
      {
        "ID": 160,
        "AZIMUTH": 915.64,
        "X": -1.11,
        "Y": -16.12
      },
      {
        "ID": 164,
        "AZIMUTH": 938.02,
        "X": -5.8,
        "Y": -43.22
      }
    ],
    "103": [
      {
        "ID": 5,
        "AZIMUTH": 1085.87,
        "X": -14.83,
        "Y": -22.72
      },
      {
        "ID": 13,
        "AZIMUTH": 45.99,
        "X": 5.17,
        "Y": 31.51
      },
      {
        "ID": 14,
        "AZIMUTH": 208.79,
        "X": 2.1,
        "Y": 29.26
      },
      {
        "ID": 19,
        "AZIMUTH": 1063.42,
        "X": -4.03,
        "Y": -6.15
      },
      {
        "ID": 23,
        "AZIMUTH": 1187.62,
        "X": -34.19,
        "Y": -22.34
      },
      {
        "ID": 69,
        "AZIMUTH": 102.42,
        "X": 8.5,
        "Y": 22.09
      },
      {
        "ID": 86,
        "AZIMUTH": 81.74,
        "X": 5.65,
        "Y": 18.49
      },
      {
        "ID": 96,
        "AZIMUTH": 1134.61,
        "X": -1.73,
        "Y": 44.92
      },
      {
        "ID": 97,
        "AZIMUTH": 1121.12,
        "X": -31.22,
        "Y": -32.11
      },
      {
        "ID": 105,
        "AZIMUTH": 120.92,
        "X": 12.56,
        "Y": 28.01
      },
      {
        "ID": 106,
        "AZIMUTH": 921.39,
        "X": 0.26,
        "Y": 38.35
      },
      {
        "ID": 111,
        "AZIMUTH": 140.27,
        "X": 6.86,
        "Y": 12.64
      },
      {
        "ID": 113,
        "AZIMUTH": 135.94,
        "X": 11.21,
        "Y": 21.52
      },
      {
        "ID": 115,
        "AZIMUTH": 167.91,
        "X": 9.98,
        "Y": 15.29
      },
      {
        "ID": 120,
        "AZIMUTH": 201.15,
        "X": 15.2,
        "Y": 18.21
      },
      {
        "ID": 137,
        "AZIMUTH": 197.53,
        "X": 4.59,
        "Y": 5.62
      },
      {
        "ID": 140,
        "AZIMUTH": 392.83,
        "X": 39.84,
        "Y": 8.18
      },
      {
        "ID": 144,
        "AZIMUTH": 423.97,
        "X": 50.78,
        "Y": 5.1
      },
      {
        "ID": 145,
        "AZIMUTH": 441.47,
        "X": 41.28,
        "Y": 1.08
      },
      {
        "ID": 146,
        "AZIMUTH": 246.98,
        "X": 21.91,
        "Y": 18.8
      },
      {
        "ID": 148,
        "AZIMUTH": 428.16,
        "X": 22.8,
        "Y": 1.79
      },
      {
        "ID": 154,
        "AZIMUTH": 339.74,
        "X": 32.51,
        "Y": 13.24
      },
      {
        "ID": 159,
        "AZIMUTH": 857.09,
        "X": 2.7,
        "Y": -18.65
      },
      {
        "ID": 160,
        "AZIMUTH": 914.83,
        "X": -1.08,
        "Y": -16.11
      },
      {
        "ID": 164,
        "AZIMUTH": 938.14,
        "X": -5.76,
        "Y": -43.21
      }
    ],
    "104": [
      {
        "ID": 5,
        "AZIMUTH": 1084.98,
        "X": -14.64,
        "Y": -22.65
      },
      {
        "ID": 13,
        "AZIMUTH": 46.36,
        "X": 5.19,
        "Y": 31.5
      },
      {
        "ID": 14,
        "AZIMUTH": 210.97,
        "X": 2.09,
        "Y": 29.24
      },
      {
        "ID": 19,
        "AZIMUTH": 1073.7,
        "X": -4.54,
        "Y": -6.42
      },
      {
        "ID": 23,
        "AZIMUTH": 1186.0,
        "X": -34.87,
        "Y": -22.72
      },
      {
        "ID": 69,
        "AZIMUTH": 102.68,
        "X": 8.51,
        "Y": 22.09
      },
      {
        "ID": 86,
        "AZIMUTH": 81.55,
        "X": 5.65,
        "Y": 18.5
      },
      {
        "ID": 96,
        "AZIMUTH": 1240.74,
        "X": -1.59,
        "Y": 44.47
      },
      {
        "ID": 105,
        "AZIMUTH": 121.56,
        "X": 12.64,
        "Y": 27.79
      },
      {
        "ID": 106,
        "AZIMUTH": 944.15,
        "X": 0.24,
        "Y": 38.25
      },
      {
        "ID": 111,
        "AZIMUTH": 140.3,
        "X": 6.84,
        "Y": 12.51
      },
      {
        "ID": 113,
        "AZIMUTH": 137.07,
        "X": 11.29,
        "Y": 21.52
      },
      {
        "ID": 115,
        "AZIMUTH": 169.16,
        "X": 9.99,
        "Y": 15.14
      },
      {
        "ID": 120,
        "AZIMUTH": 201.5,
        "X": 15.21,
        "Y": 18.18
      },
      {
        "ID": 137,
        "AZIMUTH": 210.36,
        "X": 4.6,
        "Y": 5.18
      },
      {
        "ID": 140,
        "AZIMUTH": 393.49,
        "X": 39.84,
        "Y": 8.14
      },
      {
        "ID": 144,
        "AZIMUTH": 425.49,
        "X": 50.7,
        "Y": 4.93
      },
      {
        "ID": 145,
        "AZIMUTH": 441.55,
        "X": 41.3,
        "Y": 1.07
      },
      {
        "ID": 146,
        "AZIMUTH": 238.46,
        "X": 21.73,
        "Y": 19.73
      },
      {
        "ID": 148,
        "AZIMUTH": 414.42,
        "X": 22.54,
        "Y": 2.81
      },
      {
        "ID": 154,
        "AZIMUTH": 339.13,
        "X": 32.33,
        "Y": 13.2
      },
      {
        "ID": 159,
        "AZIMUTH": 856.88,
        "X": 2.71,
        "Y": -18.63
      },
      {
        "ID": 160,
        "AZIMUTH": 914.68,
        "X": -1.06,
        "Y": -16.08
      },
      {
        "ID": 164,
        "AZIMUTH": 937.98,
        "X": -5.75,
        "Y": -43.27
      },
      {
        "ID": 167,
        "AZIMUTH": 163.8,
        "X": 16.52,
        "Y": 27.78
      }
    ],
    "105": [
      {
        "ID": 5,
        "AZIMUTH": 1084.21,
        "X": -14.56,
        "Y": -22.65
      },
      {
        "ID": 13,
        "AZIMUTH": 46.14,
        "X": 5.18,
        "Y": 31.5
      },
      {
        "ID": 14,
        "AZIMUTH": 201.93,
        "X": 2.11,
        "Y": 29.24
      },
      {
        "ID": 19,
        "AZIMUTH": 1083.22,
        "X": -5.07,
        "Y": -6.69
      },
      {
        "ID": 23,
        "AZIMUTH": 1186.94,
        "X": -35.61,
        "Y": -23.15
      },
      {
        "ID": 69,
        "AZIMUTH": 102.77,
        "X": 8.5,
        "Y": 22.06
      },
      {
        "ID": 86,
        "AZIMUTH": 81.55,
        "X": 5.65,
        "Y": 18.49
      },
      {
        "ID": 96,
        "AZIMUTH": 1136.22,
        "X": -1.74,
        "Y": 44.87
      },
      {
        "ID": 105,
        "AZIMUTH": 120.77,
        "X": 12.63,
        "Y": 27.79
      },
      {
        "ID": 106,
        "AZIMUTH": 936.91,
        "X": 0.21,
        "Y": 38.26
      },
      {
        "ID": 111,
        "AZIMUTH": 143.24,
        "X": 6.86,
        "Y": 12.32
      },
      {
        "ID": 113,
        "AZIMUTH": 137.53,
        "X": 11.27,
        "Y": 21.4
      },
      {
        "ID": 115,
        "AZIMUTH": 172.27,
        "X": 10.03,
        "Y": 14.88
      },
      {
        "ID": 120,
        "AZIMUTH": 202.79,
        "X": 15.24,
        "Y": 18.12
      },
      {
        "ID": 137,
        "AZIMUTH": 222.99,
        "X": 4.61,
        "Y": 4.78
      },
      {
        "ID": 140,
        "AZIMUTH": 391.29,
        "X": 39.7,
        "Y": 8.24
      },
      {
        "ID": 144,
        "AZIMUTH": 424.81,
        "X": 50.66,
        "Y": 5.0
      },
      {
        "ID": 145,
        "AZIMUTH": 441.27,
        "X": 41.27,
        "Y": 1.1
      },
      {
        "ID": 146,
        "AZIMUTH": 230.51,
        "X": 21.55,
        "Y": 20.5
      },
      {
        "ID": 148,
        "AZIMUTH": 400.79,
        "X": 22.29,
        "Y": 3.82
      },
      {
        "ID": 154,
        "AZIMUTH": 338.52,
        "X": 32.24,
        "Y": 13.22
      },
      {
        "ID": 159,
        "AZIMUTH": 856.99,
        "X": 2.71,
        "Y": -18.64
      },
      {
        "ID": 160,
        "AZIMUTH": 914.06,
        "X": -1.03,
        "Y": -16.09
      },
      {
        "ID": 164,
        "AZIMUTH": 938.21,
        "X": -5.82,
        "Y": -43.21
      },
      {
        "ID": 167,
        "AZIMUTH": 149.24,
        "X": 16.12,
        "Y": 29.09
      },
      {
        "ID": 168,
        "AZIMUTH": 86.87,
        "X": 14.4,
        "Y": 47.2
      },
      {
        "ID": 169,
        "AZIMUTH": 87.62,
        "X": 4.08,
        "Y": 74.83
      }
    ],
    "106": [
      {
        "ID": 5,
        "AZIMUTH": 1085.22,
        "X": -14.65,
        "Y": -22.64
      },
      {
        "ID": 13,
        "AZIMUTH": 46.03,
        "X": 5.18,
        "Y": 31.53
      },
      {
        "ID": 14,
        "AZIMUTH": 209.16,
        "X": 2.09,
        "Y": 29.26
      },
      {
        "ID": 19,
        "AZIMUTH": 1092.23,
        "X": -5.61,
        "Y": -6.94
      },
      {
        "ID": 23,
        "AZIMUTH": 1187.37,
        "X": -36.41,
        "Y": -23.59
      },
      {
        "ID": 69,
        "AZIMUTH": 102.9,
        "X": 8.51,
        "Y": 22.06
      },
      {
        "ID": 86,
        "AZIMUTH": 82.01,
        "X": 5.66,
        "Y": 18.48
      },
      {
        "ID": 96,
        "AZIMUTH": 1060.96,
        "X": -1.67,
        "Y": 44.87
      },
      {
        "ID": 105,
        "AZIMUTH": 122.05,
        "X": 12.58,
        "Y": 27.95
      },
      {
        "ID": 106,
        "AZIMUTH": 944.77,
        "X": 0.2,
        "Y": 38.25
      },
      {
        "ID": 111,
        "AZIMUTH": 147.02,
        "X": 6.95,
        "Y": 12.07
      },
      {
        "ID": 113,
        "AZIMUTH": 137.46,
        "X": 11.27,
        "Y": 21.33
      },
      {
        "ID": 115,
        "AZIMUTH": 174.79,
        "X": 10.08,
        "Y": 14.55
      },
      {
        "ID": 120,
        "AZIMUTH": 203.0,
        "X": 15.28,
        "Y": 18.09
      },
      {
        "ID": 137,
        "AZIMUTH": 241.34,
        "X": 4.62,
        "Y": 4.26
      },
      {
        "ID": 140,
        "AZIMUTH": 390.23,
        "X": 39.8,
        "Y": 8.25
      },
      {
        "ID": 144,
        "AZIMUTH": 425.09,
        "X": 50.65,
        "Y": 4.9
      },
      {
        "ID": 145,
        "AZIMUTH": 441.43,
        "X": 41.32,
        "Y": 1.12
      },
      {
        "ID": 146,
        "AZIMUTH": 222.07,
        "X": 21.39,
        "Y": 21.39
      },
      {
        "ID": 148,
        "AZIMUTH": 388.1,
        "X": 22.03,
        "Y": 4.82
      },
      {
        "ID": 154,
        "AZIMUTH": 337.89,
        "X": 32.16,
        "Y": 13.36
      },
      {
        "ID": 159,
        "AZIMUTH": 856.97,
        "X": 2.71,
        "Y": -18.64
      },
      {
        "ID": 160,
        "AZIMUTH": 914.08,
        "X": -1.02,
        "Y": -16.1
      },
      {
        "ID": 164,
        "AZIMUTH": 938.14,
        "X": -5.81,
        "Y": -43.21
      },
      {
        "ID": 167,
        "AZIMUTH": 139.37,
        "X": 15.93,
        "Y": 29.9
      },
      {
        "ID": 168,
        "AZIMUTH": 82.14,
        "X": 14.0,
        "Y": 48.5
      },
      {
        "ID": 169,
        "AZIMUTH": -252.33,
        "X": 3.95,
        "Y": 75.97
      },
      {
        "ID": 172,
        "AZIMUTH": 1019.87,
        "X": -8.94,
        "Y": -19.64
      },
      {
        "ID": 173,
        "AZIMUTH": 126.52,
        "X": 13.43,
        "Y": 29.27
      }
    ],
    "107": [
      {
        "ID": 5,
        "AZIMUTH": 1066.25,
        "X": -13.96,
        "Y": -22.65
      },
      {
        "ID": 13,
        "AZIMUTH": 46.46,
        "X": 5.19,
        "Y": 31.49
      },
      {
        "ID": 14,
        "AZIMUTH": 189.02,
        "X": 2.1,
        "Y": 29.25
      },
      {
        "ID": 19,
        "AZIMUTH": 1100.42,
        "X": -6.17,
        "Y": -7.2
      },
      {
        "ID": 23,
        "AZIMUTH": 1189.05,
        "X": -37.19,
        "Y": -24.0
      },
      {
        "ID": 69,
        "AZIMUTH": 103.07,
        "X": 8.5,
        "Y": 22.01
      },
      {
        "ID": 86,
        "AZIMUTH": 81.58,
        "X": 5.66,
        "Y": 18.5
      },
      {
        "ID": 96,
        "AZIMUTH": 1049.93,
        "X": -1.76,
        "Y": 45.04
      },
      {
        "ID": 105,
        "AZIMUTH": 122.37,
        "X": 12.64,
        "Y": 27.81
      },
      {
        "ID": 106,
        "AZIMUTH": 945.27,
        "X": 0.25,
        "Y": 38.35
      },
      {
        "ID": 111,
        "AZIMUTH": 150.76,
        "X": 7.02,
        "Y": 11.88
      },
      {
        "ID": 113,
        "AZIMUTH": 137.81,
        "X": 11.32,
        "Y": 21.27
      },
      {
        "ID": 115,
        "AZIMUTH": 176.01,
        "X": 10.14,
        "Y": 14.37
      },
      {
        "ID": 120,
        "AZIMUTH": 203.73,
        "X": 15.3,
        "Y": 18.04
      },
      {
        "ID": 137,
        "AZIMUTH": 260.42,
        "X": 4.58,
        "Y": 3.72
      },
      {
        "ID": 140,
        "AZIMUTH": 391.85,
        "X": 39.79,
        "Y": 8.16
      },
      {
        "ID": 144,
        "AZIMUTH": 425.8,
        "X": 50.64,
        "Y": 4.89
      },
      {
        "ID": 145,
        "AZIMUTH": 441.43,
        "X": 41.32,
        "Y": 1.1
      },
      {
        "ID": 146,
        "AZIMUTH": 214.48,
        "X": 21.28,
        "Y": 22.43
      },
      {
        "ID": 148,
        "AZIMUTH": 374.82,
        "X": 21.78,
        "Y": 5.86
      },
      {
        "ID": 154,
        "AZIMUTH": 337.12,
        "X": 31.98,
        "Y": 13.45
      },
      {
        "ID": 159,
        "AZIMUTH": 857.08,
        "X": 2.71,
        "Y": -18.63
      },
      {
        "ID": 160,
        "AZIMUTH": 914.02,
        "X": -1.04,
        "Y": -16.11
      },
      {
        "ID": 164,
        "AZIMUTH": 937.64,
        "X": -5.75,
        "Y": -43.27
      },
      {
        "ID": 167,
        "AZIMUTH": 131.51,
        "X": 15.86,
        "Y": 30.89
      },
      {
        "ID": 168,
        "AZIMUTH": 77.5,
        "X": 13.78,
        "Y": 49.51
      },
      {
        "ID": 172,
        "AZIMUTH": 1024.13,
        "X": -9.36,
        "Y": -19.78
      },
      {
        "ID": 173,
        "AZIMUTH": 127.1,
        "X": 13.43,
        "Y": 29.25
      }
    ],
    "108": [
      {
        "ID": 5,
        "AZIMUTH": 1060.64,
        "X": -13.9,
        "Y": -22.43
      },
      {
        "ID": 13,
        "AZIMUTH": 47.09,
        "X": 5.19,
        "Y": 31.44
      },
      {
        "ID": 14,
        "AZIMUTH": 195.85,
        "X": 2.1,
        "Y": 29.26
      },
      {
        "ID": 19,
        "AZIMUTH": 1107.65,
        "X": -6.75,
        "Y": -7.48
      },
      {
        "ID": 23,
        "AZIMUTH": 1188.3,
        "X": -37.95,
        "Y": -24.48
      },
      {
        "ID": 69,
        "AZIMUTH": 103.6,
        "X": 8.51,
        "Y": 21.97
      },
      {
        "ID": 86,
        "AZIMUTH": 81.6,
        "X": 5.65,
        "Y": 18.49
      },
      {
        "ID": 96,
        "AZIMUTH": 1040.6,
        "X": -1.74,
        "Y": 44.95
      },
      {
        "ID": 105,
        "AZIMUTH": 122.72,
        "X": 12.64,
        "Y": 27.77
      },
      {
        "ID": 106,
        "AZIMUTH": 921.13,
        "X": 0.27,
        "Y": 38.17
      },
      {
        "ID": 111,
        "AZIMUTH": 155.24,
        "X": 7.11,
        "Y": 11.68
      },
      {
        "ID": 113,
        "AZIMUTH": 138.33,
        "X": 11.32,
        "Y": 21.21
      },
      {
        "ID": 115,
        "AZIMUTH": 177.62,
        "X": 10.15,
        "Y": 14.19
      },
      {
        "ID": 120,
        "AZIMUTH": 204.01,
        "X": 15.35,
        "Y": 18.03
      },
      {
        "ID": 137,
        "AZIMUTH": 278.44,
        "X": 4.54,
        "Y": 3.24
      },
      {
        "ID": 140,
        "AZIMUTH": 392.61,
        "X": 39.8,
        "Y": 8.19
      },
      {
        "ID": 144,
        "AZIMUTH": 424.87,
        "X": 50.69,
        "Y": 4.94
      },
      {
        "ID": 145,
        "AZIMUTH": 441.32,
        "X": 41.35,
        "Y": 1.13
      },
      {
        "ID": 146,
        "AZIMUTH": 203.57,
        "X": 21.33,
        "Y": 23.56
      },
      {
        "ID": 148,
        "AZIMUTH": 361.49,
        "X": 21.51,
        "Y": 6.91
      },
      {
        "ID": 154,
        "AZIMUTH": 336.16,
        "X": 31.76,
        "Y": 13.49
      },
      {
        "ID": 159,
        "AZIMUTH": 857.02,
        "X": 2.7,
        "Y": -18.64
      },
      {
        "ID": 160,
        "AZIMUTH": 914.11,
        "X": -1.02,
        "Y": -16.07
      },
      {
        "ID": 164,
        "AZIMUTH": 937.48,
        "X": -5.75,
        "Y": -43.24
      },
      {
        "ID": 167,
        "AZIMUTH": 122.4,
        "X": 15.7,
        "Y": 31.88
      },
      {
        "ID": 168,
        "AZIMUTH": 75.68,
        "X": 13.83,
        "Y": 50.29
      },
      {
        "ID": 172,
        "AZIMUTH": 1024.35,
        "X": -9.43,
        "Y": -19.82
      },
      {
        "ID": 176,
        "AZIMUTH": 33.55,
        "X": 8.38,
        "Y": 71.27
      }
    ],
    "109": [
      {
        "ID": 5,
        "AZIMUTH": 1062.73,
        "X": -14.31,
        "Y": -22.4
      },
      {
        "ID": 13,
        "AZIMUTH": 46.28,
        "X": 5.17,
        "Y": 31.53
      },
      {
        "ID": 14,
        "AZIMUTH": 205.55,
        "X": 2.1,
        "Y": 29.28
      },
      {
        "ID": 19,
        "AZIMUTH": 1113.85,
        "X": -7.31,
        "Y": -7.76
      },
      {
        "ID": 23,
        "AZIMUTH": 1191.71,
        "X": -38.74,
        "Y": -24.91
      },
      {
        "ID": 69,
        "AZIMUTH": 103.3,
        "X": 8.5,
        "Y": 21.95
      },
      {
        "ID": 86,
        "AZIMUTH": 81.52,
        "X": 5.65,
        "Y": 18.49
      },
      {
        "ID": 96,
        "AZIMUTH": 1080.47,
        "X": -1.77,
        "Y": 45.04
      },
      {
        "ID": 105,
        "AZIMUTH": 121.78,
        "X": 12.62,
        "Y": 27.93
      },
      {
        "ID": 106,
        "AZIMUTH": 929.23,
        "X": 0.27,
        "Y": 38.07
      },
      {
        "ID": 111,
        "AZIMUTH": 159.54,
        "X": 7.2,
        "Y": 11.49
      },
      {
        "ID": 113,
        "AZIMUTH": 139.79,
        "X": 11.36,
        "Y": 21.08
      },
      {
        "ID": 115,
        "AZIMUTH": 181.66,
        "X": 10.2,
        "Y": 13.91
      },
      {
        "ID": 120,
        "AZIMUTH": 204.95,
        "X": 15.37,
        "Y": 18.03
      },
      {
        "ID": 137,
        "AZIMUTH": 296.56,
        "X": 4.53,
        "Y": 2.81
      },
      {
        "ID": 140,
        "AZIMUTH": 391.6,
        "X": 39.71,
        "Y": 8.25
      },
      {
        "ID": 144,
        "AZIMUTH": 424.08,
        "X": 50.78,
        "Y": 5.09
      },
      {
        "ID": 145,
        "AZIMUTH": 440.72,
        "X": 41.31,
        "Y": 1.12
      },
      {
        "ID": 146,
        "AZIMUTH": 194.03,
        "X": 21.28,
        "Y": 24.62
      },
      {
        "ID": 148,
        "AZIMUTH": 348.41,
        "X": 21.26,
        "Y": 7.91
      },
      {
        "ID": 154,
        "AZIMUTH": 332.71,
        "X": 31.27,
        "Y": 13.65
      },
      {
        "ID": 159,
        "AZIMUTH": 857.14,
        "X": 2.7,
        "Y": -18.64
      },
      {
        "ID": 160,
        "AZIMUTH": 914.12,
        "X": -1.03,
        "Y": -16.08
      },
      {
        "ID": 164,
        "AZIMUTH": 937.54,
        "X": -5.77,
        "Y": -43.21
      },
      {
        "ID": 168,
        "AZIMUTH": 74.56,
        "X": 13.64,
        "Y": 51.35
      },
      {
        "ID": 172,
        "AZIMUTH": 1024.56,
        "X": -9.43,
        "Y": -19.83
      },
      {
        "ID": 176,
        "AZIMUTH": 32.75,
        "X": 8.04,
        "Y": 72.77
      }
    ],
    "110": [
      {
        "ID": 5,
        "AZIMUTH": 1066.24,
        "X": -14.89,
        "Y": -22.57
      },
      {
        "ID": 13,
        "AZIMUTH": 46.31,
        "X": 5.17,
        "Y": 31.58
      },
      {
        "ID": 14,
        "AZIMUTH": 209.31,
        "X": 2.1,
        "Y": 29.26
      },
      {
        "ID": 19,
        "AZIMUTH": 1119.93,
        "X": -7.88,
        "Y": -8.04
      },
      {
        "ID": 23,
        "AZIMUTH": 1192.36,
        "X": -39.64,
        "Y": -25.38
      },
      {
        "ID": 69,
        "AZIMUTH": 103.49,
        "X": 8.51,
        "Y": 21.88
      },
      {
        "ID": 86,
        "AZIMUTH": 81.75,
        "X": 5.66,
        "Y": 18.48
      },
      {
        "ID": 96,
        "AZIMUTH": 1046.46,
        "X": -1.72,
        "Y": 44.97
      },
      {
        "ID": 105,
        "AZIMUTH": 122.81,
        "X": 12.77,
        "Y": 28.0
      },
      {
        "ID": 106,
        "AZIMUTH": 917.75,
        "X": 0.3,
        "Y": 38.19
      },
      {
        "ID": 111,
        "AZIMUTH": 161.49,
        "X": 7.24,
        "Y": 11.4
      },
      {
        "ID": 113,
        "AZIMUTH": 142.46,
        "X": 11.47,
        "Y": 21.05
      },
      {
        "ID": 115,
        "AZIMUTH": 185.35,
        "X": 10.28,
        "Y": 13.6
      },
      {
        "ID": 120,
        "AZIMUTH": 203.04,
        "X": 15.34,
        "Y": 18.17
      },
      {
        "ID": 137,
        "AZIMUTH": 314.63,
        "X": 4.47,
        "Y": 2.39
      },
      {
        "ID": 140,
        "AZIMUTH": 393.0,
        "X": 39.68,
        "Y": 8.17
      },
      {
        "ID": 144,
        "AZIMUTH": 424.47,
        "X": 50.75,
        "Y": 4.88
      },
      {
        "ID": 145,
        "AZIMUTH": 441.56,
        "X": 41.3,
        "Y": 1.1
      },
      {
        "ID": 148,
        "AZIMUTH": 335.32,
        "X": 21.02,
        "Y": 8.91
      },
      {
        "ID": 154,
        "AZIMUTH": 337.19,
        "X": 32.0,
        "Y": 13.76
      },
      {
        "ID": 159,
        "AZIMUTH": 856.54,
        "X": 2.72,
        "Y": -18.63
      },
      {
        "ID": 160,
        "AZIMUTH": 914.47,
        "X": -1.05,
        "Y": -16.1
      },
      {
        "ID": 164,
        "AZIMUTH": 937.37,
        "X": -5.73,
        "Y": -43.27
      },
      {
        "ID": 168,
        "AZIMUTH": 72.36,
        "X": 13.58,
        "Y": 52.6
      },
      {
        "ID": 170,
        "AZIMUTH": 50.78,
        "X": 4.12,
        "Y": 21.8
      },
      {
        "ID": 172,
        "AZIMUTH": 1024.01,
        "X": -9.4,
        "Y": -19.82
      },
      {
        "ID": 176,
        "AZIMUTH": 29.07,
        "X": 7.57,
        "Y": 74.27
      }
    ],
    "111": [
      {
        "ID": 5,
        "AZIMUTH": 1068.49,
        "X": -15.17,
        "Y": -22.69
      },
      {
        "ID": 13,
        "AZIMUTH": 46.51,
        "X": 5.18,
        "Y": 31.52
      },
      {
        "ID": 14,
        "AZIMUTH": 217.27,
        "X": 2.09,
        "Y": 29.28
      },
      {
        "ID": 19,
        "AZIMUTH": 1125.24,
        "X": -8.47,
        "Y": -8.33
      },
      {
        "ID": 23,
        "AZIMUTH": 1193.56,
        "X": -40.47,
        "Y": -25.84
      },
      {
        "ID": 69,
        "AZIMUTH": 103.97,
        "X": 8.52,
        "Y": 21.77
      },
      {
        "ID": 86,
        "AZIMUTH": 81.67,
        "X": 5.66,
        "Y": 18.49
      },
      {
        "ID": 96,
        "AZIMUTH": 1087.37,
        "X": -1.59,
        "Y": 44.57
      },
      {
        "ID": 105,
        "AZIMUTH": 122.16,
        "X": 12.71,
        "Y": 27.79
      },
      {
        "ID": 106,
        "AZIMUTH": 968.46,
        "X": 0.24,
        "Y": 38.19
      },
      {
        "ID": 111,
        "AZIMUTH": 162.84,
        "X": 7.27,
        "Y": 11.33
      },
      {
        "ID": 113,
        "AZIMUTH": 142.69,
        "X": 11.46,
        "Y": 20.9
      },
      {
        "ID": 115,
        "AZIMUTH": 189.08,
        "X": 10.35,
        "Y": 13.35
      },
      {
        "ID": 120,
        "AZIMUTH": 201.2,
        "X": 15.34,
        "Y": 18.3
      },
      {
        "ID": 137,
        "AZIMUTH": 330.56,
        "X": 4.38,
        "Y": 2.03
      },
      {
        "ID": 140,
        "AZIMUTH": 393.06,
        "X": 39.7,
        "Y": 8.18
      },
      {
        "ID": 144,
        "AZIMUTH": 423.74,
        "X": 50.74,
        "Y": 4.98
      },
      {
        "ID": 145,
        "AZIMUTH": 441.77,
        "X": 41.32,
        "Y": 1.09
      },
      {
        "ID": 148,
        "AZIMUTH": 322.45,
        "X": 20.76,
        "Y": 9.95
      },
      {
        "ID": 154,
        "AZIMUTH": 336.79,
        "X": 32.04,
        "Y": 13.6
      },
      {
        "ID": 159,
        "AZIMUTH": 856.92,
        "X": 2.72,
        "Y": -18.64
      },
      {
        "ID": 160,
        "AZIMUTH": 914.21,
        "X": -1.05,
        "Y": -16.1
      },
      {
        "ID": 164,
        "AZIMUTH": 937.61,
        "X": -5.73,
        "Y": -43.28
      },
      {
        "ID": 168,
        "AZIMUTH": 70.13,
        "X": 13.46,
        "Y": 53.75
      },
      {
        "ID": 170,
        "AZIMUTH": 51.79,
        "X": 4.12,
        "Y": 21.81
      },
      {
        "ID": 172,
        "AZIMUTH": 1023.89,
        "X": -9.36,
        "Y": -19.8
      },
      {
        "ID": 176,
        "AZIMUTH": 19.66,
        "X": 7.16,
        "Y": 75.54
      },
      {
        "ID": 177,
        "AZIMUTH": 1756.56,
        "X": -11.73,
        "Y": 71.52
      }
    ],
    "112": [
      {
        "ID": 5,
        "AZIMUTH": 1068.98,
        "X": -15.21,
        "Y": -22.7
      },
      {
        "ID": 13,
        "AZIMUTH": 45.58,
        "X": 5.18,
        "Y": 31.57
      },
      {
        "ID": 14,
        "AZIMUTH": 200.28,
        "X": 2.11,
        "Y": 29.29
      },
      {
        "ID": 19,
        "AZIMUTH": 1130.58,
        "X": -9.11,
        "Y": -8.61
      },
      {
        "ID": 69,
        "AZIMUTH": 104.92,
        "X": 8.55,
        "Y": 21.61
      },
      {
        "ID": 86,
        "AZIMUTH": 82.09,
        "X": 5.67,
        "Y": 18.47
      },
      {
        "ID": 96,
        "AZIMUTH": 1043.03,
        "X": -1.57,
        "Y": 44.53
      },
      {
        "ID": 105,
        "AZIMUTH": 122.91,
        "X": 12.7,
        "Y": 27.74
      },
      {
        "ID": 106,
        "AZIMUTH": 968.91,
        "X": 0.24,
        "Y": 38.14
      },
      {
        "ID": 111,
        "AZIMUTH": 164.05,
        "X": 7.29,
        "Y": 11.27
      },
      {
        "ID": 113,
        "AZIMUTH": 143.26,
        "X": 11.48,
        "Y": 20.86
      },
      {
        "ID": 115,
        "AZIMUTH": 192.56,
        "X": 10.41,
        "Y": 13.09
      },
      {
        "ID": 120,
        "AZIMUTH": 199.4,
        "X": 15.33,
        "Y": 18.46
      },
      {
        "ID": 137,
        "AZIMUTH": 349.14,
        "X": 4.26,
        "Y": 1.65
      },
      {
        "ID": 140,
        "AZIMUTH": 391.37,
        "X": 39.67,
        "Y": 8.23
      },
      {
        "ID": 144,
        "AZIMUTH": 423.45,
        "X": 50.81,
        "Y": 5.09
      },
      {
        "ID": 145,
        "AZIMUTH": 441.57,
        "X": 41.28,
        "Y": 1.1
      },
      {
        "ID": 148,
        "AZIMUTH": 309.58,
        "X": 20.51,
        "Y": 10.98
      },
      {
        "ID": 154,
        "AZIMUTH": 334.24,
        "X": 31.56,
        "Y": 13.55
      },
      {
        "ID": 159,
        "AZIMUTH": 857.05,
        "X": 2.71,
        "Y": -18.64
      },
      {
        "ID": 160,
        "AZIMUTH": 914.0,
        "X": -1.04,
        "Y": -16.09
      },
      {
        "ID": 164,
        "AZIMUTH": 934.87,
        "X": -5.29,
        "Y": -43.49
      },
      {
        "ID": 170,
        "AZIMUTH": 52.32,
        "X": 4.12,
        "Y": 21.81
      },
      {
        "ID": 172,
        "AZIMUTH": 1023.84,
        "X": -9.36,
        "Y": -19.83
      },
      {
        "ID": 176,
        "AZIMUTH": 17.37,
        "X": 6.78,
        "Y": 76.91
      },
      {
        "ID": 177,
        "AZIMUTH": 1759.28,
        "X": -11.4,
        "Y": 70.23
      }
    ],
    "113": [
      {
        "ID": 5,
        "AZIMUTH": 1069.12,
        "X": -15.19,
        "Y": -22.7
      },
      {
        "ID": 13,
        "AZIMUTH": 46.54,
        "X": 5.19,
        "Y": 31.52
      },
      {
        "ID": 14,
        "AZIMUTH": 217.99,
        "X": 2.1,
        "Y": 29.32
      },
      {
        "ID": 19,
        "AZIMUTH": 1135.12,
        "X": -9.7,
        "Y": -8.89
      },
      {
        "ID": 69,
        "AZIMUTH": 105.3,
        "X": 8.58,
        "Y": 21.48
      },
      {
        "ID": 86,
        "AZIMUTH": 82.19,
        "X": 5.67,
        "Y": 18.43
      },
      {
        "ID": 96,
        "AZIMUTH": 1014.2,
        "X": -1.77,
        "Y": 44.95
      },
      {
        "ID": 105,
        "AZIMUTH": 123.42,
        "X": 12.71,
        "Y": 27.71
      },
      {
        "ID": 106,
        "AZIMUTH": 939.57,
        "X": 0.29,
        "Y": 38.16
      },
      {
        "ID": 111,
        "AZIMUTH": 164.46,
        "X": 7.29,
        "Y": 11.21
      },
      {
        "ID": 113,
        "AZIMUTH": 144.96,
        "X": 11.54,
        "Y": 20.82
      },
      {
        "ID": 115,
        "AZIMUTH": 196.51,
        "X": 10.49,
        "Y": 12.81
      },
      {
        "ID": 120,
        "AZIMUTH": 197.59,
        "X": 15.31,
        "Y": 18.61
      },
      {
        "ID": 137,
        "AZIMUTH": 368.65,
        "X": 4.12,
        "Y": 1.28
      },
      {
        "ID": 140,
        "AZIMUTH": 391.96,
        "X": 39.74,
        "Y": 8.27
      },
      {
        "ID": 144,
        "AZIMUTH": 424.34,
        "X": 50.72,
        "Y": 4.96
      },
      {
        "ID": 145,
        "AZIMUTH": 440.91,
        "X": 41.37,
        "Y": 1.16
      },
      {
        "ID": 148,
        "AZIMUTH": 296.44,
        "X": 20.23,
        "Y": 12.03
      },
      {
        "ID": 154,
        "AZIMUTH": 328.85,
        "X": 30.72,
        "Y": 13.72
      },
      {
        "ID": 159,
        "AZIMUTH": 856.91,
        "X": 2.71,
        "Y": -18.64
      },
      {
        "ID": 160,
        "AZIMUTH": 914.07,
        "X": -1.04,
        "Y": -16.08
      },
      {
        "ID": 164,
        "AZIMUTH": 936.64,
        "X": -5.64,
        "Y": -43.29
      },
      {
        "ID": 172,
        "AZIMUTH": 1024.03,
        "X": -9.37,
        "Y": -19.82
      },
      {
        "ID": 176,
        "AZIMUTH": 13.34,
        "X": 6.4,
        "Y": 78.26
      },
      {
        "ID": 177,
        "AZIMUTH": 1763.3,
        "X": -11.05,
        "Y": 68.95
      }
    ],
    "114": [
      {
        "ID": 5,
        "AZIMUTH": 1068.73,
        "X": -15.17,
        "Y": -22.7
      },
      {
        "ID": 13,
        "AZIMUTH": 46.64,
        "X": 5.19,
        "Y": 31.5
      },
      {
        "ID": 14,
        "AZIMUTH": 218.35,
        "X": 2.1,
        "Y": 29.27
      },
      {
        "ID": 19,
        "AZIMUTH": 1140.36,
        "X": -10.38,
        "Y": -9.19
      },
      {
        "ID": 69,
        "AZIMUTH": 105.69,
        "X": 8.58,
        "Y": 21.34
      },
      {
        "ID": 86,
        "AZIMUTH": 82.66,
        "X": 5.67,
        "Y": 18.4
      },
      {
        "ID": 96,
        "AZIMUTH": 1065.03,
        "X": -1.68,
        "Y": 45.01
      },
      {
        "ID": 105,
        "AZIMUTH": 123.64,
        "X": 12.72,
        "Y": 27.69
      },
      {
        "ID": 106,
        "AZIMUTH": 959.54,
        "X": 0.28,
        "Y": 38.05
      },
      {
        "ID": 111,
        "AZIMUTH": 165.59,
        "X": 7.32,
        "Y": 11.13
      },
      {
        "ID": 113,
        "AZIMUTH": 146.34,
        "X": 11.59,
        "Y": 20.71
      },
      {
        "ID": 115,
        "AZIMUTH": 199.9,
        "X": 10.54,
        "Y": 12.52
      },
      {
        "ID": 120,
        "AZIMUTH": 194.28,
        "X": 15.2,
        "Y": 18.96
      },
      {
        "ID": 137,
        "AZIMUTH": 384.61,
        "X": 4.02,
        "Y": 1.01
      },
      {
        "ID": 140,
        "AZIMUTH": 392.47,
        "X": 39.83,
        "Y": 8.24
      },
      {
        "ID": 144,
        "AZIMUTH": 425.07,
        "X": 50.65,
        "Y": 4.89
      },
      {
        "ID": 145,
        "AZIMUTH": 441.02,
        "X": 41.35,
        "Y": 1.15
      },
      {
        "ID": 148,
        "AZIMUTH": 284.26,
        "X": 19.96,
        "Y": 13.03
      },
      {
        "ID": 154,
        "AZIMUTH": 324.08,
        "X": 30.03,
        "Y": 14.01
      },
      {
        "ID": 159,
        "AZIMUTH": 856.83,
        "X": 2.71,
        "Y": -18.64
      },
      {
        "ID": 160,
        "AZIMUTH": 914.05,
        "X": -1.03,
        "Y": -16.1
      },
      {
        "ID": 164,
        "AZIMUTH": 937.34,
        "X": -5.74,
        "Y": -43.22
      },
      {
        "ID": 172,
        "AZIMUTH": 1023.6,
        "X": -9.35,
        "Y": -19.81
      },
      {
        "ID": 177,
        "AZIMUTH": 1763.83,
        "X": -10.53,
        "Y": 67.84
      },
      {
        "ID": 180,
        "AZIMUTH": 90.36,
        "X": 12.94,
        "Y": 40.61
      }
    ],
    "115": [
      {
        "ID": 5,
        "AZIMUTH": 1068.56,
        "X": -15.15,
        "Y": -22.69
      },
      {
        "ID": 13,
        "AZIMUTH": 46.59,
        "X": 5.19,
        "Y": 31.51
      },
      {
        "ID": 14,
        "AZIMUTH": 214.78,
        "X": 2.1,
        "Y": 29.24
      },
      {
        "ID": 19,
        "AZIMUTH": 1144.49,
        "X": -11.0,
        "Y": -9.48
      },
      {
        "ID": 69,
        "AZIMUTH": 106.08,
        "X": 8.6,
        "Y": 21.23
      },
      {
        "ID": 86,
        "AZIMUTH": 83.05,
        "X": 5.69,
        "Y": 18.36
      },
      {
        "ID": 96,
        "AZIMUTH": 1043.89,
        "X": -1.68,
        "Y": 44.96
      },
      {
        "ID": 105,
        "AZIMUTH": 124.15,
        "X": 12.76,
        "Y": 27.68
      },
      {
        "ID": 106,
        "AZIMUTH": 924.94,
        "X": 0.29,
        "Y": 37.93
      },
      {
        "ID": 111,
        "AZIMUTH": 167.51,
        "X": 7.35,
        "Y": 11.03
      },
      {
        "ID": 113,
        "AZIMUTH": 146.66,
        "X": 11.61,
        "Y": 20.62
      },
      {
        "ID": 115,
        "AZIMUTH": 203.95,
        "X": 10.63,
        "Y": 12.25
      },
      {
        "ID": 120,
        "AZIMUTH": 191.05,
        "X": 15.07,
        "Y": 19.32
      },
      {
        "ID": 137,
        "AZIMUTH": 401.8,
        "X": 3.92,
        "Y": 0.74
      },
      {
        "ID": 140,
        "AZIMUTH": 393.43,
        "X": 39.73,
        "Y": 8.18
      },
      {
        "ID": 144,
        "AZIMUTH": 424.65,
        "X": 50.71,
        "Y": 4.86
      },
      {
        "ID": 145,
        "AZIMUTH": 441.68,
        "X": 41.29,
        "Y": 1.09
      },
      {
        "ID": 148,
        "AZIMUTH": 271.86,
        "X": 19.68,
        "Y": 14.08
      },
      {
        "ID": 154,
        "AZIMUTH": 321.02,
        "X": 29.66,
        "Y": 14.22
      },
      {
        "ID": 159,
        "AZIMUTH": 856.59,
        "X": 2.72,
        "Y": -18.63
      },
      {
        "ID": 160,
        "AZIMUTH": 914.57,
        "X": -1.05,
        "Y": -16.11
      },
      {
        "ID": 164,
        "AZIMUTH": 936.54,
        "X": -5.7,
        "Y": -43.3
      },
      {
        "ID": 172,
        "AZIMUTH": 1023.51,
        "X": -9.36,
        "Y": -19.81
      },
      {
        "ID": 177,
        "AZIMUTH": 1765.26,
        "X": -10.21,
        "Y": 66.63
      },
      {
        "ID": 180,
        "AZIMUTH": 87.65,
        "X": 12.57,
        "Y": 41.85
      },
      {
        "ID": 182,
        "AZIMUTH": 149.82,
        "X": 18.59,
        "Y": 32.98
      },
      {
        "ID": 183,
        "AZIMUTH": 1101.01,
        "X": -22.13,
        "Y": -26.61
      }
    ],
    "116": [
      {
        "ID": 5,
        "AZIMUTH": 1068.82,
        "X": -15.15,
        "Y": -22.69
      },
      {
        "ID": 13,
        "AZIMUTH": 46.36,
        "X": 5.19,
        "Y": 31.46
      },
      {
        "ID": 14,
        "AZIMUTH": 205.49,
        "X": 2.12,
        "Y": 29.2
      },
      {
        "ID": 19,
        "AZIMUTH": 1147.58,
        "X": -11.63,
        "Y": -9.79
      },
      {
        "ID": 69,
        "AZIMUTH": 106.8,
        "X": 8.62,
        "Y": 21.04
      },
      {
        "ID": 86,
        "AZIMUTH": 83.02,
        "X": 5.69,
        "Y": 18.36
      },
      {
        "ID": 96,
        "AZIMUTH": 1161.61,
        "X": -1.76,
        "Y": 44.95
      },
      {
        "ID": 105,
        "AZIMUTH": 124.59,
        "X": 12.8,
        "Y": 27.66
      },
      {
        "ID": 106,
        "AZIMUTH": 941.62,
        "X": 0.23,
        "Y": 38.01
      },
      {
        "ID": 111,
        "AZIMUTH": 170.94,
        "X": 7.4,
        "Y": 10.85
      },
      {
        "ID": 113,
        "AZIMUTH": 147.33,
        "X": 11.6,
        "Y": 20.45
      },
      {
        "ID": 115,
        "AZIMUTH": 208.92,
        "X": 10.72,
        "Y": 11.94
      },
      {
        "ID": 120,
        "AZIMUTH": 184.98,
        "X": 14.81,
        "Y": 19.77
      },
      {
        "ID": 137,
        "AZIMUTH": 422.13,
        "X": 3.81,
        "Y": 0.44
      },
      {
        "ID": 140,
        "AZIMUTH": 393.35,
        "X": 39.7,
        "Y": 8.18
      },
      {
        "ID": 144,
        "AZIMUTH": 423.3,
        "X": 50.74,
        "Y": 4.99
      },
      {
        "ID": 145,
        "AZIMUTH": 441.63,
        "X": 41.32,
        "Y": 1.09
      },
      {
        "ID": 148,
        "AZIMUTH": 260.84,
        "X": 19.42,
        "Y": 15.08
      },
      {
        "ID": 154,
        "AZIMUTH": 318.36,
        "X": 29.33,
        "Y": 14.38
      },
      {
        "ID": 159,
        "AZIMUTH": 856.86,
        "X": 2.72,
        "Y": -18.64
      },
      {
        "ID": 160,
        "AZIMUTH": 914.03,
        "X": -1.03,
        "Y": -16.09
      },
      {
        "ID": 164,
        "AZIMUTH": 937.36,
        "X": -5.74,
        "Y": -43.29
      },
      {
        "ID": 172,
        "AZIMUTH": 1023.75,
        "X": -9.35,
        "Y": -19.83
      },
      {
        "ID": 177,
        "AZIMUTH": 1765.34,
        "X": -10.02,
        "Y": 65.4
      },
      {
        "ID": 180,
        "AZIMUTH": 84.55,
        "X": 12.3,
        "Y": 43.03
      },
      {
        "ID": 182,
        "AZIMUTH": 142.46,
        "X": 18.2,
        "Y": 34.14
      },
      {
        "ID": 183,
        "AZIMUTH": 1099.75,
        "X": -22.08,
        "Y": -26.64
      }
    ],
    "117": [
      {
        "ID": 5,
        "AZIMUTH": 1068.86,
        "X": -15.17,
        "Y": -22.7
      },
      {
        "ID": 13,
        "AZIMUTH": 46.51,
        "X": 5.2,
        "Y": 31.44
      },
      {
        "ID": 14,
        "AZIMUTH": 194.92,
        "X": 2.12,
        "Y": 29.2
      },
      {
        "ID": 19,
        "AZIMUTH": 1151.08,
        "X": -12.28,
        "Y": -10.1
      },
      {
        "ID": 69,
        "AZIMUTH": 108.21,
        "X": 8.64,
        "Y": 20.89
      },
      {
        "ID": 86,
        "AZIMUTH": 83.0,
        "X": 5.67,
        "Y": 18.32
      },
      {
        "ID": 96,
        "AZIMUTH": 1056.12,
        "X": -1.64,
        "Y": 44.93
      },
      {
        "ID": 105,
        "AZIMUTH": 126.09,
        "X": 12.97,
        "Y": 27.96
      },
      {
        "ID": 106,
        "AZIMUTH": 865.4,
        "X": 0.42,
        "Y": 37.76
      },
      {
        "ID": 111,
        "AZIMUTH": 173.5,
        "X": 7.44,
        "Y": 10.66
      },
      {
        "ID": 113,
        "AZIMUTH": 149.25,
        "X": 11.66,
        "Y": 20.38
      },
      {
        "ID": 115,
        "AZIMUTH": 213.0,
        "X": 10.8,
        "Y": 11.65
      },
      {
        "ID": 120,
        "AZIMUTH": 183.03,
        "X": 14.71,
        "Y": 19.87
      },
      {
        "ID": 137,
        "AZIMUTH": 449.37,
        "X": 3.59,
        "Y": 0.04
      },
      {
        "ID": 140,
        "AZIMUTH": 393.54,
        "X": 39.66,
        "Y": 8.15
      },
      {
        "ID": 144,
        "AZIMUTH": 424.91,
        "X": 50.69,
        "Y": 4.88
      },
      {
        "ID": 145,
        "AZIMUTH": 441.63,
        "X": 41.3,
        "Y": 1.09
      },
      {
        "ID": 148,
        "AZIMUTH": 250.45,
        "X": 19.19,
        "Y": 16.01
      },
      {
        "ID": 154,
        "AZIMUTH": 316.32,
        "X": 29.07,
        "Y": 14.54
      },
      {
        "ID": 159,
        "AZIMUTH": 856.89,
        "X": 2.71,
        "Y": -18.63
      },
      {
        "ID": 160,
        "AZIMUTH": 914.63,
        "X": -1.06,
        "Y": -16.11
      },
      {
        "ID": 164,
        "AZIMUTH": 936.58,
        "X": -5.73,
        "Y": -43.3
      },
      {
        "ID": 172,
        "AZIMUTH": 1023.57,
        "X": -9.36,
        "Y": -19.81
      },
      {
        "ID": 177,
        "AZIMUTH": 1764.38,
        "X": -9.74,
        "Y": 64.2
      },
      {
        "ID": 180,
        "AZIMUTH": 82.27,
        "X": 12.1,
        "Y": 44.02
      },
      {
        "ID": 182,
        "AZIMUTH": 138.53,
        "X": 17.94,
        "Y": 34.82
      },
      {
        "ID": 183,
        "AZIMUTH": 1100.13,
        "X": -22.07,
        "Y": -26.6
      },
      {
        "ID": 187,
        "AZIMUTH": 1188.76,
        "X": -44.79,
        "Y": -28.38
      }
    ],
    "118": [
      {
        "ID": 5,
        "AZIMUTH": 1068.7,
        "X": -15.15,
        "Y": -22.69
      },
      {
        "ID": 13,
        "AZIMUTH": 45.4,
        "X": 5.18,
        "Y": 31.48
      },
      {
        "ID": 14,
        "AZIMUTH": 200.0,
        "X": 2.1,
        "Y": 29.2
      },
      {
        "ID": 19,
        "AZIMUTH": 1154.13,
        "X": -12.92,
        "Y": -10.41
      },
      {
        "ID": 69,
        "AZIMUTH": 109.19,
        "X": 8.68,
        "Y": 20.71
      },
      {
        "ID": 86,
        "AZIMUTH": 83.19,
        "X": 5.68,
        "Y": 18.3
      },
      {
        "ID": 96,
        "AZIMUTH": 1100.43,
        "X": -1.5,
        "Y": 44.45
      },
      {
        "ID": 105,
        "AZIMUTH": 126.46,
        "X": 12.9,
        "Y": 27.77
      },
      {
        "ID": 106,
        "AZIMUTH": 851.28,
        "X": 0.32,
        "Y": 37.92
      },
      {
        "ID": 111,
        "AZIMUTH": 178.47,
        "X": 7.5,
        "Y": 10.4
      },
      {
        "ID": 113,
        "AZIMUTH": 150.44,
        "X": 11.67,
        "Y": 20.18
      },
      {
        "ID": 115,
        "AZIMUTH": 217.84,
        "X": 10.88,
        "Y": 11.33
      },
      {
        "ID": 120,
        "AZIMUTH": 184.11,
        "X": 14.7,
        "Y": 19.76
      },
      {
        "ID": 137,
        "AZIMUTH": 472.12,
        "X": 3.45,
        "Y": -0.25
      },
      {
        "ID": 140,
        "AZIMUTH": 393.7,
        "X": 39.75,
        "Y": 8.21
      },
      {
        "ID": 144,
        "AZIMUTH": 424.48,
        "X": 50.75,
        "Y": 5.05
      },
      {
        "ID": 145,
        "AZIMUTH": 440.75,
        "X": 41.36,
        "Y": 1.15
      },
      {
        "ID": 148,
        "AZIMUTH": 243.25,
        "X": 19.1,
        "Y": 16.71
      },
      {
        "ID": 154,
        "AZIMUTH": 312.3,
        "X": 28.68,
        "Y": 14.77
      },
      {
        "ID": 159,
        "AZIMUTH": 856.76,
        "X": 2.72,
        "Y": -18.64
      },
      {
        "ID": 160,
        "AZIMUTH": 914.11,
        "X": -1.04,
        "Y": -16.09
      },
      {
        "ID": 164,
        "AZIMUTH": 937.69,
        "X": -5.73,
        "Y": -43.26
      },
      {
        "ID": 172,
        "AZIMUTH": 1023.53,
        "X": -9.34,
        "Y": -19.81
      },
      {
        "ID": 177,
        "AZIMUTH": 1763.12,
        "X": -9.54,
        "Y": 63.06
      },
      {
        "ID": 180,
        "AZIMUTH": 81.29,
        "X": 11.97,
        "Y": 45.01
      },
      {
        "ID": 182,
        "AZIMUTH": 135.64,
        "X": 17.88,
        "Y": 35.55
      },
      {
        "ID": 183,
        "AZIMUTH": 1100.73,
        "X": -22.12,
        "Y": -26.62
      },
      {
        "ID": 187,
        "AZIMUTH": 1188.04,
        "X": -45.6,
        "Y": -28.91
      }
    ],
    "119": [
      {
        "ID": 5,
        "AZIMUTH": 1068.84,
        "X": -15.16,
        "Y": -22.69
      },
      {
        "ID": 13,
        "AZIMUTH": 46.02,
        "X": 5.2,
        "Y": 31.41
      },
      {
        "ID": 14,
        "AZIMUTH": 203.52,
        "X": 2.12,
        "Y": 29.17
      },
      {
        "ID": 19,
        "AZIMUTH": 1156.9,
        "X": -13.61,
        "Y": -10.73
      },
      {
        "ID": 69,
        "AZIMUTH": 110.24,
        "X": 8.69,
        "Y": 20.54
      },
      {
        "ID": 86,
        "AZIMUTH": 83.4,
        "X": 5.69,
        "Y": 18.25
      },
      {
        "ID": 96,
        "AZIMUTH": 1102.45,
        "X": -1.64,
        "Y": 44.81
      },
      {
        "ID": 105,
        "AZIMUTH": 128.48,
        "X": 13.17,
        "Y": 27.35
      },
      {
        "ID": 106,
        "AZIMUTH": 825.21,
        "X": 0.35,
        "Y": 37.99
      },
      {
        "ID": 111,
        "AZIMUTH": 181.9,
        "X": 7.54,
        "Y": 10.18
      },
      {
        "ID": 113,
        "AZIMUTH": 152.43,
        "X": 11.74,
        "Y": 19.99
      },
      {
        "ID": 115,
        "AZIMUTH": 223.38,
        "X": 10.99,
        "Y": 10.99
      },
      {
        "ID": 120,
        "AZIMUTH": 186.41,
        "X": 14.72,
        "Y": 19.56
      },
      {
        "ID": 137,
        "AZIMUTH": 495.45,
        "X": 3.36,
        "Y": -0.52
      },
      {
        "ID": 140,
        "AZIMUTH": 393.06,
        "X": 39.7,
        "Y": 8.19
      },
      {
        "ID": 144,
        "AZIMUTH": 423.93,
        "X": 50.76,
        "Y": 5.01
      },
      {
        "ID": 145,
        "AZIMUTH": 441.2,
        "X": 41.32,
        "Y": 1.11
      },
      {
        "ID": 148,
        "AZIMUTH": 234.38,
        "X": 19.11,
        "Y": 17.54
      },
      {
        "ID": 154,
        "AZIMUTH": 309.37,
        "X": 28.39,
        "Y": 14.97
      },
      {
        "ID": 159,
        "AZIMUTH": 856.92,
        "X": 2.72,
        "Y": -18.64
      },
      {
        "ID": 160,
        "AZIMUTH": 913.94,
        "X": -1.03,
        "Y": -16.1
      },
      {
        "ID": 164,
        "AZIMUTH": 934.28,
        "X": -5.25,
        "Y": -43.53
      },
      {
        "ID": 172,
        "AZIMUTH": 1023.73,
        "X": -9.34,
        "Y": -19.8
      },
      {
        "ID": 177,
        "AZIMUTH": 1761.68,
        "X": -9.2,
        "Y": 62.06
      },
      {
        "ID": 180,
        "AZIMUTH": 82.68,
        "X": 11.86,
        "Y": 46.11
      },
      {
        "ID": 182,
        "AZIMUTH": 131.43,
        "X": 17.7,
        "Y": 36.41
      },
      {
        "ID": 183,
        "AZIMUTH": 1099.28,
        "X": -22.05,
        "Y": -26.61
      },
      {
        "ID": 187,
        "AZIMUTH": 1177.29,
        "X": -46.09,
        "Y": -29.24
      },
      {
        "ID": 190,
        "AZIMUTH": 1121.15,
        "X": -31.06,
        "Y": -32.38
      }
    ],
    "120": [
      {
        "ID": 5,
        "AZIMUTH": 1068.59,
        "X": -15.17,
        "Y": -22.7
      },
      {
        "ID": 13,
        "AZIMUTH": 46.28,
        "X": 5.22,
        "Y": 31.34
      },
      {
        "ID": 14,
        "AZIMUTH": 194.7,
        "X": 2.13,
        "Y": 29.11
      },
      {
        "ID": 19,
        "AZIMUTH": 1159.16,
        "X": -14.21,
        "Y": -11.02
      },
      {
        "ID": 69,
        "AZIMUTH": 111.59,
        "X": 8.73,
        "Y": 20.35
      },
      {
        "ID": 86,
        "AZIMUTH": 83.97,
        "X": 5.68,
        "Y": 18.2
      },
      {
        "ID": 96,
        "AZIMUTH": 1041.59,
        "X": -1.61,
        "Y": 44.92
      },
      {
        "ID": 105,
        "AZIMUTH": 128.43,
        "X": 13.29,
        "Y": 27.25
      },
      {
        "ID": 106,
        "AZIMUTH": 869.55,
        "X": 0.32,
        "Y": 37.87
      },
      {
        "ID": 111,
        "AZIMUTH": 186.83,
        "X": 7.61,
        "Y": 9.86
      },
      {
        "ID": 113,
        "AZIMUTH": 153.32,
        "X": 11.76,
        "Y": 19.84
      },
      {
        "ID": 115,
        "AZIMUTH": 228.35,
        "X": 11.08,
        "Y": 10.67
      },
      {
        "ID": 120,
        "AZIMUTH": 188.1,
        "X": 14.74,
        "Y": 19.39
      },
      {
        "ID": 137,
        "AZIMUTH": 521.56,
        "X": 3.22,
        "Y": -0.82
      },
      {
        "ID": 140,
        "AZIMUTH": 392.37,
        "X": 39.8,
        "Y": 8.21
      },
      {
        "ID": 144,
        "AZIMUTH": 425.67,
        "X": 50.69,
        "Y": 4.9
      },
      {
        "ID": 145,
        "AZIMUTH": 441.35,
        "X": 41.34,
        "Y": 1.11
      },
      {
        "ID": 148,
        "AZIMUTH": 213.16,
        "X": 18.83,
        "Y": 18.89
      },
      {
        "ID": 154,
        "AZIMUTH": 305.94,
        "X": 28.09,
        "Y": 15.19
      },
      {
        "ID": 159,
        "AZIMUTH": 856.99,
        "X": 2.7,
        "Y": -18.64
      },
      {
        "ID": 160,
        "AZIMUTH": 914.08,
        "X": -1.0,
        "Y": -16.07
      },
      {
        "ID": 164,
        "AZIMUTH": 937.55,
        "X": -5.67,
        "Y": -43.3
      },
      {
        "ID": 172,
        "AZIMUTH": 1023.27,
        "X": -9.35,
        "Y": -19.81
      },
      {
        "ID": 177,
        "AZIMUTH": 1762.33,
        "X": -9.0,
        "Y": 60.95
      },
      {
        "ID": 180,
        "AZIMUTH": 82.6,
        "X": 11.7,
        "Y": 47.18
      },
      {
        "ID": 183,
        "AZIMUTH": 1100.68,
        "X": -22.08,
        "Y": -26.6
      },
      {
        "ID": 187,
        "AZIMUTH": 1176.67,
        "X": -46.75,
        "Y": -29.52
      },
      {
        "ID": 190,
        "AZIMUTH": 1119.31,
        "X": -31.01,
        "Y": -32.35
      }
    ],
    "121": [
      {
        "ID": 5,
        "AZIMUTH": 1068.9,
        "X": -15.16,
        "Y": -22.69
      },
      {
        "ID": 13,
        "AZIMUTH": 46.29,
        "X": 5.21,
        "Y": 31.32
      },
      {
        "ID": 14,
        "AZIMUTH": 196.39,
        "X": 2.14,
        "Y": 29.09
      },
      {
        "ID": 19,
        "AZIMUTH": 1161.09,
        "X": -14.86,
        "Y": -11.34
      },
      {
        "ID": 69,
        "AZIMUTH": 113.21,
        "X": 8.78,
        "Y": 20.1
      },
      {
        "ID": 86,
        "AZIMUTH": 83.84,
        "X": 5.68,
        "Y": 18.15
      },
      {
        "ID": 96,
        "AZIMUTH": 1031.32,
        "X": -1.67,
        "Y": 44.89
      },
      {
        "ID": 105,
        "AZIMUTH": 131.05,
        "X": 13.43,
        "Y": 27.25
      },
      {
        "ID": 106,
        "AZIMUTH": 896.51,
        "X": 0.3,
        "Y": 37.84
      },
      {
        "ID": 111,
        "AZIMUTH": 193.4,
        "X": 7.7,
        "Y": 9.51
      },
      {
        "ID": 113,
        "AZIMUTH": 153.97,
        "X": 11.81,
        "Y": 19.7
      },
      {
        "ID": 115,
        "AZIMUTH": 234.32,
        "X": 11.19,
        "Y": 10.31
      },
      {
        "ID": 120,
        "AZIMUTH": 190.69,
        "X": 14.79,
        "Y": 19.15
      },
      {
        "ID": 137,
        "AZIMUTH": 550.91,
        "X": 3.09,
        "Y": -1.14
      },
      {
        "ID": 140,
        "AZIMUTH": 392.47,
        "X": 39.74,
        "Y": 8.19
      },
      {
        "ID": 144,
        "AZIMUTH": 424.46,
        "X": 50.67,
        "Y": 4.92
      },
      {
        "ID": 145,
        "AZIMUTH": 441.43,
        "X": 41.33,
        "Y": 1.1
      },
      {
        "ID": 148,
        "AZIMUTH": 197.9,
        "X": 18.64,
        "Y": 19.98
      },
      {
        "ID": 154,
        "AZIMUTH": 301.82,
        "X": 27.73,
        "Y": 15.46
      },
      {
        "ID": 159,
        "AZIMUTH": 857.31,
        "X": 2.7,
        "Y": -18.64
      },
      {
        "ID": 160,
        "AZIMUTH": 913.83,
        "X": -1.02,
        "Y": -16.09
      },
      {
        "ID": 164,
        "AZIMUTH": 934.46,
        "X": -5.26,
        "Y": -43.54
      },
      {
        "ID": 172,
        "AZIMUTH": 1023.77,
        "X": -9.35,
        "Y": -19.81
      },
      {
        "ID": 177,
        "AZIMUTH": 1764.02,
        "X": -8.72,
        "Y": 59.75
      },
      {
        "ID": 183,
        "AZIMUTH": 1099.27,
        "X": -22.03,
        "Y": -26.61
      },
      {
        "ID": 187,
        "AZIMUTH": 1180.02,
        "X": -47.41,
        "Y": -29.82
      },
      {
        "ID": 190,
        "AZIMUTH": 1119.94,
        "X": -31.01,
        "Y": -32.37
      }
    ],
    "122": [
      {
        "ID": 5,
        "AZIMUTH": 1068.66,
        "X": -15.15,
        "Y": -22.69
      },
      {
        "ID": 13,
        "AZIMUTH": 46.77,
        "X": 5.23,
        "Y": 31.31
      },
      {
        "ID": 14,
        "AZIMUTH": 197.84,
        "X": 2.15,
        "Y": 29.04
      },
      {
        "ID": 19,
        "AZIMUTH": 1161.17,
        "X": -15.27,
        "Y": -11.67
      },
      {
        "ID": 69,
        "AZIMUTH": 115.99,
        "X": 8.81,
        "Y": 19.84
      },
      {
        "ID": 86,
        "AZIMUTH": 84.12,
        "X": 5.68,
        "Y": 18.1
      },
      {
        "ID": 96,
        "AZIMUTH": 943.77,
        "X": -1.53,
        "Y": 44.58
      },
      {
        "ID": 105,
        "AZIMUTH": 132.7,
        "X": 13.57,
        "Y": 27.16
      },
      {
        "ID": 106,
        "AZIMUTH": 953.21,
        "X": 0.31,
        "Y": 37.82
      },
      {
        "ID": 111,
        "AZIMUTH": 200.44,
        "X": 7.81,
        "Y": 9.15
      },
      {
        "ID": 113,
        "AZIMUTH": 155.36,
        "X": 11.88,
        "Y": 19.61
      },
      {
        "ID": 115,
        "AZIMUTH": 241.31,
        "X": 11.31,
        "Y": 9.86
      },
      {
        "ID": 120,
        "AZIMUTH": 192.55,
        "X": 14.85,
        "Y": 18.93
      },
      {
        "ID": 137,
        "AZIMUTH": 584.69,
        "X": 2.92,
        "Y": -1.51
      },
      {
        "ID": 140,
        "AZIMUTH": 392.84,
        "X": 39.76,
        "Y": 8.23
      },
      {
        "ID": 144,
        "AZIMUTH": 425.77,
        "X": 50.63,
        "Y": 4.86
      },
      {
        "ID": 145,
        "AZIMUTH": 441.06,
        "X": 41.34,
        "Y": 1.12
      },
      {
        "ID": 154,
        "AZIMUTH": 297.35,
        "X": 27.42,
        "Y": 15.79
      },
      {
        "ID": 159,
        "AZIMUTH": 857.12,
        "X": 2.7,
        "Y": -18.64
      },
      {
        "ID": 160,
        "AZIMUTH": 914.1,
        "X": -1.03,
        "Y": -16.1
      },
      {
        "ID": 164,
        "AZIMUTH": 936.5,
        "X": -5.6,
        "Y": -43.31
      },
      {
        "ID": 172,
        "AZIMUTH": 1023.68,
        "X": -9.35,
        "Y": -19.82
      },
      {
        "ID": 177,
        "AZIMUTH": 1761.75,
        "X": -8.5,
        "Y": 58.78
      },
      {
        "ID": 183,
        "AZIMUTH": 1099.89,
        "X": -22.14,
        "Y": -26.66
      },
      {
        "ID": 187,
        "AZIMUTH": 1181.03,
        "X": -47.97,
        "Y": -30.27
      },
      {
        "ID": 190,
        "AZIMUTH": 1118.66,
        "X": -30.99,
        "Y": -32.39
      }
    ],
    "123": [
      {
        "ID": 5,
        "AZIMUTH": 1068.8,
        "X": -15.16,
        "Y": -22.69
      },
      {
        "ID": 13,
        "AZIMUTH": 46.65,
        "X": 5.21,
        "Y": 31.39
      },
      {
        "ID": 14,
        "AZIMUTH": 191.21,
        "X": 2.15,
        "Y": 28.98
      },
      {
        "ID": 19,
        "AZIMUTH": 1163.04,
        "X": -15.91,
        "Y": -11.98
      },
      {
        "ID": 69,
        "AZIMUTH": 118.09,
        "X": 8.85,
        "Y": 19.63
      },
      {
        "ID": 86,
        "AZIMUTH": 84.57,
        "X": 5.69,
        "Y": 18.04
      },
      {
        "ID": 96,
        "AZIMUTH": 1063.06,
        "X": -1.64,
        "Y": 44.77
      },
      {
        "ID": 106,
        "AZIMUTH": 916.37,
        "X": 0.38,
        "Y": 37.65
      },
      {
        "ID": 111,
        "AZIMUTH": 208.36,
        "X": 7.91,
        "Y": 8.76
      },
      {
        "ID": 113,
        "AZIMUTH": 156.28,
        "X": 11.92,
        "Y": 19.35
      },
      {
        "ID": 115,
        "AZIMUTH": 249.35,
        "X": 11.44,
        "Y": 9.42
      },
      {
        "ID": 120,
        "AZIMUTH": 194.92,
        "X": 14.93,
        "Y": 18.71
      },
      {
        "ID": 137,
        "AZIMUTH": 618.73,
        "X": 2.69,
        "Y": -1.85
      },
      {
        "ID": 140,
        "AZIMUTH": 393.22,
        "X": 39.8,
        "Y": 8.12
      },
      {
        "ID": 144,
        "AZIMUTH": 425.51,
        "X": 50.67,
        "Y": 4.87
      },
      {
        "ID": 145,
        "AZIMUTH": 441.44,
        "X": 41.32,
        "Y": 1.09
      },
      {
        "ID": 154,
        "AZIMUTH": 293.23,
        "X": 27.05,
        "Y": 16.13
      },
      {
        "ID": 159,
        "AZIMUTH": 857.05,
        "X": 2.71,
        "Y": -18.63
      },
      {
        "ID": 160,
        "AZIMUTH": 914.48,
        "X": -1.05,
        "Y": -16.08
      },
      {
        "ID": 164,
        "AZIMUTH": 937.84,
        "X": -5.72,
        "Y": -43.3
      },
      {
        "ID": 172,
        "AZIMUTH": 1023.81,
        "X": -9.34,
        "Y": -19.8
      },
      {
        "ID": 177,
        "AZIMUTH": 1760.2,
        "X": -8.32,
        "Y": 57.7
      },
      {
        "ID": 183,
        "AZIMUTH": 1099.78,
        "X": -22.07,
        "Y": -26.62
      },
      {
        "ID": 187,
        "AZIMUTH": 1181.68,
        "X": -48.58,
        "Y": -30.66
      },
      {
        "ID": 190,
        "AZIMUTH": 1120.07,
        "X": -31.0,
        "Y": -32.42
      },
      {
        "ID": 196,
        "AZIMUTH": 1181.23,
        "X": -18.59,
        "Y": -12.2
      }
    ],
    "124": [
      {
        "ID": 5,
        "AZIMUTH": 1068.61,
        "X": -15.15,
        "Y": -22.69
      },
      {
        "ID": 13,
        "AZIMUTH": 46.89,
        "X": 5.22,
        "Y": 31.33
      },
      {
        "ID": 14,
        "AZIMUTH": 194.58,
        "X": 2.18,
        "Y": 28.97
      },
      {
        "ID": 19,
        "AZIMUTH": 1166.53,
        "X": -16.79,
        "Y": -12.33
      },
      {
        "ID": 69,
        "AZIMUTH": 120.66,
        "X": 8.88,
        "Y": 19.34
      },
      {
        "ID": 86,
        "AZIMUTH": 85.26,
        "X": 5.71,
        "Y": 17.98
      },
      {
        "ID": 96,
        "AZIMUTH": 1000.82,
        "X": -1.43,
        "Y": 44.58
      },
      {
        "ID": 106,
        "AZIMUTH": 844.87,
        "X": 0.42,
        "Y": 37.68
      },
      {
        "ID": 111,
        "AZIMUTH": 215.57,
        "X": 8.0,
        "Y": 8.41
      },
      {
        "ID": 113,
        "AZIMUTH": 158.12,
        "X": 12.03,
        "Y": 19.25
      },
      {
        "ID": 115,
        "AZIMUTH": 257.11,
        "X": 11.56,
        "Y": 8.98
      },
      {
        "ID": 120,
        "AZIMUTH": 196.23,
        "X": 15.01,
        "Y": 18.62
      },
      {
        "ID": 137,
        "AZIMUTH": 654.03,
        "X": 2.4,
        "Y": -2.17
      },
      {
        "ID": 140,
        "AZIMUTH": 392.76,
        "X": 39.8,
        "Y": 8.2
      },
      {
        "ID": 144,
        "AZIMUTH": 424.48,
        "X": 50.69,
        "Y": 4.95
      },
      {
        "ID": 145,
        "AZIMUTH": 440.98,
        "X": 41.35,
        "Y": 1.13
      },
      {
        "ID": 154,
        "AZIMUTH": 289.46,
        "X": 26.73,
        "Y": 16.43
      },
      {
        "ID": 159,
        "AZIMUTH": 856.81,
        "X": 2.71,
        "Y": -18.63
      },
      {
        "ID": 160,
        "AZIMUTH": 913.88,
        "X": -1.03,
        "Y": -16.09
      },
      {
        "ID": 164,
        "AZIMUTH": 937.9,
        "X": -5.75,
        "Y": -43.23
      },
      {
        "ID": 172,
        "AZIMUTH": 1023.42,
        "X": -9.34,
        "Y": -19.82
      },
      {
        "ID": 177,
        "AZIMUTH": 1759.66,
        "X": -8.07,
        "Y": 56.69
      },
      {
        "ID": 183,
        "AZIMUTH": 1101.16,
        "X": -22.08,
        "Y": -26.59
      },
      {
        "ID": 190,
        "AZIMUTH": 1119.02,
        "X": -31.02,
        "Y": -32.38
      },
      {
        "ID": 196,
        "AZIMUTH": 1180.33,
        "X": -18.71,
        "Y": -12.29
      }
    ],
    "125": [
      {
        "ID": 5,
        "AZIMUTH": 1068.87,
        "X": -15.16,
        "Y": -22.7
      },
      {
        "ID": 13,
        "AZIMUTH": 46.74,
        "X": 5.22,
        "Y": 31.34
      },
      {
        "ID": 14,
        "AZIMUTH": 209.12,
        "X": 2.18,
        "Y": 28.9
      },
      {
        "ID": 19,
        "AZIMUTH": 1168.5,
        "X": -17.55,
        "Y": -12.67
      },
      {
        "ID": 69,
        "AZIMUTH": 122.65,
        "X": 8.92,
        "Y": 19.08
      },
      {
        "ID": 86,
        "AZIMUTH": 85.62,
        "X": 5.71,
        "Y": 17.89
      },
      {
        "ID": 96,
        "AZIMUTH": 1066.66,
        "X": -1.4,
        "Y": 44.38
      },
      {
        "ID": 106,
        "AZIMUTH": 838.56,
        "X": 0.46,
        "Y": 37.62
      },
      {
        "ID": 111,
        "AZIMUTH": 224.88,
        "X": 8.12,
        "Y": 8.02
      },
      {
        "ID": 113,
        "AZIMUTH": 159.26,
        "X": 12.1,
        "Y": 19.15
      },
      {
        "ID": 115,
        "AZIMUTH": 266.12,
        "X": 11.69,
        "Y": 8.53
      },
      {
        "ID": 120,
        "AZIMUTH": 196.81,
        "X": 15.02,
        "Y": 18.58
      },
      {
        "ID": 137,
        "AZIMUTH": 686.01,
        "X": 2.17,
        "Y": -2.46
      },
      {
        "ID": 140,
        "AZIMUTH": 392.92,
        "X": 39.71,
        "Y": 8.18
      },
      {
        "ID": 144,
        "AZIMUTH": 423.46,
        "X": 50.72,
        "Y": 5.01
      },
      {
        "ID": 145,
        "AZIMUTH": 441.36,
        "X": 41.33,
        "Y": 1.12
      },
      {
        "ID": 154,
        "AZIMUTH": 287.57,
        "X": 26.47,
        "Y": 16.67
      },
      {
        "ID": 159,
        "AZIMUTH": 857.15,
        "X": 2.7,
        "Y": -18.64
      },
      {
        "ID": 160,
        "AZIMUTH": 913.89,
        "X": -1.03,
        "Y": -16.09
      },
      {
        "ID": 164,
        "AZIMUTH": 938.45,
        "X": -5.81,
        "Y": -43.21
      },
      {
        "ID": 172,
        "AZIMUTH": 1023.84,
        "X": -9.36,
        "Y": -19.81
      },
      {
        "ID": 177,
        "AZIMUTH": 1760.0,
        "X": -7.76,
        "Y": 55.64
      },
      {
        "ID": 183,
        "AZIMUTH": 1100.08,
        "X": -22.05,
        "Y": -26.62
      },
      {
        "ID": 190,
        "AZIMUTH": 1117.81,
        "X": -30.96,
        "Y": -32.32
      }
    ],
    "126": [
      {
        "ID": 5,
        "AZIMUTH": 1068.68,
        "X": -15.15,
        "Y": -22.7
      },
      {
        "ID": 13,
        "AZIMUTH": 47.12,
        "X": 5.23,
        "Y": 31.39
      },
      {
        "ID": 14,
        "AZIMUTH": 199.97,
        "X": 2.22,
        "Y": 28.8
      },
      {
        "ID": 19,
        "AZIMUTH": 1169.6,
        "X": -18.1,
        "Y": -13.01
      },
      {
        "ID": 69,
        "AZIMUTH": 125.29,
        "X": 8.97,
        "Y": 18.79
      },
      {
        "ID": 86,
        "AZIMUTH": 86.78,
        "X": 5.74,
        "Y": 17.77
      },
      {
        "ID": 96,
        "AZIMUTH": 1042.59,
        "X": -1.46,
        "Y": 44.33
      },
      {
        "ID": 106,
        "AZIMUTH": 801.87,
        "X": 0.5,
        "Y": 37.6
      },
      {
        "ID": 111,
        "AZIMUTH": 234.33,
        "X": 8.24,
        "Y": 7.63
      },
      {
        "ID": 113,
        "AZIMUTH": 160.08,
        "X": 12.14,
        "Y": 19.04
      },
      {
        "ID": 115,
        "AZIMUTH": 275.69,
        "X": 11.87,
        "Y": 8.09
      },
      {
        "ID": 120,
        "AZIMUTH": 196.49,
        "X": 15.04,
        "Y": 18.55
      },
      {
        "ID": 137,
        "AZIMUTH": 726.7,
        "X": 1.7,
        "Y": -2.65
      },
      {
        "ID": 140,
        "AZIMUTH": 393.62,
        "X": 39.69,
        "Y": 8.18
      },
      {
        "ID": 144,
        "AZIMUTH": 424.56,
        "X": 50.7,
        "Y": 4.87
      },
      {
        "ID": 145,
        "AZIMUTH": 441.74,
        "X": 41.28,
        "Y": 1.08
      },
      {
        "ID": 154,
        "AZIMUTH": 285.14,
        "X": 26.18,
        "Y": 16.94
      },
      {
        "ID": 159,
        "AZIMUTH": 856.62,
        "X": 2.72,
        "Y": -18.62
      },
      {
        "ID": 160,
        "AZIMUTH": 914.12,
        "X": -1.02,
        "Y": -16.09
      },
      {
        "ID": 164,
        "AZIMUTH": 937.81,
        "X": -5.77,
        "Y": -43.26
      },
      {
        "ID": 172,
        "AZIMUTH": 1024.03,
        "X": -9.39,
        "Y": -19.86
      },
      {
        "ID": 177,
        "AZIMUTH": 1763.02,
        "X": -7.47,
        "Y": 54.63
      },
      {
        "ID": 183,
        "AZIMUTH": 1099.6,
        "X": -22.06,
        "Y": -26.6
      },
      {
        "ID": 190,
        "AZIMUTH": 1117.73,
        "X": -30.97,
        "Y": -32.35
      },
      {
        "ID": 199,
        "AZIMUTH": 33.34,
        "X": 7.9,
        "Y": 74.04
      },
      {
        "ID": 200,
        "AZIMUTH": 90.54,
        "X": 14.75,
        "Y": 46.07
      }
    ],
    "127": [
      {
        "ID": 5,
        "AZIMUTH": 1068.76,
        "X": -15.15,
        "Y": -22.69
      },
      {
        "ID": 13,
        "AZIMUTH": 46.0,
        "X": 5.21,
        "Y": 31.41
      },
      {
        "ID": 14,
        "AZIMUTH": 202.04,
        "X": 2.23,
        "Y": 28.72
      },
      {
        "ID": 19,
        "AZIMUTH": 1171.05,
        "X": -18.78,
        "Y": -13.35
      },
      {
        "ID": 69,
        "AZIMUTH": 127.97,
        "X": 9.03,
        "Y": 18.48
      },
      {
        "ID": 86,
        "AZIMUTH": 87.58,
        "X": 5.78,
        "Y": 17.68
      },
      {
        "ID": 96,
        "AZIMUTH": 1049.96,
        "X": -1.5,
        "Y": 44.44
      },
      {
        "ID": 106,
        "AZIMUTH": 770.82,
        "X": 0.52,
        "Y": 37.53
      },
      {
        "ID": 111,
        "AZIMUTH": 244.06,
        "X": 8.34,
        "Y": 7.2
      },
      {
        "ID": 113,
        "AZIMUTH": 161.84,
        "X": 12.2,
        "Y": 18.89
      },
      {
        "ID": 115,
        "AZIMUTH": 285.29,
        "X": 12.03,
        "Y": 7.61
      },
      {
        "ID": 120,
        "AZIMUTH": 196.56,
        "X": 15.04,
        "Y": 18.52
      },
      {
        "ID": 137,
        "AZIMUTH": 761.92,
        "X": 1.37,
        "Y": -2.88
      },
      {
        "ID": 140,
        "AZIMUTH": 392.91,
        "X": 39.72,
        "Y": 8.2
      },
      {
        "ID": 144,
        "AZIMUTH": 423.99,
        "X": 50.79,
        "Y": 5.08
      },
      {
        "ID": 145,
        "AZIMUTH": 441.08,
        "X": 41.34,
        "Y": 1.13
      },
      {
        "ID": 154,
        "AZIMUTH": 278.94,
        "X": 25.57,
        "Y": 17.61
      },
      {
        "ID": 159,
        "AZIMUTH": 856.71,
        "X": 2.71,
        "Y": -18.64
      },
      {
        "ID": 160,
        "AZIMUTH": 914.14,
        "X": -1.04,
        "Y": -16.09
      },
      {
        "ID": 164,
        "AZIMUTH": 938.13,
        "X": -5.75,
        "Y": -43.24
      },
      {
        "ID": 172,
        "AZIMUTH": 1023.94,
        "X": -9.37,
        "Y": -19.84
      },
      {
        "ID": 177,
        "AZIMUTH": 1763.9,
        "X": -7.2,
        "Y": 53.59
      },
      {
        "ID": 183,
        "AZIMUTH": 1100.08,
        "X": -22.08,
        "Y": -26.61
      },
      {
        "ID": 190,
        "AZIMUTH": 1117.56,
        "X": -30.9,
        "Y": -32.29
      },
      {
        "ID": 199,
        "AZIMUTH": 28.85,
        "X": 7.46,
        "Y": 75.43
      },
      {
        "ID": 200,
        "AZIMUTH": 85.35,
        "X": 14.44,
        "Y": 47.22
      }
    ],
    "128": [
      {
        "ID": 5,
        "AZIMUTH": 1068.62,
        "X": -15.15,
        "Y": -22.7
      },
      {
        "ID": 13,
        "AZIMUTH": 45.64,
        "X": 5.21,
        "Y": 31.43
      },
      {
        "ID": 14,
        "AZIMUTH": 181.15,
        "X": 2.25,
        "Y": 28.7
      },
      {
        "ID": 19,
        "AZIMUTH": 1172.55,
        "X": -19.49,
        "Y": -13.72
      },
      {
        "ID": 69,
        "AZIMUTH": 131.19,
        "X": 9.1,
        "Y": 18.16
      },
      {
        "ID": 86,
        "AZIMUTH": 88.43,
        "X": 5.78,
        "Y": 17.56
      },
      {
        "ID": 96,
        "AZIMUTH": 1031.44,
        "X": -1.47,
        "Y": 44.65
      },
      {
        "ID": 106,
        "AZIMUTH": 792.95,
        "X": 0.56,
        "Y": 37.41
      },
      {
        "ID": 111,
        "AZIMUTH": 255.9,
        "X": 8.45,
        "Y": 6.72
      },
      {
        "ID": 113,
        "AZIMUTH": 163.36,
        "X": 12.27,
        "Y": 18.6
      },
      {
        "ID": 115,
        "AZIMUTH": 296.04,
        "X": 12.2,
        "Y": 7.1
      },
      {
        "ID": 120,
        "AZIMUTH": 196.62,
        "X": 15.04,
        "Y": 18.5
      },
      {
        "ID": 137,
        "AZIMUTH": 786.74,
        "X": 1.24,
        "Y": -3.24
      },
      {
        "ID": 140,
        "AZIMUTH": 393.25,
        "X": 39.68,
        "Y": 8.17
      },
      {
        "ID": 144,
        "AZIMUTH": 424.44,
        "X": 50.71,
        "Y": 4.93
      },
      {
        "ID": 145,
        "AZIMUTH": 441.46,
        "X": 41.28,
        "Y": 1.08
      },
      {
        "ID": 154,
        "AZIMUTH": 268.59,
        "X": 24.91,
        "Y": 18.33
      },
      {
        "ID": 159,
        "AZIMUTH": 856.44,
        "X": 2.73,
        "Y": -18.62
      },
      {
        "ID": 160,
        "AZIMUTH": 914.12,
        "X": -1.03,
        "Y": -16.09
      },
      {
        "ID": 164,
        "AZIMUTH": 938.05,
        "X": -5.76,
        "Y": -43.26
      },
      {
        "ID": 172,
        "AZIMUTH": 1023.58,
        "X": -9.36,
        "Y": -19.82
      },
      {
        "ID": 177,
        "AZIMUTH": 1764.38,
        "X": -7.02,
        "Y": 52.58
      },
      {
        "ID": 183,
        "AZIMUTH": 1100.21,
        "X": -22.06,
        "Y": -26.59
      },
      {
        "ID": 190,
        "AZIMUTH": 1118.57,
        "X": -30.92,
        "Y": -32.34
      },
      {
        "ID": 199,
        "AZIMUTH": 25.62,
        "X": 7.07,
        "Y": 76.86
      },
      {
        "ID": 200,
        "AZIMUTH": 82.4,
        "X": 14.13,
        "Y": 48.38
      },
      {
        "ID": 201,
        "AZIMUTH": 37.87,
        "X": 7.83,
        "Y": 59.21
      },
      {
        "ID": 202,
        "AZIMUTH": 146.22,
        "X": 16.24,
        "Y": 28.49
      }
    ],
    "129": [
      {
        "ID": 5,
        "AZIMUTH": 1069.0,
        "X": -15.16,
        "Y": -22.7
      },
      {
        "ID": 13,
        "AZIMUTH": 45.61,
        "X": 5.2,
        "Y": 31.38
      },
      {
        "ID": 14,
        "AZIMUTH": 189.81,
        "X": 2.27,
        "Y": 28.6
      },
      {
        "ID": 19,
        "AZIMUTH": 1173.73,
        "X": -20.2,
        "Y": -14.09
      },
      {
        "ID": 69,
        "AZIMUTH": 134.68,
        "X": 9.18,
        "Y": 17.82
      },
      {
        "ID": 86,
        "AZIMUTH": 89.73,
        "X": 5.82,
        "Y": 17.44
      },
      {
        "ID": 96,
        "AZIMUTH": 1063.5,
        "X": -1.49,
        "Y": 44.53
      },
      {
        "ID": 106,
        "AZIMUTH": 776.57,
        "X": 0.59,
        "Y": 37.36
      },
      {
        "ID": 111,
        "AZIMUTH": 268.68,
        "X": 8.58,
        "Y": 6.2
      },
      {
        "ID": 113,
        "AZIMUTH": 165.17,
        "X": 12.35,
        "Y": 18.5
      },
      {
        "ID": 115,
        "AZIMUTH": 306.47,
        "X": 12.36,
        "Y": 6.6
      },
      {
        "ID": 120,
        "AZIMUTH": 197.17,
        "X": 15.04,
        "Y": 18.49
      },
      {
        "ID": 137,
        "AZIMUTH": 819.54,
        "X": 0.92,
        "Y": -3.6
      },
      {
        "ID": 140,
        "AZIMUTH": 392.35,
        "X": 39.77,
        "Y": 8.15
      },
      {
        "ID": 144,
        "AZIMUTH": 424.08,
        "X": 50.74,
        "Y": 5.06
      },
      {
        "ID": 145,
        "AZIMUTH": 441.27,
        "X": 41.3,
        "Y": 1.11
      },
      {
        "ID": 154,
        "AZIMUTH": 261.41,
        "X": 24.56,
        "Y": 18.76
      },
      {
        "ID": 159,
        "AZIMUTH": 856.9,
        "X": 2.71,
        "Y": -18.64
      },
      {
        "ID": 160,
        "AZIMUTH": 914.21,
        "X": -1.04,
        "Y": -16.09
      },
      {
        "ID": 164,
        "AZIMUTH": 937.93,
        "X": -5.78,
        "Y": -43.22
      },
      {
        "ID": 172,
        "AZIMUTH": 1024.04,
        "X": -9.37,
        "Y": -19.82
      },
      {
        "ID": 177,
        "AZIMUTH": 1765.63,
        "X": -6.78,
        "Y": 51.65
      },
      {
        "ID": 183,
        "AZIMUTH": 1099.44,
        "X": -22.06,
        "Y": -26.61
      },
      {
        "ID": 190,
        "AZIMUTH": 1118.64,
        "X": -30.88,
        "Y": -32.33
      },
      {
        "ID": 197,
        "AZIMUTH": 125.53,
        "X": 13.27,
        "Y": 29.25
      },
      {
        "ID": 200,
        "AZIMUTH": 81.14,
        "X": 13.98,
        "Y": 49.31
      },
      {
        "ID": 201,
        "AZIMUTH": 35.33,
        "X": 7.52,
        "Y": 60.68
      },
      {
        "ID": 202,
        "AZIMUTH": 141.59,
        "X": 15.89,
        "Y": 29.63
      }
    ],
    "130": [
      {
        "ID": 5,
        "AZIMUTH": 1068.68,
        "X": -15.15,
        "Y": -22.7
      },
      {
        "ID": 13,
        "AZIMUTH": 46.03,
        "X": 5.21,
        "Y": 31.39
      },
      {
        "ID": 14,
        "AZIMUTH": 189.05,
        "X": 2.29,
        "Y": 28.5
      },
      {
        "ID": 19,
        "AZIMUTH": 1175.2,
        "X": -20.93,
        "Y": -14.47
      },
      {
        "ID": 69,
        "AZIMUTH": 138.48,
        "X": 9.27,
        "Y": 17.43
      },
      {
        "ID": 86,
        "AZIMUTH": 91.42,
        "X": 5.86,
        "Y": 17.3
      },
      {
        "ID": 96,
        "AZIMUTH": 964.96,
        "X": -1.48,
        "Y": 44.52
      },
      {
        "ID": 106,
        "AZIMUTH": 738.48,
        "X": 0.6,
        "Y": 37.3
      },
      {
        "ID": 111,
        "AZIMUTH": 283.87,
        "X": 8.72,
        "Y": 5.62
      },
      {
        "ID": 113,
        "AZIMUTH": 167.34,
        "X": 12.48,
        "Y": 18.39
      },
      {
        "ID": 115,
        "AZIMUTH": 317.53,
        "X": 12.53,
        "Y": 6.09
      },
      {
        "ID": 120,
        "AZIMUTH": 197.36,
        "X": 15.07,
        "Y": 18.45
      },
      {
        "ID": 137,
        "AZIMUTH": 848.78,
        "X": 0.59,
        "Y": -3.9
      },
      {
        "ID": 140,
        "AZIMUTH": 393.46,
        "X": 39.7,
        "Y": 8.17
      },
      {
        "ID": 144,
        "AZIMUTH": 424.66,
        "X": 50.77,
        "Y": 4.86
      },
      {
        "ID": 145,
        "AZIMUTH": 441.69,
        "X": 41.28,
        "Y": 1.09
      },
      {
        "ID": 154,
        "AZIMUTH": 255.58,
        "X": 24.29,
        "Y": 19.11
      },
      {
        "ID": 159,
        "AZIMUTH": 856.71,
        "X": 2.72,
        "Y": -18.63
      },
      {
        "ID": 160,
        "AZIMUTH": 915.03,
        "X": -1.07,
        "Y": -16.08
      },
      {
        "ID": 164,
        "AZIMUTH": 937.39,
        "X": -5.72,
        "Y": -43.29
      },
      {
        "ID": 172,
        "AZIMUTH": 1023.82,
        "X": -9.39,
        "Y": -19.86
      },
      {
        "ID": 177,
        "AZIMUTH": 1766.27,
        "X": -6.49,
        "Y": 50.65
      },
      {
        "ID": 183,
        "AZIMUTH": 1100.09,
        "X": -22.07,
        "Y": -26.6
      },
      {
        "ID": 190,
        "AZIMUTH": 1118.12,
        "X": -30.9,
        "Y": -32.3
      },
      {
        "ID": 197,
        "AZIMUTH": 125.77,
        "X": 13.34,
        "Y": 29.28
      },
      {
        "ID": 200,
        "AZIMUTH": 78.2,
        "X": 13.8,
        "Y": 50.25
      },
      {
        "ID": 201,
        "AZIMUTH": 33.36,
        "X": 7.25,
        "Y": 61.91
      },
      {
        "ID": 202,
        "AZIMUTH": 137.53,
        "X": 15.8,
        "Y": 30.62
      }
    ],
    "131": [
      {
        "ID": 5,
        "AZIMUTH": 1068.7,
        "X": -15.16,
        "Y": -22.69
      },
      {
        "ID": 13,
        "AZIMUTH": 45.62,
        "X": 5.21,
        "Y": 31.42
      },
      {
        "ID": 14,
        "AZIMUTH": 172.14,
        "X": 2.33,
        "Y": 28.36
      },
      {
        "ID": 19,
        "AZIMUTH": 1176.38,
        "X": -21.67,
        "Y": -14.87
      },
      {
        "ID": 69,
        "AZIMUTH": 142.47,
        "X": 9.38,
        "Y": 17.06
      },
      {
        "ID": 86,
        "AZIMUTH": 92.59,
        "X": 5.9,
        "Y": 17.15
      },
      {
        "ID": 96,
        "AZIMUTH": 970.23,
        "X": -1.41,
        "Y": 44.17
      },
      {
        "ID": 106,
        "AZIMUTH": 760.69,
        "X": 0.65,
        "Y": 37.24
      },
      {
        "ID": 111,
        "AZIMUTH": 300.07,
        "X": 8.89,
        "Y": 5.05
      },
      {
        "ID": 113,
        "AZIMUTH": 170.34,
        "X": 12.65,
        "Y": 18.32
      },
      {
        "ID": 115,
        "AZIMUTH": 328.57,
        "X": 12.7,
        "Y": 5.57
      },
      {
        "ID": 120,
        "AZIMUTH": 197.62,
        "X": 15.07,
        "Y": 18.45
      },
      {
        "ID": 137,
        "AZIMUTH": 876.2,
        "X": 0.23,
        "Y": -4.15
      },
      {
        "ID": 140,
        "AZIMUTH": 392.31,
        "X": 39.72,
        "Y": 8.24
      },
      {
        "ID": 144,
        "AZIMUTH": 423.94,
        "X": 50.78,
        "Y": 5.0
      },
      {
        "ID": 145,
        "AZIMUTH": 440.75,
        "X": 41.33,
        "Y": 1.14
      },
      {
        "ID": 154,
        "AZIMUTH": 249.85,
        "X": 23.95,
        "Y": 19.61
      },
      {
        "ID": 159,
        "AZIMUTH": 856.94,
        "X": 2.71,
        "Y": -18.64
      },
      {
        "ID": 160,
        "AZIMUTH": 914.46,
        "X": -1.05,
        "Y": -16.09
      },
      {
        "ID": 164,
        "AZIMUTH": 937.25,
        "X": -5.7,
        "Y": -43.28
      },
      {
        "ID": 172,
        "AZIMUTH": 1023.76,
        "X": -9.37,
        "Y": -19.84
      },
      {
        "ID": 177,
        "AZIMUTH": 1767.72,
        "X": -6.18,
        "Y": 49.66
      },
      {
        "ID": 183,
        "AZIMUTH": 1100.36,
        "X": -22.11,
        "Y": -26.63
      },
      {
        "ID": 190,
        "AZIMUTH": 1117.92,
        "X": -30.88,
        "Y": -32.3
      },
      {
        "ID": 200,
        "AZIMUTH": 76.56,
        "X": 13.65,
        "Y": 51.18
      },
      {
        "ID": 201,
        "AZIMUTH": 28.26,
        "X": 6.85,
        "Y": 63.26
      },
      {
        "ID": 202,
        "AZIMUTH": 135.87,
        "X": 15.85,
        "Y": 31.2
      },
      {
        "ID": 206,
        "AZIMUTH": 117.25,
        "X": 12.19,
        "Y": 28.51
      },
      {
        "ID": 207,
        "AZIMUTH": 75.34,
        "X": 7.32,
        "Y": 28.7
      }
    ],
    "132": [
      {
        "ID": 5,
        "AZIMUTH": 1069.23,
        "X": -15.18,
        "Y": -22.7
      },
      {
        "ID": 13,
        "AZIMUTH": 45.79,
        "X": 5.21,
        "Y": 31.42
      },
      {
        "ID": 14,
        "AZIMUTH": 162.75,
        "X": 2.39,
        "Y": 28.18
      },
      {
        "ID": 19,
        "AZIMUTH": 1177.4,
        "X": -22.43,
        "Y": -15.23
      },
      {
        "ID": 69,
        "AZIMUTH": 146.78,
        "X": 9.49,
        "Y": 16.65
      },
      {
        "ID": 86,
        "AZIMUTH": 94.17,
        "X": 5.92,
        "Y": 16.99
      },
      {
        "ID": 96,
        "AZIMUTH": 947.19,
        "X": -1.34,
        "Y": 44.07
      },
      {
        "ID": 106,
        "AZIMUTH": 774.17,
        "X": 0.7,
        "Y": 37.07
      },
      {
        "ID": 111,
        "AZIMUTH": 317.32,
        "X": 9.05,
        "Y": 4.44
      },
      {
        "ID": 113,
        "AZIMUTH": 172.83,
        "X": 12.86,
        "Y": 18.18
      },
      {
        "ID": 115,
        "AZIMUTH": 338.71,
        "X": 12.87,
        "Y": 5.09
      },
      {
        "ID": 120,
        "AZIMUTH": 197.58,
        "X": 15.07,
        "Y": 18.44
      },
      {
        "ID": 137,
        "AZIMUTH": 901.08,
        "X": -0.12,
        "Y": -4.44
      },
      {
        "ID": 140,
        "AZIMUTH": 392.65,
        "X": 39.69,
        "Y": 8.22
      },
      {
        "ID": 144,
        "AZIMUTH": 424.03,
        "X": 50.68,
        "Y": 4.95
      },
      {
        "ID": 145,
        "AZIMUTH": 441.46,
        "X": 41.34,
        "Y": 1.09
      },
      {
        "ID": 154,
        "AZIMUTH": 243.34,
        "X": 23.57,
        "Y": 20.18
      },
      {
        "ID": 159,
        "AZIMUTH": 857.15,
        "X": 2.71,
        "Y": -18.64
      },
      {
        "ID": 160,
        "AZIMUTH": 913.53,
        "X": -1.04,
        "Y": -16.11
      },
      {
        "ID": 164,
        "AZIMUTH": 938.31,
        "X": -5.77,
        "Y": -43.25
      },
      {
        "ID": 172,
        "AZIMUTH": 1023.74,
        "X": -9.34,
        "Y": -19.81
      },
      {
        "ID": 177,
        "AZIMUTH": 1765.33,
        "X": -5.9,
        "Y": 48.51
      },
      {
        "ID": 183,
        "AZIMUTH": 1100.1,
        "X": -22.07,
        "Y": -26.62
      },
      {
        "ID": 190,
        "AZIMUTH": 1118.21,
        "X": -30.83,
        "Y": -32.34
      },
      {
        "ID": 200,
        "AZIMUTH": 80.93,
        "X": 13.64,
        "Y": 52.23
      },
      {
        "ID": 201,
        "AZIMUTH": 28.68,
        "X": 6.73,
        "Y": 64.38
      },
      {
        "ID": 202,
        "AZIMUTH": 132.53,
        "X": 15.77,
        "Y": 32.02
      },
      {
        "ID": 206,
        "AZIMUTH": 120.19,
        "X": 12.53,
        "Y": 28.46
      },
      {
        "ID": 207,
        "AZIMUTH": 74.47,
        "X": 7.34,
        "Y": 28.7
      }
    ],
    "133": [
      {
        "ID": 5,
        "AZIMUTH": 1068.95,
        "X": -15.17,
        "Y": -22.71
      },
      {
        "ID": 13,
        "AZIMUTH": 46.61,
        "X": 5.23,
        "Y": 31.33
      },
      {
        "ID": 14,
        "AZIMUTH": 160.11,
        "X": 2.46,
        "Y": 28.06
      },
      {
        "ID": 19,
        "AZIMUTH": 1178.3,
        "X": -23.15,
        "Y": -15.63
      },
      {
        "ID": 69,
        "AZIMUTH": 151.33,
        "X": 9.59,
        "Y": 16.29
      },
      {
        "ID": 86,
        "AZIMUTH": 96.09,
        "X": 5.96,
        "Y": 16.81
      },
      {
        "ID": 96,
        "AZIMUTH": 952.16,
        "X": -1.31,
        "Y": 43.84
      },
      {
        "ID": 106,
        "AZIMUTH": 792.78,
        "X": 0.71,
        "Y": 37.05
      },
      {
        "ID": 111,
        "AZIMUTH": 335.56,
        "X": 9.21,
        "Y": 3.82
      },
      {
        "ID": 113,
        "AZIMUTH": 172.24,
        "X": 13.04,
        "Y": 18.17
      },
      {
        "ID": 115,
        "AZIMUTH": 349.83,
        "X": 13.04,
        "Y": 4.55
      },
      {
        "ID": 120,
        "AZIMUTH": 198.06,
        "X": 15.1,
        "Y": 18.39
      },
      {
        "ID": 137,
        "AZIMUTH": 926.73,
        "X": -0.55,
        "Y": -4.67
      },
      {
        "ID": 140,
        "AZIMUTH": 393.57,
        "X": 39.68,
        "Y": 8.19
      },
      {
        "ID": 144,
        "AZIMUTH": 424.85,
        "X": 50.67,
        "Y": 4.85
      },
      {
        "ID": 145,
        "AZIMUTH": 441.82,
        "X": 41.3,
        "Y": 1.11
      },
      {
        "ID": 154,
        "AZIMUTH": 237.63,
        "X": 23.22,
        "Y": 20.7
      },
      {
        "ID": 159,
        "AZIMUTH": 856.86,
        "X": 2.71,
        "Y": -18.63
      },
      {
        "ID": 160,
        "AZIMUTH": 913.42,
        "X": -1.04,
        "Y": -16.1
      },
      {
        "ID": 164,
        "AZIMUTH": 938.14,
        "X": -5.77,
        "Y": -43.26
      },
      {
        "ID": 172,
        "AZIMUTH": 1023.93,
        "X": -9.36,
        "Y": -19.81
      },
      {
        "ID": 177,
        "AZIMUTH": 1765.35,
        "X": -5.75,
        "Y": 47.6
      },
      {
        "ID": 183,
        "AZIMUTH": 1100.37,
        "X": -22.07,
        "Y": -26.59
      },
      {
        "ID": 190,
        "AZIMUTH": 1117.88,
        "X": -30.8,
        "Y": -32.24
      },
      {
        "ID": 200,
        "AZIMUTH": 82.12,
        "X": 13.56,
        "Y": 53.23
      },
      {
        "ID": 201,
        "AZIMUTH": 27.19,
        "X": 6.46,
        "Y": 65.42
      },
      {
        "ID": 206,
        "AZIMUTH": 120.95,
        "X": 12.49,
        "Y": 27.99
      },
      {
        "ID": 207,
        "AZIMUTH": 73.57,
        "X": 7.33,
        "Y": 28.67
      }
    ],
    "134": [
      {
        "ID": 5,
        "AZIMUTH": 1068.96,
        "X": -15.16,
        "Y": -22.7
      },
      {
        "ID": 13,
        "AZIMUTH": 46.96,
        "X": 5.25,
        "Y": 31.22
      },
      {
        "ID": 14,
        "AZIMUTH": 140.81,
        "X": 2.54,
        "Y": 27.89
      },
      {
        "ID": 19,
        "AZIMUTH": 1179.65,
        "X": -23.9,
        "Y": -16.03
      },
      {
        "ID": 69,
        "AZIMUTH": 155.65,
        "X": 9.69,
        "Y": 15.93
      },
      {
        "ID": 86,
        "AZIMUTH": 97.21,
        "X": 5.99,
        "Y": 16.68
      },
      {
        "ID": 96,
        "AZIMUTH": 904.05,
        "X": -1.27,
        "Y": 43.91
      },
      {
        "ID": 106,
        "AZIMUTH": 795.51,
        "X": 0.74,
        "Y": 36.91
      },
      {
        "ID": 111,
        "AZIMUTH": 355.39,
        "X": 9.37,
        "Y": 3.15
      },
      {
        "ID": 113,
        "AZIMUTH": 173.15,
        "X": 13.22,
        "Y": 18.1
      },
      {
        "ID": 115,
        "AZIMUTH": 361.5,
        "X": 13.19,
        "Y": 4.01
      },
      {
        "ID": 120,
        "AZIMUTH": 198.47,
        "X": 15.11,
        "Y": 18.36
      },
      {
        "ID": 137,
        "AZIMUTH": 952.52,
        "X": -1.02,
        "Y": -5.04
      },
      {
        "ID": 140,
        "AZIMUTH": 392.92,
        "X": 39.76,
        "Y": 8.26
      },
      {
        "ID": 144,
        "AZIMUTH": 425.74,
        "X": 50.62,
        "Y": 4.86
      },
      {
        "ID": 145,
        "AZIMUTH": 440.77,
        "X": 41.36,
        "Y": 1.15
      },
      {
        "ID": 154,
        "AZIMUTH": 233.4,
        "X": 22.99,
        "Y": 21.1
      },
      {
        "ID": 159,
        "AZIMUTH": 856.77,
        "X": 2.71,
        "Y": -18.64
      },
      {
        "ID": 160,
        "AZIMUTH": 913.37,
        "X": -1.03,
        "Y": -16.1
      },
      {
        "ID": 164,
        "AZIMUTH": 938.1,
        "X": -5.75,
        "Y": -43.23
      },
      {
        "ID": 172,
        "AZIMUTH": 1023.69,
        "X": -9.34,
        "Y": -19.82
      },
      {
        "ID": 177,
        "AZIMUTH": 1765.29,
        "X": -5.55,
        "Y": 46.65
      },
      {
        "ID": 183,
        "AZIMUTH": 1100.19,
        "X": -22.08,
        "Y": -26.64
      },
      {
        "ID": 190,
        "AZIMUTH": 1118.18,
        "X": -30.73,
        "Y": -32.27
      },
      {
        "ID": 201,
        "AZIMUTH": 22.99,
        "X": 6.07,
        "Y": 66.73
      },
      {
        "ID": 206,
        "AZIMUTH": 121.31,
        "X": 12.59,
        "Y": 27.77
      },
      {
        "ID": 207,
        "AZIMUTH": 72.07,
        "X": 7.31,
        "Y": 28.65
      }
    ],
    "135": [
      {
        "ID": 5,
        "AZIMUTH": 1068.66,
        "X": -15.16,
        "Y": -22.69
      },
      {
        "ID": 13,
        "AZIMUTH": 47.47,
        "X": 5.26,
        "Y": 31.23
      },
      {
        "ID": 14,
        "AZIMUTH": 122.72,
        "X": 2.59,
        "Y": 27.69
      },
      {
        "ID": 19,
        "AZIMUTH": 1180.61,
        "X": -24.64,
        "Y": -16.44
      },
      {
        "ID": 69,
        "AZIMUTH": 159.67,
        "X": 9.77,
        "Y": 15.51
      },
      {
        "ID": 86,
        "AZIMUTH": 99.17,
        "X": 6.04,
        "Y": 16.46
      },
      {
        "ID": 96,
        "AZIMUTH": 890.53,
        "X": -1.31,
        "Y": 44.02
      },
      {
        "ID": 106,
        "AZIMUTH": 789.48,
        "X": 0.79,
        "Y": 36.75
      },
      {
        "ID": 111,
        "AZIMUTH": 376.25,
        "X": 9.56,
        "Y": 2.44
      },
      {
        "ID": 115,
        "AZIMUTH": 372.76,
        "X": 13.33,
        "Y": 3.47
      },
      {
        "ID": 120,
        "AZIMUTH": 199.5,
        "X": 15.15,
        "Y": 18.26
      },
      {
        "ID": 137,
        "AZIMUTH": 977.57,
        "X": -1.56,
        "Y": -5.38
      },
      {
        "ID": 140,
        "AZIMUTH": 393.35,
        "X": 39.68,
        "Y": 8.18
      },
      {
        "ID": 144,
        "AZIMUTH": 424.58,
        "X": 50.75,
        "Y": 4.93
      },
      {
        "ID": 145,
        "AZIMUTH": 441.51,
        "X": 41.29,
        "Y": 1.1
      },
      {
        "ID": 154,
        "AZIMUTH": 228.35,
        "X": 22.76,
        "Y": 21.53
      },
      {
        "ID": 159,
        "AZIMUTH": 856.64,
        "X": 2.73,
        "Y": -18.63
      },
      {
        "ID": 160,
        "AZIMUTH": 913.94,
        "X": -1.04,
        "Y": -16.11
      },
      {
        "ID": 164,
        "AZIMUTH": 936.96,
        "X": -5.72,
        "Y": -43.29
      },
      {
        "ID": 172,
        "AZIMUTH": 1023.53,
        "X": -9.35,
        "Y": -19.82
      },
      {
        "ID": 177,
        "AZIMUTH": 1767.19,
        "X": -5.29,
        "Y": 45.87
      },
      {
        "ID": 183,
        "AZIMUTH": 1100.5,
        "X": -22.1,
        "Y": -26.61
      },
      {
        "ID": 190,
        "AZIMUTH": 1116.16,
        "X": -30.64,
        "Y": -32.27
      },
      {
        "ID": 201,
        "AZIMUTH": 20.1,
        "X": 5.75,
        "Y": 67.95
      },
      {
        "ID": 206,
        "AZIMUTH": 123.17,
        "X": 12.8,
        "Y": 27.6
      },
      {
        "ID": 207,
        "AZIMUTH": 72.09,
        "X": 7.3,
        "Y": 28.6
      }
    ],
    "136": [
      {
        "ID": 5,
        "AZIMUTH": 1068.87,
        "X": -15.16,
        "Y": -22.7
      },
      {
        "ID": 13,
        "AZIMUTH": 48.22,
        "X": 5.26,
        "Y": 31.14
      },
      {
        "ID": 14,
        "AZIMUTH": 126.82,
        "X": 2.64,
        "Y": 27.49
      },
      {
        "ID": 19,
        "AZIMUTH": 1180.22,
        "X": -25.37,
        "Y": -16.86
      },
      {
        "ID": 69,
        "AZIMUTH": 164.87,
        "X": 9.87,
        "Y": 15.06
      },
      {
        "ID": 86,
        "AZIMUTH": 101.2,
        "X": 6.11,
        "Y": 16.22
      },
      {
        "ID": 96,
        "AZIMUTH": 866.82,
        "X": -1.22,
        "Y": 43.72
      },
      {
        "ID": 106,
        "AZIMUTH": 765.67,
        "X": 0.84,
        "Y": 36.69
      },
      {
        "ID": 111,
        "AZIMUTH": 397.89,
        "X": 9.73,
        "Y": 1.72
      },
      {
        "ID": 115,
        "AZIMUTH": 382.89,
        "X": 13.46,
        "Y": 2.99
      },
      {
        "ID": 120,
        "AZIMUTH": 201.43,
        "X": 15.21,
        "Y": 18.15
      },
      {
        "ID": 137,
        "AZIMUTH": 1005.48,
        "X": -2.25,
        "Y": -5.77
      },
      {
        "ID": 140,
        "AZIMUTH": 392.89,
        "X": 39.68,
        "Y": 8.19
      },
      {
        "ID": 144,
        "AZIMUTH": 423.57,
        "X": 50.75,
        "Y": 5.01
      },
      {
        "ID": 145,
        "AZIMUTH": 441.41,
        "X": 41.3,
        "Y": 1.11
      },
      {
        "ID": 154,
        "AZIMUTH": 224.59,
        "X": 22.57,
        "Y": 21.99
      },
      {
        "ID": 159,
        "AZIMUTH": 857.0,
        "X": 2.71,
        "Y": -18.63
      },
      {
        "ID": 160,
        "AZIMUTH": 913.89,
        "X": -1.04,
        "Y": -16.1
      },
      {
        "ID": 164,
        "AZIMUTH": 937.99,
        "X": -5.77,
        "Y": -43.24
      },
      {
        "ID": 172,
        "AZIMUTH": 1023.78,
        "X": -9.33,
        "Y": -19.81
      },
      {
        "ID": 177,
        "AZIMUTH": 1768.61,
        "X": -5.06,
        "Y": 44.86
      },
      {
        "ID": 183,
        "AZIMUTH": 1099.92,
        "X": -22.07,
        "Y": -26.6
      },
      {
        "ID": 190,
        "AZIMUTH": 1115.64,
        "X": -30.62,
        "Y": -32.12
      },
      {
        "ID": 206,
        "AZIMUTH": 123.97,
        "X": 12.94,
        "Y": 27.53
      },
      {
        "ID": 207,
        "AZIMUTH": 72.27,
        "X": 7.28,
        "Y": 28.55
      }
    ],
    "137": [
      {
        "ID": 5,
        "AZIMUTH": 1068.74,
        "X": -15.14,
        "Y": -22.68
      },
      {
        "ID": 13,
        "AZIMUTH": 47.86,
        "X": 5.31,
        "Y": 31.05
      },
      {
        "ID": 14,
        "AZIMUTH": 116.89,
        "X": 2.71,
        "Y": 27.29
      },
      {
        "ID": 19,
        "AZIMUTH": 1181.12,
        "X": -26.14,
        "Y": -17.23
      },
      {
        "ID": 69,
        "AZIMUTH": 170.95,
        "X": 10.0,
        "Y": 14.59
      },
      {
        "ID": 86,
        "AZIMUTH": 104.38,
        "X": 6.19,
        "Y": 15.94
      },
      {
        "ID": 96,
        "AZIMUTH": 920.45,
        "X": -1.32,
        "Y": 43.98
      },
      {
        "ID": 106,
        "AZIMUTH": 726.29,
        "X": 0.9,
        "Y": 36.52
      },
      {
        "ID": 111,
        "AZIMUTH": 418.31,
        "X": 9.93,
        "Y": 1.0
      },
      {
        "ID": 115,
        "AZIMUTH": 393.21,
        "X": 13.57,
        "Y": 2.53
      },
      {
        "ID": 120,
        "AZIMUTH": 202.92,
        "X": 15.28,
        "Y": 18.08
      },
      {
        "ID": 137,
        "AZIMUTH": 1023.51,
        "X": -2.79,
        "Y": -6.07
      },
      {
        "ID": 140,
        "AZIMUTH": 392.29,
        "X": 39.78,
        "Y": 8.21
      },
      {
        "ID": 144,
        "AZIMUTH": 423.53,
        "X": 50.77,
        "Y": 5.06
      },
      {
        "ID": 145,
        "AZIMUTH": 441.1,
        "X": 41.33,
        "Y": 1.14
      },
      {
        "ID": 154,
        "AZIMUTH": 221.35,
        "X": 22.4,
        "Y": 22.51
      },
      {
        "ID": 159,
        "AZIMUTH": 856.83,
        "X": 2.72,
        "Y": -18.63
      },
      {
        "ID": 160,
        "AZIMUTH": 914.13,
        "X": -1.04,
        "Y": -16.09
      },
      {
        "ID": 164,
        "AZIMUTH": 938.22,
        "X": -5.76,
        "Y": -43.2
      },
      {
        "ID": 172,
        "AZIMUTH": 1023.73,
        "X": -9.35,
        "Y": -19.83
      },
      {
        "ID": 177,
        "AZIMUTH": 1767.91,
        "X": -4.82,
        "Y": 44.09
      },
      {
        "ID": 183,
        "AZIMUTH": 1099.62,
        "X": -22.08,
        "Y": -26.63
      },
      {
        "ID": 190,
        "AZIMUTH": 1117.08,
        "X": -30.6,
        "Y": -32.12
      },
      {
        "ID": 206,
        "AZIMUTH": 125.03,
        "X": 13.02,
        "Y": 27.53
      },
      {
        "ID": 207,
        "AZIMUTH": 73.55,
        "X": 7.31,
        "Y": 28.53
      }
    ],
    "138": [
      {
        "ID": 5,
        "AZIMUTH": 1068.86,
        "X": -15.17,
        "Y": -22.7
      },
      {
        "ID": 13,
        "AZIMUTH": 48.17,
        "X": 5.32,
        "Y": 30.93
      },
      {
        "ID": 14,
        "AZIMUTH": 106.84,
        "X": 2.76,
        "Y": 27.04
      },
      {
        "ID": 19,
        "AZIMUTH": 1181.84,
        "X": -26.92,
        "Y": -17.67
      },
      {
        "ID": 69,
        "AZIMUTH": 176.56,
        "X": 10.14,
        "Y": 14.12
      },
      {
        "ID": 86,
        "AZIMUTH": 107.45,
        "X": 6.27,
        "Y": 15.65
      },
      {
        "ID": 96,
        "AZIMUTH": 865.32,
        "X": -1.33,
        "Y": 43.95
      },
      {
        "ID": 106,
        "AZIMUTH": 750.98,
        "X": 0.96,
        "Y": 36.36
      },
      {
        "ID": 111,
        "AZIMUTH": 440.3,
        "X": 10.18,
        "Y": 0.23
      },
      {
        "ID": 115,
        "AZIMUTH": 403.83,
        "X": 13.7,
        "Y": 2.04
      },
      {
        "ID": 120,
        "AZIMUTH": 204.83,
        "X": 15.38,
        "Y": 18.06
      },
      {
        "ID": 137,
        "AZIMUTH": 1037.52,
        "X": -3.38,
        "Y": -6.46
      },
      {
        "ID": 140,
        "AZIMUTH": 393.4,
        "X": 39.72,
        "Y": 8.19
      },
      {
        "ID": 144,
        "AZIMUTH": 424.94,
        "X": 50.75,
        "Y": 4.88
      },
      {
        "ID": 145,
        "AZIMUTH": 441.8,
        "X": 41.3,
        "Y": 1.11
      },
      {
        "ID": 154,
        "AZIMUTH": 217.98,
        "X": 22.23,
        "Y": 23.14
      },
      {
        "ID": 159,
        "AZIMUTH": 856.76,
        "X": 2.71,
        "Y": -18.63
      },
      {
        "ID": 160,
        "AZIMUTH": 914.44,
        "X": -1.04,
        "Y": -16.1
      },
      {
        "ID": 164,
        "AZIMUTH": 937.09,
        "X": -5.7,
        "Y": -43.3
      },
      {
        "ID": 172,
        "AZIMUTH": 1023.62,
        "X": -9.37,
        "Y": -19.86
      },
      {
        "ID": 177,
        "AZIMUTH": 1769.1,
        "X": -4.58,
        "Y": 43.28
      },
      {
        "ID": 183,
        "AZIMUTH": 1099.68,
        "X": -22.07,
        "Y": -26.62
      },
      {
        "ID": 190,
        "AZIMUTH": 1117.25,
        "X": -30.55,
        "Y": -32.13
      },
      {
        "ID": 206,
        "AZIMUTH": 127.54,
        "X": 13.37,
        "Y": 27.28
      },
      {
        "ID": 207,
        "AZIMUTH": 74.89,
        "X": 7.33,
        "Y": 28.45
      },
      {
        "ID": 211,
        "AZIMUTH": 721.53,
        "X": 33.2,
        "Y": -51.52
      }
    ],
    "139": [
      {
        "ID": 5,
        "AZIMUTH": 1069.2,
        "X": -15.18,
        "Y": -22.71
      },
      {
        "ID": 13,
        "AZIMUTH": 48.03,
        "X": 5.33,
        "Y": 30.82
      },
      {
        "ID": 14,
        "AZIMUTH": 95.15,
        "X": 2.81,
        "Y": 26.8
      },
      {
        "ID": 19,
        "AZIMUTH": 1182.93,
        "X": -27.72,
        "Y": -18.1
      },
      {
        "ID": 69,
        "AZIMUTH": 183.6,
        "X": 10.25,
        "Y": 13.64
      },
      {
        "ID": 86,
        "AZIMUTH": 111.26,
        "X": 6.37,
        "Y": 15.3
      },
      {
        "ID": 96,
        "AZIMUTH": 962.06,
        "X": -1.11,
        "Y": 43.29
      },
      {
        "ID": 106,
        "AZIMUTH": 720.52,
        "X": 1.03,
        "Y": 36.23
      },
      {
        "ID": 111,
        "AZIMUTH": 460.36,
        "X": 10.42,
        "Y": -0.51
      },
      {
        "ID": 115,
        "AZIMUTH": 417.46,
        "X": 13.9,
        "Y": 1.42
      },
      {
        "ID": 120,
        "AZIMUTH": 203.25,
        "X": 15.43,
        "Y": 18.24
      },
      {
        "ID": 137,
        "AZIMUTH": 1047.68,
        "X": -3.87,
        "Y": -6.79
      },
      {
        "ID": 140,
        "AZIMUTH": 391.43,
        "X": 39.68,
        "Y": 8.21
      },
      {
        "ID": 144,
        "AZIMUTH": 424.22,
        "X": 50.76,
        "Y": 5.01
      },
      {
        "ID": 145,
        "AZIMUTH": 441.28,
        "X": 41.27,
        "Y": 1.11
      },
      {
        "ID": 154,
        "AZIMUTH": 211.72,
        "X": 21.94,
        "Y": 23.86
      },
      {
        "ID": 159,
        "AZIMUTH": 857.07,
        "X": 2.7,
        "Y": -18.64
      },
      {
        "ID": 160,
        "AZIMUTH": 914.4,
        "X": -1.05,
        "Y": -16.1
      },
      {
        "ID": 164,
        "AZIMUTH": 938.11,
        "X": -5.79,
        "Y": -43.22
      },
      {
        "ID": 172,
        "AZIMUTH": 1023.82,
        "X": -9.36,
        "Y": -19.86
      },
      {
        "ID": 177,
        "AZIMUTH": 1769.1,
        "X": -4.37,
        "Y": 42.37
      },
      {
        "ID": 183,
        "AZIMUTH": 1099.7,
        "X": -22.07,
        "Y": -26.64
      },
      {
        "ID": 190,
        "AZIMUTH": 1115.05,
        "X": -30.57,
        "Y": -32.03
      },
      {
        "ID": 206,
        "AZIMUTH": 128.81,
        "X": 13.52,
        "Y": 27.25
      },
      {
        "ID": 207,
        "AZIMUTH": 75.36,
        "X": 7.34,
        "Y": 28.37
      },
      {
        "ID": 211,
        "AZIMUTH": 719.13,
        "X": 32.99,
        "Y": -50.66
      },
      {
        "ID": 212,
        "AZIMUTH": 82.69,
        "X": 12.65,
        "Y": 41.12
      },
      {
        "ID": 213,
        "AZIMUTH": 89.13,
        "X": 9.46,
        "Y": 27.81
      }
    ],
    "140": [
      {
        "ID": 5,
        "AZIMUTH": 1068.78,
        "X": -15.17,
        "Y": -22.69
      },
      {
        "ID": 13,
        "AZIMUTH": 48.74,
        "X": 5.37,
        "Y": 30.65
      },
      {
        "ID": 14,
        "AZIMUTH": 86.43,
        "X": 2.89,
        "Y": 26.51
      },
      {
        "ID": 19,
        "AZIMUTH": 1184.04,
        "X": -28.48,
        "Y": -18.54
      },
      {
        "ID": 69,
        "AZIMUTH": 189.64,
        "X": 10.36,
        "Y": 13.19
      },
      {
        "ID": 86,
        "AZIMUTH": 116.0,
        "X": 6.48,
        "Y": 14.87
      },
      {
        "ID": 96,
        "AZIMUTH": 832.0,
        "X": -1.2,
        "Y": 43.49
      },
      {
        "ID": 106,
        "AZIMUTH": 712.01,
        "X": 1.04,
        "Y": 36.11
      },
      {
        "ID": 111,
        "AZIMUTH": 481.66,
        "X": 10.62,
        "Y": -1.32
      },
      {
        "ID": 115,
        "AZIMUTH": 431.77,
        "X": 14.1,
        "Y": 0.7
      },
      {
        "ID": 120,
        "AZIMUTH": 200.13,
        "X": 15.42,
        "Y": 18.49
      },
      {
        "ID": 137,
        "AZIMUTH": 1060.39,
        "X": -4.5,
        "Y": -7.15
      },
      {
        "ID": 140,
        "AZIMUTH": 392.51,
        "X": 39.77,
        "Y": 8.24
      },
      {
        "ID": 144,
        "AZIMUTH": 426.22,
        "X": 50.72,
        "Y": 4.86
      },
      {
        "ID": 145,
        "AZIMUTH": 441.56,
        "X": 41.28,
        "Y": 1.1
      },
      {
        "ID": 154,
        "AZIMUTH": 206.77,
        "X": 21.71,
        "Y": 24.5
      },
      {
        "ID": 159,
        "AZIMUTH": 856.65,
        "X": 2.72,
        "Y": -18.63
      },
      {
        "ID": 160,
        "AZIMUTH": 914.38,
        "X": -1.03,
        "Y": -16.1
      },
      {
        "ID": 164,
        "AZIMUTH": 937.61,
        "X": -5.75,
        "Y": -43.27
      },
      {
        "ID": 172,
        "AZIMUTH": 1023.31,
        "X": -9.35,
        "Y": -19.84
      },
      {
        "ID": 177,
        "AZIMUTH": 1769.34,
        "X": -4.17,
        "Y": 41.52
      },
      {
        "ID": 183,
        "AZIMUTH": 1100.35,
        "X": -22.07,
        "Y": -26.59
      },
      {
        "ID": 190,
        "AZIMUTH": 1117.53,
        "X": -30.49,
        "Y": -31.94
      },
      {
        "ID": 206,
        "AZIMUTH": 130.33,
        "X": 13.71,
        "Y": 27.16
      },
      {
        "ID": 207,
        "AZIMUTH": 76.1,
        "X": 7.33,
        "Y": 28.24
      },
      {
        "ID": 210,
        "AZIMUTH": 124.92,
        "X": 13.09,
        "Y": 29.28
      },
      {
        "ID": 212,
        "AZIMUTH": 79.17,
        "X": 12.43,
        "Y": 42.03
      },
      {
        "ID": 213,
        "AZIMUTH": 89.43,
        "X": 9.5,
        "Y": 27.81
      },
      {
        "ID": 214,
        "AZIMUTH": 152.94,
        "X": 11.72,
        "Y": 19.7
      }
    ],
    "141": [
      {
        "ID": 5,
        "AZIMUTH": 1068.82,
        "X": -15.15,
        "Y": -22.69
      },
      {
        "ID": 13,
        "AZIMUTH": 48.88,
        "X": 5.4,
        "Y": 30.54
      },
      {
        "ID": 14,
        "AZIMUTH": 66.95,
        "X": 2.97,
        "Y": 26.18
      },
      {
        "ID": 19,
        "AZIMUTH": 1185.63,
        "X": -29.26,
        "Y": -18.94
      },
      {
        "ID": 69,
        "AZIMUTH": 197.15,
        "X": 10.5,
        "Y": 12.68
      },
      {
        "ID": 86,
        "AZIMUTH": 119.99,
        "X": 6.58,
        "Y": 14.58
      },
      {
        "ID": 96,
        "AZIMUTH": 1046.4,
        "X": -1.26,
        "Y": 43.51
      },
      {
        "ID": 106,
        "AZIMUTH": 770.14,
        "X": 1.1,
        "Y": 35.94
      },
      {
        "ID": 111,
        "AZIMUTH": 501.1,
        "X": 10.82,
        "Y": -2.11
      },
      {
        "ID": 115,
        "AZIMUTH": 447.67,
        "X": 14.31,
        "Y": -0.06
      },
      {
        "ID": 120,
        "AZIMUTH": 191.63,
        "X": 15.21,
        "Y": 19.13
      },
      {
        "ID": 137,
        "AZIMUTH": 1072.3,
        "X": -5.14,
        "Y": -7.44
      },
      {
        "ID": 140,
        "AZIMUTH": 393.1,
        "X": 39.77,
        "Y": 8.21
      },
      {
        "ID": 144,
        "AZIMUTH": 424.89,
        "X": 50.67,
        "Y": 4.93
      },
      {
        "ID": 145,
        "AZIMUTH": 441.33,
        "X": 41.32,
        "Y": 1.12
      },
      {
        "ID": 159,
        "AZIMUTH": 857.1,
        "X": 2.7,
        "Y": -18.64
      },
      {
        "ID": 160,
        "AZIMUTH": 914.15,
        "X": -1.04,
        "Y": -16.1
      },
      {
        "ID": 164,
        "AZIMUTH": 937.82,
        "X": -5.76,
        "Y": -43.26
      },
      {
        "ID": 172,
        "AZIMUTH": 1023.26,
        "X": -9.3,
        "Y": -19.79
      },
      {
        "ID": 177,
        "AZIMUTH": 1753.77,
        "X": -3.99,
        "Y": 40.48
      },
      {
        "ID": 183,
        "AZIMUTH": 1099.72,
        "X": -22.04,
        "Y": -26.61
      },
      {
        "ID": 190,
        "AZIMUTH": 1117.46,
        "X": -30.43,
        "Y": -32.01
      },
      {
        "ID": 207,
        "AZIMUTH": 76.12,
        "X": 7.32,
        "Y": 28.08
      },
      {
        "ID": 210,
        "AZIMUTH": 113.95,
        "X": 12.39,
        "Y": 28.78
      },
      {
        "ID": 212,
        "AZIMUTH": 76.79,
        "X": 12.32,
        "Y": 42.78
      },
      {
        "ID": 213,
        "AZIMUTH": 87.97,
        "X": 9.48,
        "Y": 27.65
      },
      {
        "ID": 214,
        "AZIMUTH": 156.75,
        "X": 11.82,
        "Y": 19.32
      }
    ],
    "142": [
      {
        "ID": 5,
        "AZIMUTH": 1069.13,
        "X": -15.16,
        "Y": -22.71
      },
      {
        "ID": 13,
        "AZIMUTH": 49.9,
        "X": 5.44,
        "Y": 30.39
      },
      {
        "ID": 14,
        "AZIMUTH": 55.53,
        "X": 3.03,
        "Y": 26.0
      },
      {
        "ID": 19,
        "AZIMUTH": 1185.72,
        "X": -30.03,
        "Y": -19.36
      },
      {
        "ID": 69,
        "AZIMUTH": 204.25,
        "X": 10.65,
        "Y": 12.17
      },
      {
        "ID": 86,
        "AZIMUTH": 125.65,
        "X": 6.68,
        "Y": 14.17
      },
      {
        "ID": 96,
        "AZIMUTH": 898.68,
        "X": -1.06,
        "Y": 43.26
      },
      {
        "ID": 106,
        "AZIMUTH": 755.74,
        "X": 1.16,
        "Y": 35.77
      },
      {
        "ID": 111,
        "AZIMUTH": 520.16,
        "X": 11.08,
        "Y": -2.94
      },
      {
        "ID": 115,
        "AZIMUTH": 462.54,
        "X": 14.54,
        "Y": -0.83
      },
      {
        "ID": 120,
        "AZIMUTH": 188.73,
        "X": 15.04,
        "Y": 19.37
      },
      {
        "ID": 137,
        "AZIMUTH": 1083.52,
        "X": -5.91,
        "Y": -7.84
      },
      {
        "ID": 140,
        "AZIMUTH": 393.0,
        "X": 39.82,
        "Y": 8.24
      },
      {
        "ID": 144,
        "AZIMUTH": 424.8,
        "X": 50.64,
        "Y": 4.91
      },
      {
        "ID": 145,
        "AZIMUTH": 441.4,
        "X": 41.33,
        "Y": 1.11
      },
      {
        "ID": 159,
        "AZIMUTH": 857.01,
        "X": 2.71,
        "Y": -18.64
      },
      {
        "ID": 160,
        "AZIMUTH": 913.96,
        "X": -1.03,
        "Y": -16.1
      },
      {
        "ID": 164,
        "AZIMUTH": 937.14,
        "X": -5.73,
        "Y": -43.25
      },
      {
        "ID": 172,
        "AZIMUTH": 1023.29,
        "X": -9.32,
        "Y": -19.83
      },
      {
        "ID": 177,
        "AZIMUTH": 1754.19,
        "X": -4.05,
        "Y": 40.34
      },
      {
        "ID": 183,
        "AZIMUTH": 1100.79,
        "X": -22.11,
        "Y": -26.61
      },
      {
        "ID": 190,
        "AZIMUTH": 1114.88,
        "X": -30.39,
        "Y": -31.95
      },
      {
        "ID": 207,
[truncated: 19,572,294 more chars]
