# Supplementary material for: Spatial Geometry Analysis of Roadside LiDAR for Improved Vehicle Clustering Accuracy
Source: Sensors (Basel). 2026 Jun 26;26(13):4068. doi: 10.3390/s26134068 (PMC13363753; doi:10.3390/s26134068)
Supplement: Supplementary file 1 [file sensors-26-04068-s001.zip › Track_Exp_GA-Hierarchical.json]

{
  "frames": {
    "1": [
      {
        "ID": 30,
        "AZIMUTH": 894.3,
        "X": 0.7,
        "Y": -64.22
      }
    ],
    "2": [
      {
        "ID": 30,
        "AZIMUTH": 894.76,
        "X": 0.73,
        "Y": -64.28
      }
    ],
    "4": [
      {
        "ID": 30,
        "AZIMUTH": 894.31,
        "X": 0.69,
        "Y": -64.25
      }
    ],
    "5": [
      {
        "ID": 30,
        "AZIMUTH": 894.48,
        "X": 0.61,
        "Y": -64.51
      }
    ],
    "6": [
      {
        "ID": 30,
        "AZIMUTH": 895.43,
        "X": 0.69,
        "Y": -64.32
      }
    ],
    "7": [
      {
        "ID": 30,
        "AZIMUTH": 894.29,
        "X": 0.72,
        "Y": -64.23
      }
    ],
    "8": [
      {
        "ID": 30,
        "AZIMUTH": 894.7,
        "X": 0.7,
        "Y": -64.3
      }
    ],
    "9": [
      {
        "ID": 30,
        "AZIMUTH": 894.48,
        "X": 0.71,
        "Y": -64.19
      }
    ],
    "10": [
      {
        "ID": 30,
        "AZIMUTH": 895.75,
        "X": 0.65,
        "Y": -64.24
      }
    ],
    "11": [
      {
        "ID": 30,
        "AZIMUTH": 895.04,
        "X": 0.71,
        "Y": -64.27
      }
    ],
    "12": [
      {
        "ID": 30,
        "AZIMUTH": 895.04,
        "X": 0.61,
        "Y": -64.39
      }
    ],
    "13": [
      {
        "ID": 30,
        "AZIMUTH": 894.8,
        "X": 0.69,
        "Y": -64.34
      }
    ],
    "14": [
      {
        "ID": 30,
        "AZIMUTH": 895.8,
        "X": 0.65,
        "Y": -64.28
      }
    ],
    "15": [
      {
        "ID": 30,
        "AZIMUTH": 895.63,
        "X": 0.81,
        "Y": -64.02
      }
    ],
    "16": [
      {
        "ID": 30,
        "AZIMUTH": 895.14,
        "X": 0.73,
        "Y": -64.13
      }
    ],
    "17": [
      {
        "ID": 30,
        "AZIMUTH": 895.52,
        "X": 0.72,
        "Y": -64.22
      }
    ],
    "18": [
      {
        "ID": 30,
        "AZIMUTH": 895.78,
        "X": 0.69,
        "Y": -64.22
      }
    ],
    "19": [
      {
        "ID": 30,
        "AZIMUTH": 894.97,
        "X": 0.7,
        "Y": -64.26
      }
    ],
    "20": [
      {
        "ID": 30,
        "AZIMUTH": 894.46,
        "X": 0.7,
        "Y": -64.21
      }
    ],
    "21": [
      {
        "ID": 30,
        "AZIMUTH": 894.35,
        "X": 0.7,
        "Y": -64.16
      }
    ],
    "22": [
      {
        "ID": 30,
        "AZIMUTH": 894.36,
        "X": 0.72,
        "Y": -64.14
      }
    ],
    "23": [
      {
        "ID": 30,
        "AZIMUTH": 894.69,
        "X": 0.56,
        "Y": -64.56
      }
    ],
    "24": [
      {
        "ID": 30,
        "AZIMUTH": 894.96,
        "X": 0.52,
        "Y": -64.66
      }
    ],
    "25": [
      {
        "ID": 30,
        "AZIMUTH": 895.07,
        "X": 0.58,
        "Y": -64.31
      }
    ],
    "26": [
      {
        "ID": 30,
        "AZIMUTH": 894.84,
        "X": 0.7,
        "Y": -64.27
      }
    ],
    "27": [
      {
        "ID": 30,
        "AZIMUTH": 895.65,
        "X": 0.65,
        "Y": -64.27
      }
    ],
    "28": [
      {
        "ID": 30,
        "AZIMUTH": 894.71,
        "X": 0.68,
        "Y": -64.2
      }
    ],
    "29": [
      {
        "ID": 30,
        "AZIMUTH": 894.94,
        "X": 0.62,
        "Y": -64.37
      }
    ],
    "30": [
      {
        "ID": 30,
        "AZIMUTH": 894.98,
        "X": 0.53,
        "Y": -64.62
      }
    ],
    "31": [
      {
        "ID": 30,
        "AZIMUTH": 894.79,
        "X": 0.54,
        "Y": -64.62
      }
    ],
    "32": [
      {
        "ID": 30,
        "AZIMUTH": 894.01,
        "X": 0.67,
        "Y": -64.36
      }
    ],
    "33": [
      {
        "ID": 30,
        "AZIMUTH": 895.2,
        "X": 0.58,
        "Y": -64.4
      }
    ],
    "34": [
      {
        "ID": 30,
        "AZIMUTH": 894.91,
        "X": 0.67,
        "Y": -64.29
      }
    ],
    "35": [
      {
        "ID": 30,
        "AZIMUTH": 895.77,
        "X": 0.66,
        "Y": -64.21
      }
    ],
    "36": [
      {
        "ID": 30,
        "AZIMUTH": 894.6,
        "X": 0.68,
        "Y": -64.21
      }
    ],
    "37": [
      {
        "ID": 30,
        "AZIMUTH": 895.27,
        "X": 0.53,
        "Y": -64.59
      }
    ],
    "38": [
      {
        "ID": 30,
        "AZIMUTH": 895.08,
        "X": 0.52,
        "Y": -64.64
      }
    ],
    "39": [
      {
        "ID": 30,
        "AZIMUTH": 894.26,
        "X": 0.64,
        "Y": -64.4
      }
    ],
    "40": [
      {
        "ID": 30,
        "AZIMUTH": 894.83,
        "X": 0.62,
        "Y": -64.42
      }
    ],
    "41": [
      {
        "ID": 30,
        "AZIMUTH": 895.49,
        "X": 0.64,
        "Y": -64.33
      }
    ],
    "42": [
      {
        "ID": 30,
        "AZIMUTH": 895.12,
        "X": 0.67,
        "Y": -64.26
      }
    ],
    "43": [
      {
        "ID": 30,
        "AZIMUTH": 894.82,
        "X": 0.71,
        "Y": -64.24
      }
    ],
    "44": [
      {
        "ID": 30,
        "AZIMUTH": 894.24,
        "X": 0.72,
        "Y": -64.25
      }
    ],
    "45": [
      {
        "ID": 30,
        "AZIMUTH": 894.8,
        "X": 0.57,
        "Y": -64.55
      }
    ],
    "46": [
      {
        "ID": 30,
        "AZIMUTH": 894.88,
        "X": 0.51,
        "Y": -64.68
      }
    ],
    "47": [
      {
        "ID": 30,
        "AZIMUTH": 895.04,
        "X": 0.57,
        "Y": -64.47
      }
    ],
    "48": [
      {
        "ID": 30,
        "AZIMUTH": 895.0,
        "X": 0.66,
        "Y": -64.3
      }
    ],
    "49": [
      {
        "ID": 30,
        "AZIMUTH": 894.35,
        "X": 0.71,
        "Y": -64.21
      }
    ],
    "50": [
      {
        "ID": 30,
        "AZIMUTH": 894.62,
        "X": 0.61,
        "Y": -64.51
      }
    ],
    "51": [
      {
        "ID": 30,
        "AZIMUTH": 894.97,
        "X": 0.69,
        "Y": -64.31
      }
    ],
    "52": [
      {
        "ID": 30,
        "AZIMUTH": 894.16,
        "X": 0.72,
        "Y": -64.29
      }
    ],
    "53": [
      {
        "ID": 30,
        "AZIMUTH": 894.59,
        "X": 0.59,
        "Y": -64.51
      }
    ],
    "54": [
      {
        "ID": 30,
        "AZIMUTH": 895.17,
        "X": 0.51,
        "Y": -64.67
      }
    ],
    "55": [
      {
        "ID": 30,
        "AZIMUTH": 894.99,
        "X": 0.48,
        "Y": -64.72
      }
    ],
    "56": [
      {
        "ID": 30,
        "AZIMUTH": 894.53,
        "X": 0.66,
        "Y": -64.28
      }
    ],
    "57": [
      {
        "ID": 30,
        "AZIMUTH": 893.66,
        "X": 0.66,
        "Y": -64.3
      }
    ],
    "58": [
      {
        "ID": 30,
        "AZIMUTH": 894.39,
        "X": 0.73,
        "Y": -64.28
      }
    ],
    "59": [
      {
        "ID": 30,
        "AZIMUTH": 894.43,
        "X": 0.72,
        "Y": -64.21
      }
    ],
    "60": [
      {
        "ID": 30,
        "AZIMUTH": 894.88,
        "X": 0.68,
        "Y": -64.22
      }
    ],
    "61": [
      {
        "ID": 30,
        "AZIMUTH": 894.28,
        "X": 0.66,
        "Y": -64.3
      }
    ],
    "62": [
      {
        "ID": 30,
        "AZIMUTH": 894.84,
        "X": 0.53,
        "Y": -64.58
      }
    ],
    "63": [
      {
        "ID": 30,
        "AZIMUTH": 894.53,
        "X": 0.64,
        "Y": -64.26
      }
    ],
    "64": [
      {
        "ID": 30,
        "AZIMUTH": 895.58,
        "X": 0.66,
        "Y": -64.24
      }
    ],
    "65": [
      {
        "ID": 30,
        "AZIMUTH": 895.97,
        "X": 0.66,
        "Y": -64.22
      }
    ],
    "66": [
      {
        "ID": 30,
        "AZIMUTH": 894.51,
        "X": 0.69,
        "Y": -64.32
      }
    ],
    "67": [
      {
        "ID": 30,
        "AZIMUTH": 894.64,
        "X": 0.55,
        "Y": -64.6
      }
    ],
    "68": [
      {
        "ID": 30,
        "AZIMUTH": 894.87,
        "X": 0.66,
        "Y": -64.34
      }
    ],
    "69": [
      {
        "ID": 30,
        "AZIMUTH": 894.88,
        "X": 0.54,
        "Y": -64.55
      }
    ],
    "70": [
      {
        "ID": 30,
        "AZIMUTH": 894.95,
        "X": 0.65,
        "Y": -64.33
      }
    ],
    "71": [
      {
        "ID": 30,
        "AZIMUTH": 895.0,
        "X": 0.55,
        "Y": -64.58
      }
    ],
    "72": [
      {
        "ID": 30,
        "AZIMUTH": 896.09,
        "X": 0.68,
        "Y": -64.37
      }
    ],
    "73": [
      {
        "ID": 30,
        "AZIMUTH": 895.82,
        "X": 0.67,
        "Y": -64.28
      }
    ],
    "74": [
      {
        "ID": 30,
        "AZIMUTH": 895.17,
        "X": 0.55,
        "Y": -64.56
      }
    ],
    "75": [
      {
        "ID": 30,
        "AZIMUTH": 894.78,
        "X": 0.56,
        "Y": -64.62
      }
    ],
    "76": [
      {
        "ID": 30,
        "AZIMUTH": 894.73,
        "X": 0.65,
        "Y": -64.35
      }
    ],
    "77": [
      {
        "ID": 30,
        "AZIMUTH": 894.44,
        "X": 0.7,
        "Y": -64.14
      }
    ],
    "78": [
      {
        "ID": 30,
        "AZIMUTH": 894.65,
        "X": 0.59,
        "Y": -64.46
      }
    ],
    "79": [
      {
        "ID": 30,
        "AZIMUTH": 895.72,
        "X": 0.63,
        "Y": -64.29
      }
    ],
    "80": [
      {
        "ID": 30,
        "AZIMUTH": 894.75,
        "X": 0.69,
        "Y": -64.19
      }
    ],
    "81": [
      {
        "ID": 30,
        "AZIMUTH": 895.7,
        "X": 0.54,
        "Y": -64.62
      }
    ],
    "82": [
      {
        "ID": 30,
        "AZIMUTH": 895.64,
        "X": 0.68,
        "Y": -64.35
      }
    ],
    "83": [
      {
        "ID": 30,
        "AZIMUTH": 894.67,
        "X": 0.68,
        "Y": -64.2
      }
    ],
    "84": [
      {
        "ID": 30,
        "AZIMUTH": 894.67,
        "X": 0.7,
        "Y": -64.23
      }
    ],
    "85": [
      {
        "ID": 30,
        "AZIMUTH": 895.58,
        "X": 0.65,
        "Y": -64.34
      }
    ],
    "86": [
      {
        "ID": 30,
        "AZIMUTH": 895.14,
        "X": 0.66,
        "Y": -64.3
      }
    ],
    "87": [
      {
        "ID": 30,
        "AZIMUTH": 894.82,
        "X": 0.71,
        "Y": -64.28
      }
    ],
    "88": [
      {
        "ID": 30,
        "AZIMUTH": 894.73,
        "X": 0.58,
        "Y": -64.49
      }
    ],
    "89": [
      {
        "ID": 30,
        "AZIMUTH": 894.83,
        "X": 0.51,
        "Y": -64.67
      }
    ],
    "90": [
      {
        "ID": 30,
        "AZIMUTH": 895.01,
        "X": 0.55,
        "Y": -64.49
      }
    ],
    "91": [
      {
        "ID": 30,
        "AZIMUTH": 895.88,
        "X": 0.62,
        "Y": -64.3
      }
    ],
    "92": [
      {
        "ID": 30,
        "AZIMUTH": 895.2,
        "X": 0.69,
        "Y": -64.19
      }
    ],
    "93": [
      {
        "ID": 30,
        "AZIMUTH": 895.88,
        "X": 0.66,
        "Y": -64.25
      }
    ],
    "94": [
      {
        "ID": 30,
        "AZIMUTH": 895.46,
        "X": 0.72,
        "Y": -64.21
      }
    ],
    "95": [
      {
        "ID": 30,
        "AZIMUTH": 895.59,
        "X": 0.59,
        "Y": -64.44
      }
    ],
    "96": [
      {
        "ID": 30,
        "AZIMUTH": 895.08,
        "X": 0.65,
        "Y": -64.29
      }
    ],
    "97": [
      {
        "ID": 30,
        "AZIMUTH": 894.77,
        "X": 0.7,
        "Y": -64.26
      }
    ],
    "98": [
      {
        "ID": 30,
        "AZIMUTH": 894.29,
        "X": 0.7,
        "Y": -64.28
      }
    ],
    "99": [
      {
        "ID": 30,
        "AZIMUTH": 894.96,
        "X": 0.51,
        "Y": -64.68
      }
    ],
    "100": [
      {
        "ID": 30,
        "AZIMUTH": 895.29,
        "X": 0.63,
        "Y": -64.34
      }
    ],
    "101": [
      {
        "ID": 30,
        "AZIMUTH": 894.43,
        "X": 0.7,
        "Y": -64.25
      }
    ],
    "102": [
      {
        "ID": 30,
        "AZIMUTH": 894.81,
        "X": 0.7,
        "Y": -64.24
      }
    ],
    "103": [
      {
        "ID": 30,
        "AZIMUTH": 893.9,
        "X": 0.68,
        "Y": -64.26
      }
    ],
    "104": [
      {
        "ID": 30,
        "AZIMUTH": 895.76,
        "X": 0.61,
        "Y": -64.39
      }
    ],
    "105": [
      {
        "ID": 30,
        "AZIMUTH": 896.28,
        "X": 0.51,
        "Y": -64.7
      }
    ],
    "106": [
      {
        "ID": 30,
        "AZIMUTH": 895.86,
        "X": 0.63,
        "Y": -64.39
      }
    ],
    "107": [
      {
        "ID": 30,
        "AZIMUTH": 894.55,
        "X": 0.68,
        "Y": -64.3
      }
    ],
    "108": [
      {
        "ID": 30,
        "AZIMUTH": 894.77,
        "X": 0.69,
        "Y": -64.23
      }
    ],
    "109": [
      {
        "ID": 30,
        "AZIMUTH": 894.73,
        "X": 0.71,
        "Y": -64.25
      }
    ],
    "110": [
      {
        "ID": 30,
        "AZIMUTH": 895.47,
        "X": 0.66,
        "Y": -64.28
      }
    ],
    "111": [
      {
        "ID": 30,
        "AZIMUTH": 895.14,
        "X": 0.55,
        "Y": -64.54
      }
    ],
    "112": [
      {
        "ID": 30,
        "AZIMUTH": 894.63,
        "X": 0.69,
        "Y": -64.37
      }
    ],
    "113": [
      {
        "ID": 30,
        "AZIMUTH": 894.41,
        "X": 0.7,
        "Y": -64.21
      }
    ],
    "114": [
      {
        "ID": 30,
        "AZIMUTH": 894.52,
        "X": 0.58,
        "Y": -64.57
      }
    ],
    "115": [
      {
        "ID": 30,
        "AZIMUTH": 894.43,
        "X": 0.69,
        "Y": -64.26
      }
    ],
    "116": [
      {
        "ID": 30,
        "AZIMUTH": 895.41,
        "X": 0.68,
        "Y": -64.26
      }
    ],
    "117": [
      {
        "ID": 30,
        "AZIMUTH": 896.34,
        "X": 0.54,
        "Y": -64.59
      }
    ],
    "118": [
      {
        "ID": 30,
        "AZIMUTH": 896.23,
        "X": 0.6,
        "Y": -64.36
      }
    ],
    "119": [
      {
        "ID": 30,
        "AZIMUTH": 894.98,
        "X": 0.74,
        "Y": -64.2
      }
    ],
    "120": [
      {
        "ID": 30,
        "AZIMUTH": 894.71,
        "X": 0.73,
        "Y": -64.25
      }
    ],
    "121": [
      {
        "ID": 30,
        "AZIMUTH": 894.85,
        "X": 0.57,
        "Y": -64.53
      }
    ],
    "122": [
      {
        "ID": 30,
        "AZIMUTH": 894.95,
        "X": 0.53,
        "Y": -64.6
      }
    ],
    "123": [
      {
        "ID": 30,
        "AZIMUTH": 896.0,
        "X": 0.68,
        "Y": -64.36
      }
    ],
    "124": [
      {
        "ID": 30,
        "AZIMUTH": 895.5,
        "X": 0.53,
        "Y": -64.62
      }
    ],
    "125": [
      {
        "ID": 30,
        "AZIMUTH": 895.76,
        "X": 0.66,
        "Y": -64.31
      }
    ],
    "126": [
      {
        "ID": 30,
        "AZIMUTH": 894.95,
        "X": 0.59,
        "Y": -64.51
      }
    ],
    "127": [
      {
        "ID": 30,
        "AZIMUTH": 894.45,
        "X": 0.67,
        "Y": -64.22
      }
    ],
    "128": [
      {
        "ID": 30,
        "AZIMUTH": 895.87,
        "X": 0.73,
        "Y": -64.21
      }
    ],
    "129": [
      {
        "ID": 30,
        "AZIMUTH": 895.59,
        "X": 0.57,
        "Y": -64.52
      }
    ],
    "130": [
      {
        "ID": 30,
        "AZIMUTH": 894.65,
        "X": 0.68,
        "Y": -64.18
      }
    ],
    "131": [
      {
        "ID": 30,
        "AZIMUTH": 895.46,
        "X": 0.67,
        "Y": -64.14
      }
    ],
    "132": [
      {
        "ID": 30,
        "AZIMUTH": 895.7,
        "X": 0.74,
        "Y": -64.08
      }
    ],
    "133": [
      {
        "ID": 30,
        "AZIMUTH": 896.5,
        "X": 0.71,
        "Y": -64.17
      }
    ],
    "134": [
      {
        "ID": 30,
        "AZIMUTH": 895.28,
        "X": 0.58,
        "Y": -64.39
      }
    ],
    "135": [
      {
        "ID": 30,
        "AZIMUTH": 895.28,
        "X": 0.52,
        "Y": -64.55
      }
    ],
    "136": [
      {
        "ID": 30,
        "AZIMUTH": 895.46,
        "X": 0.58,
        "Y": -64.33
      }
    ],
    "137": [
      {
        "ID": 30,
        "AZIMUTH": 895.3,
        "X": 0.59,
        "Y": -64.35
      }
    ],
    "138": [
      {
        "ID": 30,
        "AZIMUTH": 894.65,
        "X": 0.73,
        "Y": -63.99
      }
    ],
    "139": [
      {
        "ID": 30,
        "AZIMUTH": 895.16,
        "X": 0.6,
        "Y": -64.31
      }
    ],
    "140": [
      {
        "ID": 30,
        "AZIMUTH": 895.08,
        "X": 0.65,
        "Y": -64.13
      }
    ],
    "141": [
      {
        "ID": 30,
        "AZIMUTH": 894.6,
        "X": 0.78,
        "Y": -63.77
      }
    ],
    "142": [
      {
        "ID": 30,
        "AZIMUTH": 894.27,
        "X": 0.79,
        "Y": -63.78
      }
    ],
    "143": [
      {
        "ID": 30,
        "AZIMUTH": 894.79,
        "X": 0.66,
        "Y": -64.07
      }
    ],
    "144": [
      {
        "ID": 30,
        "AZIMUTH": 894.84,
        "X": 0.72,
        "Y": -63.91
      }
    ],
    "145": [
      {
        "ID": 30,
        "AZIMUTH": 894.49,
        "X": 0.81,
        "Y": -63.71
      }
    ],
    "146": [
      {
        "ID": 30,
        "AZIMUTH": 894.39,
        "X": 0.83,
        "Y": -63.56
      }
    ],
    "147": [
      {
        "ID": 30,
        "AZIMUTH": 894.37,
        "X": 0.8,
        "Y": -63.65
      }
    ],
    "148": [
      {
        "ID": 30,
        "AZIMUTH": 894.37,
        "X": 0.82,
        "Y": -63.59
      }
    ],
    "149": [
      {
        "ID": 30,
        "AZIMUTH": 894.43,
        "X": 0.88,
        "Y": -63.5
      }
    ],
    "150": [
      {
        "ID": 30,
        "AZIMUTH": 894.47,
        "X": 0.7,
        "Y": -63.81
      }
    ],
    "151": [
      {
        "ID": 30,
        "AZIMUTH": 894.41,
        "X": 0.76,
        "Y": -63.68
      }
    ],
    "152": [
      {
        "ID": 30,
        "AZIMUTH": 893.98,
        "X": 0.82,
        "Y": -63.38
      }
    ],
    "153": [
      {
        "ID": 30,
        "AZIMUTH": 894.33,
        "X": 0.87,
        "Y": -63.4
      }
    ],
    "154": [
      {
        "ID": 30,
        "AZIMUTH": 894.28,
        "X": 0.85,
        "Y": -63.48
      }
    ],
    "155": [
      {
        "ID": 30,
        "AZIMUTH": 894.34,
        "X": 0.68,
        "Y": -63.82
      }
    ],
    "156": [
      {
        "ID": 30,
        "AZIMUTH": 894.85,
        "X": 0.85,
        "Y": -63.47
      }
    ],
    "157": [
      {
        "ID": 30,
        "AZIMUTH": 893.72,
        "X": 0.87,
        "Y": -63.18
      }
    ],
    "158": [
      {
        "ID": 30,
        "AZIMUTH": 895.27,
        "X": 0.72,
        "Y": -63.61
      }
    ],
    "159": [
      {
        "ID": 30,
        "AZIMUTH": 892.92,
        "X": 0.83,
        "Y": -63.18
      }
    ],
    "160": [
      {
        "ID": 30,
        "AZIMUTH": 893.27,
        "X": 0.95,
        "Y": -63.06
      }
    ],
    "161": [
      {
        "ID": 30,
        "AZIMUTH": 892.63,
        "X": 0.87,
        "Y": -63.16
      }
    ],
    "162": [
      {
        "ID": 30,
        "AZIMUTH": 893.99,
        "X": 0.76,
        "Y": -63.33
      }
    ],
    "163": [
      {
        "ID": 30,
        "AZIMUTH": 893.17,
        "X": 0.99,
        "Y": -62.84
      }
    ],
    "164": [
      {
        "ID": 30,
        "AZIMUTH": 892.49,
        "X": 0.94,
        "Y": -62.75
      }
    ],
    "165": [
      {
        "ID": 30,
        "AZIMUTH": 891.38,
        "X": 0.96,
        "Y": -62.71
      }
    ],
    "166": [
      {
        "ID": 30,
        "AZIMUTH": 891.81,
        "X": 0.85,
        "Y": -62.88
      }
    ],
    "167": [
      {
        "ID": 30,
        "AZIMUTH": 892.0,
        "X": 0.84,
        "Y": -62.75
      }
    ],
    "168": [
      {
        "ID": 30,
        "AZIMUTH": 891.93,
        "X": 0.93,
        "Y": -62.56
      }
    ],
    "169": [
      {
        "ID": 30,
        "AZIMUTH": 891.65,
        "X": 1.07,
        "Y": -62.03
      }
    ],
    "170": [
      {
        "ID": 30,
        "AZIMUTH": 889.94,
        "X": 1.23,
        "Y": -61.58
      }
    ],
    "171": [
      {
        "ID": 30,
        "AZIMUTH": 890.88,
        "X": 1.1,
        "Y": -61.63
      }
    ],
    "172": [
      {
        "ID": 30,
        "AZIMUTH": 889.75,
        "X": 1.23,
        "Y": -61.28
      }
    ],
    "173": [
      {
        "ID": 30,
        "AZIMUTH": 889.99,
        "X": 1.28,
        "Y": -61.09
      }
    ],
    "174": [
      {
        "ID": 30,
        "AZIMUTH": 889.68,
        "X": 1.33,
        "Y": -60.83
      }
    ],
    "175": [
      {
        "ID": 30,
        "AZIMUTH": 889.86,
        "X": 1.55,
        "Y": -60.22
      }
    ],
    "176": [
      {
        "ID": 30,
        "AZIMUTH": 889.32,
        "X": 1.53,
        "Y": -60.15
      }
    ],
    "177": [
      {
        "ID": 30,
        "AZIMUTH": 892.59,
        "X": 1.47,
        "Y": -59.88
      }
    ],
    "178": [
      {
        "ID": 30,
        "AZIMUTH": 891.8,
        "X": 1.65,
        "Y": -59.29
      }
    ],
    "179": [
      {
        "ID": 30,
        "AZIMUTH": 893.51,
        "X": 1.75,
        "Y": -58.94
      }
    ],
    "180": [
      {
        "ID": 30,
        "AZIMUTH": 893.15,
        "X": 1.84,
        "Y": -58.56
      }
    ],
    "181": [
      {
        "ID": 30,
        "AZIMUTH": 890.88,
        "X": 1.96,
        "Y": -57.97
      }
    ],
    "182": [
      {
        "ID": 30,
        "AZIMUTH": 888.33,
        "X": 2.09,
        "Y": -57.42
      }
    ],
    "183": [
      {
        "ID": 30,
        "AZIMUTH": 888.08,
        "X": 2.14,
        "Y": -57.05
      }
    ],
    "184": [
      {
        "ID": 30,
        "AZIMUTH": 888.21,
        "X": 2.31,
        "Y": -56.44
      }
    ],
    "185": [
      {
        "ID": 30,
        "AZIMUTH": 887.61,
        "X": 2.5,
        "Y": -55.78
      }
    ],
    "186": [
      {
        "ID": 30,
        "AZIMUTH": 885.81,
        "X": 2.6,
        "Y": -55.03
      }
    ],
    "187": [
      {
        "ID": 30,
        "AZIMUTH": 885.77,
        "X": 2.66,
        "Y": -54.55
      }
    ],
    "188": [
      {
        "ID": 30,
        "AZIMUTH": 883.94,
        "X": 2.83,
        "Y": -53.92
      }
    ],
    "189": [
      {
        "ID": 30,
        "AZIMUTH": 882.7,
        "X": 3.01,
        "Y": -53.22
      }
    ],
    "190": [
      {
        "ID": 30,
        "AZIMUTH": 881.49,
        "X": 3.18,
        "Y": -52.51
      }
    ],
    "191": [
      {
        "ID": 30,
        "AZIMUTH": 881.56,
        "X": 3.27,
        "Y": -51.94
      }
    ],
    "192": [
      {
        "ID": 30,
        "AZIMUTH": 882.93,
        "X": 3.44,
        "Y": -51.23
      }
    ],
    "193": [
      {
        "ID": 30,
        "AZIMUTH": 882.92,
        "X": 3.66,
        "Y": -50.49
      }
    ],
    "194": [
      {
        "ID": 30,
        "AZIMUTH": 882.57,
        "X": 3.86,
        "Y": -49.71
      }
    ],
    "195": [
      {
        "ID": 30,
        "AZIMUTH": 878.75,
        "X": 4.14,
        "Y": -48.86
      }
    ],
    "196": [
      {
        "ID": 30,
        "AZIMUTH": 877.08,
        "X": 4.44,
        "Y": -48.0
      }
    ],
    "197": [
      {
        "ID": 30,
        "AZIMUTH": 873.68,
        "X": 4.73,
        "Y": -47.19
      }
    ],
    "198": [
      {
        "ID": 30,
        "AZIMUTH": 865.74,
        "X": 5.05,
        "Y": -46.1
      }
    ],
    "199": [
      {
        "ID": 30,
        "AZIMUTH": 862.78,
        "X": 5.38,
        "Y": -45.07
      }
    ],
    "200": [
      {
        "ID": 30,
        "AZIMUTH": 858.94,
        "X": 5.69,
        "Y": -44.26
      }
    ],
    "201": [
      {
        "ID": 30,
        "AZIMUTH": 857.49,
        "X": 6.08,
        "Y": -43.18
      }
    ],
    "202": [
      {
        "ID": 30,
        "AZIMUTH": 853.44,
        "X": 6.44,
        "Y": -42.19
      }
    ],
    "203": [
      {
        "ID": 30,
        "AZIMUTH": 850.72,
        "X": 6.82,
        "Y": -41.19
      }
    ],
    "204": [
      {
        "ID": 30,
        "AZIMUTH": 848.4,
        "X": 7.23,
        "Y": -40.06
      }
    ],
    "205": [
      {
        "ID": 30,
        "AZIMUTH": 846.45,
        "X": 7.67,
        "Y": -38.89
      }
    ],
    "206": [
      {
        "ID": 30,
        "AZIMUTH": 842.94,
        "X": 8.05,
        "Y": -37.84
      }
    ],
    "207": [
      {
        "ID": 30,
        "AZIMUTH": 837.0,
        "X": 8.53,
        "Y": -36.65
      }
    ],
    "208": [
      {
        "ID": 30,
        "AZIMUTH": 829.79,
        "X": 9.06,
        "Y": -35.37
      }
    ],
    "209": [
      {
        "ID": 30,
        "AZIMUTH": 823.84,
        "X": 9.49,
        "Y": -34.27
      }
    ],
    "210": [
      {
        "ID": 30,
        "AZIMUTH": 819.35,
        "X": 9.87,
        "Y": -33.3
      }
    ],
    "211": [
      {
        "ID": 30,
        "AZIMUTH": 812.68,
        "X": 10.34,
        "Y": -32.23
      }
    ],
    "212": [
      {
        "ID": 30,
        "AZIMUTH": 803.15,
        "X": 10.85,
        "Y": -31.12
      }
    ],
    "213": [
      {
        "ID": 30,
        "AZIMUTH": 794.27,
        "X": 11.39,
        "Y": -29.87
      }
    ],
    "214": [
      {
        "ID": 30,
        "AZIMUTH": 784.98,
        "X": 11.86,
        "Y": -28.75
      }
    ],
    "215": [
      {
        "ID": 30,
        "AZIMUTH": 774.34,
        "X": 12.37,
        "Y": -27.59
      }
    ],
    "216": [
      {
        "ID": 30,
        "AZIMUTH": 761.9,
        "X": 12.95,
        "Y": -26.38
      }
    ],
    "217": [
      {
        "ID": 30,
        "AZIMUTH": 751.89,
        "X": 13.56,
        "Y": -25.11
      }
    ],
    "218": [
      {
        "ID": 30,
        "AZIMUTH": 742.02,
        "X": 14.14,
        "Y": -23.74
      }
    ],
    "219": [
      {
        "ID": 30,
        "AZIMUTH": 730.91,
        "X": 14.65,
        "Y": -22.56
      }
    ],
    "220": [
      {
        "ID": 30,
        "AZIMUTH": 717.81,
        "X": 15.2,
        "Y": -21.4
      }
    ],
    "221": [
      {
        "ID": 30,
        "AZIMUTH": 702.55,
        "X": 15.87,
        "Y": -20.03
      }
    ],
    "222": [
      {
        "ID": 30,
        "AZIMUTH": 686.41,
        "X": 16.51,
        "Y": -18.61
      }
    ],
    "223": [
      {
        "ID": 30,
        "AZIMUTH": 670.3,
        "X": 17.14,
        "Y": -17.28
      }
    ],
    "224": [
      {
        "ID": 30,
        "AZIMUTH": 654.14,
        "X": 17.77,
        "Y": -16.01
      }
    ],
    "225": [
      {
        "ID": 30,
        "AZIMUTH": 637.96,
        "X": 18.39,
        "Y": -14.7
      }
    ],
    "226": [
      {
        "ID": 30,
        "AZIMUTH": 620.76,
        "X": 19.04,
        "Y": -13.36
      }
    ],
    "227": [
      {
        "ID": 30,
        "AZIMUTH": 602.41,
        "X": 19.75,
        "Y": -12.02
      }
    ],
    "228": [
      {
        "ID": 30,
        "AZIMUTH": 583.36,
        "X": 20.46,
        "Y": -10.62
      }
    ],
    "229": [
      {
        "ID": 30,
        "AZIMUTH": 565.72,
        "X": 21.15,
        "Y": -9.29
      }
    ],
    "230": [
      {
        "ID": 30,
        "AZIMUTH": 547.6,
        "X": 21.82,
        "Y": -8.0
      }
    ],
    "231": [
      {
        "ID": 30,
        "AZIMUTH": 529.16,
        "X": 22.55,
        "Y": -6.66
      }
    ],
    "232": [
      {
        "ID": 30,
        "AZIMUTH": 511.18,
        "X": 23.27,
        "Y": -5.36
      }
    ],
    "233": [
      {
        "ID": 30,
        "AZIMUTH": 494.61,
        "X": 23.99,
        "Y": -4.11
      }
    ],
    "234": [
      {
        "ID": 30,
        "AZIMUTH": 478.6,
        "X": 24.73,
        "Y": -2.88
      }
    ],
    "235": [
      {
        "ID": 30,
        "AZIMUTH": 464.3,
        "X": 25.45,
        "Y": -1.65
      }
    ],
    "236": [
      {
        "ID": 30,
        "AZIMUTH": 449.09,
        "X": 26.22,
        "Y": -0.37
      }
    ],
    "237": [
      {
        "ID": 30,
        "AZIMUTH": 435.0,
        "X": 26.95,
        "Y": 0.87
      }
    ],
    "238": [
      {
        "ID": 30,
        "AZIMUTH": 422.06,
        "X": 27.65,
        "Y": 2.09
      }
    ],
    "239": [
      {
        "ID": 30,
        "AZIMUTH": 408.64,
        "X": 28.44,
        "Y": 3.44
      }
    ],
    "240": [
      {
        "ID": 30,
        "AZIMUTH": 396.8,
        "X": 29.22,
        "Y": 4.8
      }
    ],
    "241": [
      {
        "ID": 30,
        "AZIMUTH": 386.48,
        "X": 29.92,
        "Y": 6.0
      }
    ],
    "242": [
      {
        "ID": 30,
        "AZIMUTH": 378.52,
        "X": 30.69,
        "Y": 7.24
      }
    ],
    "243": [
      {
        "ID": 30,
        "AZIMUTH": 368.15,
        "X": 31.41,
        "Y": 8.37
      }
    ],
    "244": [
      {
        "ID": 30,
        "AZIMUTH": 356.75,
        "X": 32.09,
        "Y": 9.57
      }
    ],
    "245": [
      {
        "ID": 30,
        "AZIMUTH": 347.58,
        "X": 32.81,
        "Y": 10.82
      }
    ],
    "246": [
      {
        "ID": 30,
        "AZIMUTH": 339.06,
        "X": 33.54,
        "Y": 12.09
      }
    ],
    "247": [
      {
        "ID": 30,
        "AZIMUTH": 335.97,
        "X": 34.25,
        "Y": 13.26
      }
    ],
    "248": [
      {
        "ID": 30,
        "AZIMUTH": 331.42,
        "X": 34.89,
        "Y": 14.44
      }
    ],
    "249": [
      {
        "ID": 30,
        "AZIMUTH": 327.0,
        "X": 35.5,
        "Y": 15.48
      }
    ],
    "250": [
      {
        "ID": 30,
        "AZIMUTH": 323.39,
        "X": 36.17,
        "Y": 16.42
      }
    ],
    "251": [
      {
        "ID": 30,
        "AZIMUTH": 318.92,
        "X": 36.85,
        "Y": 17.58
      }
    ],
    "252": [
      {
        "ID": 30,
        "AZIMUTH": 315.54,
        "X": 37.44,
        "Y": 18.74
      }
    ],
    "253": [
      {
        "ID": 30,
        "AZIMUTH": 311.62,
        "X": 38.08,
        "Y": 19.89
      }
    ],
    "254": [
      {
        "ID": 30,
        "AZIMUTH": 308.51,
        "X": 38.69,
        "Y": 21.19
      }
    ],
    "255": [
      {
        "ID": 30,
        "AZIMUTH": 305.5,
        "X": 39.31,
        "Y": 22.18
      }
    ],
    "256": [
      {
        "ID": 30,
        "AZIMUTH": 302.68,
        "X": 39.86,
        "Y": 23.24
      }
    ],
    "257": [
      {
        "ID": 30,
        "AZIMUTH": 301.76,
        "X": 40.53,
        "Y": 24.3
      }
    ],
    "258": [
      {
        "ID": 30,
        "AZIMUTH": 296.48,
        "X": 41.09,
        "Y": 25.6
      }
    ],
    "259": [
      {
        "ID": 30,
        "AZIMUTH": 290.28,
        "X": 41.67,
        "Y": 26.78
      }
    ],
    "260": [
      {
        "ID": 30,
        "AZIMUTH": 283.96,
        "X": 42.26,
        "Y": 27.94
      }
    ],
    "261": [
      {
        "ID": 30,
        "AZIMUTH": 279.77,
        "X": 42.84,
        "Y": 29.08
      }
    ],
    "262": [
      {
        "ID": 30,
        "AZIMUTH": 277.38,
        "X": 43.37,
        "Y": 30.09
      }
    ],
    "263": [
      {
        "ID": 30,
        "AZIMUTH": 274.38,
        "X": 43.88,
        "Y": 31.2
      }
    ],
    "264": [
      {
        "ID": 30,
        "AZIMUTH": 272.38,
        "X": 44.39,
        "Y": 32.33
      }
    ],
    "265": [
      {
        "ID": 30,
        "AZIMUTH": 269.54,
        "X": 44.89,
        "Y": 33.38
      }
    ],
    "266": [
      {
        "ID": 30,
        "AZIMUTH": 265.12,
        "X": 45.33,
        "Y": 34.54
      }
    ],
    "267": [
      {
        "ID": 30,
        "AZIMUTH": 261.25,
        "X": 45.74,
        "Y": 35.55
      }
    ],
    "268": [
      {
        "ID": 30,
        "AZIMUTH": 257.12,
        "X": 46.05,
        "Y": 36.49
      }
    ],
    "269": [
      {
        "ID": 30,
        "AZIMUTH": 254.26,
        "X": 46.44,
        "Y": 37.62
      }
    ],
    "270": [
      {
        "ID": 30,
        "AZIMUTH": 250.15,
        "X": 46.83,
        "Y": 38.45
      }
    ],
    "271": [
      {
        "ID": 30,
        "AZIMUTH": 244.8,
        "X": 47.19,
        "Y": 39.47
      }
    ],
    "272": [
      {
        "ID": 30,
        "AZIMUTH": 236.62,
        "X": 47.42,
        "Y": 40.54
      }
    ],
    "273": [
      {
        "ID": 30,
        "AZIMUTH": 236.35,
        "X": 47.69,
        "Y": 41.49
      }
    ],
    "274": [
      {
        "ID": 30,
        "AZIMUTH": 233.47,
        "X": 47.92,
        "Y": 42.46
      }
    ],
    "275": [
      {
        "ID": 30,
        "AZIMUTH": 231.77,
        "X": 48.11,
        "Y": 43.51
      }
    ],
    "276": [
      {
        "ID": 30,
        "AZIMUTH": 231.18,
        "X": 48.3,
        "Y": 44.6
      }
    ],
    "277": [
      {
        "ID": 30,
        "AZIMUTH": 233.24,
        "X": 48.44,
        "Y": 45.52
      }
    ],
    "278": [
      {
        "ID": 30,
        "AZIMUTH": 231.96,
        "X": 48.53,
        "Y": 46.45
      }
    ],
    "279": [
      {
        "ID": 30,
        "AZIMUTH": 228.96,
        "X": 48.49,
        "Y": 47.33
      }
    ],
    "280": [
      {
        "ID": 30,
        "AZIMUTH": 226.4,
        "X": 48.46,
        "Y": 48.29
      }
    ],
    "281": [
      {
        "ID": 30,
        "AZIMUTH": 223.73,
        "X": 48.52,
        "Y": 49.2
      }
    ],
    "282": [
      {
        "ID": 30,
        "AZIMUTH": 220.64,
        "X": 48.48,
        "Y": 50.03
      }
    ],
    "283": [
      {
        "ID": 30,
        "AZIMUTH": 218.39,
        "X": 48.41,
        "Y": 50.84
      }
    ],
    "284": [
      {
        "ID": 30,
        "AZIMUTH": 214.86,
        "X": 48.4,
        "Y": 51.61
      }
    ],
    "285": [
      {
        "ID": 30,
        "AZIMUTH": 210.48,
        "X": 48.27,
        "Y": 52.57
      }
    ],
    "286": [
      {
        "ID": 30,
        "AZIMUTH": 207.96,
        "X": 48.08,
        "Y": 53.43
      }
    ],
    "287": [
      {
        "ID": 30,
        "AZIMUTH": 207.07,
        "X": 47.9,
        "Y": 54.26
      }
    ],
    "288": [
      {
        "ID": 30,
        "AZIMUTH": 205.74,
        "X": 47.62,
        "Y": 55.07
      }
    ],
    "289": [
      {
        "ID": 30,
        "AZIMUTH": 204.87,
        "X": 47.41,
        "Y": 55.81
      }
    ],
    "290": [
      {
        "ID": 30,
        "AZIMUTH": 203.82,
        "X": 47.1,
        "Y": 56.66
      }
    ],
    "291": [
      {
        "ID": 30,
        "AZIMUTH": 200.15,
        "X": 46.73,
        "Y": 57.54
      }
    ],
    "292": [
      {
        "ID": 30,
        "AZIMUTH": 196.72,
        "X": 46.36,
        "Y": 58.38
      }
    ],
    "293": [
      {
        "ID": 30,
        "AZIMUTH": 194.55,
        "X": 45.99,
        "Y": 59.14
      }
    ],
    "294": [
      {
        "ID": 30,
        "AZIMUTH": 192.98,
        "X": 45.7,
        "Y": 59.74
      }
    ],
    "295": [
      {
        "ID": 30,
        "AZIMUTH": 193.31,
        "X": 45.44,
        "Y": 60.3
      }
    ],
    "296": [
      {
        "ID": 30,
        "AZIMUTH": 188.71,
        "X": 44.81,
        "Y": 61.1
      }
    ],
    "297": [
      {
        "ID": 30,
        "AZIMUTH": 180.12,
        "X": 44.26,
        "Y": 61.88
      }
    ],
    "298": [
      {
        "ID": 30,
        "AZIMUTH": 174.62,
        "X": 43.68,
        "Y": 62.57
      }
    ],
    "299": [
      {
        "ID": 30,
        "AZIMUTH": 172.15,
        "X": 43.2,
        "Y": 63.22
      }
    ],
    "300": [
      {
        "ID": 30,
        "AZIMUTH": 171.21,
        "X": 42.56,
        "Y": 63.84
      }
    ],
    "301": [
      {
        "ID": 30,
        "AZIMUTH": 167.12,
        "X": 41.87,
        "Y": 64.51
      }
    ],
    "302": [
      {
        "ID": 30,
        "AZIMUTH": 163.35,
        "X": 41.45,
        "Y": 64.92
      }
    ],
    "303": [
      {
        "ID": 30,
        "AZIMUTH": 158.66,
        "X": 40.85,
        "Y": 65.46
      }
    ],
    "304": [
      {
        "ID": 30,
        "AZIMUTH": 155.27,
        "X": 40.29,
        "Y": 65.92
      }
    ],
    "305": [
      {
        "ID": 30,
        "AZIMUTH": 150.66,
        "X": 39.49,
        "Y": 66.44
      }
    ],
    "306": [
      {
        "ID": 30,
        "AZIMUTH": 149.16,
        "X": 38.77,
        "Y": 66.9
      }
    ],
    "307": [
      {
        "ID": 30,
        "AZIMUTH": 145.74,
        "X": 38.15,
        "Y": 67.3
      }
    ],
    "308": [
      {
        "ID": 30,
        "AZIMUTH": 143.57,
        "X": 37.48,
        "Y": 67.7
      }
    ],
    "309": [
      {
        "ID": 30,
        "AZIMUTH": 141.46,
        "X": 36.89,
        "Y": 67.99
      }
    ],
    "310": [
      {
        "ID": 30,
        "AZIMUTH": 136.87,
        "X": 36.2,
        "Y": 68.27
      }
    ],
    "311": [
      {
        "ID": 30,
        "AZIMUTH": 133.57,
        "X": 35.41,
        "Y": 68.57
      }
    ],
    "312": [
      {
        "ID": 30,
        "AZIMUTH": 130.24,
        "X": 34.76,
        "Y": 68.79
      }
    ],
    "313": [
      {
        "ID": 30,
        "AZIMUTH": 127.65,
        "X": 34.24,
        "Y": 69.03
      }
    ],
    "314": [
      {
        "ID": 30,
        "AZIMUTH": 120.07,
        "X": 33.44,
        "Y": 69.24
      }
    ],
    "315": [
      {
        "ID": 30,
        "AZIMUTH": 114.92,
        "X": 32.7,
        "Y": 69.37
      }
    ],
    "316": [
      {
        "ID": 30,
        "AZIMUTH": 111.37,
        "X": 31.89,
        "Y": 69.57
      }
    ],
    "317": [
      {
        "ID": 30,
        "AZIMUTH": 107.34,
        "X": 31.11,
        "Y": 69.75
      }
    ],
    "318": [
      {
        "ID": 30,
        "AZIMUTH": 103.4,
        "X": 30.4,
        "Y": 69.85
      }
    ],
    "319": [
      {
        "ID": 30,
        "AZIMUTH": 100.33,
        "X": 29.62,
        "Y": 69.91
      }
    ],
    "320": [
      {
        "ID": 30,
        "AZIMUTH": 98.64,
        "X": 29.02,
        "Y": 69.9
      }
    ],
    "321": [
      {
        "ID": 30,
        "AZIMUTH": 95.36,
        "X": 28.22,
        "Y": 69.89
      }
    ],
    "322": [
      {
        "ID": 30,
        "AZIMUTH": 93.14,
        "X": 27.44,
        "Y": 69.86
      }
    ],
    "323": [
      {
        "ID": 30,
        "AZIMUTH": 90.24,
        "X": 26.56,
        "Y": 69.87
      }
    ],
    "324": [
      {
        "ID": 30,
        "AZIMUTH": 88.71,
        "X": 25.76,
        "Y": 69.8
      }
    ],
    "325": [
      {
        "ID": 30,
        "AZIMUTH": 86.61,
        "X": 25.07,
        "Y": 69.75
      }
    ],
    "326": [
      {
        "ID": 30,
        "AZIMUTH": 84.66,
        "X": 24.32,
        "Y": 69.68
      }
    ],
    "327": [
      {
        "ID": 30,
        "AZIMUTH": 83.65,
        "X": 23.64,
        "Y": 69.57
      }
    ],
    "328": [
      {
        "ID": 30,
        "AZIMUTH": 82.95,
        "X": 22.87,
        "Y": 69.49
      }
    ],
    "329": [
      {
        "ID": 30,
        "AZIMUTH": 80.45,
        "X": 22.25,
        "Y": 69.36
      }
    ],
    "330": [
      {
        "ID": 30,
        "AZIMUTH": 79.35,
        "X": 21.53,
        "Y": 69.18
      }
    ],
    "331": [
      {
        "ID": 30,
        "AZIMUTH": 77.27,
        "X": 20.78,
        "Y": 68.99
      }
    ],
    "332": [
      {
        "ID": 30,
        "AZIMUTH": 74.74,
        "X": 20.04,
        "Y": 68.79
      }
    ],
    "333": [
      {
        "ID": 30,
        "AZIMUTH": 72.41,
        "X": 19.34,
        "Y": 68.51
      }
    ],
    "334": [
      {
        "ID": 30,
        "AZIMUTH": 69.75,
        "X": 18.65,
        "Y": 68.27
      }
    ],
    "335": [
      {
        "ID": 30,
        "AZIMUTH": 69.72,
        "X": 18.22,
        "Y": 67.97
      }
    ],
    "336": [
      {
        "ID": 30,
        "AZIMUTH": 66.2,
        "X": 17.48,
        "Y": 67.68
      }
    ],
    "337": [
      {
        "ID": 30,
        "AZIMUTH": 63.78,
        "X": 16.77,
        "Y": 67.39
      }
    ],
    "338": [
      {
        "ID": 30,
        "AZIMUTH": 60.93,
        "X": 16.13,
        "Y": 67.04
      }
    ],
    "339": [
      {
        "ID": 30,
        "AZIMUTH": 61.77,
        "X": 15.59,
        "Y": 66.66
      }
    ],
    "340": [
      {
        "ID": 30,
        "AZIMUTH": 60.57,
        "X": 14.74,
        "Y": 66.27
      }
    ],
    "341": [
      {
        "ID": 30,
        "AZIMUTH": 57.62,
        "X": 14.13,
        "Y": 65.87
      }
    ],
    "342": [
      {
        "ID": 30,
        "AZIMUTH": 56.21,
        "X": 13.45,
        "Y": 65.4
      }
    ],
    "343": [
      {
        "ID": 30,
        "AZIMUTH": 52.69,
        "X": 12.76,
        "Y": 64.9
      }
    ],
    "344": [
      {
        "ID": 30,
        "AZIMUTH": 49.5,
        "X": 12.13,
        "Y": 64.37
      }
    ],
    "345": [
      {
        "ID": 30,
        "AZIMUTH": 47.38,
        "X": 11.52,
        "Y": 63.81
      }
    ],
    "346": [
      {
        "ID": 30,
        "AZIMUTH": 44.67,
        "X": 10.92,
        "Y": 63.25
      }
    ],
    "347": [
      {
        "ID": 30,
        "AZIMUTH": 42.48,
        "X": 10.33,
        "Y": 62.64
      }
    ],
    "348": [
      {
        "ID": 30,
        "AZIMUTH": 40.39,
        "X": 9.74,
        "Y": 62.0
      }
    ],
    "349": [
      {
        "ID": 30,
        "AZIMUTH": 38.5,
        "X": 9.16,
        "Y": 61.36
      }
    ],
    "350": [
      {
        "ID": 30,
        "AZIMUTH": 35.33,
        "X": 8.6,
        "Y": 60.67
      }
    ],
    "351": [
      {
        "ID": 30,
        "AZIMUTH": 33.03,
        "X": 8.04,
        "Y": 59.99
      }
    ],
    "352": [
      {
        "ID": 30,
        "AZIMUTH": 31.06,
        "X": 7.49,
        "Y": 59.26
      }
    ],
    "353": [
      {
        "ID": 30,
        "AZIMUTH": 30.23,
        "X": 7.0,
        "Y": 58.59
      }
    ],
    "354": [
      {
        "ID": 30,
        "AZIMUTH": 27.86,
        "X": 6.48,
        "Y": 57.86
      }
    ],
    "355": [
      {
        "ID": 30,
        "AZIMUTH": 86.62,
        "X": 5.97,
        "Y": 57.13
      },
      {
        "ID": 31,
        "AZIMUTH": 1155.61,
        "X": -67.54,
        "Y": -55.13
      }
    ],
    "356": [
      {
        "ID": 30,
        "AZIMUTH": 137.66,
        "X": 5.51,
        "Y": 56.34
      },
      {
        "ID": 31,
        "AZIMUTH": 1158.51,
        "X": -66.95,
        "Y": -53.81
      }
    ],
    "357": [
      {
        "ID": 30,
        "AZIMUTH": 53.45,
        "X": 5.16,
        "Y": 55.63
      },
      {
        "ID": 31,
        "AZIMUTH": 1159.84,
        "X": -66.72,
        "Y": -53.18
      }
    ],
    "358": [
      {
        "ID": 30,
        "AZIMUTH": 133.65,
        "X": 4.58,
        "Y": 54.73
      },
      {
        "ID": 31,
        "AZIMUTH": 1160.78,
        "X": -66.26,
        "Y": -52.39
      }
    ],
    "359": [
      {
        "ID": 30,
        "AZIMUTH": 226.02,
        "X": 3.99,
        "Y": 53.75
      },
      {
        "ID": 31,
        "AZIMUTH": 1163.59,
        "X": -65.88,
        "Y": -51.46
      }
    ],
    "360": [
      {
        "ID": 30,
        "AZIMUTH": 276.5,
        "X": 3.57,
        "Y": 52.94
      },
      {
        "ID": 31,
        "AZIMUTH": 1163.52,
        "X": -65.42,
        "Y": -50.62
      }
    ],
    "361": [
      {
        "ID": 30,
        "AZIMUTH": 365.05,
        "X": 3.07,
        "Y": 52.06
      },
      {
        "ID": 31,
        "AZIMUTH": 1166.02,
        "X": -64.99,
        "Y": -49.68
      }
    ],
    "362": [
      {
        "ID": 30,
        "AZIMUTH": 455.01,
        "X": 2.54,
        "Y": 51.14
      },
      {
        "ID": 31,
        "AZIMUTH": 1167.77,
        "X": -64.55,
        "Y": -48.75
      }
    ],
    "363": [
      {
        "ID": 30,
        "AZIMUTH": 548.4,
        "X": 1.98,
        "Y": 50.08
      },
      {
        "ID": 31,
        "AZIMUTH": 1168.47,
        "X": -64.16,
        "Y": -47.86
      }
    ],
    "364": [
      {
        "ID": 30,
        "AZIMUTH": 643.73,
        "X": 1.48,
        "Y": 49.14
      },
      {
        "ID": 31,
        "AZIMUTH": 1170.97,
        "X": -63.73,
        "Y": -46.97
      }
    ],
    "365": [
      {
        "ID": 30,
        "AZIMUTH": 686.95,
        "X": 1.04,
        "Y": 48.29
      },
      {
        "ID": 31,
        "AZIMUTH": 1171.86,
        "X": -63.38,
        "Y": -46.0
      }
    ],
    "366": [
      {
        "ID": 30,
        "AZIMUTH": 796.9,
        "X": 0.54,
        "Y": 47.44
      },
      {
        "ID": 31,
        "AZIMUTH": 1174.56,
        "X": -62.94,
        "Y": -45.0
      }
    ],
    "367": [
      {
        "ID": 30,
        "AZIMUTH": 950.8,
        "X": 0.02,
        "Y": 46.39
      },
      {
        "ID": 31,
        "AZIMUTH": 1175.61,
        "X": -62.51,
        "Y": -44.07
      }
    ],
    "368": [
      {
        "ID": 30,
        "AZIMUTH": 988.19,
        "X": -0.51,
        "Y": 45.44
      },
      {
        "ID": 31,
        "AZIMUTH": 1177.27,
        "X": -62.16,
        "Y": -43.24
      }
    ],
    "369": [
      {
        "ID": 30,
        "AZIMUTH": 1063.41,
        "X": -1.05,
        "Y": 44.39
      },
      {
        "ID": 31,
        "AZIMUTH": 1179.2,
        "X": -61.78,
        "Y": -42.33
      }
    ],
    "370": [
      {
        "ID": 30,
        "AZIMUTH": 1105.64,
        "X": -1.53,
        "Y": 43.45
      },
      {
        "ID": 31,
        "AZIMUTH": 1180.43,
        "X": -61.37,
        "Y": -41.37
      }
    ],
    "371": [
      {
        "ID": 30,
        "AZIMUTH": 1164.57,
        "X": -2.06,
        "Y": 42.42
      },
      {
        "ID": 31,
        "AZIMUTH": 1182.54,
        "X": -60.96,
        "Y": -40.35
      }
    ],
    "372": [
      {
        "ID": 30,
        "AZIMUTH": 1306.69,
        "X": -2.56,
        "Y": 41.46
      },
      {
        "ID": 31,
        "AZIMUTH": 1186.25,
        "X": -60.55,
        "Y": -39.4
      }
    ],
    "373": [
      {
        "ID": 30,
        "AZIMUTH": 1424.1,
        "X": -3.14,
        "Y": 40.37
      },
      {
        "ID": 31,
        "AZIMUTH": 1188.23,
        "X": -60.13,
        "Y": -38.3
      }
    ],
    "374": [
      {
        "ID": 30,
        "AZIMUTH": 1580.4,
        "X": -3.68,
        "Y": 39.24
      },
      {
        "ID": 31,
        "AZIMUTH": 1190.35,
        "X": -59.77,
        "Y": -37.47
      }
    ],
    "375": [
      {
        "ID": 30,
        "AZIMUTH": 1712.44,
        "X": -4.17,
        "Y": 38.22
      },
      {
        "ID": 31,
        "AZIMUTH": 1191.49,
        "X": -59.36,
        "Y": -36.51
      }
    ],
    "376": [
      {
        "ID": 30,
        "AZIMUTH": 1779.06,
        "X": -4.75,
        "Y": 37.07
      },
      {
        "ID": 31,
        "AZIMUTH": 1193.78,
        "X": -58.95,
        "Y": -35.57
      }
    ],
    "377": [
      {
        "ID": 30,
        "AZIMUTH": 1780.93,
        "X": -5.26,
        "Y": 36.06
      },
      {
        "ID": 31,
        "AZIMUTH": 1196.28,
        "X": -58.57,
        "Y": -34.7
      }
    ],
    "378": [
      {
        "ID": 30,
        "AZIMUTH": 1768.06,
        "X": -5.76,
        "Y": 35.03
      },
      {
        "ID": 31,
        "AZIMUTH": 1198.66,
        "X": -58.17,
        "Y": -33.76
      }
    ],
    "379": [
      {
        "ID": 30,
        "AZIMUTH": 1755.09,
        "X": -6.28,
        "Y": 34.01
      },
      {
        "ID": 31,
        "AZIMUTH": 1200.7,
        "X": -57.75,
        "Y": -32.82
      }
    ],
    "380": [
      {
        "ID": 30,
        "AZIMUTH": 1745.41,
        "X": -6.77,
        "Y": 32.99
      },
      {
        "ID": 31,
        "AZIMUTH": 1203.68,
        "X": -57.42,
        "Y": -31.78
      }
    ],
    "381": [
      {
        "ID": 30,
        "AZIMUTH": 1737.18,
        "X": -7.29,
        "Y": 31.9
      },
      {
        "ID": 31,
        "AZIMUTH": 1205.85,
        "X": -57.05,
        "Y": -30.99
      }
    ],
    "382": [
      {
        "ID": 30,
        "AZIMUTH": 1729.76,
        "X": -7.82,
        "Y": 30.82
      },
      {
        "ID": 31,
        "AZIMUTH": 1206.49,
        "X": -56.72,
        "Y": -30.24
      }
    ],
    "383": [
      {
        "ID": 30,
        "AZIMUTH": 1722.04,
        "X": -8.39,
        "Y": 29.68
      },
      {
        "ID": 31,
        "AZIMUTH": 1209.56,
        "X": -56.29,
        "Y": -29.15
      }
    ],
    "384": [
      {
        "ID": 30,
        "AZIMUTH": 1712.37,
        "X": -8.96,
        "Y": 28.54
      },
      {
        "ID": 31,
        "AZIMUTH": 1213.13,
        "X": -55.87,
        "Y": -28.09
      }
    ],
    "385": [
      {
        "ID": 30,
        "AZIMUTH": 1702.97,
        "X": -9.5,
        "Y": 27.38
      },
      {
        "ID": 31,
        "AZIMUTH": 1215.03,
        "X": -55.43,
        "Y": -27.02
      }
    ],
    "386": [
      {
        "ID": 30,
        "AZIMUTH": 1693.54,
        "X": -10.05,
        "Y": 26.23
      },
      {
        "ID": 31,
        "AZIMUTH": 1217.93,
        "X": -55.0,
        "Y": -26.01
      }
    ],
    "387": [
      {
        "ID": 30,
        "AZIMUTH": 1684.91,
        "X": -10.61,
        "Y": 25.08
      },
      {
        "ID": 31,
        "AZIMUTH": 1220.35,
        "X": -54.63,
        "Y": -25.16
      }
    ],
    "388": [
      {
        "ID": 30,
        "AZIMUTH": 1676.04,
        "X": -11.11,
        "Y": 23.93
      },
      {
        "ID": 31,
        "AZIMUTH": 1224.38,
        "X": -54.19,
        "Y": -23.98
      }
    ],
    "389": [
      {
        "ID": 30,
        "AZIMUTH": 1665.88,
        "X": -11.61,
        "Y": 22.79
      },
      {
        "ID": 31,
        "AZIMUTH": 1226.83,
        "X": -53.78,
        "Y": -22.99
      }
    ],
    "390": [
      {
        "ID": 30,
        "AZIMUTH": 1654.29,
        "X": -12.14,
        "Y": 21.6
      },
      {
        "ID": 31,
        "AZIMUTH": 1230.4,
        "X": -53.39,
        "Y": -22.17
      }
    ],
    "391": [
      {
        "ID": 30,
        "AZIMUTH": 1642.39,
        "X": -12.67,
        "Y": 20.41
      },
      {
        "ID": 31,
        "AZIMUTH": 1234.0,
        "X": -53.01,
        "Y": -21.28
      }
    ],
    "392": [
      {
        "ID": 30,
        "AZIMUTH": 1629.58,
        "X": -13.16,
        "Y": 19.22
      },
      {
        "ID": 31,
        "AZIMUTH": 1237.9,
        "X": -52.58,
        "Y": -20.22
      }
    ],
    "393": [
      {
        "ID": 30,
        "AZIMUTH": 1615.48,
        "X": -13.67,
        "Y": 18.01
      },
      {
        "ID": 31,
        "AZIMUTH": 1241.97,
        "X": -52.18,
        "Y": -19.31
      }
    ],
    "394": [
      {
        "ID": 30,
        "AZIMUTH": 1600.75,
        "X": -14.17,
        "Y": 16.8
      },
      {
        "ID": 31,
        "AZIMUTH": 1245.55,
        "X": -51.72,
        "Y": -18.31
      }
    ],
    "395": [
      {
        "ID": 30,
        "AZIMUTH": 1585.08,
        "X": -14.69,
        "Y": 15.57
      },
      {
        "ID": 31,
        "AZIMUTH": 1251.01,
        "X": -51.31,
        "Y": -17.34
      }
    ],
    "396": [
      {
        "ID": 30,
        "AZIMUTH": 1568.12,
        "X": -15.2,
        "Y": 14.34
      },
      {
        "ID": 31,
        "AZIMUTH": 1256.31,
        "X": -50.92,
        "Y": -16.28
      }
    ],
    "397": [
      {
        "ID": 30,
        "AZIMUTH": 1550.82,
        "X": -15.69,
        "Y": 13.11
      },
      {
        "ID": 31,
        "AZIMUTH": 1258.28,
        "X": -50.56,
        "Y": -15.51
      }
    ],
    "398": [
      {
        "ID": 30,
        "AZIMUTH": 1532.98,
        "X": -16.17,
        "Y": 11.88
      },
      {
        "ID": 31,
        "AZIMUTH": 1262.57,
        "X": -50.15,
        "Y": -14.6
      }
    ],
    "399": [
      {
        "ID": 30,
        "AZIMUTH": 1514.34,
        "X": -16.64,
        "Y": 10.68
      },
      {
        "ID": 31,
        "AZIMUTH": 1266.8,
        "X": -49.78,
        "Y": -13.71
      }
    ],
    "400": [
      {
        "ID": 30,
        "AZIMUTH": 1495.64,
        "X": -17.1,
        "Y": 9.47
      },
      {
        "ID": 31,
        "AZIMUTH": 1271.87,
        "X": -49.38,
        "Y": -12.56
      }
    ],
    "401": [
      {
        "ID": 30,
        "AZIMUTH": 1475.66,
        "X": -17.6,
        "Y": 8.2
      },
      {
        "ID": 31,
        "AZIMUTH": 1279.19,
        "X": -48.98,
        "Y": -11.58
      }
    ],
    "402": [
      {
        "ID": 30,
        "AZIMUTH": 1456.17,
        "X": -18.07,
        "Y": 6.97
      },
      {
        "ID": 31,
        "AZIMUTH": 1285.28,
        "X": -48.56,
        "Y": -10.53
      }
    ],
    "403": [
      {
        "ID": 30,
        "AZIMUTH": 1436.75,
        "X": -18.54,
        "Y": 5.76
      },
      {
        "ID": 31,
        "AZIMUTH": 1290.69,
        "X": -48.12,
        "Y": -9.54
      }
    ],
    "404": [
      {
        "ID": 30,
        "AZIMUTH": 1417.86,
        "X": -19.02,
        "Y": 4.57
      },
      {
        "ID": 31,
        "AZIMUTH": 1296.98,
        "X": -47.69,
        "Y": -8.56
      }
    ],
    "405": [
      {
        "ID": 30,
        "AZIMUTH": 1399.77,
        "X": -19.5,
        "Y": 3.39
      },
      {
        "ID": 31,
        "AZIMUTH": 1302.35,
        "X": -47.29,
        "Y": -7.68
      }
    ],
    "406": [
      {
        "ID": 30,
        "AZIMUTH": 1381.59,
        "X": -19.96,
        "Y": 2.22
      },
      {
        "ID": 31,
        "AZIMUTH": 1308.39,
        "X": -46.89,
        "Y": -6.76
      }
    ],
    "407": [
      {
        "ID": 30,
        "AZIMUTH": 1363.83,
        "X": -20.44,
        "Y": 1.01
      },
      {
        "ID": 31,
        "AZIMUTH": 1314.45,
        "X": -46.51,
        "Y": -5.87
      }
    ],
    "408": [
      {
        "ID": 30,
        "AZIMUTH": 1347.03,
        "X": -20.9,
        "Y": -0.16
      },
      {
        "ID": 31,
        "AZIMUTH": 1319.19,
        "X": -46.14,
        "Y": -5.0
      }
    ],
    "409": [
      {
        "ID": 30,
        "AZIMUTH": 1331.1,
        "X": -21.38,
        "Y": -1.34
      },
      {
        "ID": 31,
        "AZIMUTH": 1320.63,
        "X": -46.04,
        "Y": -4.56
      }
    ],
    "410": [
      {
        "ID": 30,
        "AZIMUTH": 1314.93,
        "X": -21.84,
        "Y": -2.53
      },
      {
        "ID": 31,
        "AZIMUTH": 1334.68,
        "X": -45.32,
        "Y": -2.5
      }
    ],
    "411": [
      {
        "ID": 30,
        "AZIMUTH": 1300.71,
        "X": -22.3,
        "Y": -3.69
      },
      {
        "ID": 31,
        "AZIMUTH": 1337.65,
        "X": -44.87,
        "Y": -1.91
      }
    ],
    "412": [
      {
        "ID": 30,
        "AZIMUTH": 1288.4,
        "X": -22.77,
        "Y": -4.89
      },
      {
        "ID": 31,
        "AZIMUTH": 1343.08,
        "X": -44.52,
        "Y": -1.1
      }
    ],
    "413": [
      {
        "ID": 30,
        "AZIMUTH": 1276.14,
        "X": -23.24,
        "Y": -6.08
      },
      {
        "ID": 31,
        "AZIMUTH": 1350.16,
        "X": -44.12,
        "Y": -0.07
      }
    ],
    "414": [
      {
        "ID": 30,
        "AZIMUTH": 1264.21,
        "X": -23.71,
        "Y": -7.31
      },
      {
        "ID": 31,
        "AZIMUTH": 1357.29,
        "X": -43.68,
        "Y": 0.97
      }
    ],
    "415": [
      {
        "ID": 30,
        "AZIMUTH": 1253.23,
        "X": -24.17,
        "Y": -8.49
      },
      {
        "ID": 31,
        "AZIMUTH": 1363.93,
        "X": -43.26,
        "Y": 1.99
      }
    ],
    "416": [
      {
        "ID": 30,
        "AZIMUTH": 1244.01,
        "X": -24.63,
        "Y": -9.62
      },
      {
        "ID": 31,
        "AZIMUTH": 1369.95,
        "X": -42.84,
        "Y": 2.95
      }
    ],
    "417": [
      {
        "ID": 30,
        "AZIMUTH": 1234.47,
        "X": -25.07,
        "Y": -10.75
      },
      {
        "ID": 31,
        "AZIMUTH": 1376.53,
        "X": -42.35,
        "Y": 3.88
      }
    ],
    "418": [
      {
        "ID": 30,
        "AZIMUTH": 1224.49,
        "X": -25.51,
        "Y": -11.95
      },
      {
        "ID": 31,
        "AZIMUTH": 1383.48,
        "X": -41.83,
        "Y": 4.9
      }
    ],
    "419": [
      {
        "ID": 30,
        "AZIMUTH": 1216.04,
        "X": -25.98,
        "Y": -13.1
      },
      {
        "ID": 31,
        "AZIMUTH": 1391.51,
        "X": -41.37,
        "Y": 5.98
      }
    ],
    "420": [
      {
        "ID": 30,
        "AZIMUTH": 1206.96,
        "X": -26.43,
        "Y": -14.25
      },
      {
        "ID": 31,
        "AZIMUTH": 1398.13,
        "X": -40.98,
        "Y": 6.93
      }
    ],
    "421": [
      {
        "ID": 30,
        "AZIMUTH": 1198.18,
        "X": -26.87,
        "Y": -15.38
      },
      {
        "ID": 31,
        "AZIMUTH": 1404.56,
        "X": -40.56,
        "Y": 7.82
      }
    ],
    "422": [
      {
        "ID": 30,
        "AZIMUTH": 1190.91,
        "X": -27.31,
        "Y": -16.56
      },
      {
        "ID": 31,
        "AZIMUTH": 1411.96,
        "X": -40.06,
        "Y": 8.76
      }
    ],
    "423": [
      {
        "ID": 30,
        "AZIMUTH": 1185.51,
        "X": -27.74,
        "Y": -17.65
      },
      {
        "ID": 31,
        "AZIMUTH": 1418.73,
        "X": -39.64,
        "Y": 9.68
      }
    ],
    "424": [
      {
        "ID": 30,
        "AZIMUTH": 1179.93,
        "X": -28.15,
        "Y": -18.79
      },
      {
        "ID": 31,
        "AZIMUTH": 1425.15,
        "X": -39.22,
        "Y": 10.59
      }
    ],
    "425": [
      {
        "ID": 30,
        "AZIMUTH": 1175.3,
        "X": -28.59,
        "Y": -19.94
      },
      {
        "ID": 31,
        "AZIMUTH": 1432.69,
        "X": -38.79,
        "Y": 11.54
      }
    ],
    "426": [
      {
        "ID": 30,
        "AZIMUTH": 1169.65,
        "X": -29.03,
        "Y": -21.14
      },
      {
        "ID": 31,
        "AZIMUTH": 1440.69,
        "X": -38.33,
        "Y": 12.55
      }
    ],
    "427": [
      {
        "ID": 30,
        "AZIMUTH": 1164.74,
        "X": -29.45,
        "Y": -22.24
      },
      {
        "ID": 31,
        "AZIMUTH": 1447.28,
        "X": -37.93,
        "Y": 13.43
      }
    ],
    "428": [
      {
        "ID": 30,
        "AZIMUTH": 1159.73,
        "X": -29.88,
        "Y": -23.41
      },
      {
        "ID": 31,
        "AZIMUTH": 1455.2,
        "X": -37.49,
        "Y": 14.4
      }
    ],
    "429": [
      {
        "ID": 30,
        "AZIMUTH": 1155.44,
        "X": -30.31,
        "Y": -24.52
      },
      {
        "ID": 31,
        "AZIMUTH": 1463.17,
        "X": -37.05,
        "Y": 15.37
      }
    ],
    "430": [
      {
        "ID": 30,
        "AZIMUTH": 1151.52,
        "X": -30.74,
        "Y": -25.68
      },
      {
        "ID": 31,
        "AZIMUTH": 1470.66,
        "X": -36.65,
        "Y": 16.28
      }
    ],
    "431": [
      {
        "ID": 30,
        "AZIMUTH": 1147.39,
        "X": -31.19,
        "Y": -26.79
      },
      {
        "ID": 31,
        "AZIMUTH": 1478.68,
        "X": -36.21,
        "Y": 17.29
      }
    ],
    "432": [
      {
        "ID": 30,
        "AZIMUTH": 1143.63,
        "X": -31.61,
        "Y": -27.83
      },
      {
        "ID": 31,
        "AZIMUTH": 1486.09,
        "X": -35.78,
        "Y": 18.2
      }
    ],
    "433": [
      {
        "ID": 30,
        "AZIMUTH": 1140.1,
        "X": -31.99,
        "Y": -28.91
      },
      {
        "ID": 31,
        "AZIMUTH": 1493.35,
        "X": -35.36,
        "Y": 19.12
      }
    ],
    "434": [
      {
        "ID": 30,
        "AZIMUTH": 1136.85,
        "X": -32.38,
        "Y": -29.97
      },
      {
        "ID": 31,
        "AZIMUTH": 1500.76,
        "X": -34.93,
        "Y": 20.04
      }
    ],
    "435": [
      {
        "ID": 30,
        "AZIMUTH": 1132.97,
        "X": -32.77,
        "Y": -31.01
      },
      {
        "ID": 31,
        "AZIMUTH": 1507.84,
        "X": -34.48,
        "Y": 20.99
      }
    ],
    "436": [
      {
        "ID": 30,
        "AZIMUTH": 1130.03,
        "X": -33.17,
        "Y": -31.98
      },
      {
        "ID": 31,
        "AZIMUTH": 1515.1,
        "X": -34.06,
        "Y": 21.89
      }
    ],
    "437": [
      {
        "ID": 30,
        "AZIMUTH": 1126.55,
        "X": -33.52,
        "Y": -33.1
      },
      {
        "ID": 31,
        "AZIMUTH": 1522.47,
        "X": -33.59,
        "Y": 22.85
      }
    ],
    "438": [
      {
        "ID": 30,
        "AZIMUTH": 1123.97,
        "X": -33.92,
        "Y": -34.19
      },
      {
        "ID": 31,
        "AZIMUTH": 1528.95,
        "X": -33.14,
        "Y": 23.78
      }
    ],
    "439": [
      {
        "ID": 30,
        "AZIMUTH": 1120.65,
        "X": -34.31,
        "Y": -35.33
      },
      {
        "ID": 31,
        "AZIMUTH": 1537.05,
        "X": -32.67,
        "Y": 24.76
      }
    ],
    "440": [
      {
        "ID": 30,
        "AZIMUTH": 1118.39,
        "X": -34.68,
        "Y": -36.42
      },
      {
        "ID": 31,
        "AZIMUTH": 1544.26,
        "X": -32.26,
        "Y": 25.65
      }
    ],
    "441": [
      {
        "ID": 30,
        "AZIMUTH": 1116.11,
        "X": -35.04,
        "Y": -37.41
      },
      {
        "ID": 31,
        "AZIMUTH": 1551.28,
        "X": -31.8,
        "Y": 26.57
      }
    ],
    "442": [
      {
        "ID": 30,
        "AZIMUTH": 1112.99,
        "X": -35.4,
        "Y": -38.5
      },
      {
        "ID": 31,
        "AZIMUTH": 1558.44,
        "X": -31.34,
        "Y": 27.54
      }
    ],
    "443": [
      {
        "ID": 30,
        "AZIMUTH": 1111.08,
        "X": -35.74,
        "Y": -39.51
      },
      {
        "ID": 31,
        "AZIMUTH": 1565.14,
        "X": -30.89,
        "Y": 28.48
      }
    ],
    "444": [
      {
        "ID": 30,
        "AZIMUTH": 1108.92,
        "X": -36.08,
        "Y": -40.46
      },
      {
        "ID": 31,
        "AZIMUTH": 1571.67,
        "X": -30.44,
        "Y": 29.43
      }
    ],
    "445": [
      {
        "ID": 30,
        "AZIMUTH": 1104.83,
        "X": -36.4,
        "Y": -41.4
      },
      {
        "ID": 31,
        "AZIMUTH": 1578.64,
        "X": -29.96,
        "Y": 30.4
      }
    ],
    "446": [
      {
        "ID": 30,
        "AZIMUTH": 1101.84,
        "X": -36.64,
        "Y": -42.37
      },
      {
        "ID": 31,
        "AZIMUTH": 1585.01,
        "X": -29.52,
        "Y": 31.3
      }
    ],
    "447": [
      {
        "ID": 30,
        "AZIMUTH": 1098.79,
        "X": -36.89,
        "Y": -43.22
      },
      {
        "ID": 31,
        "AZIMUTH": 1591.78,
        "X": -29.04,
        "Y": 32.25
      }
    ],
    "448": [
      {
        "ID": 30,
        "AZIMUTH": 1096.48,
        "X": -37.11,
        "Y": -44.11
      },
      {
        "ID": 31,
        "AZIMUTH": 1598.62,
        "X": -28.58,
        "Y": 33.21
      }
    ],
    "449": [
      {
        "ID": 30,
        "AZIMUTH": 1093.18,
        "X": -37.24,
        "Y": -45.11
      },
      {
        "ID": 31,
        "AZIMUTH": 1604.72,
        "X": -28.1,
        "Y": 34.16
      }
    ],
    "450": [
      {
        "ID": 30,
        "AZIMUTH": 1090.8,
        "X": -37.4,
        "Y": -45.93
      },
      {
        "ID": 31,
        "AZIMUTH": 1611.33,
        "X": -27.61,
        "Y": 35.09
      }
    ],
    "451": [
      {
        "ID": 30,
        "AZIMUTH": 1089.14,
        "X": -37.58,
        "Y": -46.86
      },
      {
        "ID": 31,
        "AZIMUTH": 1617.58,
        "X": -27.17,
        "Y": 35.97
      }
    ],
    "452": [
      {
        "ID": 30,
        "AZIMUTH": 1086.9,
        "X": -37.73,
        "Y": -47.72
      },
      {
        "ID": 31,
        "AZIMUTH": 1623.72,
        "X": -26.66,
        "Y": 36.91
      }
    ],
    "453": [
      {
        "ID": 30,
        "AZIMUTH": 1084.43,
        "X": -37.83,
        "Y": -48.65
      },
      {
        "ID": 31,
        "AZIMUTH": 1629.91,
        "X": -26.2,
        "Y": 37.84
      }
    ],
    "454": [
      {
        "ID": 30,
        "AZIMUTH": 1082.09,
        "X": -37.93,
        "Y": -49.49
      },
      {
        "ID": 31,
        "AZIMUTH": 1635.77,
        "X": -25.65,
        "Y": 38.8
      }
    ],
    "455": [
      {
        "ID": 30,
        "AZIMUTH": 1080.53,
        "X": -37.99,
        "Y": -50.29
      },
      {
        "ID": 31,
        "AZIMUTH": 1641.63,
        "X": -25.18,
        "Y": 39.72
      }
    ],
    "456": [
      {
        "ID": 30,
        "AZIMUTH": 1078.06,
        "X": -38.0,
        "Y": -51.2
      },
      {
        "ID": 31,
        "AZIMUTH": 1648.07,
        "X": -24.67,
        "Y": 40.64
      }
    ],
    "457": [
      {
        "ID": 30,
        "AZIMUTH": 1075.37,
        "X": -37.99,
        "Y": -52.02
      },
      {
        "ID": 31,
        "AZIMUTH": 1652.27,
        "X": -24.23,
        "Y": 41.51
      }
    ],
    "458": [
      {
        "ID": 30,
        "AZIMUTH": 1073.2,
        "X": -38.0,
        "Y": -52.8
      },
      {
        "ID": 31,
        "AZIMUTH": 1658.07,
        "X": -23.75,
        "Y": 42.42
      }
    ],
    "459": [
      {
        "ID": 30,
        "AZIMUTH": 1071.45,
        "X": -37.95,
        "Y": -53.59
      },
      {
        "ID": 31,
        "AZIMUTH": 1662.81,
        "X": -23.24,
        "Y": 43.36
      }
    ],
    "460": [
      {
        "ID": 30,
        "AZIMUTH": 1068.06,
        "X": -37.87,
        "Y": -54.32
      },
      {
        "ID": 31,
        "AZIMUTH": 1667.4,
        "X": -22.72,
        "Y": 44.29
      }
    ],
    "461": [
      {
        "ID": 30,
        "AZIMUTH": 1065.24,
        "X": -37.75,
        "Y": -55.11
      },
      {
        "ID": 31,
        "AZIMUTH": 1672.9,
        "X": -22.23,
        "Y": 45.19
      }
    ],
    "462": [
      {
        "ID": 30,
        "AZIMUTH": 1063.23,
        "X": -37.58,
        "Y": -55.88
      },
      {
        "ID": 31,
        "AZIMUTH": 1677.58,
        "X": -21.75,
        "Y": 46.09
      }
    ],
    "463": [
      {
        "ID": 30,
        "AZIMUTH": 1061.29,
        "X": -37.42,
        "Y": -56.64
      },
      {
        "ID": 31,
        "AZIMUTH": 1682.04,
        "X": -21.27,
        "Y": 46.93
      }
    ],
    "464": [
      {
        "ID": 30,
        "AZIMUTH": 1058.4,
        "X": -37.25,
        "Y": -57.32
      },
      {
        "ID": 31,
        "AZIMUTH": 1686.93,
        "X": -20.76,
        "Y": 47.83
      }
    ],
    "465": [
      {
        "ID": 30,
        "AZIMUTH": 1055.32,
        "X": -37.07,
        "Y": -58.02
      },
      {
        "ID": 31,
        "AZIMUTH": 1691.28,
        "X": -20.25,
        "Y": 48.75
      }
    ],
    "466": [
      {
        "ID": 30,
        "AZIMUTH": 1051.1,
        "X": -36.84,
        "Y": -58.71
      },
      {
        "ID": 31,
        "AZIMUTH": 1695.58,
        "X": -19.77,
        "Y": 49.64
      }
    ],
    "467": [
      {
        "ID": 30,
        "AZIMUTH": 1049.04,
        "X": -36.6,
        "Y": -59.34
      },
      {
        "ID": 31,
        "AZIMUTH": 1699.98,
        "X": -19.3,
        "Y": 50.46
      }
    ],
    "468": [
      {
        "ID": 30,
        "AZIMUTH": 1044.96,
        "X": -36.26,
        "Y": -60.03
      },
      {
        "ID": 31,
        "AZIMUTH": 1704.12,
        "X": -18.81,
        "Y": 51.36
      }
    ],
    "469": [
      {
        "ID": 30,
        "AZIMUTH": 1042.91,
        "X": -36.05,
        "Y": -60.63
      },
      {
        "ID": 31,
        "AZIMUTH": 1708.17,
        "X": -18.28,
        "Y": 52.24
      }
    ],
    "470": [
      {
        "ID": 30,
        "AZIMUTH": 1039.49,
        "X": -35.68,
        "Y": -61.26
      },
      {
        "ID": 31,
        "AZIMUTH": 1711.79,
        "X": -17.75,
        "Y": 53.1
      }
    ],
    "471": [
      {
        "ID": 30,
        "AZIMUTH": 1035.28,
        "X": -35.27,
        "Y": -61.92
      },
      {
        "ID": 31,
        "AZIMUTH": 1715.75,
        "X": -17.24,
        "Y": 54.04
      }
    ],
    "472": [
      {
        "ID": 30,
        "AZIMUTH": 1033.02,
        "X": -34.93,
        "Y": -62.46
      },
      {
        "ID": 31,
        "AZIMUTH": 1718.78,
        "X": -16.74,
        "Y": 54.92
      }
    ],
    "473": [
      {
        "ID": 30,
        "AZIMUTH": 1029.88,
        "X": -34.55,
        "Y": -63.02
      },
      {
        "ID": 31,
        "AZIMUTH": 1722.59,
        "X": -16.21,
        "Y": 55.78
      }
    ],
    "474": [
      {
        "ID": 30,
        "AZIMUTH": 1026.74,
        "X": -34.2,
        "Y": -63.53
      },
      {
        "ID": 31,
        "AZIMUTH": 1725.97,
        "X": -15.66,
        "Y": 56.72
      }
    ],
    "475": [
      {
        "ID": 30,
        "AZIMUTH": 1024.18,
        "X": -33.74,
        "Y": -64.07
      },
      {
        "ID": 31,
        "AZIMUTH": 1730.47,
        "X": -15.14,
        "Y": 57.56
      }
    ],
    "476": [
      {
        "ID": 30,
        "AZIMUTH": 1022.43,
        "X": -33.19,
        "Y": -64.61
      },
      {
        "ID": 31,
        "AZIMUTH": 1734.2,
        "X": -14.63,
        "Y": 58.41
      }
    ],
    "477": [
      {
        "ID": 30,
        "AZIMUTH": 1020.65,
        "X": -32.69,
        "Y": -65.17
      },
      {
        "ID": 31,
        "AZIMUTH": 1737.67,
        "X": -14.06,
        "Y": 59.28
      }
    ],
    "478": [
      {
        "ID": 30,
        "AZIMUTH": 1018.27,
        "X": -32.21,
        "Y": -65.65
      },
      {
        "ID": 31,
        "AZIMUTH": 1740.75,
        "X": -13.56,
        "Y": 60.12
      }
    ],
    "479": [
      {
        "ID": 30,
        "AZIMUTH": 1016.31,
        "X": -31.62,
        "Y": -66.17
      },
      {
        "ID": 31,
        "AZIMUTH": 1743.71,
        "X": -12.97,
        "Y": 61.05
      }
    ],
    "480": [
      {
        "ID": 30,
        "AZIMUTH": 1015.54,
        "X": -31.06,
        "Y": -66.64
      },
      {
        "ID": 31,
        "AZIMUTH": 1747.5,
        "X": -12.46,
        "Y": 61.92
      }
    ],
    "481": [
      {
        "ID": 30,
        "AZIMUTH": 1013.95,
        "X": -30.65,
        "Y": -66.93
      },
      {
        "ID": 31,
        "AZIMUTH": 1750.87,
        "X": -11.85,
        "Y": 62.84
      }
    ],
    "482": [
      {
        "ID": 30,
        "AZIMUTH": 1015.03,
        "X": -30.12,
        "Y": -67.32
      },
      {
        "ID": 31,
        "AZIMUTH": 1753.16,
        "X": -11.33,
        "Y": 63.72
      }
    ],
    "483": [
      {
        "ID": 30,
        "AZIMUTH": 1015.34,
        "X": -29.56,
        "Y": -67.67
      },
      {
        "ID": 31,
        "AZIMUTH": 1756.39,
        "X": -10.77,
        "Y": 64.57
      }
    ],
    "484": [
      {
        "ID": 30,
        "AZIMUTH": 1012.63,
        "X": -28.87,
        "Y": -67.99
      },
      {
        "ID": 31,
        "AZIMUTH": 1759.02,
        "X": -10.25,
        "Y": 65.4
      }
    ],
    "485": [
      {
        "ID": 30,
        "AZIMUTH": 1011.33,
        "X": -28.1,
        "Y": -68.31
      },
      {
        "ID": 31,
        "AZIMUTH": 1761.97,
        "X": -9.68,
        "Y": 66.27
      }
    ],
    "486": [
      {
        "ID": 30,
        "AZIMUTH": 1006.33,
        "X": -27.5,
        "Y": -68.6
      },
      {
        "ID": 31,
        "AZIMUTH": 1765.3,
        "X": -9.12,
        "Y": 67.13
      }
    ],
    "487": [
      {
        "ID": 30,
        "AZIMUTH": 1002.53,
        "X": -26.79,
        "Y": -68.87
      },
      {
        "ID": 31,
        "AZIMUTH": 1767.2,
        "X": -8.55,
        "Y": 68.01
      }
    ],
    "488": [
      {
        "ID": 30,
        "AZIMUTH": 999.67,
        "X": -26.14,
        "Y": -69.08
      },
      {
        "ID": 31,
        "AZIMUTH": 1769.98,
        "X": -7.99,
        "Y": 68.93
      }
    ],
    "489": [
      {
        "ID": 30,
        "AZIMUTH": 999.12,
        "X": -25.72,
        "Y": -69.2
      },
      {
        "ID": 31,
        "AZIMUTH": 1772.26,
        "X": -7.45,
        "Y": 69.82
      }
    ],
    "490": [
      {
        "ID": 30,
        "AZIMUTH": 998.01,
        "X": -25.22,
        "Y": -69.31
      },
      {
        "ID": 31,
        "AZIMUTH": 1775.29,
        "X": -6.87,
        "Y": 70.69
      }
    ],
    "491": [
      {
        "ID": 30,
        "AZIMUTH": 995.75,
        "X": -24.6,
        "Y": -69.45
      },
      {
        "ID": 31,
        "AZIMUTH": 1777.41,
        "X": -6.38,
        "Y": 71.5
      }
    ],
    "492": [
      {
        "ID": 30,
        "AZIMUTH": 993.51,
        "X": -23.98,
        "Y": -69.57
      },
      {
        "ID": 31,
        "AZIMUTH": 1779.67,
        "X": -5.8,
        "Y": 72.33
      }
    ],
    "493": [
      {
        "ID": 30,
        "AZIMUTH": 991.56,
        "X": -23.25,
        "Y": -69.68
      },
      {
        "ID": 31,
        "AZIMUTH": 1745.12,
        "X": -5.2,
        "Y": 73.21
      }
    ],
    "494": [
      {
        "ID": 30,
        "AZIMUTH": 990.05,
        "X": -22.63,
        "Y": -69.69
      },
      {
        "ID": 31,
        "AZIMUTH": 1697.41,
        "X": -4.65,
        "Y": 74.03
      }
    ],
    "495": [
      {
        "ID": 30,
        "AZIMUTH": 989.94,
        "X": -21.89,
        "Y": -69.7
      },
      {
        "ID": 31,
        "AZIMUTH": 1605.46,
        "X": -4.1,
        "Y": 74.89
      }
    ],
    "496": [
      {
        "ID": 30,
        "AZIMUTH": 988.42,
        "X": -21.01,
        "Y": -69.69
      },
      {
        "ID": 31,
        "AZIMUTH": 1440.81,
        "X": -3.57,
        "Y": 75.55
      }
    ],
    "497": [
      {
        "ID": 30,
        "AZIMUTH": 986.98,
        "X": -20.31,
        "Y": -69.64
      },
      {
        "ID": 31,
        "AZIMUTH": 1257.46,
        "X": -3.1,
        "Y": 76.27
      }
    ],
    "498": [
      {
        "ID": 30,
        "AZIMUTH": 983.11,
        "X": -19.51,
        "Y": -69.54
      },
      {
        "ID": 31,
        "AZIMUTH": 1222.49,
        "X": -2.48,
        "Y": 77.21
      }
    ],
    "499": [
      {
        "ID": 30,
        "AZIMUTH": 981.65,
        "X": -18.79,
        "Y": -69.48
      },
      {
        "ID": 31,
        "AZIMUTH": 1094.6,
        "X": -1.98,
        "Y": 78.03
      }
    ],
    "500": [
      {
        "ID": 30,
        "AZIMUTH": 980.88,
        "X": -18.1,
        "Y": -69.28
      },
      {
        "ID": 31,
        "AZIMUTH": 1012.14,
        "X": -1.33,
        "Y": 78.9
      }
    ],
    "501": [
      {
        "ID": 30,
        "AZIMUTH": 977.91,
        "X": -17.37,
        "Y": -69.11
      },
      {
        "ID": 31,
        "AZIMUTH": 926.37,
        "X": -0.71,
        "Y": 79.74
      }
    ],
    "502": [
      {
        "ID": 30,
        "AZIMUTH": 974.27,
        "X": -16.72,
        "Y": -68.89
      },
      {
        "ID": 31,
        "AZIMUTH": 791.26,
        "X": -0.11,
        "Y": 80.47
      }
    ],
    "503": [
      {
        "ID": 30,
        "AZIMUTH": 972.56,
        "X": -16.1,
        "Y": -68.64
      },
      {
        "ID": 31,
        "AZIMUTH": 684.96,
        "X": 0.2,
        "Y": 81.06
      }
    ],
    "504": [
      {
        "ID": 30,
        "AZIMUTH": 969.87,
        "X": -15.59,
        "Y": -68.43
      },
      {
        "ID": 31,
        "AZIMUTH": 582.31,
        "X": 0.81,
        "Y": 81.93
      }
    ],
    "505": [
      {
        "ID": 30,
        "AZIMUTH": 967.5,
        "X": -14.94,
        "Y": -68.13
      },
      {
        "ID": 31,
        "AZIMUTH": 488.74,
        "X": 1.47,
        "Y": 82.78
      }
    ],
    "506": [
      {
        "ID": 30,
        "AZIMUTH": 963.4,
        "X": -14.33,
        "Y": -67.83
      },
      {
        "ID": 31,
        "AZIMUTH": 341.17,
        "X": 2.04,
        "Y": 83.62
      }
    ],
    "507": [
      {
        "ID": 30,
        "AZIMUTH": 959.2,
        "X": -13.69,
        "Y": -67.48
      },
      {
        "ID": 31,
        "AZIMUTH": 212.02,
        "X": 2.58,
        "Y": 84.37
      }
    ],
    "508": [
      {
        "ID": 30,
        "AZIMUTH": 956.66,
        "X": -13.09,
        "Y": -67.14
      },
      {
        "ID": 31,
        "AZIMUTH": 26.5,
        "X": 3.28,
        "Y": 85.21
      }
    ],
    "509": [
      {
        "ID": 30,
        "AZIMUTH": 953.9,
        "X": -12.46,
        "Y": -66.69
      },
      {
        "ID": 31,
        "AZIMUTH": -11.45,
        "X": 3.74,
        "Y": 85.96
      }
    ],
    "510": [
      {
        "ID": 30,
        "AZIMUTH": 951.67,
        "X": -11.86,
        "Y": -66.19
      },
      {
        "ID": 31,
        "AZIMUTH": -5.51,
        "X": 4.26,
        "Y": 86.68
      }
    ],
    "511": [
      {
        "ID": 30,
        "AZIMUTH": 949.95,
        "X": -11.23,
        "Y": -65.69
      },
      {
        "ID": 31,
        "AZIMUTH": 4.54,
        "X": 4.88,
        "Y": 87.52
      }
    ],
    "512": [
      {
        "ID": 30,
        "AZIMUTH": 948.8,
        "X": -10.66,
        "Y": -65.16
      },
      {
        "ID": 31,
        "AZIMUTH": 13.89,
        "X": 5.45,
        "Y": 88.38
      }
    ],
    "513": [
      {
        "ID": 30,
        "AZIMUTH": 946.86,
        "X": -10.07,
        "Y": -64.62
      },
      {
        "ID": 31,
        "AZIMUTH": 19.08,
        "X": 6.16,
        "Y": 89.22
      }
    ],
    "514": [
      {
        "ID": 30,
        "AZIMUTH": 943.29,
        "X": -9.39,
        "Y": -63.98
      },
      {
        "ID": 31,
        "AZIMUTH": 21.4,
        "X": 6.77,
        "Y": 90.0
      }
    ],
    "515": [
      {
        "ID": 30,
        "AZIMUTH": 939.44,
        "X": -8.85,
        "Y": -63.47
      },
      {
        "ID": 31,
        "AZIMUTH": 24.15,
        "X": 7.3,
        "Y": 90.74
      }
    ],
    "516": [
      {
        "ID": 30,
        "AZIMUTH": 936.0,
        "X": -8.24,
        "Y": -62.89
      },
      {
        "ID": 31,
        "AZIMUTH": 25.94,
        "X": 7.85,
        "Y": 91.52
      }
    ],
    "517": [
      {
        "ID": 30,
        "AZIMUTH": 932.4,
        "X": -7.59,
        "Y": -62.18
      },
      {
        "ID": 31,
        "AZIMUTH": 27.57,
        "X": 8.43,
        "Y": 92.3
      }
    ],
    "518": [
      {
        "ID": 30,
        "AZIMUTH": 928.74,
        "X": -6.99,
        "Y": -61.52
      },
      {
        "ID": 31,
        "AZIMUTH": 28.93,
        "X": 9.05,
        "Y": 93.1
      }
    ],
    "519": [
      {
        "ID": 30,
        "AZIMUTH": 925.57,
        "X": -6.52,
        "Y": -60.93
      },
      {
        "ID": 31,
        "AZIMUTH": 28.98,
        "X": 9.76,
        "Y": 93.95
      }
    ],
    "520": [
      {
        "ID": 30,
        "AZIMUTH": 924.29,
        "X": -6.05,
        "Y": -60.4
      },
      {
        "ID": 31,
        "AZIMUTH": 31.21,
        "X": 10.35,
        "Y": 94.72
      }
    ],
    "521": [
      {
        "ID": 30,
        "AZIMUTH": 923.68,
        "X": -5.51,
        "Y": -59.8
      },
      {
        "ID": 31,
        "AZIMUTH": 34.35,
        "X": 10.9,
        "Y": 95.49
      }
    ],
    "522": [
      {
        "ID": 30,
        "AZIMUTH": 922.88,
        "X": -4.95,
        "Y": -58.93
      },
      {
        "ID": 31,
        "AZIMUTH": 36.09,
        "X": 11.59,
        "Y": 96.3
      }
    ],
    "523": [
      {
        "ID": 30,
        "AZIMUTH": 918.83,
        "X": -4.35,
        "Y": -58.21
      },
      {
        "ID": 31,
        "AZIMUTH": 36.47,
        "X": 12.2,
        "Y": 96.96
      }
    ],
    "524": [
      {
        "ID": 30,
        "AZIMUTH": 915.45,
        "X": -3.88,
        "Y": -57.57
      },
      {
        "ID": 31,
        "AZIMUTH": 36.3,
        "X": 12.46,
        "Y": 97.5
      }
    ],
    "525": [
      {
        "ID": 30,
        "AZIMUTH": 913.09,
        "X": -3.36,
        "Y": -56.77
      },
      {
        "ID": 31,
        "AZIMUTH": 38.55,
        "X": 12.83,
        "Y": 98.06
      }
    ],
    "526": [
      {
        "ID": 30,
        "AZIMUTH": 912.05,
        "X": -2.89,
        "Y": -56.09
      },
      {
        "ID": 31,
        "AZIMUTH": 39.94,
        "X": 13.24,
        "Y": 98.65
      }
    ],
    "527": [
      {
        "ID": 30,
        "AZIMUTH": 909.54,
        "X": -2.21,
        "Y": -55.31
      }
    ],
    "528": [
      {
        "ID": 30,
        "AZIMUTH": 909.07,
        "X": -1.6,
        "Y": -54.47
      }
    ],
    "529": [
      {
        "ID": 30,
        "AZIMUTH": 905.62,
        "X": -0.92,
        "Y": -53.56
      }
    ],
    "530": [
      {
        "ID": 30,
        "AZIMUTH": 902.23,
        "X": -0.35,
        "Y": -52.7
      }
    ],
    "531": [
      {
        "ID": 30,
        "AZIMUTH": 899.05,
        "X": 0.09,
        "Y": -51.87
      }
    ],
    "532": [
      {
        "ID": 30,
        "AZIMUTH": 896.22,
        "X": 0.55,
        "Y": -51.06
      }
    ],
    "533": [
      {
        "ID": 30,
        "AZIMUTH": 894.09,
        "X": 0.98,
        "Y": -50.23
      }
    ],
    "534": [
      {
        "ID": 30,
        "AZIMUTH": 893.14,
        "X": 1.42,
        "Y": -49.36
      }
    ],
    "535": [
      {
        "ID": 30,
        "AZIMUTH": 890.55,
        "X": 1.97,
        "Y": -48.44
      }
    ],
    "536": [
      {
        "ID": 30,
        "AZIMUTH": 888.05,
        "X": 2.43,
        "Y": -47.53
      }
    ],
    "537": [
      {
        "ID": 30,
        "AZIMUTH": 883.34,
        "X": 2.99,
        "Y": -46.6
      }
    ],
    "538": [
      {
        "ID": 30,
        "AZIMUTH": 877.01,
        "X": 3.49,
        "Y": -45.58
      }
    ],
    "539": [
      {
        "ID": 30,
        "AZIMUTH": 870.7,
        "X": 4.08,
        "Y": -44.49
      }
    ],
    "540": [
      {
        "ID": 30,
        "AZIMUTH": 868.1,
        "X": 4.46,
        "Y": -43.59
      }
    ],
    "541": [
      {
        "ID": 30,
        "AZIMUTH": 864.66,
        "X": 5.01,
        "Y": -42.56
      }
    ],
    "542": [
      {
        "ID": 30,
        "AZIMUTH": 859.3,
        "X": 5.47,
        "Y": -41.57
      }
    ],
    "543": [
      {
        "ID": 30,
        "AZIMUTH": 855.82,
        "X": 5.93,
        "Y": -40.63
      }
    ],
    "544": [
      {
        "ID": 30,
        "AZIMUTH": 852.98,
        "X": 6.4,
        "Y": -39.59
      }
    ],
    "545": [
      {
        "ID": 30,
        "AZIMUTH": 851.29,
        "X": 6.87,
        "Y": -38.56
      }
    ],
    "546": [
      {
        "ID": 30,
        "AZIMUTH": 848.13,
        "X": 7.29,
        "Y": -37.58
      }
    ],
    "547": [
      {
        "ID": 30,
        "AZIMUTH": 842.19,
        "X": 7.8,
        "Y": -36.49
      }
    ],
    "548": [
      {
        "ID": 30,
        "AZIMUTH": 834.28,
        "X": 8.36,
        "Y": -35.27
      }
    ],
    "549": [
      {
        "ID": 30,
        "AZIMUTH": 827.65,
        "X": 8.88,
        "Y": -34.1
      }
    ],
    "550": [
      {
        "ID": 30,
        "AZIMUTH": 822.95,
        "X": 9.28,
        "Y": -33.13
      }
    ],
    "551": [
      {
        "ID": 30,
        "AZIMUTH": 817.46,
        "X": 9.75,
        "Y": -32.1
      }
    ],
    "552": [
      {
        "ID": 30,
        "AZIMUTH": 808.64,
        "X": 10.28,
        "Y": -31.02
      }
    ],
    "553": [
      {
        "ID": 30,
        "AZIMUTH": 798.92,
        "X": 10.8,
        "Y": -29.78
      }
    ],
    "554": [
      {
        "ID": 30,
        "AZIMUTH": 790.08,
        "X": 11.29,
        "Y": -28.69
      }
    ],
    "555": [
      {
        "ID": 30,
        "AZIMUTH": 779.07,
        "X": 11.81,
        "Y": -27.51
      }
    ],
    "556": [
      {
        "ID": 30,
        "AZIMUTH": 766.96,
        "X": 12.37,
        "Y": -26.34
      }
    ],
    "557": [
      {
        "ID": 30,
        "AZIMUTH": 757.47,
        "X": 12.93,
        "Y": -25.16
      }
    ],
    "558": [
      {
        "ID": 30,
        "AZIMUTH": 748.63,
        "X": 13.48,
        "Y": -23.87
      }
    ],
    "559": [
      {
        "ID": 30,
        "AZIMUTH": 738.09,
        "X": 13.96,
        "Y": -22.68
      }
    ],
    "560": [
      {
        "ID": 30,
        "AZIMUTH": 725.56,
        "X": 14.49,
        "Y": -21.53
      }
    ],
    "561": [
      {
        "ID": 30,
        "AZIMUTH": 711.49,
        "X": 15.07,
        "Y": -20.27
      }
    ],
    "562": [
      {
        "ID": 30,
        "AZIMUTH": 697.34,
        "X": 15.64,
        "Y": -19.01
      }
    ],
    "563": [
      {
        "ID": 30,
        "AZIMUTH": 682.88,
        "X": 16.16,
        "Y": -17.84
      }
    ],
    "564": [
      {
        "ID": 30,
        "AZIMUTH": 667.68,
        "X": 16.72,
        "Y": -16.61
      }
    ],
    "565": [
      {
        "ID": 30,
        "AZIMUTH": 654.0,
        "X": 17.27,
        "Y": -15.51
      }
    ],
    "566": [
      {
        "ID": 30,
        "AZIMUTH": 638.61,
        "X": 17.84,
        "Y": -14.29
      }
    ],
    "567": [
      {
        "ID": 30,
        "AZIMUTH": 621.82,
        "X": 18.45,
        "Y": -13.06
      }
    ],
    "568": [
      {
        "ID": 30,
        "AZIMUTH": 604.61,
        "X": 19.08,
        "Y": -11.8
      }
    ],
    "569": [
      {
        "ID": 30,
        "AZIMUTH": 588.01,
        "X": 19.69,
        "Y": -10.59
      }
    ],
    "570": [
      {
        "ID": 30,
        "AZIMUTH": 571.22,
        "X": 20.28,
        "Y": -9.38
      }
    ],
    "571": [
      {
        "ID": 30,
        "AZIMUTH": 553.91,
        "X": 20.89,
        "Y": -8.21
      }
    ],
    "572": [
      {
        "ID": 30,
        "AZIMUTH": 536.92,
        "X": 21.53,
        "Y": -7.04
      }
    ],
    "573": [
      {
        "ID": 30,
        "AZIMUTH": 521.41,
        "X": 22.17,
        "Y": -5.92
      }
    ],
    "574": [
      {
        "ID": 30,
        "AZIMUTH": 505.4,
        "X": 22.83,
        "Y": -4.78
      }
    ],
    "575": [
      {
        "ID": 30,
        "AZIMUTH": 490.67,
        "X": 23.5,
        "Y": -3.65
      }
    ],
    "576": [
      {
        "ID": 30,
        "AZIMUTH": 475.49,
        "X": 24.16,
        "Y": -2.5
      }
    ],
    "577": [
      {
        "ID": 30,
        "AZIMUTH": 462.16,
        "X": 24.83,
        "Y": -1.49
      }
    ],
    "578": [
      {
        "ID": 30,
        "AZIMUTH": 449.75,
        "X": 25.51,
        "Y": -0.39
      }
    ],
    "579": [
      {
        "ID": 30,
        "AZIMUTH": 437.18,
        "X": 26.22,
        "Y": 0.68
      }
    ],
    "580": [
      {
        "ID": 30,
        "AZIMUTH": 425.7,
        "X": 26.87,
        "Y": 1.74
      }
    ],
    "581": [
      {
        "ID": 30,
        "AZIMUTH": 415.13,
        "X": 27.5,
        "Y": 2.76
      }
    ],
    "582": [
      {
        "ID": 30,
        "AZIMUTH": 403.33,
        "X": 28.22,
        "Y": 3.97
      }
    ],
    "583": [
      {
        "ID": 30,
        "AZIMUTH": 393.21,
        "X": 28.92,
        "Y": 5.11
      }
    ],
    "584": [
      {
        "ID": 30,
        "AZIMUTH": 384.2,
        "X": 29.58,
        "Y": 6.14
      }
    ],
    "585": [
      {
        "ID": 30,
        "AZIMUTH": 376.19,
        "X": 30.31,
        "Y": 7.29
      }
    ],
    "586": [
      {
        "ID": 30,
        "AZIMUTH": 369.04,
        "X": 30.97,
        "Y": 8.21
      }
    ],
    "587": [
      {
        "ID": 30,
        "AZIMUTH": 359.7,
        "X": 31.68,
        "Y": 9.26
      }
    ],
    "588": [
      {
        "ID": 30,
        "AZIMUTH": 350.4,
        "X": 32.36,
        "Y": 10.4
      }
    ],
    "589": [
      {
        "ID": 30,
        "AZIMUTH": 342.56,
        "X": 33.04,
        "Y": 11.48
      }
    ],
    "590": [
      {
        "ID": 30,
        "AZIMUTH": 338.5,
        "X": 33.74,
        "Y": 12.55
      }
    ],
    "591": [
      {
        "ID": 30,
        "AZIMUTH": 335.02,
        "X": 34.44,
        "Y": 13.66
      }
    ],
    "592": [
      {
        "ID": 30,
        "AZIMUTH": 330.96,
        "X": 35.08,
        "Y": 14.7
      }
    ],
    "593": [
      {
        "ID": 30,
        "AZIMUTH": 327.25,
        "X": 35.64,
        "Y": 15.61
      }
    ],
    "594": [
      {
        "ID": 30,
        "AZIMUTH": 323.45,
        "X": 36.34,
        "Y": 16.49
      }
    ],
    "595": [
      {
        "ID": 30,
        "AZIMUTH": 319.52,
        "X": 36.97,
        "Y": 17.58
      }
    ],
    "596": [
      {
        "ID": 30,
        "AZIMUTH": 315.99,
        "X": 37.57,
        "Y": 18.61
      }
    ],
    "597": [
      {
        "ID": 30,
        "AZIMUTH": 313.36,
        "X": 38.18,
        "Y": 19.65
      }
    ],
    "598": [
      {
        "ID": 30,
        "AZIMUTH": 310.63,
        "X": 38.73,
        "Y": 20.67
      }
    ],
    "599": [
      {
        "ID": 30,
        "AZIMUTH": 309.08,
        "X": 39.26,
        "Y": 21.67
      }
    ],
    "600": [
      {
        "ID": 30,
        "AZIMUTH": 306.45,
        "X": 39.75,
        "Y": 22.56
      }
    ],
    "601": [
      {
        "ID": 30,
        "AZIMUTH": 303.68,
        "X": 40.29,
        "Y": 23.5
      }
    ],
    "602": [
      {
        "ID": 30,
        "AZIMUTH": 302.72,
        "X": 40.91,
        "Y": 24.35
      }
    ],
    "603": [
      {
        "ID": 30,
        "AZIMUTH": 299.38,
        "X": 41.33,
        "Y": 25.31
      }
    ],
    "604": [
      {
        "ID": 30,
        "AZIMUTH": 295.86,
        "X": 41.86,
        "Y": 26.18
      }
    ],
    "605": [
      {
        "ID": 30,
        "AZIMUTH": 287.53,
        "X": 42.37,
        "Y": 27.24
      }
    ],
    "606": [
      {
        "ID": 30,
        "AZIMUTH": 284.81,
        "X": 42.86,
        "Y": 28.16
      }
    ],
    "607": [
      {
        "ID": 30,
        "AZIMUTH": 281.48,
        "X": 43.36,
        "Y": 29.17
      }
    ],
    "608": [
      {
        "ID": 30,
        "AZIMUTH": 279.58,
        "X": 43.85,
        "Y": 30.0
      }
    ],
    "609": [
      {
        "ID": 30,
        "AZIMUTH": 276.71,
        "X": 44.26,
        "Y": 30.88
      }
    ],
    "610": [
      {
        "ID": 30,
        "AZIMUTH": 275.47,
        "X": 44.67,
        "Y": 31.74
      }
    ],
    "611": [
      {
        "ID": 30,
        "AZIMUTH": 273.77,
        "X": 45.03,
        "Y": 32.64
      }
    ],
    "612": [
      {
        "ID": 30,
        "AZIMUTH": 269.77,
        "X": 45.39,
        "Y": 33.6
      }
    ],
    "613": [
      {
        "ID": 30,
        "AZIMUTH": 266.34,
        "X": 45.69,
        "Y": 34.43
      }
    ],
    "614": [
      {
        "ID": 30,
        "AZIMUTH": 263.38,
        "X": 46.0,
        "Y": 35.3
      }
    ],
    "615": [
      {
        "ID": 30,
        "AZIMUTH": 258.73,
        "X": 46.23,
        "Y": 36.26
      }
    ],
    "616": [
      {
        "ID": 30,
        "AZIMUTH": 255.82,
        "X": 46.45,
        "Y": 37.08
      }
    ],
    "617": [
      {
        "ID": 30,
        "AZIMUTH": 253.33,
        "X": 46.73,
        "Y": 37.92
      }
    ],
    "618": [
      {
        "ID": 30,
        "AZIMUTH": 248.05,
        "X": 46.91,
        "Y": 38.62
      }
    ],
    "619": [
      {
        "ID": 30,
        "AZIMUTH": 243.97,
        "X": 47.14,
        "Y": 39.48
      }
    ],
    "620": [
      {
        "ID": 30,
        "AZIMUTH": 237.19,
        "X": 47.25,
        "Y": 40.36
      }
    ],
    "621": [
      {
        "ID": 30,
        "AZIMUTH": 235.9,
        "X": 47.45,
        "Y": 41.19
      }
    ],
    "622": [
      {
        "ID": 30,
        "AZIMUTH": 232.23,
        "X": 47.5,
        "Y": 42.02
      }
    ],
    "623": [
      {
        "ID": 30,
        "AZIMUTH": 231.14,
        "X": 47.54,
        "Y": 42.97
      }
    ],
    "624": [
      {
        "ID": 30,
        "AZIMUTH": 229.82,
        "X": 47.6,
        "Y": 43.78
      }
    ],
    "625": [
      {
        "ID": 30,
        "AZIMUTH": 230.78,
        "X": 47.63,
        "Y": 44.63
      }
    ],
    "626": [
      {
        "ID": 30,
        "AZIMUTH": 230.16,
        "X": 47.58,
        "Y": 45.65
      }
    ],
    "627": [
      {
        "ID": 30,
        "AZIMUTH": 229.67,
        "X": 47.44,
        "Y": 46.52
      }
    ],
    "628": [
      {
        "ID": 30,
        "AZIMUTH": 227.68,
        "X": 47.35,
        "Y": 47.13
      }
    ],
    "629": [
      {
        "ID": 30,
        "AZIMUTH": 225.11,
        "X": 47.22,
        "Y": 47.92
      }
    ],
    "630": [
      {
        "ID": 30,
        "AZIMUTH": 221.01,
        "X": 47.03,
        "Y": 48.73
      }
    ],
    "631": [
      {
        "ID": 30,
        "AZIMUTH": 218.48,
        "X": 46.93,
        "Y": 49.43
      }
    ],
    "632": [
      {
        "ID": 30,
        "AZIMUTH": 215.7,
        "X": 46.72,
        "Y": 50.15
      }
    ],
    "633": [
      {
        "ID": 30,
        "AZIMUTH": 211.18,
        "X": 46.53,
        "Y": 50.89
      }
    ],
    "634": [
      {
        "ID": 30,
        "AZIMUTH": 206.84,
        "X": 46.27,
        "Y": 51.67
      }
    ],
    "635": [
      {
        "ID": 30,
        "AZIMUTH": 203.88,
        "X": 46.02,
        "Y": 52.36
      }
    ],
    "636": [
      {
        "ID": 30,
        "AZIMUTH": 201.99,
        "X": 45.73,
        "Y": 53.05
      }
    ],
    "637": [
      {
        "ID": 30,
        "AZIMUTH": 199.82,
        "X": 45.37,
        "Y": 53.77
      }
    ],
    "638": [
      {
        "ID": 30,
        "AZIMUTH": 198.75,
        "X": 45.05,
        "Y": 54.38
      }
    ],
    "639": [
      {
        "ID": 30,
        "AZIMUTH": 197.7,
        "X": 44.73,
        "Y": 55.02
      }
    ],
    "640": [
      {
        "ID": 30,
        "AZIMUTH": 197.03,
        "X": 44.29,
        "Y": 55.74
      }
    ],
    "641": [
      {
        "ID": 30,
        "AZIMUTH": 193.8,
        "X": 43.82,
        "Y": 56.44
      }
    ],
    "642": [
      {
        "ID": 30,
        "AZIMUTH": 190.94,
        "X": 43.39,
        "Y": 57.03
      }
    ],
    "643": [
      {
        "ID": 30,
        "AZIMUTH": 188.3,
        "X": 42.97,
        "Y": 57.57
      }
    ],
    "644": [
      {
        "ID": 30,
        "AZIMUTH": 186.22,
        "X": 42.57,
        "Y": 58.01
      }
    ],
    "645": [
      {
        "ID": 30,
        "AZIMUTH": 184.71,
        "X": 42.02,
        "Y": 58.62
      }
    ],
    "646": [
      {
        "ID": 30,
        "AZIMUTH": 182.39,
        "X": 41.55,
        "Y": 59.05
      }
    ],
    "647": [
      {
        "ID": 30,
        "AZIMUTH": 174.88,
        "X": 40.99,
        "Y": 59.57
      }
    ],
    "648": [
      {
        "ID": 30,
        "AZIMUTH": 170.1,
        "X": 40.46,
        "Y": 60.0
      }
    ],
    "649": [
      {
        "ID": 30,
        "AZIMUTH": 166.55,
        "X": 39.68,
        "Y": 60.54
      }
    ],
    "650": [
      {
        "ID": 30,
        "AZIMUTH": 165.03,
        "X": 39.13,
        "Y": 60.87
      }
    ],
    "651": [
      {
        "ID": 30,
        "AZIMUTH": 161.54,
        "X": 38.5,
        "Y": 61.28
      }
    ],
    "652": [
      {
        "ID": 30,
        "AZIMUTH": 159.18,
        "X": 37.83,
        "Y": 61.66
      }
    ],
    "653": [
      {
        "ID": 30,
        "AZIMUTH": 156.36,
        "X": 37.29,
        "Y": 61.94
      }
    ],
    "654": [
      {
        "ID": 30,
        "AZIMUTH": 153.32,
        "X": 36.73,
        "Y": 62.18
      }
    ],
    "655": [
      {
        "ID": 30,
        "AZIMUTH": 151.0,
        "X": 36.05,
        "Y": 62.47
      }
    ],
    "656": [
      {
        "ID": 30,
        "AZIMUTH": 146.9,
        "X": 35.31,
        "Y": 62.77
      }
    ],
    "657": [
      {
        "ID": 30,
        "AZIMUTH": 143.41,
        "X": 34.7,
        "Y": 62.98
      }
    ],
    "658": [
      {
        "ID": 30,
        "AZIMUTH": 138.98,
        "X": 34.15,
        "Y": 63.15
      }
    ],
    "659": [
      {
        "ID": 30,
        "AZIMUTH": 137.36,
        "X": 33.48,
        "Y": 63.31
      }
    ],
    "660": [
      {
        "ID": 30,
        "AZIMUTH": 134.41,
        "X": 32.77,
        "Y": 63.49
      }
    ],
    "661": [
      {
        "ID": 30,
        "AZIMUTH": 131.92,
        "X": 31.96,
        "Y": 63.6
      }
    ],
    "662": [
      {
        "ID": 30,
        "AZIMUTH": 129.42,
        "X": 31.23,
        "Y": 63.66
      }
    ],
    "663": [
      {
        "ID": 30,
        "AZIMUTH": 126.46,
        "X": 30.57,
        "Y": 63.71
      }
    ],
    "664": [
      {
        "ID": 30,
        "AZIMUTH": 125.05,
        "X": 30.0,
        "Y": 63.72
      }
    ],
    "665": [
      {
        "ID": 30,
        "AZIMUTH": 123.88,
        "X": 29.44,
        "Y": 63.74
      }
    ],
    "666": [
      {
        "ID": 30,
        "AZIMUTH": 121.87,
        "X": 28.7,
        "Y": 63.71
      }
    ],
    "667": [
      {
        "ID": 30,
        "AZIMUTH": 119.06,
        "X": 28.05,
        "Y": 63.63
      }
    ],
    "668": [
      {
        "ID": 30,
        "AZIMUTH": 116.01,
        "X": 27.31,
        "Y": 63.51
      }
    ],
    "669": [
      {
        "ID": 30,
        "AZIMUTH": 112.57,
        "X": 26.56,
        "Y": 63.4
      }
    ],
    "670": [
      {
        "ID": 30,
        "AZIMUTH": 110.16,
        "X": 25.85,
        "Y": 63.32
      }
    ],
    "671": [
      {
        "ID": 30,
        "AZIMUTH": 107.6,
        "X": 25.27,
        "Y": 63.1
      }
    ],
    "672": [
      {
        "ID": 30,
        "AZIMUTH": 105.13,
        "X": 24.52,
        "Y": 62.89
      }
    ],
    "673": [
      {
        "ID": 30,
        "AZIMUTH": 102.9,
        "X": 23.83,
        "Y": 62.76
      }
    ],
    "674": [
      {
        "ID": 30,
        "AZIMUTH": 99.87,
        "X": 23.31,
        "Y": 62.43
      }
    ],
    "675": [
      {
        "ID": 30,
        "AZIMUTH": 97.27,
        "X": 22.59,
        "Y": 62.21
      }
    ],
    "676": [
      {
        "ID": 30,
        "AZIMUTH": 96.45,
        "X": 22.22,
        "Y": 61.95
      }
    ],
    "677": [
      {
        "ID": 30,
        "AZIMUTH": 94.99,
        "X": 21.53,
        "Y": 61.62
      }
    ],
    "678": [
      {
        "ID": 30,
        "AZIMUTH": 91.89,
        "X": 20.72,
        "Y": 61.32
      }
    ],
    "679": [
      {
        "ID": 30,
        "AZIMUTH": 88.97,
        "X": 20.07,
        "Y": 61.0
      }
    ],
    "680": [
      {
        "ID": 30,
        "AZIMUTH": 87.31,
        "X": 19.49,
        "Y": 60.58
      }
    ],
    "681": [
      {
        "ID": 30,
        "AZIMUTH": 86.08,
        "X": 18.93,
        "Y": 60.18
      }
    ],
    "682": [
      {
        "ID": 30,
        "AZIMUTH": 84.42,
        "X": 18.26,
        "Y": 59.71
      }
    ],
    "683": [
      {
        "ID": 30,
        "AZIMUTH": 82.33,
        "X": 17.65,
        "Y": 59.23
      }
    ],
    "684": [
      {
        "ID": 30,
        "AZIMUTH": 80.46,
        "X": 17.07,
        "Y": 58.75
      }
    ],
    "685": [
      {
        "ID": 30,
        "AZIMUTH": 77.98,
        "X": 16.4,
        "Y": 58.25
      }
    ],
    "686": [
      {
        "ID": 30,
        "AZIMUTH": 76.24,
        "X": 15.89,
        "Y": 57.75
      }
    ],
    "687": [
      {
        "ID": 30,
        "AZIMUTH": 73.74,
        "X": 15.3,
        "Y": 57.26
      }
    ],
    "688": [
      {
        "ID": 30,
        "AZIMUTH": 72.63,
        "X": 14.78,
        "Y": 56.75
      }
    ],
    "689": [
      {
        "ID": 30,
        "AZIMUTH": 70.66,
        "X": 14.17,
        "Y": 56.22
      }
    ],
    "690": [
      {
        "ID": 30,
        "AZIMUTH": 68.07,
        "X": 13.53,
        "Y": 55.74
      }
    ],
    "691": [
      {
        "ID": 30,
        "AZIMUTH": 65.93,
        "X": 12.97,
        "Y": 55.19
      }
    ],
    "692": [
      {
        "ID": 30,
        "AZIMUTH": 64.1,
        "X": 12.31,
        "Y": 54.62
      }
    ],
    "693": [
      {
        "ID": 30,
        "AZIMUTH": 61.6,
        "X": 11.72,
        "Y": 54.13
      }
    ],
    "694": [
      {
        "ID": 30,
        "AZIMUTH": 58.57,
        "X": 11.1,
        "Y": 53.55
      }
    ],
    "695": [
      {
        "ID": 30,
        "AZIMUTH": 55.62,
        "X": 10.47,
        "Y": 52.93
      }
    ],
    "696": [
      {
        "ID": 30,
        "AZIMUTH": 52.05,
        "X": 9.85,
        "Y": 52.44
      }
    ],
    "697": [
      {
        "ID": 30,
        "AZIMUTH": 49.23,
        "X": 9.27,
        "Y": 51.93
      }
    ],
    "698": [
      {
        "ID": 30,
        "AZIMUTH": 46.16,
        "X": 8.69,
        "Y": 51.37
      }
    ],
    "699": [
      {
        "ID": 30,
        "AZIMUTH": 44.56,
        "X": 8.15,
        "Y": 50.84
      }
    ],
    "700": [
      {
        "ID": 30,
        "AZIMUTH": 41.87,
        "X": 7.51,
        "Y": 50.27
      }
    ],
    "701": [
      {
        "ID": 30,
        "AZIMUTH": 39.13,
        "X": 6.94,
        "Y": 49.69
      }
    ],
    "702": [
      {
        "ID": 30,
        "AZIMUTH": 36.01,
        "X": 6.34,
        "Y": 49.1
      }
    ],
    "703": [
      {
        "ID": 30,
        "AZIMUTH": 96.77,
        "X": 5.57,
        "Y": 48.44
      }
    ],
    "704": [
      {
        "ID": 30,
        "AZIMUTH": 176.43,
        "X": 4.92,
        "Y": 47.7
      }
    ],
    "705": [
      {
        "ID": 30,
        "AZIMUTH": 284.36,
        "X": 4.32,
        "Y": 47.03
      }
    ],
    "706": [
      {
        "ID": 30,
        "AZIMUTH": 355.66,
        "X": 3.68,
        "Y": 46.37
      }
    ],
    "707": [
      {
        "ID": 30,
        "AZIMUTH": 439.25,
        "X": 2.99,
        "Y": 45.68
      }
    ],
    "708": [
      {
        "ID": 30,
        "AZIMUTH": 556.44,
        "X": 2.34,
        "Y": 45.01
      }
    ],
    "709": [
      {
        "ID": 30,
        "AZIMUTH": 654.01,
        "X": 1.68,
        "Y": 44.27
      }
    ],
    "710": [
      {
        "ID": 30,
        "AZIMUTH": 727.98,
        "X": 0.92,
        "Y": 43.51
      }
    ],
    "711": [
      {
        "ID": 30,
        "AZIMUTH": 809.5,
        "X": 0.23,
        "Y": 42.8
      }
    ],
    "712": [
      {
        "ID": 30,
        "AZIMUTH": 890.48,
        "X": -0.39,
        "Y": 42.06
      }
    ],
    "713": [
      {
        "ID": 30,
        "AZIMUTH": 1009.99,
        "X": -1.15,
        "Y": 41.21
      }
    ],
    "714": [
      {
        "ID": 30,
        "AZIMUTH": 1206.35,
        "X": -1.91,
        "Y": 40.3
      }
    ],
    "715": [
      {
        "ID": 30,
        "AZIMUTH": 1338.9,
        "X": -2.58,
        "Y": 39.52
      }
    ],
    "716": [
      {
        "ID": 30,
        "AZIMUTH": 1485.16,
        "X": -3.25,
        "Y": 38.66
      }
    ],
    "717": [
      {
        "ID": 30,
        "AZIMUTH": 1638.08,
        "X": -3.96,
        "Y": 37.77
      }
    ],
    "718": [
      {
        "ID": 30,
        "AZIMUTH": 1732.08,
        "X": -4.57,
        "Y": 36.96
      }
    ],
    "719": [
      {
        "ID": 30,
        "AZIMUTH": 1776.7,
        "X": -5.23,
        "Y": 36.08
      }
    ],
    "720": [
      {
        "ID": 30,
        "AZIMUTH": 1773.13,
        "X": -5.81,
        "Y": 35.27
      }
    ],
    "721": [
      {
        "ID": 30,
        "AZIMUTH": 1760.61,
        "X": -6.31,
        "Y": 34.53
      }
    ],
    "722": [
      {
        "ID": 30,
        "AZIMUTH": 1748.34,
        "X": -6.88,
        "Y": 33.71
      }
    ],
    "723": [
      {
        "ID": 30,
        "AZIMUTH": 1739.31,
        "X": -7.43,
        "Y": 32.88
      }
    ],
    "724": [
      {
        "ID": 30,
        "AZIMUTH": 1732.07,
        "X": -7.94,
        "Y": 32.07
      }
    ],
    "725": [
      {
        "ID": 30,
        "AZIMUTH": 1725.29,
        "X": -8.45,
        "Y": 31.24
      }
    ],
    "726": [
      {
        "ID": 30,
        "AZIMUTH": 1718.47,
        "X": -8.94,
        "Y": 30.46
      }
    ],
    "727": [
      {
        "ID": 30,
        "AZIMUTH": 1712.11,
        "X": -9.42,
        "Y": 29.62
      }
    ],
    "728": [
      {
        "ID": 30,
        "AZIMUTH": 1705.09,
        "X": -9.93,
        "Y": 28.77
      }
    ],
    "729": [
      {
        "ID": 30,
        "AZIMUTH": 1697.71,
        "X": -10.39,
        "Y": 27.91
      }
    ],
    "730": [
      {
        "ID": 30,
        "AZIMUTH": 1689.32,
        "X": -10.89,
        "Y": 27.02
      }
    ],
    "731": [
      {
        "ID": 30,
        "AZIMUTH": 1681.26,
        "X": -11.35,
        "Y": 26.13
      }
    ],
    "732": [
      {
        "ID": 30,
        "AZIMUTH": 1673.3,
        "X": -11.77,
        "Y": 25.28
      }
    ],
    "733": [
      {
        "ID": 30,
        "AZIMUTH": 1666.15,
        "X": -12.2,
        "Y": 24.48
      }
    ],
    "734": [
      {
        "ID": 30,
        "AZIMUTH": 1658.08,
        "X": -12.63,
        "Y": 23.6
      }
    ],
    "735": [
      {
        "ID": 30,
        "AZIMUTH": 1650.76,
        "X": -13.04,
        "Y": 22.75
      }
    ],
    "736": [
      {
        "ID": 30,
        "AZIMUTH": 1642.38,
        "X": -13.44,
        "Y": 21.89
      }
    ],
    "737": [
      {
        "ID": 30,
        "AZIMUTH": 1634.39,
        "X": -13.82,
        "Y": 21.07
      }
    ],
    "738": [
      {
        "ID": 30,
        "AZIMUTH": 1625.28,
        "X": -14.2,
        "Y": 20.23
      }
    ],
    "739": [
      {
        "ID": 30,
        "AZIMUTH": 1615.88,
        "X": -14.57,
        "Y": 19.39
      }
    ],
    "740": [
      {
        "ID": 30,
        "AZIMUTH": 1606.33,
        "X": -14.94,
        "Y": 18.57
      }
    ],
    "741": [
      {
        "ID": 30,
        "AZIMUTH": 1596.64,
        "X": -15.3,
        "Y": 17.72
      }
    ],
    "742": [
      {
        "ID": 30,
        "AZIMUTH": 1586.57,
        "X": -15.66,
        "Y": 16.87
      }
    ],
    "743": [
      {
        "ID": 30,
        "AZIMUTH": 1575.66,
        "X": -16.05,
        "Y": 16.05
      }
    ],
    "744": [
      {
        "ID": 30,
        "AZIMUTH": 1564.42,
        "X": -16.42,
        "Y": 15.19
      }
    ],
    "745": [
      {
        "ID": 30,
        "AZIMUTH": 1553.54,
        "X": -16.77,
        "Y": 14.36
      }
    ],
    "746": [
      {
        "ID": 30,
        "AZIMUTH": 1542.1,
        "X": -17.13,
        "Y": 13.52
      }
    ],
    "747": [
      {
        "ID": 30,
        "AZIMUTH": 1530.39,
        "X": -17.49,
        "Y": 12.68
      }
    ],
    "748": [
      {
        "ID": 30,
        "AZIMUTH": 1518.48,
        "X": -17.84,
        "Y": 11.84
      }
    ],
    "749": [
      {
        "ID": 30,
        "AZIMUTH": 1506.11,
        "X": -18.19,
        "Y": 11.0
      }
    ],
    "750": [
      {
        "ID": 30,
        "AZIMUTH": 1494.06,
        "X": -18.54,
        "Y": 10.17
      }
    ],
    "751": [
      {
        "ID": 30,
        "AZIMUTH": 1481.75,
        "X": -18.88,
        "Y": 9.31
      }
    ],
    "752": [
      {
        "ID": 30,
        "AZIMUTH": 1468.9,
        "X": -19.21,
        "Y": 8.48
      }
    ],
    "753": [
      {
        "ID": 30,
        "AZIMUTH": 1456.71,
        "X": -19.52,
        "Y": 7.65
      }
    ],
    "754": [
      {
        "ID": 30,
        "AZIMUTH": 1444.19,
        "X": -19.82,
        "Y": 6.8
      }
    ],
    "755": [
      {
        "ID": 30,
        "AZIMUTH": 1432.51,
        "X": -20.11,
        "Y": 5.99
      }
    ],
    "756": [
      {
        "ID": 30,
        "AZIMUTH": 1420.84,
        "X": -20.38,
        "Y": 5.17
      }
    ],
    "757": [
      {
        "ID": 30,
        "AZIMUTH": 1408.35,
        "X": -20.63,
        "Y": 4.34
      }
    ],
    "758": [
      {
        "ID": 30,
        "AZIMUTH": 1396.98,
        "X": -20.87,
        "Y": 3.51
      }
    ],
    "759": [
      {
        "ID": 30,
        "AZIMUTH": 1385.06,
        "X": -21.1,
        "Y": 2.68
      }
    ],
    "760": [
      {
        "ID": 30,
        "AZIMUTH": 1373.6,
        "X": -21.29,
        "Y": 1.86
      }
    ],
    "761": [
      {
        "ID": 30,
        "AZIMUTH": 1362.18,
        "X": -21.46,
        "Y": 1.05
      }
    ],
    "762": [
      {
        "ID": 30,
        "AZIMUTH": 1351.77,
        "X": -21.58,
        "Y": 0.26
      }
    ],
    "763": [
      {
        "ID": 30,
        "AZIMUTH": 1340.43,
        "X": -21.68,
        "Y": -0.54
      }
    ],
    "764": [
      {
        "ID": 30,
        "AZIMUTH": 1329.95,
        "X": -21.75,
        "Y": -1.33
      }
    ],
    "765": [
      {
        "ID": 30,
        "AZIMUTH": 1319.82,
        "X": -21.81,
        "Y": -2.13
      }
    ],
    "766": [
      {
        "ID": 30,
        "AZIMUTH": 1310.07,
        "X": -21.83,
        "Y": -2.9
      }
    ],
    "767": [
      {
        "ID": 30,
        "AZIMUTH": 1300.49,
        "X": -21.84,
        "Y": -3.64
      }
    ],
    "768": [
      {
        "ID": 30,
        "AZIMUTH": 1291.3,
        "X": -21.82,
        "Y": -4.36
      }
    ],
    "769": [
      {
        "ID": 30,
        "AZIMUTH": 1282.17,
        "X": -21.8,
        "Y": -5.07
      }
    ],
    "770": [
      {
        "ID": 30,
        "AZIMUTH": 1273.55,
        "X": -21.76,
        "Y": -5.77
      }
    ],
    "771": [
      {
        "ID": 30,
        "AZIMUTH": 1265.79,
        "X": -21.73,
        "Y": -6.45
      }
    ],
    "772": [
      {
        "ID": 30,
        "AZIMUTH": 1257.72,
        "X": -21.69,
        "Y": -7.15
      }
    ],
    "773": [
      {
        "ID": 30,
        "AZIMUTH": 1249.45,
        "X": -21.65,
        "Y": -7.82
      }
    ],
    "774": [
      {
        "ID": 30,
        "AZIMUTH": 1241.66,
        "X": -21.61,
        "Y": -8.5
      }
    ],
    "775": [
      {
        "ID": 30,
        "AZIMUTH": 1234.45,
        "X": -21.58,
        "Y": -9.16
      }
    ],
    "776": [
      {
        "ID": 30,
        "AZIMUTH": 1227.33,
        "X": -21.54,
        "Y": -9.79
      }
    ],
    "777": [
      {
        "ID": 30,
        "AZIMUTH": 1219.9,
        "X": -21.51,
        "Y": -10.47
      }
    ],
    "778": [
      {
        "ID": 30,
        "AZIMUTH": 1212.72,
        "X": -21.5,
        "Y": -11.09
      }
    ],
    "779": [
      {
        "ID": 30,
        "AZIMUTH": 1206.26,
        "X": -21.48,
        "Y": -11.77
      }
    ],
    "780": [
      {
        "ID": 30,
        "AZIMUTH": 1199.59,
        "X": -21.48,
        "Y": -12.44
      }
    ],
    "781": [
      {
        "ID": 30,
        "AZIMUTH": 1193.39,
        "X": -21.47,
        "Y": -13.08
      }
    ],
    "782": [
      {
        "ID": 30,
        "AZIMUTH": 1187.4,
        "X": -21.48,
        "Y": -13.7
      }
    ],
    "783": [
      {
        "ID": 30,
        "AZIMUTH": 1181.48,
        "X": -21.5,
        "Y": -14.35
      }
    ],
    "784": [
      {
        "ID": 30,
        "AZIMUTH": 1175.83,
        "X": -21.52,
        "Y": -14.97
      }
    ],
    "785": [
      {
        "ID": 30,
        "AZIMUTH": 1171.31,
        "X": -21.56,
        "Y": -15.57
      }
    ],
    "786": [
      {
        "ID": 30,
        "AZIMUTH": 1166.57,
        "X": -21.59,
        "Y": -16.15
      }
    ],
    "787": [
      {
        "ID": 30,
        "AZIMUTH": 1161.42,
        "X": -21.61,
        "Y": -16.8
      }
    ],
    "788": [
      {
        "ID": 30,
        "AZIMUTH": 1157.26,
        "X": -21.66,
        "Y": -17.36
      }
    ],
    "789": [
      {
        "ID": 30,
        "AZIMUTH": 1152.64,
        "X": -21.71,
        "Y": -17.95
      }
    ],
    "790": [
      {
        "ID": 30,
        "AZIMUTH": 1148.23,
        "X": -21.73,
        "Y": -18.53
      }
    ],
    "791": [
      {
        "ID": 30,
        "AZIMUTH": 1143.72,
        "X": -21.79,
        "Y": -19.09
      }
    ],
    "792": [
      {
        "ID": 30,
        "AZIMUTH": 1140.13,
        "X": -21.83,
        "Y": -19.59
      }
    ],
    "793": [
      {
        "ID": 30,
        "AZIMUTH": 1136.26,
        "X": -21.86,
        "Y": -20.16
      }
    ],
    "794": [
      {
        "ID": 30,
        "AZIMUTH": 1132.92,
        "X": -21.92,
        "Y": -20.73
      }
    ],
    "795": [
      {
        "ID": 30,
        "AZIMUTH": 1129.79,
        "X": -21.95,
        "Y": -21.31
      }
    ],
    "796": [
      {
        "ID": 30,
        "AZIMUTH": 1125.73,
        "X": -21.99,
        "Y": -21.87
      }
    ],
    "797": [
      {
        "ID": 30,
        "AZIMUTH": 1121.67,
        "X": -22.01,
        "Y": -22.46
      }
    ],
    "798": [
      {
        "ID": 30,
        "AZIMUTH": 1118.45,
        "X": -22.07,
        "Y": -23.01
      }
    ],
    "799": [
      {
        "ID": 30,
        "AZIMUTH": 1115.39,
        "X": -22.1,
        "Y": -23.56
      }
    ],
    "800": [
      {
        "ID": 30,
        "AZIMUTH": 1112.36,
        "X": -22.12,
        "Y": -24.12
      }
    ],
    "801": [
      {
        "ID": 30,
        "AZIMUTH": 1109.28,
        "X": -22.13,
        "Y": -24.67
      }
    ],
    "802": [
      {
        "ID": 30,
        "AZIMUTH": 1106.57,
        "X": -22.16,
        "Y": -25.24
      }
    ],
    "803": [
      {
        "ID": 30,
        "AZIMUTH": 1102.81,
        "X": -22.16,
        "Y": -25.76
      }
    ],
    "804": [
      {
        "ID": 30,
        "AZIMUTH": 1099.03,
        "X": -22.14,
        "Y": -26.31
      }
    ],
    "805": [
      {
        "ID": 30,
        "AZIMUTH": 1095.39,
        "X": -22.13,
        "Y": -26.83
      }
    ],
    "806": [
      {
        "ID": 30,
        "AZIMUTH": 1091.68,
        "X": -22.07,
        "Y": -27.4
      }
    ],
    "807": [
      {
        "ID": 30,
        "AZIMUTH": 1087.98,
        "X": -22.01,
        "Y": -27.98
      }
    ],
    "808": [
      {
        "ID": 30,
        "AZIMUTH": 1084.58,
        "X": -21.93,
        "Y": -28.6
      }
    ],
    "809": [
      {
        "ID": 30,
        "AZIMUTH": 1081.78,
        "X": -21.86,
        "Y": -29.13
      }
    ],
    "810": [
      {
        "ID": 30,
        "AZIMUTH": 1079.28,
        "X": -21.78,
        "Y": -29.63
      }
    ],
    "811": [
      {
        "ID": 30,
        "AZIMUTH": 1076.02,
        "X": -21.66,
        "Y": -30.18
      }
    ],
    "812": [
      {
        "ID": 30,
        "AZIMUTH": 1072.58,
        "X": -21.52,
        "Y": -30.73
      }
    ],
    "813": [
      {
        "ID": 30,
        "AZIMUTH": 1069.41,
        "X": -21.38,
        "Y": -31.25
      }
    ],
    "814": [
      {
        "ID": 30,
        "AZIMUTH": 1066.26,
        "X": -21.23,
        "Y": -31.75
      }
    ],
    "815": [
      {
        "ID": 30,
        "AZIMUTH": 1063.25,
        "X": -21.05,
        "Y": -32.25
      }
    ],
    "816": [
      {
        "ID": 30,
        "AZIMUTH": 1060.23,
        "X": -20.87,
        "Y": -32.73
      }
    ],
    "817": [
      {
        "ID": 30,
        "AZIMUTH": 1057.3,
        "X": -20.67,
        "Y": -33.21
      }
    ],
    "818": [
      {
        "ID": 30,
        "AZIMUTH": 1053.15,
        "X": -20.41,
        "Y": -33.73
      }
    ],
    "819": [
      {
        "ID": 30,
        "AZIMUTH": 1050.15,
        "X": -20.15,
        "Y": -34.22
      }
    ],
    "820": [
      {
        "ID": 30,
        "AZIMUTH": 1046.82,
        "X": -19.92,
        "Y": -34.65
      }
    ],
    "821": [
      {
        "ID": 30,
        "AZIMUTH": 1043.87,
        "X": -19.63,
        "Y": -35.09
      }
    ],
    "822": [
      {
        "ID": 30,
        "AZIMUTH": 1040.53,
        "X": -19.32,
        "Y": -35.53
      }
    ],
    "823": [
      {
        "ID": 30,
        "AZIMUTH": 1036.75,
        "X": -18.99,
        "Y": -35.94
      }
    ],
    "824": [
      {
        "ID": 30,
        "AZIMUTH": 1032.04,
        "X": -18.64,
        "Y": -36.37
      }
    ],
    "825": [
      {
        "ID": 30,
        "AZIMUTH": 1028.36,
        "X": -18.24,
        "Y": -36.77
      }
    ],
    "826": [
      {
        "ID": 30,
        "AZIMUTH": 1025.79,
        "X": -17.82,
        "Y": -37.17
      }
    ],
    "827": [
      {
        "ID": 30,
        "AZIMUTH": 1022.32,
        "X": -17.4,
        "Y": -37.55
      }
    ],
    "828": [
      {
        "ID": 30,
        "AZIMUTH": 1018.8,
        "X": -16.96,
        "Y": -37.92
      }
    ],
    "829": [
      {
        "ID": 30,
        "AZIMUTH": 1015.83,
        "X": -16.51,
        "Y": -38.23
      }
    ],
    "830": [
      {
        "ID": 30,
        "AZIMUTH": 1012.75,
        "X": -16.07,
        "Y": -38.51
      }
    ],
    "831": [
      {
        "ID": 30,
        "AZIMUTH": 1009.18,
        "X": -15.66,
        "Y": -38.75
      }
    ],
    "832": [
      {
        "ID": 30,
        "AZIMUTH": 1005.11,
        "X": -15.25,
        "Y": -38.96
      }
    ],
    "833": [
      {
        "ID": 30,
        "AZIMUTH": 1001.65,
        "X": -14.78,
        "Y": -39.19
      }
    ],
    "834": [
      {
        "ID": 30,
        "AZIMUTH": 998.08,
        "X": -14.27,
        "Y": -39.44
      }
    ],
    "835": [
      {
        "ID": 30,
        "AZIMUTH": 994.19,
        "X": -13.74,
        "Y": -39.61
      }
    ],
    "836": [
      {
        "ID": 30,
        "AZIMUTH": 991.21,
        "X": -13.2,
        "Y": -39.78
      }
    ],
    "837": [
      {
        "ID": 30,
        "AZIMUTH": 989.26,
        "X": -12.71,
        "Y": -39.89
      }
    ],
    "838": [
      {
        "ID": 30,
        "AZIMUTH": 985.59,
        "X": -12.23,
        "Y": -40.01
      }
    ],
    "839": [
      {
        "ID": 30,
        "AZIMUTH": 982.48,
        "X": -11.77,
        "Y": -40.13
      }
    ],
    "840": [
      {
        "ID": 30,
        "AZIMUTH": 978.8,
        "X": -11.18,
        "Y": -40.25
      }
    ],
    "841": [
      {
        "ID": 30,
        "AZIMUTH": 975.22,
        "X": -10.63,
        "Y": -40.35
      }
    ],
    "842": [
      {
        "ID": 30,
        "AZIMUTH": 972.09,
        "X": -10.06,
        "Y": -40.39
      }
    ],
    "843": [
      {
        "ID": 30,
        "AZIMUTH": 967.66,
        "X": -9.5,
        "Y": -40.42
      }
    ],
    "844": [
      {
        "ID": 30,
        "AZIMUTH": 963.46,
        "X": -8.98,
        "Y": -40.46
      }
    ],
    "845": [
      {
        "ID": 30,
        "AZIMUTH": 958.61,
        "X": -8.51,
        "Y": -40.44
      }
    ],
    "846": [
      {
        "ID": 30,
        "AZIMUTH": 954.19,
        "X": -7.93,
        "Y": -40.42
      }
    ],
    "847": [
      {
        "ID": 30,
        "AZIMUTH": 950.42,
        "X": -7.41,
        "Y": -40.36
      }
    ],
    "848": [
      {
        "ID": 30,
        "AZIMUTH": 947.51,
        "X": -6.89,
        "Y": -40.3
      }
    ],
    "849": [
      {
        "ID": 30,
        "AZIMUTH": 944.17,
        "X": -6.33,
        "Y": -40.22
      }
    ],
    "850": [
      {
        "ID": 30,
        "AZIMUTH": 941.65,
        "X": -5.85,
        "Y": -40.14
      }
    ],
    "851": [
      {
        "ID": 30,
        "AZIMUTH": 938.02,
        "X": -5.31,
        "Y": -40.05
      }
    ],
    "852": [
      {
        "ID": 30,
        "AZIMUTH": 934.6,
        "X": -4.83,
        "Y": -39.92
      }
    ],
    "853": [
      {
        "ID": 30,
        "AZIMUTH": 930.11,
        "X": -4.29,
        "Y": -39.81
      }
    ],
    "854": [
      {
        "ID": 30,
        "AZIMUTH": 925.55,
        "X": -3.76,
        "Y": -39.68
      }
    ],
    "855": [
      {
        "ID": 30,
        "AZIMUTH": 921.7,
        "X": -3.2,
        "Y": -39.47
      }
    ],
    "856": [
      {
        "ID": 30,
        "AZIMUTH": 917.13,
        "X": -2.62,
        "Y": -39.24
      }
    ],
    "857": [
      {
        "ID": 30,
        "AZIMUTH": 913.39,
        "X": -2.13,
        "Y": -39.07
      }
    ],
    "858": [
      {
        "ID": 30,
        "AZIMUTH": 909.94,
        "X": -1.66,
        "Y": -38.88
      }
    ],
    "859": [
      {
        "ID": 30,
        "AZIMUTH": 906.44,
        "X": -1.09,
        "Y": -38.59
      }
    ],
    "860": [
      {
        "ID": 30,
        "AZIMUTH": 903.36,
        "X": -0.53,
        "Y": -38.33
      }
    ],
    "861": [
      {
        "ID": 30,
        "AZIMUTH": 900.03,
        "X": -0.04,
        "Y": -38.1
      }
    ],
    "862": [
      {
        "ID": 30,
        "AZIMUTH": 896.87,
        "X": 0.46,
        "Y": -37.88
      }
    ],
    "863": [
      {
        "ID": 30,
        "AZIMUTH": 893.97,
        "X": 0.86,
        "Y": -37.65
      }
    ],
    "864": [
      {
        "ID": 30,
        "AZIMUTH": 889.28,
        "X": 1.43,
        "Y": -37.35
      }
    ],
    "865": [
      {
        "ID": 30,
        "AZIMUTH": 884.98,
        "X": 1.9,
        "Y": -37.13
      }
    ],
    "866": [
      {
        "ID": 30,
        "AZIMUTH": 880.12,
        "X": 2.52,
        "Y": -36.79
      }
    ],
    "867": [
      {
        "ID": 30,
        "AZIMUTH": 877.33,
        "X": 2.96,
        "Y": -36.57
      }
    ],
    "868": [
      {
        "ID": 30,
        "AZIMUTH": 873.95,
        "X": 3.39,
        "Y": -36.31
      }
    ],
    "869": [
      {
        "ID": 30,
        "AZIMUTH": 870.5,
        "X": 3.86,
        "Y": -36.08
      }
    ],
    "870": [
      {
        "ID": 30,
        "AZIMUTH": 866.71,
        "X": 4.39,
        "Y": -35.81
      }
    ],
    "871": [
      {
        "ID": 30,
        "AZIMUTH": 862.41,
        "X": 4.88,
        "Y": -35.54
      }
    ],
    "872": [
      {
        "ID": 30,
        "AZIMUTH": 858.23,
        "X": 5.42,
        "Y": -35.2
      }
    ],
    "873": [
      {
        "ID": 30,
        "AZIMUTH": 853.56,
        "X": 5.93,
        "Y": -34.88
      }
    ],
    "874": [
      {
        "ID": 30,
        "AZIMUTH": 848.62,
        "X": 6.45,
        "Y": -34.55
      }
    ],
    "875": [
      {
        "ID": 30,
        "AZIMUTH": 842.65,
        "X": 7.02,
        "Y": -34.12
      }
    ],
    "876": [
      {
        "ID": 30,
        "AZIMUTH": 837.66,
        "X": 7.5,
        "Y": -33.76
      }
    ],
    "877": [
      {
        "ID": 30,
        "AZIMUTH": 833.6,
        "X": 7.96,
        "Y": -33.42
      }
    ],
    "878": [
      {
        "ID": 30,
        "AZIMUTH": 829.72,
        "X": 8.33,
        "Y": -33.07
      }
    ],
    "879": [
      {
        "ID": 30,
        "AZIMUTH": 825.72,
        "X": 8.77,
        "Y": -32.69
      }
    ],
    "880": [
      {
        "ID": 30,
        "AZIMUTH": 821.28,
        "X": 9.19,
        "Y": -32.31
      }
    ],
    "881": [
      {
        "ID": 30,
        "AZIMUTH": 816.69,
        "X": 9.61,
        "Y": -31.9
      }
    ],
    "882": [
      {
        "ID": 30,
        "AZIMUTH": 811.36,
        "X": 10.05,
        "Y": -31.48
      }
    ],
    "883": [
      {
        "ID": 30,
        "AZIMUTH": 807.02,
        "X": 10.42,
        "Y": -31.1
      }
    ],
    "884": [
      {
        "ID": 30,
        "AZIMUTH": 801.07,
        "X": 10.85,
        "Y": -30.58
      }
    ],
    "885": [
      {
        "ID": 30,
        "AZIMUTH": 795.79,
        "X": 11.26,
        "Y": -30.04
      }
    ],
    "886": [
      {
        "ID": 30,
        "AZIMUTH": 791.35,
        "X": 11.6,
        "Y": -29.59
      }
    ],
    "887": [
      {
        "ID": 30,
        "AZIMUTH": 787.18,
        "X": 11.88,
        "Y": -29.13
      }
    ],
    "888": [
      {
        "ID": 30,
        "AZIMUTH": 781.87,
        "X": 12.15,
        "Y": -28.64
      }
    ],
    "889": [
      {
        "ID": 30,
        "AZIMUTH": 776.7,
        "X": 12.41,
        "Y": -28.12
      }
    ],
    "890": [
      {
        "ID": 30,
        "AZIMUTH": 771.05,
        "X": 12.71,
        "Y": -27.6
      }
    ],
    "891": [
      {
        "ID": 30,
        "AZIMUTH": 765.81,
        "X": 12.93,
        "Y": -27.01
      }
    ],
    "892": [
      {
        "ID": 30,
        "AZIMUTH": 760.57,
        "X": 13.15,
        "Y": -26.49
      }
    ],
    "893": [
      {
        "ID": 30,
        "AZIMUTH": 756.88,
        "X": 13.31,
        "Y": -26.0
      }
    ],
    "894": [
      {
        "ID": 30,
        "AZIMUTH": 753.72,
        "X": 13.49,
        "Y": -25.43
      }
    ],
    "895": [
      {
        "ID": 30,
        "AZIMUTH": 750.06,
        "X": 13.6,
        "Y": -24.73
      }
    ],
    "896": [
      {
        "ID": 30,
        "AZIMUTH": 747.05,
        "X": 13.72,
        "Y": -24.13
      }
    ],
    "897": [
      {
        "ID": 30,
        "AZIMUTH": 744.55,
        "X": 13.77,
        "Y": -23.55
      }
    ],
    "898": [
      {
        "ID": 30,
        "AZIMUTH": 741.53,
        "X": 13.78,
        "Y": -22.99
      }
    ],
    "899": [
      {
        "ID": 30,
        "AZIMUTH": 739.22,
        "X": 13.76,
        "Y": -22.49
      }
    ],
    "900": [
      {
        "ID": 30,
        "AZIMUTH": 735.78,
        "X": 13.75,
        "Y": -21.91
      }
    ],
    "901": [
      {
        "ID": 30,
        "AZIMUTH": 732.11,
        "X": 13.71,
        "Y": -21.29
      }
    ],
    "902": [
      {
        "ID": 30,
        "AZIMUTH": 727.56,
        "X": 13.64,
        "Y": -20.63
      }
    ],
    "903": [
      {
        "ID": 30,
        "AZIMUTH": 723.86,
        "X": 13.55,
        "Y": -19.98
      }
    ],
    "904": [
      {
        "ID": 30,
        "AZIMUTH": 721.76,
        "X": 13.39,
        "Y": -19.43
      }
    ],
    "905": [
      {
        "ID": 30,
        "AZIMUTH": 719.34,
        "X": 13.23,
        "Y": -18.88
      }
    ],
    "906": [
      {
        "ID": 30,
        "AZIMUTH": 717.43,
        "X": 13.05,
        "Y": -18.43
      }
    ],
    "907": [
      {
        "ID": 30,
        "AZIMUTH": 715.83,
        "X": 12.82,
        "Y": -17.88
      }
    ],
    "908": [
      {
        "ID": 30,
        "AZIMUTH": 714.71,
        "X": 12.57,
        "Y": -17.32
      }
    ],
    "909": [
      {
        "ID": 30,
        "AZIMUTH": 711.75,
        "X": 12.33,
        "Y": -16.76
      }
    ],
    "910": [
      {
        "ID": 30,
        "AZIMUTH": 711.71,
        "X": 12.03,
        "Y": -16.28
      }
    ],
    "911": [
      {
        "ID": 30,
        "AZIMUTH": 710.89,
        "X": 11.73,
        "Y": -15.82
      }
    ],
    "912": [
      {
        "ID": 30,
        "AZIMUTH": 710.91,
        "X": 11.38,
        "Y": -15.32
      }
    ],
    "913": [
      {
        "ID": 30,
        "AZIMUTH": 713.25,
        "X": 10.91,
        "Y": -14.62
      }
    ],
    "914": [
      {
        "ID": 30,
        "AZIMUTH": 715.78,
        "X": 10.46,
        "Y": -14.19
      }
    ],
    "915": [
      {
        "ID": 30,
        "AZIMUTH": 716.42,
        "X": 10.18,
        "Y": -13.95
      }
    ],
    "916": [
      {
        "ID": 30,
        "AZIMUTH": 718.73,
        "X": 9.83,
        "Y": -13.63
      }
    ],
    "917": [
      {
        "ID": 30,
        "AZIMUTH": 720.43,
        "X": 9.5,
        "Y": -13.4
      }
    ],
    "918": [
      {
        "ID": 30,
        "AZIMUTH": 723.29,
        "X": 9.13,
        "Y": -13.14
      }
    ],
    "919": [
      {
        "ID": 30,
        "AZIMUTH": 725.93,
        "X": 8.77,
        "Y": -12.84
      }
    ],
    "920": [
      {
        "ID": 30,
        "AZIMUTH": 729.78,
        "X": 8.37,
        "Y": -12.56
      }
    ],
    "921": [
      {
        "ID": 30,
        "AZIMUTH": 733.0,
        "X": 8.01,
        "Y": -12.32
      }
    ],
    "922": [
      {
        "ID": 30,
        "AZIMUTH": 736.63,
        "X": 7.49,
        "Y": -11.86
      }
    ],
    "923": [
      {
        "ID": 30,
        "AZIMUTH": 742.33,
        "X": 6.94,
        "Y": -11.51
      }
    ],
    "924": [
      {
        "ID": 30,
        "AZIMUTH": 748.22,
        "X": 6.48,
        "Y": -11.26
      }
    ],
    "925": [
      {
        "ID": 30,
        "AZIMUTH": 753.69,
        "X": 6.07,
        "Y": -10.98
      }
    ],
    "926": [
      {
        "ID": 30,
        "AZIMUTH": 759.18,
        "X": 5.66,
        "Y": -10.71
      }
    ],
    "927": [
      {
        "ID": 30,
        "AZIMUTH": 766.53,
        "X": 5.21,
        "Y": -10.39
      }
    ],
    "928": [
      {
        "ID": 30,
        "AZIMUTH": 773.77,
        "X": 4.79,
        "Y": -10.13
      }
    ],
    "929": [
      {
        "ID": 30,
        "AZIMUTH": 781.7,
        "X": 4.35,
        "Y": -9.88
      }
    ],
    "930": [
      {
        "ID": 30,
        "AZIMUTH": 790.29,
        "X": 3.89,
        "Y": -9.64
      }
    ],
    "931": [
      {
        "ID": 30,
        "AZIMUTH": 799.5,
        "X": 3.43,
        "Y": -9.39
      }
    ],
    "932": [
      {
        "ID": 30,
        "AZIMUTH": 810.25,
        "X": 2.96,
        "Y": -9.16
      }
    ],
    "933": [
      {
        "ID": 30,
        "AZIMUTH": 822.42,
        "X": 2.48,
        "Y": -8.96
      }
    ],
    "934": [
      {
        "ID": 30,
        "AZIMUTH": 836.87,
        "X": 1.97,
        "Y": -8.72
      }
    ],
    "935": [
      {
        "ID": 30,
        "AZIMUTH": 853.67,
        "X": 1.41,
        "Y": -8.43
      }
    ],
    "936": [
      {
        "ID": 30,
        "AZIMUTH": 870.36,
        "X": 0.88,
        "Y": -8.18
      }
    ],
    "937": [
      {
        "ID": 30,
        "AZIMUTH": 888.29,
        "X": 0.37,
        "Y": -7.96
      }
    ],
    "938": [
      {
        "ID": 30,
        "AZIMUTH": 906.31,
        "X": -0.13,
        "Y": -7.76
      }
    ],
    "939": [
      {
        "ID": 30,
        "AZIMUTH": 923.85,
        "X": -0.6,
        "Y": -7.59
      }
    ],
    "940": [
      {
        "ID": 30,
        "AZIMUTH": 942.76,
        "X": -1.07,
        "Y": -7.41
      }
    ],
    "941": [
      {
        "ID": 30,
        "AZIMUTH": 961.19,
        "X": -1.54,
        "Y": -7.25
      }
    ],
    "942": [
      {
        "ID": 30,
        "AZIMUTH": 978.64,
        "X": -1.99,
        "Y": -7.11
      }
    ],
    "943": [
      {
        "ID": 30,
        "AZIMUTH": 997.23,
        "X": -2.45,
        "Y": -6.95
      }
    ],
    "944": [
      {
        "ID": 30,
        "AZIMUTH": 1018.31,
        "X": -2.97,
        "Y": -6.76
      }
    ],
    "945": [
      {
        "ID": 30,
        "AZIMUTH": 1039.5,
        "X": -3.53,
        "Y": -6.56
      }
    ],
    "946": [
      {
        "ID": 30,
        "AZIMUTH": 1060.13,
        "X": -4.09,
        "Y": -6.4
      }
    ],
    "947": [
      {
        "ID": 30,
        "AZIMUTH": 1082.09,
        "X": -4.71,
        "Y": -6.2
      }
    ],
    "948": [
      {
        "ID": 30,
        "AZIMUTH": 1100.41,
        "X": -5.25,
        "Y": -6.03
      }
    ],
    "949": [
      {
        "ID": 30,
        "AZIMUTH": 1117.93,
        "X": -5.79,
        "Y": -5.88
      }
    ],
    "950": [
      {
        "ID": 30,
        "AZIMUTH": 1133.47,
        "X": -6.29,
        "Y": -5.76
      }
    ],
    "951": [
      {
        "ID": 30,
        "AZIMUTH": 1148.77,
        "X": -6.78,
        "Y": -5.63
      }
    ],
    "952": [
      {
        "ID": 30,
        "AZIMUTH": 1163.22,
        "X": -7.32,
        "Y": -5.48
      }
    ],
    "953": [
      {
        "ID": 30,
        "AZIMUTH": 1175.27,
        "X": -7.82,
        "Y": -5.34
      }
    ],
    "954": [
      {
        "ID": 30,
        "AZIMUTH": 1187.75,
        "X": -8.41,
        "Y": -5.2
      }
    ],
    "955": [
      {
        "ID": 30,
        "AZIMUTH": 1198.77,
        "X": -8.96,
        "Y": -5.08
      }
    ],
    "956": [
      {
        "ID": 30,
        "AZIMUTH": 1209.79,
        "X": -9.52,
        "Y": -4.95
      }
    ],
    "957": [
      {
        "ID": 30,
        "AZIMUTH": 1218.74,
        "X": -10.08,
        "Y": -4.85
      }
    ],
    "958": [
      {
        "ID": 30,
        "AZIMUTH": 1227.69,
        "X": -10.67,
        "Y": -4.72
      }
    ],
    "959": [
      {
        "ID": 30,
        "AZIMUTH": 1235.06,
        "X": -11.21,
        "Y": -4.62
      }
    ],
    "960": [
      {
        "ID": 30,
        "AZIMUTH": 1241.01,
        "X": -11.76,
        "Y": -4.54
      }
    ],
    "961": [
      {
        "ID": 30,
        "AZIMUTH": 1247.0,
        "X": -12.32,
        "Y": -4.47
      }
    ],
    "962": [
      {
        "ID": 30,
        "AZIMUTH": 1253.35,
        "X": -12.9,
        "Y": -4.39
      }
    ],
    "963": [
      {
        "ID": 30,
        "AZIMUTH": 1259.18,
        "X": -13.49,
        "Y": -4.33
      }
    ],
    "964": [
      {
        "ID": 30,
        "AZIMUTH": 1263.48,
        "X": -14.06,
        "Y": -4.29
      }
    ],
    "965": [
      {
        "ID": 30,
        "AZIMUTH": 1267.96,
        "X": -14.61,
        "Y": -4.25
      }
    ],
    "966": [
      {
        "ID": 30,
        "AZIMUTH": 1271.54,
        "X": -15.18,
        "Y": -4.22
      }
    ],
    "967": [
      {
        "ID": 30,
        "AZIMUTH": 1274.87,
        "X": -15.76,
        "Y": -4.21
      }
    ],
    "968": [
      {
        "ID": 30,
        "AZIMUTH": 1277.52,
        "X": -16.35,
        "Y": -4.21
      }
    ],
    "969": [
      {
        "ID": 30,
        "AZIMUTH": 1279.63,
        "X": -16.92,
        "Y": -4.23
      }
    ],
    "970": [
      {
        "ID": 30,
        "AZIMUTH": 1281.43,
        "X": -17.49,
        "Y": -4.25
      }
    ],
    "971": [
      {
        "ID": 30,
        "AZIMUTH": 1283.03,
        "X": -18.09,
        "Y": -4.28
      }
    ],
    "972": [
      {
        "ID": 30,
        "AZIMUTH": 1284.37,
        "X": -18.71,
        "Y": -4.33
      }
    ],
    "973": [
      {
        "ID": 30,
        "AZIMUTH": 1285.34,
        "X": -19.33,
        "Y": -4.39
      }
    ],
    "974": [
      {
        "ID": 30,
        "AZIMUTH": 1287.0,
        "X": -19.88,
        "Y": -4.45
      }
    ],
    "975": [
      {
        "ID": 30,
        "AZIMUTH": 1287.29,
        "X": -20.46,
        "Y": -4.54
      }
    ],
    "976": [
      {
        "ID": 30,
        "AZIMUTH": 1286.69,
        "X": -21.06,
        "Y": -4.61
      }
    ],
    "977": [
      {
        "ID": 30,
        "AZIMUTH": 1286.71,
        "X": -21.69,
        "Y": -4.71
      }
    ],
    "978": [
      {
        "ID": 30,
        "AZIMUTH": 1287.31,
        "X": -22.22,
        "Y": -4.83
      }
    ],
    "979": [
      {
        "ID": 30,
        "AZIMUTH": 1288.48,
        "X": -22.81,
        "Y": -4.93
      }
    ],
    "980": [
      {
        "ID": 30,
        "AZIMUTH": 1288.71,
        "X": -23.42,
        "Y": -5.06
      }
    ],
    "981": [
      {
        "ID": 30,
        "AZIMUTH": 1289.23,
        "X": -24.21,
        "Y": -5.22
      }
    ],
    "982": [
      {
        "ID": 30,
        "AZIMUTH": 1289.5,
        "X": -24.93,
        "Y": -5.39
      }
    ],
    "983": [
      {
        "ID": 30,
        "AZIMUTH": 1288.7,
        "X": -25.6,
        "Y": -5.56
      }
    ],
    "984": [
      {
        "ID": 30,
        "AZIMUTH": 1287.2,
        "X": -26.31,
        "Y": -5.79
      }
    ],
    "985": [
      {
        "ID": 30,
        "AZIMUTH": 1285.94,
        "X": -26.98,
        "Y": -6.04
      }
    ],
    "986": [
      {
        "ID": 30,
        "AZIMUTH": 1285.21,
        "X": -27.63,
        "Y": -6.24
      }
    ],
    "987": [
      {
        "ID": 30,
        "AZIMUTH": 1284.4,
        "X": -28.32,
        "Y": -6.5
      }
    ],
    "988": [
      {
        "ID": 30,
        "AZIMUTH": 1283.2,
        "X": -28.94,
        "Y": -6.76
      }
    ],
    "989": [
      {
        "ID": 30,
        "AZIMUTH": 1280.51,
        "X": -29.61,
        "Y": -7.03
      }
    ],
    "990": [
      {
        "ID": 30,
        "AZIMUTH": 1279.16,
        "X": -30.25,
        "Y": -7.3
      }
    ],
    "991": [
      {
        "ID": 30,
        "AZIMUTH": 1277.44,
        "X": -30.93,
        "Y": -7.64
      }
    ],
    "992": [
      {
        "ID": 30,
        "AZIMUTH": 1277.36,
        "X": -31.54,
        "Y": -7.93
      }
    ],
    "993": [
      {
        "ID": 30,
        "AZIMUTH": 1276.59,
        "X": -32.14,
        "Y": -8.29
      }
    ],
    "994": [
      {
        "ID": 30,
        "AZIMUTH": 1274.79,
        "X": -32.73,
        "Y": -8.66
      }
    ],
    "995": [
      {
        "ID": 30,
        "AZIMUTH": 1272.81,
        "X": -33.37,
        "Y": -9.12
      }
    ],
    "996": [
      {
        "ID": 30,
        "AZIMUTH": 1271.61,
        "X": -33.96,
        "Y": -9.54
      }
    ],
    "997": [
      {
        "ID": 30,
        "AZIMUTH": 1269.9,
        "X": -34.51,
        "Y": -9.96
      }
    ],
    "998": [
      {
        "ID": 30,
        "AZIMUTH": 1266.96,
        "X": -35.07,
        "Y": -10.42
      }
    ],
    "999": [
      {
        "ID": 30,
        "AZIMUTH": 1262.77,
        "X": -36.04,
        "Y": -11.35
      }
    ],
    "1000": [
      {
        "ID": 30,
        "AZIMUTH": 1259.83,
        "X": -36.66,
        "Y": -11.97
      }
    ],
    "1001": [
      {
        "ID": 30,
        "AZIMUTH": 1263.31,
        "X": -35.91,
        "Y": -11.25
      }
    ],
    "1002": [
      {
        "ID": 30,
        "AZIMUTH": 1258.64,
        "X": -36.91,
        "Y": -12.31
      }
    ],
    "1003": [
      {
        "ID": 30,
        "AZIMUTH": 1256.1,
        "X": -37.56,
        "Y": -13.04
      }
    ],
    "1004": [
      {
        "ID": 30,
        "AZIMUTH": 1253.13,
        "X": -38.01,
        "Y": -13.63
      }
    ],
    "1005": [
      {
        "ID": 30,
        "AZIMUTH": 1250.25,
        "X": -38.44,
        "Y": -14.21
      }
    ],
    "1006": [
      {
        "ID": 30,
        "AZIMUTH": 1247.54,
        "X": -38.79,
        "Y": -14.83
      }
    ],
    "1007": [
      {
        "ID": 30,
        "AZIMUTH": 1244.86,
        "X": -39.13,
        "Y": -15.41
      }
    ],
    "1008": [
      {
        "ID": 30,
        "AZIMUTH": 1241.64,
        "X": -39.47,
        "Y": -16.02
      }
    ],
    "1009": [
      {
        "ID": 30,
        "AZIMUTH": 1238.71,
        "X": -39.75,
        "Y": -16.58
      }
    ],
    "1010": [
      {
        "ID": 30,
        "AZIMUTH": 1235.33,
        "X": -40.05,
        "Y": -17.23
      }
    ],
    "1011": [
      {
        "ID": 30,
        "AZIMUTH": 1231.14,
        "X": -40.29,
        "Y": -17.93
      }
    ],
    "1012": [
      {
        "ID": 30,
        "AZIMUTH": 1227.79,
        "X": -40.53,
        "Y": -18.6
      }
    ],
    "1013": [
      {
        "ID": 30,
        "AZIMUTH": 1224.4,
        "X": -40.7,
        "Y": -19.29
      }
    ],
    "1014": [
      {
        "ID": 30,
        "AZIMUTH": 1220.68,
        "X": -40.88,
        "Y": -19.95
      }
    ],
    "1015": [
      {
        "ID": 30,
        "AZIMUTH": 1217.25,
        "X": -41.04,
        "Y": -20.63
      }
    ],
    "1016": [
      {
        "ID": 30,
        "AZIMUTH": 1214.04,
        "X": -41.19,
        "Y": -21.37
      }
    ],
    "1017": [
      {
        "ID": 30,
        "AZIMUTH": 1210.28,
        "X": -41.33,
        "Y": -22.1
      }
    ],
    "1018": [
      {
        "ID": 30,
        "AZIMUTH": 1206.78,
        "X": -41.41,
        "Y": -22.82
      }
    ],
    "1019": [
      {
        "ID": 30,
        "AZIMUTH": 1203.15,
        "X": -41.47,
        "Y": -23.52
      }
    ],
    "1020": [
      {
        "ID": 30,
        "AZIMUTH": 1199.8,
        "X": -41.51,
        "Y": -24.26
      }
    ],
    "1021": [
      {
        "ID": 30,
        "AZIMUTH": 1196.08,
        "X": -41.51,
        "Y": -24.96
      }
    ],
    "1022": [
      {
        "ID": 30,
        "AZIMUTH": 1192.36,
        "X": -41.54,
        "Y": -25.65
      }
    ],
    "1023": [
      {
        "ID": 30,
        "AZIMUTH": 1188.99,
        "X": -41.53,
        "Y": -26.34
      }
    ],
    "1024": [
      {
        "ID": 30,
        "AZIMUTH": 1185.13,
        "X": -41.47,
        "Y": -27.07
      }
    ],
    "1025": [
      {
        "ID": 30,
        "AZIMUTH": 1181.18,
        "X": -41.4,
        "Y": -27.76
      }
    ],
    "1026": [
      {
        "ID": 30,
        "AZIMUTH": 1177.57,
        "X": -41.33,
        "Y": -28.46
      }
    ],
    "1027": [
      {
        "ID": 30,
        "AZIMUTH": 1173.7,
        "X": -41.25,
        "Y": -29.16
      }
    ],
    "1028": [
      {
        "ID": 30,
        "AZIMUTH": 1169.55,
        "X": -41.12,
        "Y": -29.85
      }
    ],
    "1029": [
      {
        "ID": 30,
        "AZIMUTH": 1164.54,
        "X": -40.99,
        "Y": -30.52
      }
    ],
    "1030": [
      {
        "ID": 30,
        "AZIMUTH": 1161.1,
        "X": -40.84,
        "Y": -31.19
      }
    ],
    "1031": [
      {
        "ID": 30,
        "AZIMUTH": 1157.29,
        "X": -40.64,
        "Y": -31.81
      }
    ],
    "1032": [
      {
        "ID": 30,
        "AZIMUTH": 1154.09,
        "X": -40.43,
        "Y": -32.49
      }
    ],
    "1033": [
      {
        "ID": 30,
        "AZIMUTH": 1148.82,
        "X": -40.13,
        "Y": -33.17
      }
    ],
    "1034": [
      {
        "ID": 30,
        "AZIMUTH": 1144.7,
        "X": -39.87,
        "Y": -33.82
      }
    ],
    "1035": [
      {
        "ID": 30,
        "AZIMUTH": 1142.41,
        "X": -39.56,
        "Y": -34.51
      }
    ],
    "1036": [
      {
        "ID": 30,
        "AZIMUTH": 1139.74,
        "X": -39.27,
        "Y": -35.15
      }
    ],
    "1037": [
      {
        "ID": 30,
        "AZIMUTH": 1137.31,
        "X": -38.99,
        "Y": -35.76
      }
    ],
    "1038": [
      {
        "ID": 30,
        "AZIMUTH": 1133.35,
        "X": -38.63,
        "Y": -36.37
      }
    ],
    "1039": [
      {
        "ID": 30,
        "AZIMUTH": 1129.21,
        "X": -38.22,
        "Y": -36.97
      }
    ],
    "1040": [
      {
        "ID": 30,
        "AZIMUTH": 1125.76,
        "X": -37.78,
        "Y": -37.58
      }
    ],
    "1041": [
      {
        "ID": 30,
        "AZIMUTH": 1122.06,
        "X": -37.39,
        "Y": -38.07
      }
    ],
    "1042": [
      {
        "ID": 30,
        "AZIMUTH": 1117.76,
        "X": -36.98,
        "Y": -38.58
      }
    ],
    "1043": [
      {
        "ID": 30,
        "AZIMUTH": 1114.82,
        "X": -36.55,
        "Y": -39.08
      }
    ],
    "1044": [
      {
        "ID": 30,
        "AZIMUTH": 1110.8,
        "X": -36.07,
        "Y": -39.59
      }
    ],
    "1045": [
      {
        "ID": 30,
        "AZIMUTH": 1107.26,
        "X": -35.55,
        "Y": -40.08
      }
    ],
    "1046": [
      {
        "ID": 30,
        "AZIMUTH": 1102.71,
        "X": -35.04,
        "Y": -40.53
      }
    ],
    "1047": [
      {
        "ID": 30,
        "AZIMUTH": 1099.33,
        "X": -34.5,
        "Y": -40.96
      }
    ],
    "1048": [
      {
        "ID": 30,
        "AZIMUTH": 1095.17,
        "X": -34.01,
        "Y": -41.37
      }
    ],
    "1049": [
      {
        "ID": 30,
        "AZIMUTH": 1090.28,
        "X": -33.44,
        "Y": -41.74
      }
    ],
    "1050": [
      {
        "ID": 30,
        "AZIMUTH": 1088.32,
        "X": -32.83,
        "Y": -42.12
      }
    ],
    "1051": [
      {
        "ID": 30,
        "AZIMUTH": 1085.08,
        "X": -32.25,
        "Y": -42.45
      }
    ],
    "1052": [
      {
        "ID": 30,
        "AZIMUTH": 1082.55,
        "X": -31.7,
        "Y": -42.75
      }
    ],
    "1053": [
      {
        "ID": 30,
        "AZIMUTH": 1078.1,
        "X": -31.0,
        "Y": -43.09
      }
    ],
    "1054": [
      {
        "ID": 30,
        "AZIMUTH": 1073.24,
        "X": -30.46,
        "Y": -43.35
      }
    ],
    "1055": [
      {
        "ID": 30,
        "AZIMUTH": 1069.88,
        "X": -29.81,
        "Y": -43.56
      }
    ],
    "1056": [
      {
        "ID": 30,
        "AZIMUTH": 1066.44,
        "X": -29.07,
        "Y": -43.83
      }
    ],
    "1057": [
      {
        "ID": 30,
        "AZIMUTH": 1063.28,
        "X": -28.31,
        "Y": -44.05
      }
    ],
    "1058": [
      {
        "ID": 30,
        "AZIMUTH": 1060.22,
        "X": -27.53,
        "Y": -44.2
      }
    ],
    "1059": [
      {
        "ID": 30,
        "AZIMUTH": 1057.52,
        "X": -26.96,
        "Y": -44.36
      }
    ],
    "1060": [
      {
        "ID": 30,
        "AZIMUTH": 1054.43,
        "X": -26.29,
        "Y": -44.4
      }
    ],
    "1061": [
      {
        "ID": 30,
        "AZIMUTH": 1050.22,
        "X": -25.68,
        "Y": -44.4
      }
    ],
    "1062": [
      {
        "ID": 30,
        "AZIMUTH": 1046.41,
        "X": -25.01,
        "Y": -44.45
      }
    ],
    "1063": [
      {
        "ID": 30,
        "AZIMUTH": 1043.73,
        "X": -24.41,
        "Y": -44.43
      }
    ],
    "1064": [
      {
        "ID": 30,
        "AZIMUTH": 1040.89,
        "X": -23.74,
        "Y": -44.43
      }
    ],
    "1065": [
      {
        "ID": 30,
        "AZIMUTH": 1037.96,
        "X": -23.04,
        "Y": -44.4
      }
    ],
    "1066": [
      {
        "ID": 30,
        "AZIMUTH": 1035.87,
        "X": -22.34,
        "Y": -44.34
      }
    ],
    "1067": [
      {
        "ID": 30,
        "AZIMUTH": 1032.73,
        "X": -21.75,
        "Y": -44.27
      }
    ],
    "1068": [
      {
        "ID": 30,
        "AZIMUTH": 1030.27,
        "X": -21.12,
        "Y": -44.18
      }
    ],
    "1069": [
      {
        "ID": 30,
        "AZIMUTH": 1027.6,
        "X": -20.43,
        "Y": -44.02
      }
    ],
    "1070": [
      {
        "ID": 30,
        "AZIMUTH": 1024.68,
        "X": -19.8,
        "Y": -43.88
      }
    ],
    "1071": [
      {
        "ID": 30,
        "AZIMUTH": 1019.94,
        "X": -19.1,
        "Y": -43.73
      }
    ],
    "1072": [
      {
        "ID": 30,
        "AZIMUTH": 1015.4,
        "X": -18.41,
        "Y": -43.48
      }
    ],
    "1073": [
      {
        "ID": 30,
        "AZIMUTH": 1011.51,
        "X": -17.76,
        "Y": -43.25
      }
    ],
    "1074": [
      {
        "ID": 30,
        "AZIMUTH": 1006.46,
        "X": -17.12,
        "Y": -43.06
      }
    ],
    "1075": [
      {
        "ID": 30,
        "AZIMUTH": 1004.22,
        "X": -16.58,
        "Y": -42.83
      }
    ],
    "1076": [
      {
        "ID": 30,
        "AZIMUTH": 1000.51,
        "X": -15.94,
        "Y": -42.58
      }
    ],
    "1077": [
      {
        "ID": 30,
        "AZIMUTH": 996.92,
        "X": -15.31,
        "Y": -42.28
      }
    ],
    "1078": [
      {
        "ID": 30,
        "AZIMUTH": 993.08,
        "X": -14.71,
        "Y": -41.96
      }
    ],
    "1079": [
      {
        "ID": 30,
        "AZIMUTH": 991.72,
        "X": -14.21,
        "Y": -41.67
      }
    ],
    "1080": [
      {
        "ID": 30,
        "AZIMUTH": 989.68,
        "X": -13.66,
        "Y": -41.33
      }
    ],
    "1081": [
      {
        "ID": 30,
        "AZIMUTH": 987.86,
        "X": -13.08,
        "Y": -40.99
      }
    ],
    "1082": [
      {
        "ID": 30,
        "AZIMUTH": 986.04,
        "X": -12.47,
        "Y": -40.63
      }
    ],
    "1083": [
      {
        "ID": 30,
        "AZIMUTH": 983.52,
        "X": -11.8,
        "Y": -40.17
      }
    ],
    "1084": [
      {
        "ID": 30,
        "AZIMUTH": 980.22,
        "X": -11.2,
        "Y": -39.77
      }
    ],
    "1085": [
      {
        "ID": 30,
        "AZIMUTH": 977.42,
        "X": -10.61,
        "Y": -39.31
      }
    ],
    "1086": [
      {
        "ID": 30,
        "AZIMUTH": 974.15,
        "X": -10.13,
        "Y": -38.81
      }
    ],
    "1087": [
      {
        "ID": 30,
        "AZIMUTH": 971.58,
        "X": -9.66,
        "Y": -38.36
      }
    ],
    "1088": [
      {
        "ID": 30,
        "AZIMUTH": 968.9,
        "X": -9.23,
        "Y": -37.89
      }
    ],
    "1089": [
      {
        "ID": 30,
        "AZIMUTH": 965.38,
        "X": -8.68,
        "Y": -37.3
      }
    ],
    "1090": [
      {
        "ID": 30,
        "AZIMUTH": 962.87,
        "X": -8.22,
        "Y": -36.76
      }
    ],
    "1091": [
      {
        "ID": 30,
        "AZIMUTH": 959.4,
        "X": -7.69,
        "Y": -36.2
      }
    ],
    "1092": [
      {
        "ID": 30,
        "AZIMUTH": 955.52,
        "X": -7.24,
        "Y": -35.69
      }
    ],
    "1093": [
      {
        "ID": 30,
        "AZIMUTH": 952.66,
        "X": -6.79,
        "Y": -35.12
      }
    ],
    "1094": [
      {
        "ID": 30,
        "AZIMUTH": 951.77,
        "X": -6.41,
        "Y": -34.57
      }
    ],
    "1095": [
      {
        "ID": 30,
        "AZIMUTH": 949.22,
        "X": -5.97,
        "Y": -34.01
      }
    ],
    "1096": [
      {
        "ID": 30,
        "AZIMUTH": 947.23,
        "X": -5.59,
        "Y": -33.4
      }
    ],
    "1097": [
      {
        "ID": 30,
        "AZIMUTH": 944.4,
        "X": -5.18,
        "Y": -32.79
      }
    ],
    "1098": [
      {
        "ID": 30,
        "AZIMUTH": 941.0,
        "X": -4.82,
        "Y": -32.23
      }
    ],
    "1099": [
      {
        "ID": 30,
        "AZIMUTH": 940.29,
        "X": -4.4,
        "Y": -31.61
      }
    ],
    "1100": [
      {
        "ID": 30,
        "AZIMUTH": 937.83,
        "X": -4.02,
        "Y": -30.99
      }
    ],
    "1101": [
      {
        "ID": 30,
        "AZIMUTH": 934.8,
        "X": -3.67,
        "Y": -30.46
      }
    ],
    "1102": [
      {
        "ID": 30,
        "AZIMUTH": 932.37,
        "X": -3.32,
        "Y": -29.88
      }
    ],
    "1103": [
      {
        "ID": 30,
        "AZIMUTH": 928.87,
        "X": -2.93,
        "Y": -29.29
      }
    ],
    "1104": [
      {
        "ID": 30,
        "AZIMUTH": 924.6,
        "X": -2.48,
        "Y": -28.63
      }
    ],
    "1105": [
      {
        "ID": 30,
        "AZIMUTH": 921.32,
        "X": -2.13,
        "Y": -28.11
      }
    ],
    "1106": [
      {
        "ID": 30,
        "AZIMUTH": 918.56,
        "X": -1.83,
        "Y": -27.6
      }
    ],
    "1107": [
      {
        "ID": 30,
        "AZIMUTH": 915.96,
        "X": -1.5,
        "Y": -27.04
      }
    ],
    "1108": [
      {
        "ID": 30,
        "AZIMUTH": 911.63,
        "X": -1.1,
        "Y": -26.42
      }
    ],
    "1109": [
      {
        "ID": 30,
        "AZIMUTH": 905.94,
        "X": -0.62,
        "Y": -25.63
      }
    ],
    "1110": [
      {
        "ID": 30,
        "AZIMUTH": 902.58,
        "X": -0.27,
        "Y": -25.01
      }
    ],
    "1111": [
      {
        "ID": 30,
        "AZIMUTH": 897.7,
        "X": 0.08,
        "Y": -24.47
      }
    ],
    "1112": [
      {
        "ID": 30,
        "AZIMUTH": 891.47,
        "X": 0.45,
        "Y": -23.86
      }
    ],
    "1113": [
      {
        "ID": 30,
        "AZIMUTH": 886.03,
        "X": 0.81,
        "Y": -23.28
      }
    ],
    "1114": [
      {
        "ID": 30,
        "AZIMUTH": 881.63,
        "X": 1.23,
        "Y": -22.58
      }
    ],
    "1115": [
      {
        "ID": 30,
        "AZIMUTH": 876.06,
        "X": 1.6,
        "Y": -21.98
      }
    ],
    "1116": [
      {
        "ID": 30,
        "AZIMUTH": 870.1,
        "X": 1.99,
        "Y": -21.33
      }
    ],
    "1117": [
      {
        "ID": 30,
        "AZIMUTH": 863.26,
        "X": 2.4,
        "Y": -20.6
      }
    ],
    "1118": [
      {
        "ID": 30,
        "AZIMUTH": 855.74,
        "X": 2.8,
        "Y": -19.93
      }
    ],
    "1119": [
      {
        "ID": 30,
        "AZIMUTH": 849.22,
        "X": 3.14,
        "Y": -19.36
      }
    ],
    "1120": [
      {
        "ID": 30,
        "AZIMUTH": 843.21,
        "X": 3.47,
        "Y": -18.81
      }
    ],
    "1121": [
      {
        "ID": 30,
        "AZIMUTH": 836.61,
        "X": 3.82,
        "Y": -18.2
      }
    ],
    "1122": [
      {
        "ID": 30,
        "AZIMUTH": 830.54,
        "X": 4.15,
        "Y": -17.6
      }
    ],
    "1123": [
      {
        "ID": 30,
        "AZIMUTH": 821.92,
        "X": 4.49,
        "Y": -17.02
      }
    ],
    "1124": [
      {
        "ID": 30,
        "AZIMUTH": 811.37,
        "X": 4.92,
        "Y": -16.28
      }
    ],
    "1125": [
      {
        "ID": 30,
        "AZIMUTH": 801.73,
        "X": 5.32,
        "Y": -15.63
      }
    ],
    "1126": [
      {
        "ID": 30,
        "AZIMUTH": 792.92,
        "X": 5.63,
        "Y": -15.01
      }
    ],
    "1127": [
      {
        "ID": 30,
        "AZIMUTH": 784.23,
        "X": 5.95,
        "Y": -14.47
      }
    ],
    "1128": [
      {
        "ID": 30,
        "AZIMUTH": 775.56,
        "X": 6.28,
        "Y": -13.88
      }
    ],
    "1129": [
      {
        "ID": 30,
        "AZIMUTH": 765.96,
        "X": 6.61,
        "Y": -13.36
      }
    ],
    "1130": [
      {
        "ID": 30,
        "AZIMUTH": 756.21,
        "X": 6.9,
        "Y": -12.8
      }
    ],
    "1131": [
      {
        "ID": 30,
        "AZIMUTH": 743.12,
        "X": 7.28,
        "Y": -12.12
      }
    ],
    "1132": [
      {
        "ID": 30,
        "AZIMUTH": 729.92,
        "X": 7.65,
        "Y": -11.51
      }
    ],
    "1133": [
      {
        "ID": 30,
        "AZIMUTH": 715.71,
        "X": 8.02,
        "Y": -10.84
      }
    ],
    "1134": [
      {
        "ID": 30,
        "AZIMUTH": 703.74,
        "X": 8.31,
        "Y": -10.22
      }
    ],
    "1135": [
      {
        "ID": 30,
        "AZIMUTH": 692.09,
        "X": 8.53,
        "Y": -9.65
      }
    ],
    "1136": [
      {
        "ID": 30,
        "AZIMUTH": 679.08,
        "X": 8.8,
        "Y": -9.11
      }
    ],
    "1137": [
      {
        "ID": 30,
        "AZIMUTH": 665.36,
        "X": 9.1,
        "Y": -8.58
      }
    ],
    "1138": [
      {
        "ID": 30,
        "AZIMUTH": 650.66,
        "X": 9.37,
        "Y": -7.98
      }
    ],
    "1139": [
      {
        "ID": 30,
        "AZIMUTH": 636.21,
        "X": 9.64,
        "Y": -7.4
      }
    ],
    "1140": [
      {
        "ID": 30,
        "AZIMUTH": 621.82,
        "X": 9.91,
        "Y": -6.85
      }
    ],
    "1141": [
      {
        "ID": 30,
        "AZIMUTH": 606.39,
        "X": 10.17,
        "Y": -6.26
      }
    ],
    "1142": [
      {
        "ID": 30,
        "AZIMUTH": 590.93,
        "X": 10.41,
        "Y": -5.68
      }
    ],
    "1143": [
      {
        "ID": 30,
        "AZIMUTH": 576.53,
        "X": 10.61,
        "Y": -5.13
      }
    ],
    "1144": [
      {
        "ID": 30,
        "AZIMUTH": 562.47,
        "X": 10.81,
        "Y": -4.59
      }
    ],
    "1145": [
      {
        "ID": 30,
        "AZIMUTH": 548.58,
        "X": 11.0,
        "Y": -4.05
      }
    ],
    "1146": [
      {
        "ID": 30,
        "AZIMUTH": 534.29,
        "X": 11.16,
        "Y": -3.49
      }
    ],
    "1147": [
      {
        "ID": 30,
        "AZIMUTH": 520.13,
        "X": 11.28,
        "Y": -2.93
      }
    ],
    "1148": [
      {
        "ID": 30,
        "AZIMUTH": 506.29,
        "X": 11.37,
        "Y": -2.36
      }
    ],
    "1149": [
      {
        "ID": 30,
        "AZIMUTH": 492.4,
        "X": 11.43,
        "Y": -1.81
      }
    ],
    "1150": [
      {
        "ID": 30,
        "AZIMUTH": 478.99,
        "X": 11.46,
        "Y": -1.27
      }
    ],
    "1151": [
      {
        "ID": 30,
        "AZIMUTH": 465.48,
        "X": 11.47,
        "Y": -0.72
      }
    ],
    "1152": [
      {
        "ID": 30,
        "AZIMUTH": 451.69,
        "X": 11.44,
        "Y": -0.17
      }
    ],
    "1153": [
      {
        "ID": 30,
        "AZIMUTH": 438.02,
        "X": 11.41,
        "Y": 0.37
      }
    ],
    "1154": [
      {
        "ID": 30,
        "AZIMUTH": 424.99,
        "X": 11.35,
        "Y": 0.88
      }
    ],
    "1155": [
      {
        "ID": 30,
        "AZIMUTH": 411.85,
        "X": 11.24,
        "Y": 1.4
      }
    ],
    "1156": [
      {
        "ID": 30,
        "AZIMUTH": 398.72,
        "X": 11.15,
        "Y": 1.92
      }
    ],
    "1157": [
      {
        "ID": 30,
        "AZIMUTH": 385.51,
        "X": 11.03,
        "Y": 2.43
      }
    ],
    "1158": [
      {
        "ID": 30,
        "AZIMUTH": 372.79,
        "X": 10.88,
        "Y": 2.92
      }
    ],
    "1159": [
      {
        "ID": 30,
        "AZIMUTH": 359.21,
        "X": 10.71,
        "Y": 3.42
      }
    ],
    "1160": [
      {
        "ID": 30,
        "AZIMUTH": 346.77,
        "X": 10.51,
        "Y": 3.87
      }
    ],
    "1161": [
      {
        "ID": 30,
        "AZIMUTH": 333.89,
        "X": 10.29,
        "Y": 4.33
      }
    ],
    "1162": [
      {
        "ID": 30,
        "AZIMUTH": 321.66,
        "X": 10.06,
        "Y": 4.75
      }
    ],
    "1163": [
      {
        "ID": 30,
        "AZIMUTH": 309.59,
        "X": 9.82,
        "Y": 5.16
      }
    ],
    "1164": [
      {
        "ID": 30,
        "AZIMUTH": 297.54,
        "X": 9.58,
        "Y": 5.56
      }
    ],
    "1165": [
      {
        "ID": 30,
        "AZIMUTH": 285.4,
        "X": 9.31,
        "Y": 5.96
      }
    ],
    "1166": [
      {
        "ID": 30,
        "AZIMUTH": 272.63,
        "X": 9.0,
        "Y": 6.35
      }
    ],
    "1167": [
      {
        "ID": 30,
        "AZIMUTH": 261.63,
        "X": 8.7,
        "Y": 6.68
      }
    ],
    "1168": [
      {
        "ID": 30,
        "AZIMUTH": 250.07,
        "X": 8.4,
        "Y": 7.03
      }
    ],
    "1169": [
      {
        "ID": 30,
        "AZIMUTH": 237.68,
        "X": 8.09,
        "Y": 7.36
      }
    ],
    "1170": [
      {
        "ID": 30,
        "AZIMUTH": 226.03,
        "X": 7.77,
        "Y": 7.68
      }
    ],
    "1171": [
      {
        "ID": 30,
        "AZIMUTH": 213.76,
        "X": 7.44,
        "Y": 8.02
      }
    ],
    "1172": [
      {
        "ID": 30,
        "AZIMUTH": 202.23,
        "X": 7.11,
        "Y": 8.32
      }
    ],
    "1173": [
      {
        "ID": 30,
        "AZIMUTH": 190.76,
        "X": 6.78,
        "Y": 8.61
      }
    ],
    "1174": [
      {
        "ID": 30,
        "AZIMUTH": 179.49,
        "X": 6.45,
        "Y": 8.88
      }
    ],
    "1175": [
      {
        "ID": 30,
        "AZIMUTH": 167.48,
        "X": 6.14,
        "Y": 9.15
      }
    ],
    "1176": [
      {
        "ID": 30,
        "AZIMUTH": 155.5,
        "X": 5.79,
        "Y": 9.42
      }
    ],
    "1177": [
      {
        "ID": 30,
        "AZIMUTH": 144.64,
        "X": 5.5,
        "Y": 9.74
      }
    ],
    "1178": [
      {
        "ID": 30,
        "AZIMUTH": 133.64,
        "X": 5.13,
        "Y": 9.93
      }
    ],
    "1179": [
      {
        "ID": 30,
        "AZIMUTH": 122.51,
        "X": 4.74,
        "Y": 10.12
      }
    ],
    "1180": [
      {
        "ID": 30,
        "AZIMUTH": 112.48,
        "X": 4.37,
        "Y": 10.27
      }
    ],
    "1181": [
      {
        "ID": 30,
        "AZIMUTH": 102.11,
        "X": 3.98,
        "Y": 10.39
      }
    ],
    "1182": [
      {
        "ID": 30,
        "AZIMUTH": 91.08,
        "X": 3.58,
        "Y": 10.52
      }
    ],
    "1183": [
      {
        "ID": 30,
        "AZIMUTH": 80.24,
        "X": 3.18,
        "Y": 10.63
      }
    ],
    "1184": [
      {
        "ID": 30,
        "AZIMUTH": 73.43,
        "X": 2.79,
        "Y": 10.71
      }
    ],
    "1185": [
      {
        "ID": 30,
        "AZIMUTH": 122.95,
        "X": 2.28,
        "Y": 10.76
      }
    ],
    "1186": [
      {
        "ID": 30,
        "AZIMUTH": 215.26,
        "X": 1.82,
        "Y": 10.85
      }
    ],
    "1187": [
      {
        "ID": 30,
        "AZIMUTH": 342.74,
        "X": 1.34,
        "Y": 10.91
      }
    ],
    "1188": [
      {
        "ID": 30,
        "AZIMUTH": 505.87,
        "X": 0.9,
        "Y": 10.91
      }
    ],
    "1189": [
      {
        "ID": 30,
        "AZIMUTH": 670.53,
        "X": 0.47,
        "Y": 10.87
      }
    ],
    "1190": [
      {
        "ID": 30,
        "AZIMUTH": 846.14,
        "X": 0.06,
        "Y": 10.86
      }
    ],
    "1191": [
      {
        "ID": 30,
        "AZIMUTH": 1051.51,
        "X": -0.34,
        "Y": 10.8
      }
    ],
    "1192": [
      {
        "ID": 30,
        "AZIMUTH": 1261.61,
        "X": -0.78,
        "Y": 10.72
      }
    ],
    "1193": [
      {
        "ID": 30,
        "AZIMUTH": 1439.27,
        "X": -1.21,
        "Y": 10.6
      }
    ],
    "1194": [
      {
        "ID": 30,
        "AZIMUTH": 1580.58,
        "X": -1.64,
        "Y": 10.48
      }
    ],
    "1195": [
      {
        "ID": 30,
        "AZIMUTH": 1671.12,
        "X": -2.06,
        "Y": 10.34
      }
    ],
    "1196": [
      {
        "ID": 30,
        "AZIMUTH": 1733.98,
        "X": -2.5,
        "Y": 10.17
      }
    ],
    "1197": [
      {
        "ID": 30,
        "AZIMUTH": 1738.79,
        "X": -2.9,
        "Y": 10.0
      }
    ],
    "1198": [
      {
        "ID": 30,
        "AZIMUTH": 1721.68,
        "X": -3.27,
        "Y": 9.82
      }
    ],
    "1199": [
      {
        "ID": 30,
        "AZIMUTH": 1702.92,
        "X": -3.63,
        "Y": 9.59
      }
    ],
    "1200": [
      {
        "ID": 30,
        "AZIMUTH": 1687.24,
        "X": -3.96,
        "Y": 9.41
      }
    ],
    "1201": [
      {
        "ID": 30,
        "AZIMUTH": 1673.86,
        "X": -4.3,
        "Y": 9.19
      }
    ],
    "1202": [
      {
        "ID": 30,
        "AZIMUTH": 1660.65,
        "X": -4.66,
        "Y": 8.93
      }
    ],
    "1203": [
      {
        "ID": 30,
        "AZIMUTH": 1648.2,
        "X": -4.99,
        "Y": 8.67
      }
    ],
    "1204": [
      {
        "ID": 30,
        "AZIMUTH": 1635.93,
        "X": -5.32,
        "Y": 8.37
      }
    ],
    "1205": [
      {
        "ID": 30,
        "AZIMUTH": 1622.71,
        "X": -5.65,
        "Y": 8.06
      }
    ],
    "1206": [
      {
        "ID": 30,
        "AZIMUTH": 1609.9,
        "X": -5.95,
        "Y": 7.74
      }
    ],
    "1207": [
      {
        "ID": 30,
        "AZIMUTH": 1597.08,
        "X": -6.25,
        "Y": 7.43
      }
    ],
    "1208": [
      {
        "ID": 30,
        "AZIMUTH": 1584.14,
        "X": -6.54,
        "Y": 7.1
      }
    ],
    "1209": [
      {
        "ID": 30,
        "AZIMUTH": 1571.49,
        "X": -6.79,
        "Y": 6.75
      }
    ],
    "1210": [
      {
        "ID": 30,
        "AZIMUTH": 1558.77,
        "X": -7.05,
        "Y": 6.41
      }
    ],
    "1211": [
      {
        "ID": 30,
        "AZIMUTH": 1545.87,
        "X": -7.29,
        "Y": 6.05
      }
    ],
    "1212": [
      {
        "ID": 30,
        "AZIMUTH": 1533.08,
        "X": -7.5,
        "Y": 5.67
      }
    ],
    "1213": [
      {
        "ID": 30,
        "AZIMUTH": 1519.92,
        "X": -7.7,
        "Y": 5.28
      }
    ],
    "1214": [
      {
        "ID": 30,
        "AZIMUTH": 1506.83,
        "X": -7.87,
        "Y": 4.88
      }
    ],
    "1215": [
      {
        "ID": 30,
        "AZIMUTH": 1493.15,
        "X": -8.04,
        "Y": 4.47
      }
    ],
    "1216": [
      {
        "ID": 30,
        "AZIMUTH": 1478.94,
        "X": -8.2,
        "Y": 4.05
      }
    ],
    "1217": [
      {
        "ID": 30,
        "AZIMUTH": 1465.42,
        "X": -8.33,
        "Y": 3.63
      }
    ],
    "1218": [
      {
        "ID": 30,
        "AZIMUTH": 1451.44,
        "X": -8.43,
        "Y": 3.2
      }
    ],
    "1219": [
      {
        "ID": 30,
        "AZIMUTH": 1437.55,
        "X": -8.53,
        "Y": 2.78
      }
    ],
    "1220": [
      {
        "ID": 30,
        "AZIMUTH": 1422.95,
        "X": -8.57,
        "Y": 2.33
      }
    ],
    "1221": [
      {
        "ID": 30,
        "AZIMUTH": 1409.55,
        "X": -8.6,
        "Y": 1.9
      }
    ],
    "1222": [
      {
        "ID": 30,
        "AZIMUTH": 1394.44,
        "X": -8.62,
        "Y": 1.44
      }
    ],
    "1223": [
      {
        "ID": 30,
        "AZIMUTH": 1379.46,
        "X": -8.63,
        "Y": 0.97
      }
    ],
    "1224": [
      {
        "ID": 30,
        "AZIMUTH": 1364.22,
        "X": -8.62,
        "Y": 0.51
      }
    ],
    "1225": [
      {
        "ID": 30,
        "AZIMUTH": 1350.17,
        "X": -8.59,
        "Y": 0.08
      }
    ],
    "1226": [
      {
        "ID": 30,
        "AZIMUTH": 1334.95,
        "X": -8.52,
        "Y": -0.38
      }
    ],
    "1227": [
      {
        "ID": 30,
        "AZIMUTH": 1319.9,
        "X": -8.46,
        "Y": -0.81
      }
    ],
    "1228": [
      {
        "ID": 30,
        "AZIMUTH": 1304.95,
        "X": -8.34,
        "Y": -1.24
      }
    ],
    "1229": [
      {
        "ID": 30,
        "AZIMUTH": 1289.71,
        "X": -8.2,
        "Y": -1.67
      }
    ],
    "1230": [
      {
        "ID": 30,
        "AZIMUTH": 1274.78,
        "X": -8.07,
        "Y": -2.08
      }
    ],
    "1231": [
      {
        "ID": 30,
        "AZIMUTH": 1259.48,
        "X": -7.91,
        "Y": -2.5
      }
    ],
    "1232": [
      {
        "ID": 30,
        "AZIMUTH": 1243.84,
        "X": -7.73,
        "Y": -2.91
      }
    ],
    "1233": [
      {
        "ID": 30,
        "AZIMUTH": 1228.18,
        "X": -7.54,
        "Y": -3.33
      }
    ],
    "1234": [
      {
        "ID": 30,
        "AZIMUTH": 1212.69,
        "X": -7.34,
        "Y": -3.72
      }
    ],
    "1235": [
      {
        "ID": 30,
        "AZIMUTH": 1197.06,
        "X": -7.08,
        "Y": -4.12
      }
    ],
    "1236": [
      {
        "ID": 30,
        "AZIMUTH": 1180.51,
        "X": -6.81,
        "Y": -4.5
      }
    ],
    "1237": [
      {
        "ID": 30,
        "AZIMUTH": 1163.69,
        "X": -6.51,
        "Y": -4.86
      }
    ],
    "1238": [
      {
        "ID": 30,
        "AZIMUTH": 1147.9,
        "X": -6.21,
        "Y": -5.17
      }
    ],
    "1239": [
      {
        "ID": 30,
        "AZIMUTH": 1131.2,
        "X": -5.87,
        "Y": -5.49
      }
    ],
    "1240": [
      {
        "ID": 30,
        "AZIMUTH": 1114.54,
        "X": -5.51,
        "Y": -5.79
      }
    ],
    "1241": [
      {
        "ID": 30,
        "AZIMUTH": 1098.09,
        "X": -5.17,
        "Y": -6.08
      }
    ],
    "1242": [
      {
        "ID": 30,
        "AZIMUTH": 1081.15,
        "X": -4.8,
        "Y": -6.38
      }
    ],
    "1243": [
      {
        "ID": 30,
        "AZIMUTH": 1063.63,
        "X": -4.4,
        "Y": -6.67
      }
    ],
    "1244": [
      {
        "ID": 30,
        "AZIMUTH": 1046.59,
        "X": -3.98,
        "Y": -6.91
      }
    ],
    "1245": [
      {
        "ID": 30,
        "AZIMUTH": 1029.67,
        "X": -3.56,
        "Y": -7.15
      }
    ],
    "1246": [
      {
        "ID": 30,
        "AZIMUTH": 1013.04,
        "X": -3.16,
        "Y": -7.4
      }
    ],
    "1247": [
      {
        "ID": 30,
        "AZIMUTH": 995.76,
        "X": -2.73,
        "Y": -7.64
      }
    ],
    "1248": [
      {
        "ID": 30,
        "AZIMUTH": 978.79,
        "X": -2.27,
        "Y": -7.83
      }
    ],
    "1249": [
      {
        "ID": 30,
        "AZIMUTH": 962.69,
        "X": -1.81,
        "Y": -7.99
      }
    ],
    "1250": [
      {
        "ID": 30,
        "AZIMUTH": 946.36,
        "X": -1.34,
        "Y": -8.12
      }
    ],
    "1251": [
      {
        "ID": 30,
        "AZIMUTH": 929.98,
        "X": -0.89,
        "Y": -8.26
      }
    ],
    "1252": [
      {
        "ID": 30,
        "AZIMUTH": 914.42,
        "X": -0.45,
        "Y": -8.39
      }
    ],
    "1253": [
      {
        "ID": 30,
        "AZIMUTH": 898.09,
        "X": 0.03,
        "Y": -8.5
      }
    ],
    "1254": [
      {
        "ID": 30,
        "AZIMUTH": 882.24,
        "X": 0.5,
        "Y": -8.59
      }
    ],
    "1255": [
      {
        "ID": 30,
        "AZIMUTH": 866.1,
        "X": 0.99,
        "Y": -8.67
      }
    ],
    "1256": [
      {
        "ID": 30,
        "AZIMUTH": 850.74,
        "X": 1.48,
        "Y": -8.71
      }
    ],
    "1257": [
      {
        "ID": 30,
        "AZIMUTH": 835.2,
        "X": 1.98,
        "Y": -8.76
      }
    ],
    "1258": [
      {
        "ID": 30,
        "AZIMUTH": 820.32,
        "X": 2.47,
        "Y": -8.78
      }
    ],
    "1259": [
      {
        "ID": 30,
        "AZIMUTH": 804.35,
        "X": 3.0,
        "Y": -8.78
      }
    ],
    "1260": [
      {
        "ID": 30,
        "AZIMUTH": 789.59,
        "X": 3.5,
        "Y": -8.73
      }
    ],
    "1261": [
      {
        "ID": 30,
        "AZIMUTH": 775.16,
        "X": 4.0,
        "Y": -8.69
      }
    ],
    "1262": [
      {
        "ID": 30,
        "AZIMUTH": 760.82,
        "X": 4.5,
        "Y": -8.63
      }
    ],
    "1263": [
      {
        "ID": 30,
        "AZIMUTH": 746.18,
        "X": 5.02,
        "Y": -8.53
      }
    ],
    "1264": [
      {
        "ID": 30,
        "AZIMUTH": 731.32,
        "X": 5.53,
        "Y": -8.39
      }
    ],
    "1265": [
      {
        "ID": 30,
        "AZIMUTH": 717.17,
        "X": 6.02,
        "Y": -8.22
      }
    ],
    "1266": [
      {
        "ID": 30,
        "AZIMUTH": 703.31,
        "X": 6.49,
        "Y": -8.05
      }
    ],
    "1267": [
      {
        "ID": 30,
        "AZIMUTH": 689.78,
        "X": 6.98,
        "Y": -7.86
      }
    ],
    "1268": [
      {
        "ID": 30,
        "AZIMUTH": 676.3,
        "X": 7.48,
        "Y": -7.66
      }
    ],
    "1269": [
      {
        "ID": 30,
        "AZIMUTH": 663.41,
        "X": 7.95,
        "Y": -7.44
      }
    ],
    "1270": [
      {
        "ID": 30,
        "AZIMUTH": 650.4,
        "X": 8.41,
        "Y": -7.16
      }
    ],
    "1271": [
      {
        "ID": 30,
        "AZIMUTH": 637.67,
        "X": 8.85,
        "Y": -6.9
      }
    ],
    "1272": [
      {
        "ID": 30,
        "AZIMUTH": 625.16,
        "X": 9.28,
        "Y": -6.6
      }
    ],
    "1273": [
      {
        "ID": 30,
        "AZIMUTH": 612.61,
        "X": 9.7,
        "Y": -6.26
      }
    ],
    "1274": [
      {
        "ID": 30,
        "AZIMUTH": 599.83,
        "X": 10.11,
        "Y": -5.91
      }
    ],
    "1275": [
      {
        "ID": 30,
        "AZIMUTH": 587.98,
        "X": 10.51,
        "Y": -5.56
      }
    ],
    "1276": [
      {
        "ID": 30,
        "AZIMUTH": 575.59,
        "X": 10.9,
        "Y": -5.19
      }
    ],
    "1277": [
      {
        "ID": 30,
        "AZIMUTH": 563.55,
        "X": 11.29,
        "Y": -4.79
      }
    ],
    "1278": [
      {
        "ID": 30,
        "AZIMUTH": 550.99,
        "X": 11.67,
        "Y": -4.37
      }
    ],
    "1279": [
      {
        "ID": 30,
        "AZIMUTH": 539.5,
        "X": 12.03,
        "Y": -3.95
      }
    ],
    "1280": [
      {
        "ID": 30,
        "AZIMUTH": 528.39,
        "X": 12.35,
        "Y": -3.53
      }
    ],
    "1281": [
      {
        "ID": 30,
        "AZIMUTH": 517.69,
        "X": 12.68,
        "Y": -3.1
      }
    ],
    "1282": [
      {
        "ID": 30,
        "AZIMUTH": 506.64,
        "X": 12.99,
        "Y": -2.66
      }
    ],
    "1283": [
      {
        "ID": 30,
        "AZIMUTH": 495.94,
        "X": 13.28,
        "Y": -2.18
      }
    ],
    "1284": [
      {
        "ID": 30,
        "AZIMUTH": 485.14,
        "X": 13.52,
        "Y": -1.7
      }
    ],
    "1285": [
      {
        "ID": 30,
        "AZIMUTH": 474.89,
        "X": 13.75,
        "Y": -1.22
      }
    ],
    "1286": [
      {
        "ID": 30,
        "AZIMUTH": 464.38,
        "X": 13.95,
        "Y": -0.73
      }
    ],
    "1287": [
      {
        "ID": 30,
        "AZIMUTH": 456.28,
        "X": 14.08,
        "Y": -0.31
      }
    ],
    "1288": [
      {
        "ID": 30,
        "AZIMUTH": 446.98,
        "X": 14.25,
        "Y": 0.17
      }
    ],
    "1289": [
      {
        "ID": 30,
        "AZIMUTH": 436.46,
        "X": 14.41,
        "Y": 0.73
      }
    ],
    "1290": [
      {
        "ID": 30,
        "AZIMUTH": 426.53,
        "X": 14.59,
        "Y": 1.3
      }
    ],
    "1291": [
      {
        "ID": 30,
        "AZIMUTH": 417.24,
        "X": 14.69,
        "Y": 1.83
      }
    ],
    "1292": [
      {
        "ID": 30,
        "AZIMUTH": 406.63,
        "X": 14.8,
        "Y": 2.41
      }
    ],
    "1293": [
      {
        "ID": 30,
        "AZIMUTH": 396.68,
        "X": 14.89,
        "Y": 2.97
      }
    ],
    "1294": [
      {
        "ID": 30,
        "AZIMUTH": 386.39,
        "X": 14.95,
        "Y": 3.52
      }
    ],
    "1295": [
      {
        "ID": 30,
        "AZIMUTH": 375.72,
        "X": 15.06,
        "Y": 4.11
      }
    ],
    "1296": [
      {
        "ID": 30,
        "AZIMUTH": 364.73,
        "X": 15.09,
        "Y": 4.73
      }
    ],
    "1297": [
      {
        "ID": 30,
        "AZIMUTH": 354.07,
        "X": 15.1,
        "Y": 5.33
      }
    ],
    "1298": [
      {
        "ID": 30,
        "AZIMUTH": 344.54,
        "X": 15.07,
        "Y": 5.88
      }
    ],
    "1299": [
      {
        "ID": 30,
        "AZIMUTH": 333.82,
        "X": 15.03,
        "Y": 6.42
      }
    ],
    "1300": [
      {
        "ID": 30,
        "AZIMUTH": 323.64,
        "X": 14.97,
        "Y": 6.96
      }
    ],
    "1301": [
      {
        "ID": 30,
        "AZIMUTH": 313.85,
        "X": 14.9,
        "Y": 7.54
      }
    ],
    "1302": [
      {
        "ID": 30,
        "AZIMUTH": 305.49,
        "X": 14.84,
        "Y": 8.06
      }
    ],
    "1303": [
      {
        "ID": 30,
        "AZIMUTH": 296.42,
        "X": 14.78,
        "Y": 8.67
      }
    ],
    "1304": [
      {
        "ID": 30,
        "AZIMUTH": 288.05,
        "X": 14.71,
        "Y": 9.22
      }
    ],
    "1305": [
      {
        "ID": 30,
        "AZIMUTH": 279.5,
        "X": 14.58,
        "Y": 9.75
      }
    ],
    "1306": [
      {
        "ID": 30,
        "AZIMUTH": 271.22,
        "X": 14.46,
        "Y": 10.27
      }
    ],
    "1307": [
      {
        "ID": 30,
        "AZIMUTH": 262.16,
        "X": 14.37,
        "Y": 10.83
      }
    ],
    "1308": [
      {
        "ID": 30,
        "AZIMUTH": 252.82,
        "X": 14.22,
        "Y": 11.39
      }
    ],
    "1309": [
      {
        "ID": 30,
        "AZIMUTH": 243.17,
        "X": 14.07,
        "Y": 11.97
      }
    ],
    "1310": [
      {
        "ID": 30,
        "AZIMUTH": 234.53,
        "X": 13.88,
        "Y": 12.54
      }
    ],
    "1311": [
      {
        "ID": 30,
        "AZIMUTH": 224.5,
        "X": 13.65,
        "Y": 13.18
      }
    ],
    "1312": [
      {
        "ID": 30,
        "AZIMUTH": 216.81,
        "X": 13.46,
        "Y": 13.71
      }
    ],
    "1313": [
      {
        "ID": 30,
        "AZIMUTH": 209.08,
        "X": 13.24,
        "Y": 14.23
      }
    ],
    "1314": [
      {
        "ID": 30,
        "AZIMUTH": 201.7,
        "X": 13.0,
        "Y": 14.68
      }
    ],
    "1315": [
      {
        "ID": 30,
        "AZIMUTH": 194.52,
        "X": 12.75,
        "Y": 15.13
      }
    ],
    "1316": [
      {
        "ID": 30,
        "AZIMUTH": 189.25,
        "X": 12.51,
        "Y": 15.62
      }
    ],
    "1317": [
      {
        "ID": 30,
        "AZIMUTH": 182.72,
        "X": 12.25,
        "Y": 16.12
      }
    ],
    "1318": [
      {
        "ID": 30,
        "AZIMUTH": 175.31,
        "X": 11.94,
        "Y": 16.62
      }
    ],
    "1319": [
      {
        "ID": 30,
        "AZIMUTH": 167.46,
        "X": 11.63,
        "Y": 17.08
      }
    ],
    "1320": [
      {
        "ID": 30,
        "AZIMUTH": 159.61,
        "X": 11.29,
        "Y": 17.53
      }
    ],
    "1321": [
      {
        "ID": 30,
        "AZIMUTH": 151.67,
        "X": 10.91,
        "Y": 17.99
      }
    ],
    "1322": [
      {
        "ID": 30,
        "AZIMUTH": 144.31,
        "X": 10.58,
        "Y": 18.41
      }
    ],
    "1323": [
      {
        "ID": 30,
        "AZIMUTH": 137.22,
        "X": 10.21,
        "Y": 18.84
      }
    ],
    "1324": [
      {
        "ID": 30,
        "AZIMUTH": 130.49,
        "X": 9.82,
        "Y": 19.3
      }
    ],
    "1325": [
      {
        "ID": 30,
        "AZIMUTH": 123.77,
        "X": 9.43,
        "Y": 19.65
      }
    ],
    "1326": [
      {
        "ID": 30,
        "AZIMUTH": 116.5,
        "X": 9.0,
        "Y": 20.04
      }
    ],
    "1327": [
      {
        "ID": 30,
        "AZIMUTH": 108.92,
        "X": 8.56,
        "Y": 20.46
      }
    ],
    "1328": [
      {
        "ID": 30,
        "AZIMUTH": 101.74,
        "X": 8.11,
        "Y": 20.85
      }
    ],
    "1329": [
      {
        "ID": 30,
        "AZIMUTH": 95.27,
        "X": 7.63,
        "Y": 21.23
      }
    ],
    "1330": [
      {
        "ID": 30,
        "AZIMUTH": 89.14,
        "X": 7.15,
        "Y": 21.59
      }
    ],
    "1331": [
      {
        "ID": 30,
        "AZIMUTH": 82.62,
        "X": 6.7,
        "Y": 21.89
      }
    ],
    "1332": [
      {
        "ID": 30,
        "AZIMUTH": 75.31,
        "X": 6.21,
        "Y": 22.2
      }
    ],
    "1333": [
      {
        "ID": 30,
        "AZIMUTH": 68.41,
        "X": 5.71,
        "Y": 22.52
      }
    ],
    "1334": [
      {
        "ID": 30,
        "AZIMUTH": 61.89,
        "X": 5.18,
        "Y": 22.82
      }
    ],
    "1335": [
      {
        "ID": 30,
        "AZIMUTH": 55.63,
        "X": 4.69,
        "Y": 23.09
      }
    ],
    "1336": [
      {
        "ID": 30,
        "AZIMUTH": 65.8,
        "X": 4.17,
        "Y": 23.35
      }
    ],
    "1337": [
      {
        "ID": 30,
        "AZIMUTH": 100.33,
        "X": 3.64,
        "Y": 23.62
      }
    ],
    "1338": [
      {
        "ID": 30,
        "AZIMUTH": 120.76,
        "X": 3.08,
        "Y": 23.86
      }
    ],
    "1339": [
      {
        "ID": 30,
        "AZIMUTH": 215.23,
        "X": 2.47,
        "Y": 24.13
      }
    ],
    "1340": [
      {
        "ID": 30,
        "AZIMUTH": 353.12,
        "X": 1.88,
        "Y": 24.33
      }
    ],
    "1341": [
      {
        "ID": 30,
        "AZIMUTH": 490.4,
        "X": 1.27,
        "Y": 24.56
      }
    ],
    "1342": [
      {
        "ID": 30,
        "AZIMUTH": 648.74,
        "X": 0.75,
        "Y": 24.71
      }
    ],
    "1343": [
      {
        "ID": 30,
        "AZIMUTH": 827.43,
        "X": 0.13,
        "Y": 24.83
      }
    ],
    "1344": [
      {
        "ID": 30,
        "AZIMUTH": 982.62,
        "X": -0.47,
        "Y": 24.95
      }
    ],
    "1345": [
      {
        "ID": 30,
        "AZIMUTH": 1198.85,
        "X": -1.12,
        "Y": 25.08
      }
    ],
    "1346": [
      {
        "ID": 30,
        "AZIMUTH": 1353.23,
        "X": -1.74,
        "Y": 25.18
      }
    ],
    "1347": [
      {
        "ID": 30,
        "AZIMUTH": 1512.2,
        "X": -2.31,
        "Y": 25.25
      }
    ],
    "1348": [
      {
        "ID": 30,
        "AZIMUTH": 1619.61,
        "X": -2.9,
        "Y": 25.31
      }
    ],
    "1349": [
      {
        "ID": 30,
        "AZIMUTH": 1678.8,
        "X": -3.49,
        "Y": 25.32
      }
    ],
    "1350": [
      {
        "ID": 30,
        "AZIMUTH": 1731.58,
        "X": -4.1,
        "Y": 25.33
      }
    ],
    "1351": [
      {
        "ID": 30,
        "AZIMUTH": 1758.97,
        "X": -4.73,
        "Y": 25.31
      }
    ],
    "1352": [
      {
        "ID": 30,
        "AZIMUTH": 1754.1,
        "X": -5.32,
        "Y": 25.29
      }
    ],
    "1353": [
      {
        "ID": 30,
        "AZIMUTH": 1742.57,
        "X": -5.95,
        "Y": 25.24
      }
    ],
    "1354": [
      {
        "ID": 30,
        "AZIMUTH": 1731.6,
        "X": -6.57,
        "Y": 25.2
      }
    ],
    "1355": [
      {
        "ID": 30,
        "AZIMUTH": 1722.1,
        "X": -7.17,
        "Y": 25.12
      }
    ],
    "1356": [
      {
        "ID": 30,
        "AZIMUTH": 1714.68,
        "X": -7.74,
        "Y": 25.03
      }
    ],
    "1357": [
      {
        "ID": 30,
        "AZIMUTH": 1707.33,
        "X": -8.35,
        "Y": 24.93
      }
    ],
    "1358": [
      {
        "ID": 30,
        "AZIMUTH": 1700.67,
        "X": -8.95,
        "Y": 24.81
      }
    ],
    "1359": [
      {
        "ID": 30,
        "AZIMUTH": 1694.29,
        "X": -9.57,
        "Y": 24.67
      }
    ],
    "1360": [
      {
        "ID": 30,
        "AZIMUTH": 1687.6,
        "X": -10.2,
        "Y": 24.5
      }
    ],
    "1361": [
      {
        "ID": 30,
        "AZIMUTH": 1679.89,
        "X": -10.81,
        "Y": 24.29
      }
    ],
    "1362": [
      {
        "ID": 30,
        "AZIMUTH": 1673.05,
        "X": -11.4,
        "Y": 24.09
      }
    ],
    "1363": [
      {
        "ID": 30,
        "AZIMUTH": 1665.51,
        "X": -12.0,
        "Y": 23.87
      }
    ],
    "1364": [
      {
        "ID": 30,
        "AZIMUTH": 1658.44,
        "X": -12.56,
        "Y": 23.63
      }
    ],
    "1365": [
      {
        "ID": 30,
        "AZIMUTH": 1651.36,
        "X": -13.14,
        "Y": 23.36
      }
    ],
    "1366": [
      {
        "ID": 30,
        "AZIMUTH": 1644.78,
        "X": -13.68,
        "Y": 23.09
      }
    ],
    "1367": [
      {
        "ID": 30,
        "AZIMUTH": 1637.87,
        "X": -14.24,
        "Y": 22.79
      }
    ],
    "1368": [
      {
        "ID": 30,
        "AZIMUTH": 1630.42,
        "X": -14.84,
        "Y": 22.42
      }
    ],
    "1369": [
      {
        "ID": 30,
        "AZIMUTH": 1624.29,
        "X": -15.35,
        "Y": 22.09
      }
    ],
    "1370": [
      {
        "ID": 30,
        "AZIMUTH": 1617.52,
        "X": -15.87,
        "Y": 21.74
      }
    ],
    "1371": [
      {
        "ID": 30,
        "AZIMUTH": 1610.51,
        "X": -16.41,
        "Y": 21.36
      }
    ],
    "1372": [
      {
        "ID": 30,
        "AZIMUTH": 1603.94,
        "X": -16.91,
        "Y": 20.97
      }
    ],
    "1373": [
      {
        "ID": 30,
        "AZIMUTH": 1596.99,
        "X": -17.37,
        "Y": 20.53
      }
    ],
    "1374": [
      {
        "ID": 30,
        "AZIMUTH": 1590.34,
        "X": -17.84,
        "Y": 20.1
      }
    ],
    "1375": [
      {
        "ID": 30,
        "AZIMUTH": 1583.32,
        "X": -18.28,
        "Y": 19.65
      }
    ],
    "1376": [
      {
        "ID": 30,
        "AZIMUTH": 1576.28,
        "X": -18.72,
        "Y": 19.17
      }
    ],
    "1377": [
      {
        "ID": 30,
        "AZIMUTH": 1569.65,
        "X": -19.16,
        "Y": 18.69
      }
    ],
    "1378": [
      {
        "ID": 30,
        "AZIMUTH": 1562.58,
        "X": -19.57,
        "Y": 18.19
      }
    ],
    "1379": [
      {
        "ID": 30,
        "AZIMUTH": 1555.29,
        "X": -19.98,
        "Y": 17.63
      }
    ],
    "1380": [
      {
        "ID": 30,
        "AZIMUTH": 1548.15,
        "X": -20.37,
        "Y": 17.08
      }
    ],
    "1381": [
      {
        "ID": 30,
        "AZIMUTH": 1541.32,
        "X": -20.71,
        "Y": 16.55
      }
    ],
    "1382": [
      {
        "ID": 30,
        "AZIMUTH": 1534.23,
        "X": -21.08,
        "Y": 15.99
      }
    ],
    "1383": [
      {
        "ID": 30,
        "AZIMUTH": 1526.9,
        "X": -21.44,
        "Y": 15.41
      }
    ],
    "1384": [
      {
        "ID": 30,
        "AZIMUTH": 1519.8,
        "X": -21.78,
        "Y": 14.84
      }
    ],
    "1385": [
      {
        "ID": 30,
        "AZIMUTH": 1513.17,
        "X": -22.1,
        "Y": 14.24
      }
    ],
    "1386": [
      {
        "ID": 30,
        "AZIMUTH": 1506.59,
        "X": -22.4,
        "Y": 13.67
      }
    ],
    "1387": [
      {
        "ID": 30,
        "AZIMUTH": 1498.96,
        "X": -22.7,
        "Y": 13.03
      }
    ],
    "1388": [
      {
        "ID": 30,
        "AZIMUTH": 1490.9,
        "X": -22.99,
        "Y": 12.37
      }
    ],
    "1389": [
      {
        "ID": 30,
        "AZIMUTH": 1483.88,
        "X": -23.24,
        "Y": 11.77
      }
    ],
    "1390": [
      {
        "ID": 30,
        "AZIMUTH": 1477.05,
        "X": -23.48,
        "Y": 11.15
      }
    ],
    "1391": [
      {
        "ID": 30,
        "AZIMUTH": 1470.08,
        "X": -23.69,
        "Y": 10.55
      }
    ],
    "1392": [
      {
        "ID": 30,
        "AZIMUTH": 1461.96,
        "X": -23.92,
        "Y": 9.87
      }
    ],
    "1393": [
      {
        "ID": 30,
        "AZIMUTH": 1454.19,
        "X": -24.13,
        "Y": 9.22
      }
    ],
    "1394": [
      {
        "ID": 30,
        "AZIMUTH": 1446.67,
        "X": -24.31,
        "Y": 8.6
      }
    ],
    "1395": [
      {
        "ID": 30,
        "AZIMUTH": 1439.59,
        "X": -24.48,
        "Y": 7.97
      }
    ],
    "1396": [
      {
        "ID": 30,
        "AZIMUTH": 1432.83,
        "X": -24.63,
        "Y": 7.34
      }
    ],
    "1397": [
      {
        "ID": 30,
        "AZIMUTH": 1425.76,
        "X": -24.76,
        "Y": 6.71
      }
    ],
    "1398": [
      {
        "ID": 30,
        "AZIMUTH": 1417.98,
        "X": -24.88,
        "Y": 6.05
      }
    ],
    "1399": [
      {
        "ID": 30,
        "AZIMUTH": 1410.63,
        "X": -24.98,
        "Y": 5.38
      }
    ],
    "1400": [
      {
        "ID": 30,
        "AZIMUTH": 1403.76,
        "X": -25.07,
        "Y": 4.74
      }
    ],
    "1401": [
      {
        "ID": 30,
        "AZIMUTH": 1396.15,
        "X": -25.15,
        "Y": 4.07
      }
    ],
    "1402": [
      {
        "ID": 30,
        "AZIMUTH": 1388.74,
        "X": -25.21,
        "Y": 3.42
      }
    ],
    "1403": [
      {
        "ID": 30,
        "AZIMUTH": 1381.68,
        "X": -25.26,
        "Y": 2.78
      }
    ],
    "1404": [
      {
        "ID": 30,
        "AZIMUTH": 1374.45,
        "X": -25.27,
        "Y": 2.14
      }
    ],
    "1405": [
      {
        "ID": 30,
        "AZIMUTH": 1367.11,
        "X": -25.28,
        "Y": 1.48
      }
    ],
    "1406": [
      {
        "ID": 30,
        "AZIMUTH": 1359.32,
        "X": -25.28,
        "Y": 0.78
      }
    ],
    "1407": [
      {
        "ID": 30,
        "AZIMUTH": 1352.02,
        "X": -25.26,
        "Y": 0.14
      }
    ],
    "1408": [
      {
        "ID": 30,
        "AZIMUTH": 1344.53,
        "X": -25.21,
        "Y": -0.49
      }
    ],
    "1409": [
      {
        "ID": 30,
        "AZIMUTH": 1337.14,
        "X": -25.16,
        "Y": -1.14
      }
    ],
    "1410": [
      {
        "ID": 30,
        "AZIMUTH": 1329.56,
        "X": -25.1,
        "Y": -1.8
      }
    ],
    "1411": [
      {
        "ID": 30,
        "AZIMUTH": 1322.05,
        "X": -25.02,
        "Y": -2.46
      }
    ],
    "1412": [
      {
        "ID": 30,
        "AZIMUTH": 1314.79,
        "X": -24.92,
        "Y": -3.09
      }
    ],
    "1413": [
      {
        "ID": 30,
        "AZIMUTH": 1308.21,
        "X": -24.81,
        "Y": -3.69
      }
    ],
    "1414": [
      {
        "ID": 30,
        "AZIMUTH": 1300.83,
        "X": -24.68,
        "Y": -4.32
      }
    ],
    "1415": [
      {
        "ID": 30,
        "AZIMUTH": 1293.47,
        "X": -24.54,
        "Y": -4.94
      }
    ],
    "1416": [
      {
        "ID": 30,
        "AZIMUTH": 1285.86,
        "X": -24.38,
        "Y": -5.59
      }
    ],
    "1417": [
      {
        "ID": 30,
        "AZIMUTH": 1278.17,
        "X": -24.22,
        "Y": -6.22
      }
    ],
    "1418": [
      {
        "ID": 30,
        "AZIMUTH": 1271.0,
        "X": -24.05,
        "Y": -6.82
      }
    ],
    "1419": [
      {
        "ID": 30,
        "AZIMUTH": 1264.02,
        "X": -23.85,
        "Y": -7.41
      }
    ],
    "1420": [
      {
        "ID": 30,
        "AZIMUTH": 1257.1,
        "X": -23.63,
        "Y": -8.01
      }
    ],
    "1421": [
      {
        "ID": 30,
        "AZIMUTH": 1249.61,
        "X": -23.41,
        "Y": -8.59
      }
    ],
    "1422": [
      {
        "ID": 30,
        "AZIMUTH": 1242.26,
        "X": -23.18,
        "Y": -9.19
      }
    ],
    "1423": [
      {
        "ID": 30,
        "AZIMUTH": 1235.15,
        "X": -22.94,
        "Y": -9.77
      }
    ],
    "1424": [
      {
        "ID": 30,
        "AZIMUTH": 1227.79,
        "X": -22.68,
        "Y": -10.34
      }
    ],
    "1425": [
      {
        "ID": 30,
        "AZIMUTH": 1220.13,
        "X": -22.4,
        "Y": -10.93
      }
    ],
    "1426": [
      {
        "ID": 30,
        "AZIMUTH": 1213.32,
        "X": -22.13,
        "Y": -11.45
      }
    ],
    "1427": [
      {
        "ID": 30,
        "AZIMUTH": 1206.57,
        "X": -21.85,
        "Y": -12.0
      }
    ],
    "1428": [
      {
        "ID": 30,
        "AZIMUTH": 1198.84,
        "X": -21.53,
        "Y": -12.59
      }
    ],
    "1429": [
      {
        "ID": 30,
        "AZIMUTH": 1191.58,
        "X": -21.22,
        "Y": -13.13
      }
    ],
    "1430": [
      {
        "ID": 30,
        "AZIMUTH": 1184.74,
        "X": -20.91,
        "Y": -13.63
      }
    ],
    "1431": [
      {
        "ID": 30,
        "AZIMUTH": 1177.26,
        "X": -20.56,
        "Y": -14.15
      }
    ],
    "1432": [
      {
        "ID": 30,
        "AZIMUTH": 1169.49,
        "X": -20.21,
        "Y": -14.67
      }
    ],
    "1433": [
      {
        "ID": 30,
        "AZIMUTH": 1162.61,
        "X": -19.86,
        "Y": -15.16
      }
    ],
    "1434": [
      {
        "ID": 30,
        "AZIMUTH": 1155.53,
        "X": -19.5,
        "Y": -15.63
      }
    ],
    "1435": [
      {
        "ID": 30,
        "AZIMUTH": 1147.86,
        "X": -19.09,
        "Y": -16.13
      }
    ],
    "1436": [
      {
        "ID": 30,
        "AZIMUTH": 1138.81,
        "X": -18.66,
        "Y": -16.68
      }
    ],
    "1437": [
      {
        "ID": 30,
        "AZIMUTH": 1130.64,
        "X": -18.24,
        "Y": -17.18
      }
    ],
    "1438": [
      {
        "ID": 30,
        "AZIMUTH": 1123.11,
        "X": -17.81,
        "Y": -17.66
      }
    ],
    "1439": [
      {
        "ID": 30,
        "AZIMUTH": 1115.97,
        "X": -17.37,
        "Y": -18.13
      }
    ],
    "1440": [
      {
        "ID": 30,
        "AZIMUTH": 1108.68,
        "X": -16.91,
        "Y": -18.6
      }
    ],
    "1441": [
      {
        "ID": 30,
        "AZIMUTH": 1102.86,
        "X": -16.45,
        "Y": -19.06
      }
    ],
    "1442": [
      {
        "ID": 30,
        "AZIMUTH": 1097.03,
        "X": -16.01,
        "Y": -19.46
      }
    ],
    "1443": [
      {
        "ID": 30,
        "AZIMUTH": 1090.0,
        "X": -15.5,
        "Y": -19.9
      }
    ],
    "1444": [
      {
        "ID": 30,
        "AZIMUTH": 1082.68,
        "X": -15.0,
        "Y": -20.31
      }
    ],
    "1445": [
      {
        "ID": 30,
        "AZIMUTH": 1076.04,
        "X": -14.52,
        "Y": -20.69
      }
    ],
    "1446": [
      {
        "ID": 30,
        "AZIMUTH": 1068.79,
        "X": -14.01,
        "Y": -21.09
      }
    ],
    "1447": [
      {
        "ID": 30,
        "AZIMUTH": 1061.75,
        "X": -13.49,
        "Y": -21.46
      }
    ],
    "1448": [
      {
        "ID": 30,
        "AZIMUTH": 1055.03,
        "X": -12.96,
        "Y": -21.82
      }
    ],
    "1449": [
      {
        "ID": 30,
        "AZIMUTH": 1047.93,
        "X": -12.42,
        "Y": -22.16
      }
    ],
    "1450": [
      {
        "ID": 30,
        "AZIMUTH": 1040.7,
        "X": -11.88,
        "Y": -22.47
      }
    ],
    "1451": [
      {
        "ID": 30,
        "AZIMUTH": 1033.47,
        "X": -11.35,
        "Y": -22.76
      }
    ],
    "1452": [
      {
        "ID": 30,
        "AZIMUTH": 1026.35,
        "X": -10.79,
        "Y": -23.06
      }
    ],
    "1453": [
      {
        "ID": 30,
        "AZIMUTH": 1018.78,
        "X": -10.24,
        "Y": -23.33
      }
    ],
    "1454": [
      {
        "ID": 30,
        "AZIMUTH": 1012.13,
        "X": -9.67,
        "Y": -23.58
      }
    ],
    "1455": [
      {
        "ID": 30,
        "AZIMUTH": 1004.93,
        "X": -9.07,
        "Y": -23.85
      }
    ],
    "1456": [
      {
        "ID": 30,
        "AZIMUTH": 998.38,
        "X": -8.5,
        "Y": -24.05
      }
    ],
    "1457": [
      {
        "ID": 30,
        "AZIMUTH": 990.83,
        "X": -7.9,
        "Y": -24.24
      }
    ],
    "1458": [
      {
        "ID": 30,
        "AZIMUTH": 983.05,
        "X": -7.24,
        "Y": -24.43
      }
    ],
    "1459": [
      {
        "ID": 30,
        "AZIMUTH": 975.61,
        "X": -6.61,
        "Y": -24.58
      }
    ],
    "1460": [
      {
        "ID": 30,
        "AZIMUTH": 967.89,
        "X": -5.96,
        "Y": -24.73
      }
    ],
    "1461": [
      {
        "ID": 30,
        "AZIMUTH": 960.36,
        "X": -5.34,
        "Y": -24.84
      }
    ],
    "1462": [
      {
        "ID": 30,
        "AZIMUTH": 952.6,
        "X": -4.71,
        "Y": -24.96
      }
    ],
    "1463": [
      {
        "ID": 30,
        "AZIMUTH": 945.26,
        "X": -4.07,
        "Y": -25.06
      }
    ],
    "1464": [
      {
        "ID": 30,
        "AZIMUTH": 939.03,
        "X": -3.46,
        "Y": -25.11
      }
    ],
    "1465": [
      {
        "ID": 30,
        "AZIMUTH": 932.35,
        "X": -2.83,
        "Y": -25.13
      }
    ],
    "1466": [
      {
        "ID": 30,
        "AZIMUTH": 925.14,
        "X": -2.21,
        "Y": -25.17
      }
    ],
    "1467": [
      {
        "ID": 30,
        "AZIMUTH": 916.76,
        "X": -1.45,
        "Y": -25.16
      }
    ],
    "1468": [
      {
        "ID": 30,
        "AZIMUTH": 908.41,
        "X": -0.78,
        "Y": -25.14
      }
    ],
    "1469": [
      {
        "ID": 30,
        "AZIMUTH": 900.18,
        "X": -0.11,
        "Y": -25.09
      }
    ],
    "1470": [
      {
        "ID": 30,
        "AZIMUTH": 891.24,
        "X": 0.51,
        "Y": -25.03
      }
    ],
    "1471": [
      {
        "ID": 30,
        "AZIMUTH": 884.08,
        "X": 1.13,
        "Y": -24.98
      }
    ],
    "1472": [
      {
        "ID": 30,
        "AZIMUTH": 876.97,
        "X": 1.73,
        "Y": -24.91
      }
    ],
    "1473": [
      {
        "ID": 30,
        "AZIMUTH": 868.75,
        "X": 2.38,
        "Y": -24.8
      }
    ],
    "1474": [
      {
        "ID": 30,
        "AZIMUTH": 860.46,
        "X": 3.03,
        "Y": -24.65
      }
    ],
    "1475": [
      {
        "ID": 30,
        "AZIMUTH": 852.6,
        "X": 3.64,
        "Y": -24.56
      }
    ],
    "1476": [
      {
        "ID": 30,
        "AZIMUTH": 843.82,
        "X": 4.34,
        "Y": -24.36
      }
    ],
    "1477": [
      {
        "ID": 30,
        "AZIMUTH": 834.97,
        "X": 5.0,
        "Y": -24.11
      }
    ],
    "1478": [
      {
        "ID": 30,
        "AZIMUTH": 827.23,
        "X": 5.66,
        "Y": -23.91
      }
    ],
    "1479": [
      {
        "ID": 30,
        "AZIMUTH": 818.67,
        "X": 6.39,
        "Y": -23.69
      }
    ],
    "1480": [
      {
        "ID": 30,
        "AZIMUTH": 811.15,
        "X": 6.99,
        "Y": -23.46
      }
    ],
    "1481": [
      {
        "ID": 30,
        "AZIMUTH": 803.6,
        "X": 7.6,
        "Y": -23.2
      }
    ],
    "1482": [
      {
        "ID": 30,
        "AZIMUTH": 795.96,
        "X": 8.2,
        "Y": -22.92
      }
    ],
    "1483": [
      {
        "ID": 30,
        "AZIMUTH": 788.85,
        "X": 8.79,
        "Y": -22.65
      }
    ],
    "1484": [
      {
        "ID": 30,
        "AZIMUTH": 780.66,
        "X": 9.41,
        "Y": -22.33
      }
    ],
    "1485": [
      {
        "ID": 30,
        "AZIMUTH": 773.99,
        "X": 10.03,
        "Y": -22.0
      }
    ],
    "1486": [
      {
        "ID": 30,
        "AZIMUTH": 766.52,
        "X": 10.61,
        "Y": -21.68
      }
    ],
    "1487": [
      {
        "ID": 30,
        "AZIMUTH": 756.96,
        "X": 11.24,
        "Y": -21.3
      }
    ],
    "1488": [
      {
        "ID": 30,
        "AZIMUTH": 748.62,
        "X": 11.82,
        "Y": -20.98
      }
    ],
    "1489": [
      {
        "ID": 30,
        "AZIMUTH": 740.27,
        "X": 12.33,
        "Y": -20.58
      }
    ],
    "1490": [
      {
        "ID": 30,
        "AZIMUTH": 729.79,
        "X": 12.97,
        "Y": -20.07
      }
    ],
    "1491": [
      {
        "ID": 30,
        "AZIMUTH": 721.47,
        "X": 13.51,
        "Y": -19.64
      }
    ],
    "1492": [
      {
        "ID": 30,
        "AZIMUTH": 713.11,
        "X": 14.03,
        "Y": -19.2
      }
    ],
    "1493": [
      {
        "ID": 30,
        "AZIMUTH": 705.17,
        "X": 14.55,
        "Y": -18.74
      }
    ],
    "1494": [
      {
        "ID": 30,
        "AZIMUTH": 697.41,
        "X": 15.04,
        "Y": -18.3
      }
    ],
    "1495": [
      {
        "ID": 30,
        "AZIMUTH": 688.15,
        "X": 15.56,
        "Y": -17.77
      }
    ],
    "1496": [
      {
        "ID": 30,
        "AZIMUTH": 679.96,
        "X": 16.0,
        "Y": -17.32
      }
    ],
    "1497": [
      {
        "ID": 30,
        "AZIMUTH": 672.74,
        "X": 16.4,
        "Y": -16.82
      }
    ],
    "1498": [
      {
        "ID": 30,
        "AZIMUTH": 664.9,
        "X": 16.81,
        "Y": -16.31
      }
    ],
    "1499": [
      {
        "ID": 30,
        "AZIMUTH": 657.48,
        "X": 17.23,
        "Y": -15.84
      }
    ],
    "1500": [
      {
        "ID": 30,
        "AZIMUTH": 648.86,
        "X": 17.69,
        "Y": -15.28
      }
    ],
    "1501": [
      {
        "ID": 30,
        "AZIMUTH": 640.41,
        "X": 18.11,
        "Y": -14.68
      }
    ],
    "1502": [
      {
        "ID": 30,
        "AZIMUTH": 631.91,
        "X": 18.49,
        "Y": -14.09
      }
    ],
    "1503": [
      {
        "ID": 30,
        "AZIMUTH": 623.57,
        "X": 18.87,
        "Y": -13.52
      }
    ],
    "1504": [
      {
        "ID": 30,
        "AZIMUTH": 615.1,
        "X": 19.22,
        "Y": -12.94
      }
    ],
    "1505": [
      {
        "ID": 30,
        "AZIMUTH": 606.58,
        "X": 19.57,
        "Y": -12.32
      }
    ],
    "1506": [
      {
        "ID": 30,
        "AZIMUTH": 598.43,
        "X": 19.9,
        "Y": -11.7
      },
      {
        "ID": 33,
        "AZIMUTH": 878.78,
        "X": 4.35,
        "Y": -77.85
      }
    ],
    "1507": [
      {
        "ID": 30,
        "AZIMUTH": 589.13,
        "X": 20.22,
        "Y": -11.04
      },
      {
        "ID": 33,
        "AZIMUTH": 883.31,
        "X": 3.5,
        "Y": -77.41
      }
    ],
    "1508": [
      {
        "ID": 30,
        "AZIMUTH": 581.09,
        "X": 20.52,
        "Y": -10.43
      },
      {
        "ID": 33,
        "AZIMUTH": 885.68,
        "X": 2.7,
        "Y": -76.82
      }
    ],
    "1509": [
      {
        "ID": 30,
        "AZIMUTH": 572.81,
        "X": 20.79,
        "Y": -9.79
      },
      {
        "ID": 33,
        "AZIMUTH": 888.49,
        "X": 1.97,
        "Y": -76.29
      }
    ],
    "1510": [
      {
        "ID": 30,
        "AZIMUTH": 563.64,
        "X": 21.04,
        "Y": -9.1
      },
      {
        "ID": 33,
        "AZIMUTH": 891.45,
        "X": 1.46,
        "Y": -75.95
      }
    ],
    "1511": [
      {
        "ID": 30,
        "AZIMUTH": 555.66,
        "X": 21.25,
        "Y": -8.47
      },
      {
        "ID": 33,
        "AZIMUTH": 891.3,
        "X": 1.12,
        "Y": -75.71
      }
    ],
    "1512": [
      {
        "ID": 30,
        "AZIMUTH": 546.53,
        "X": 21.48,
        "Y": -7.81
      },
      {
        "ID": 33,
        "AZIMUTH": 895.47,
        "X": 0.3,
        "Y": -75.28
      }
    ],
    "1513": [
      {
        "ID": 30,
        "AZIMUTH": 537.96,
        "X": 21.7,
        "Y": -7.15
      },
      {
        "ID": 33,
        "AZIMUTH": 899.59,
        "X": -0.46,
        "Y": -74.85
      }
    ],
    "1514": [
      {
        "ID": 30,
        "AZIMUTH": 529.15,
        "X": 21.92,
        "Y": -6.48
      },
      {
        "ID": 33,
        "AZIMUTH": 902.87,
        "X": -1.12,
        "Y": -74.43
      }
    ],
    "1515": [
      {
        "ID": 30,
        "AZIMUTH": 520.36,
        "X": 22.13,
        "Y": -5.81
      },
      {
        "ID": 33,
        "AZIMUTH": 905.17,
        "X": -1.6,
        "Y": -74.09
      }
    ],
    "1516": [
      {
        "ID": 30,
        "AZIMUTH": 511.85,
        "X": 22.33,
        "Y": -5.15
      },
      {
        "ID": 33,
        "AZIMUTH": 907.61,
        "X": -2.18,
        "Y": -73.69
      }
    ],
    "1517": [
      {
        "ID": 30,
        "AZIMUTH": 503.05,
        "X": 22.52,
        "Y": -4.48
      },
      {
        "ID": 33,
        "AZIMUTH": 909.2,
        "X": -2.78,
        "Y": -73.27
      }
    ],
    "1518": [
      {
        "ID": 30,
        "AZIMUTH": 494.38,
        "X": 22.7,
        "Y": -3.82
      },
      {
        "ID": 33,
        "AZIMUTH": 911.46,
        "X": -3.28,
        "Y": -72.95
      }
    ],
    "1519": [
      {
        "ID": 30,
        "AZIMUTH": 485.73,
        "X": 22.86,
        "Y": -3.14
      },
      {
        "ID": 33,
        "AZIMUTH": 913.42,
        "X": -3.85,
        "Y": -72.5
      }
    ],
    "1520": [
      {
        "ID": 30,
        "AZIMUTH": 477.47,
        "X": 23.03,
        "Y": -2.49
      },
      {
        "ID": 33,
        "AZIMUTH": 918.29,
        "X": -4.53,
        "Y": -71.92
      }
    ],
    "1521": [
      {
        "ID": 30,
        "AZIMUTH": 470.15,
        "X": 23.18,
        "Y": -1.85
      },
      {
        "ID": 33,
        "AZIMUTH": 920.72,
        "X": -5.1,
        "Y": -71.44
      }
    ],
    "1522": [
      {
        "ID": 30,
        "AZIMUTH": 460.86,
        "X": 23.36,
        "Y": -1.15
      },
      {
        "ID": 33,
        "AZIMUTH": 922.04,
        "X": -5.67,
        "Y": -71.02
      }
    ],
    "1523": [
      {
        "ID": 30,
        "AZIMUTH": 452.59,
        "X": 23.53,
        "Y": -0.47
      },
      {
        "ID": 33,
        "AZIMUTH": 924.95,
        "X": -6.24,
        "Y": -70.52
      }
    ],
    "1524": [
      {
        "ID": 30,
        "AZIMUTH": 443.94,
        "X": 23.67,
        "Y": 0.24
      },
      {
        "ID": 33,
        "AZIMUTH": 928.61,
        "X": -6.78,
        "Y": -69.99
      }
    ],
    "1525": [
      {
        "ID": 30,
        "AZIMUTH": 435.19,
        "X": 23.81,
        "Y": 0.94
      },
      {
        "ID": 33,
        "AZIMUTH": 930.9,
        "X": -7.25,
        "Y": -69.47
      }
    ],
    "1526": [
      {
        "ID": 30,
        "AZIMUTH": 426.45,
        "X": 23.98,
        "Y": 1.65
      },
      {
        "ID": 33,
        "AZIMUTH": 932.55,
        "X": -7.72,
        "Y": -68.97
      }
    ],
    "1527": [
      {
        "ID": 30,
        "AZIMUTH": 419.19,
        "X": 24.12,
        "Y": 2.28
      },
      {
        "ID": 33,
        "AZIMUTH": 934.81,
        "X": -8.26,
        "Y": -68.46
      }
    ],
    "1528": [
      {
        "ID": 30,
        "AZIMUTH": 411.13,
        "X": 24.25,
        "Y": 2.94
      },
      {
        "ID": 33,
        "AZIMUTH": 937.3,
        "X": -8.72,
        "Y": -67.93
      }
    ],
    "1529": [
      {
        "ID": 30,
        "AZIMUTH": 403.34,
        "X": 24.36,
        "Y": 3.63
      },
      {
        "ID": 33,
        "AZIMUTH": 941.29,
        "X": -9.21,
        "Y": -67.42
      }
    ],
    "1530": [
      {
        "ID": 30,
        "AZIMUTH": 395.76,
        "X": 24.45,
        "Y": 4.33
      },
      {
        "ID": 33,
        "AZIMUTH": 943.61,
        "X": -9.72,
        "Y": -66.79
      }
    ],
    "1531": [
      {
        "ID": 30,
        "AZIMUTH": 387.82,
        "X": 24.57,
        "Y": 5.07
      },
      {
        "ID": 33,
        "AZIMUTH": 946.99,
        "X": -10.17,
        "Y": -66.23
      }
    ],
    "1532": [
      {
        "ID": 30,
        "AZIMUTH": 379.76,
        "X": 24.67,
        "Y": 5.79
      },
      {
        "ID": 33,
        "AZIMUTH": 949.09,
        "X": -10.63,
        "Y": -65.64
      }
    ],
    "1533": [
      {
        "ID": 30,
        "AZIMUTH": 371.87,
        "X": 24.78,
        "Y": 6.45
      },
      {
        "ID": 33,
        "AZIMUTH": 951.97,
        "X": -11.1,
        "Y": -65.1
      }
    ],
    "1534": [
      {
        "ID": 30,
        "AZIMUTH": 363.74,
        "X": 24.85,
        "Y": 7.18
      },
      {
        "ID": 33,
        "AZIMUTH": 954.71,
        "X": -11.65,
        "Y": -64.46
      }
    ],
    "1535": [
      {
        "ID": 30,
        "AZIMUTH": 355.33,
        "X": 24.89,
        "Y": 7.92
      },
      {
        "ID": 33,
        "AZIMUTH": 956.37,
        "X": -12.09,
        "Y": -63.96
      }
    ],
    "1536": [
      {
        "ID": 30,
        "AZIMUTH": 348.07,
        "X": 24.93,
        "Y": 8.6
      },
      {
        "ID": 33,
        "AZIMUTH": 958.74,
        "X": -12.51,
        "Y": -63.34
      }
    ],
    "1537": [
      {
        "ID": 30,
        "AZIMUTH": 340.09,
        "X": 25.02,
        "Y": 9.36
      },
      {
        "ID": 33,
        "AZIMUTH": 960.47,
        "X": -12.94,
        "Y": -62.73
      }
    ],
    "1538": [
      {
        "ID": 30,
        "AZIMUTH": 332.71,
        "X": 25.06,
        "Y": 10.13
      },
      {
        "ID": 33,
        "AZIMUTH": 963.69,
        "X": -13.32,
        "Y": -62.15
      }
    ],
    "1539": [
      {
        "ID": 30,
        "AZIMUTH": 325.49,
        "X": 25.09,
        "Y": 10.91
      },
      {
        "ID": 33,
        "AZIMUTH": 965.67,
        "X": -13.72,
        "Y": -61.54
      }
    ],
    "1540": [
      {
        "ID": 30,
        "AZIMUTH": 320.33,
        "X": 25.16,
        "Y": 11.65
      },
      {
        "ID": 33,
        "AZIMUTH": 968.77,
        "X": -14.11,
        "Y": -60.87
      }
    ],
    "1541": [
      {
        "ID": 30,
        "AZIMUTH": 313.68,
        "X": 25.15,
        "Y": 12.38
      },
      {
        "ID": 33,
        "AZIMUTH": 969.81,
        "X": -14.5,
        "Y": -60.37
      }
    ],
    "1542": [
      {
        "ID": 30,
        "AZIMUTH": 307.55,
        "X": 25.17,
        "Y": 13.08
      },
      {
        "ID": 33,
        "AZIMUTH": 971.6,
        "X": -14.86,
        "Y": -59.78
      }
    ],
    "1543": [
      {
        "ID": 30,
        "AZIMUTH": 300.96,
        "X": 25.17,
        "Y": 13.74
      },
      {
        "ID": 33,
        "AZIMUTH": 974.38,
        "X": -15.16,
        "Y": -59.17
      }
    ],
    "1544": [
      {
        "ID": 30,
        "AZIMUTH": 294.27,
        "X": 25.17,
        "Y": 14.48
      },
      {
        "ID": 33,
        "AZIMUTH": 976.49,
        "X": -15.49,
        "Y": -58.54
      }
    ],
    "1545": [
      {
        "ID": 30,
        "AZIMUTH": 286.81,
        "X": 25.13,
        "Y": 15.13
      },
      {
        "ID": 33,
        "AZIMUTH": 978.34,
        "X": -15.9,
        "Y": -57.84
      }
    ],
    "1546": [
      {
        "ID": 30,
        "AZIMUTH": 281.28,
        "X": 25.15,
        "Y": 15.88
      },
      {
        "ID": 33,
        "AZIMUTH": 982.18,
        "X": -16.2,
        "Y": -57.11
      }
    ],
    "1547": [
      {
        "ID": 30,
        "AZIMUTH": 275.29,
        "X": 25.07,
        "Y": 16.67
      },
      {
        "ID": 33,
        "AZIMUTH": 985.39,
        "X": -16.56,
        "Y": -56.31
      }
    ],
    "1548": [
      {
        "ID": 30,
        "AZIMUTH": 268.87,
        "X": 24.99,
        "Y": 17.43
      },
      {
        "ID": 33,
        "AZIMUTH": 986.74,
        "X": -16.85,
        "Y": -55.69
      }
    ],
    "1549": [
      {
        "ID": 30,
        "AZIMUTH": 263.22,
        "X": 24.92,
        "Y": 18.12
      },
      {
        "ID": 33,
        "AZIMUTH": 987.99,
        "X": -17.16,
        "Y": -55.03
      }
    ],
    "1550": [
      {
        "ID": 30,
        "AZIMUTH": 258.01,
        "X": 24.93,
        "Y": 18.81
      },
      {
        "ID": 33,
        "AZIMUTH": 990.26,
        "X": -17.44,
        "Y": -54.38
      }
    ],
    "1551": [
      {
        "ID": 30,
        "AZIMUTH": 251.24,
        "X": 24.82,
        "Y": 19.53
      },
      {
        "ID": 33,
        "AZIMUTH": 993.44,
        "X": -17.75,
        "Y": -53.58
      }
    ],
    "1552": [
      {
        "ID": 30,
        "AZIMUTH": 245.8,
        "X": 24.72,
        "Y": 20.23
      },
      {
        "ID": 33,
        "AZIMUTH": 994.49,
        "X": -18.02,
        "Y": -52.89
      }
    ],
    "1553": [
      {
        "ID": 30,
        "AZIMUTH": 242.98,
        "X": 24.62,
        "Y": 20.83
      },
      {
        "ID": 33,
        "AZIMUTH": 996.76,
        "X": -18.28,
        "Y": -52.15
      }
    ],
    "1554": [
      {
        "ID": 30,
        "AZIMUTH": 239.16,
        "X": 24.52,
        "Y": 21.5
      },
      {
        "ID": 33,
        "AZIMUTH": 999.74,
        "X": -18.49,
        "Y": -51.42
      }
    ],
    "1555": [
      {
        "ID": 30,
        "AZIMUTH": 236.12,
        "X": 24.44,
        "Y": 22.11
      },
      {
        "ID": 33,
        "AZIMUTH": 1002.84,
        "X": -18.71,
        "Y": -50.7
      }
    ],
    "1556": [
      {
        "ID": 30,
        "AZIMUTH": 233.16,
        "X": 24.32,
        "Y": 22.77
      },
      {
        "ID": 33,
        "AZIMUTH": 1006.44,
        "X": -18.88,
        "Y": -49.97
      }
    ],
    "1557": [
      {
        "ID": 30,
        "AZIMUTH": 229.11,
        "X": 24.21,
        "Y": 23.44
      },
      {
        "ID": 33,
        "AZIMUTH": 1008.95,
        "X": -19.06,
        "Y": -49.28
      }
    ],
    "1558": [
      {
        "ID": 30,
        "AZIMUTH": 225.6,
        "X": 23.99,
        "Y": 24.17
      },
      {
        "ID": 33,
        "AZIMUTH": 1011.8,
        "X": -19.29,
        "Y": -48.44
      }
    ],
    "1559": [
      {
        "ID": 30,
        "AZIMUTH": 221.55,
        "X": 23.83,
        "Y": 24.89
      },
      {
        "ID": 33,
        "AZIMUTH": 1013.16,
        "X": -19.48,
        "Y": -47.73
      }
    ],
    "1560": [
      {
        "ID": 30,
        "AZIMUTH": 215.6,
        "X": 23.67,
        "Y": 25.58
      },
      {
        "ID": 33,
        "AZIMUTH": 1015.65,
        "X": -19.66,
        "Y": -46.96
      }
    ],
    "1561": [
      {
        "ID": 30,
        "AZIMUTH": 210.53,
        "X": 23.51,
        "Y": 26.19
      },
      {
        "ID": 33,
        "AZIMUTH": 1018.01,
        "X": -19.82,
        "Y": -46.23
      }
    ],
    "1562": [
      {
        "ID": 30,
        "AZIMUTH": 205.64,
        "X": 23.35,
        "Y": 26.8
      },
      {
        "ID": 33,
        "AZIMUTH": 1020.8,
        "X": -19.96,
        "Y": -45.47
      }
    ],
    "1563": [
      {
        "ID": 30,
        "AZIMUTH": 201.21,
        "X": 23.23,
        "Y": 27.33
      },
      {
        "ID": 33,
        "AZIMUTH": 1023.11,
        "X": -20.11,
        "Y": -44.65
      }
    ],
    "1564": [
      {
        "ID": 30,
        "AZIMUTH": 197.79,
        "X": 23.07,
        "Y": 27.92
      },
      {
        "ID": 33,
        "AZIMUTH": 1025.67,
        "X": -20.24,
        "Y": -43.83
      }
    ],
    "1565": [
      {
        "ID": 30,
        "AZIMUTH": 193.75,
        "X": 22.84,
        "Y": 28.52
      },
      {
        "ID": 33,
        "AZIMUTH": 1028.43,
        "X": -20.37,
        "Y": -43.05
      }
    ],
    "1566": [
      {
        "ID": 30,
        "AZIMUTH": 190.86,
        "X": 22.61,
        "Y": 29.2
      },
      {
        "ID": 33,
        "AZIMUTH": 1031.64,
        "X": -20.5,
        "Y": -42.23
      }
    ],
    "1567": [
      {
        "ID": 30,
        "AZIMUTH": 186.65,
        "X": 22.41,
        "Y": 29.75
      },
      {
        "ID": 33,
        "AZIMUTH": 1034.18,
        "X": -20.58,
        "Y": -41.48
      }
    ],
    "1568": [
      {
        "ID": 30,
        "AZIMUTH": 183.24,
        "X": 22.2,
        "Y": 30.36
      },
      {
        "ID": 33,
        "AZIMUTH": 1036.31,
        "X": -20.65,
        "Y": -40.73
      }
    ],
    "1569": [
      {
        "ID": 30,
        "AZIMUTH": 179.59,
        "X": 21.96,
        "Y": 30.97
      },
      {
        "ID": 33,
        "AZIMUTH": 1038.93,
        "X": -20.73,
        "Y": -39.84
      }
    ],
    "1570": [
      {
        "ID": 30,
        "AZIMUTH": 175.74,
        "X": 21.76,
        "Y": 31.49
      },
      {
        "ID": 33,
        "AZIMUTH": 1041.89,
        "X": -20.84,
        "Y": -39.03
      }
    ],
    "1571": [
      {
        "ID": 30,
        "AZIMUTH": 172.56,
        "X": 21.58,
        "Y": 32.07
      },
      {
        "ID": 33,
        "AZIMUTH": 1044.47,
        "X": -20.91,
        "Y": -38.23
      }
    ],
    "1572": [
      {
        "ID": 30,
        "AZIMUTH": 168.94,
        "X": 21.38,
        "Y": 32.66
      },
      {
        "ID": 33,
        "AZIMUTH": 1049.04,
        "X": -21.0,
        "Y": -37.39
      }
    ],
    "1573": [
      {
        "ID": 30,
        "AZIMUTH": 164.75,
        "X": 21.17,
        "Y": 33.14
      },
      {
        "ID": 33,
        "AZIMUTH": 1051.05,
        "X": -21.0,
        "Y": -36.63
      }
    ],
    "1574": [
      {
        "ID": 30,
        "AZIMUTH": 160.64,
        "X": 20.94,
        "Y": 33.7
      },
      {
        "ID": 33,
        "AZIMUTH": 1053.13,
        "X": -21.04,
        "Y": -35.77
      }
    ],
    "1575": [
      {
        "ID": 30,
        "AZIMUTH": 156.6,
        "X": 20.7,
        "Y": 34.31
      },
      {
        "ID": 33,
        "AZIMUTH": 1056.28,
        "X": -21.07,
        "Y": -34.89
      }
    ],
    "1576": [
      {
        "ID": 30,
        "AZIMUTH": 152.92,
        "X": 20.45,
        "Y": 34.87
      },
      {
        "ID": 33,
        "AZIMUTH": 1059.2,
        "X": -21.09,
        "Y": -34.02
      }
    ],
    "1577": [
      {
        "ID": 30,
        "AZIMUTH": 147.94,
        "X": 20.19,
        "Y": 35.45
      },
      {
        "ID": 33,
        "AZIMUTH": 1062.98,
        "X": -21.09,
        "Y": -33.14
      }
    ],
    "1578": [
      {
        "ID": 30,
        "AZIMUTH": 143.65,
        "X": 19.9,
        "Y": 36.0
      },
      {
        "ID": 33,
        "AZIMUTH": 1065.73,
        "X": -21.08,
        "Y": -32.3
      }
    ],
    "1579": [
      {
        "ID": 30,
        "AZIMUTH": 139.77,
        "X": 19.63,
        "Y": 36.53
      },
      {
        "ID": 33,
        "AZIMUTH": 1068.7,
        "X": -21.06,
        "Y": -31.44
      }
    ],
    "1580": [
      {
        "ID": 30,
        "AZIMUTH": 135.31,
        "X": 19.31,
        "Y": 37.1
      },
      {
        "ID": 33,
        "AZIMUTH": 1072.49,
        "X": -21.04,
        "Y": -30.56
      }
    ],
    "1581": [
      {
        "ID": 30,
        "AZIMUTH": 130.33,
        "X": 19.05,
        "Y": 37.57
      },
      {
        "ID": 33,
        "AZIMUTH": 1076.01,
        "X": -21.02,
        "Y": -29.72
      }
    ],
    "1582": [
      {
        "ID": 30,
        "AZIMUTH": 126.86,
        "X": 18.79,
        "Y": 38.15
      },
      {
        "ID": 33,
        "AZIMUTH": 1079.32,
        "X": -20.97,
        "Y": -28.88
      }
    ],
    "1583": [
      {
        "ID": 30,
        "AZIMUTH": 123.48,
        "X": 18.49,
        "Y": 38.64
      },
      {
        "ID": 33,
        "AZIMUTH": 1083.6,
        "X": -20.91,
        "Y": -28.0
      }
    ],
    "1584": [
      {
        "ID": 30,
        "AZIMUTH": 120.72,
        "X": 18.11,
        "Y": 39.2
      },
      {
        "ID": 33,
        "AZIMUTH": 1087.68,
        "X": -20.84,
        "Y": -27.15
      }
    ],
    "1585": [
      {
        "ID": 30,
        "AZIMUTH": 117.78,
        "X": 17.84,
        "Y": 39.73
      },
      {
        "ID": 33,
        "AZIMUTH": 1091.78,
        "X": -20.75,
        "Y": -26.29
      }
    ],
    "1586": [
      {
        "ID": 30,
        "AZIMUTH": 117.52,
        "X": 17.47,
        "Y": 40.25
      },
      {
        "ID": 33,
        "AZIMUTH": 1096.87,
        "X": -20.66,
        "Y": -25.41
      }
    ],
    "1587": [
      {
        "ID": 30,
        "AZIMUTH": 116.09,
        "X": 17.16,
        "Y": 40.79
      },
      {
        "ID": 33,
        "AZIMUTH": 1100.99,
        "X": -20.55,
        "Y": -24.59
      }
    ],
    "1588": [
      {
        "ID": 30,
        "AZIMUTH": 112.97,
        "X": 16.72,
        "Y": 41.32
      },
      {
        "ID": 33,
        "AZIMUTH": 1105.18,
        "X": -20.42,
        "Y": -23.69
      }
    ],
    "1589": [
      {
        "ID": 30,
        "AZIMUTH": 108.2,
        "X": 16.31,
        "Y": 41.85
      },
      {
        "ID": 33,
        "AZIMUTH": 1109.66,
        "X": -20.31,
        "Y": -22.84
      }
    ],
    "1590": [
      {
        "ID": 30,
        "AZIMUTH": 103.28,
        "X": 15.9,
        "Y": 42.39
      },
      {
        "ID": 33,
        "AZIMUTH": 1114.56,
        "X": -20.18,
        "Y": -21.99
      }
    ],
    "1591": [
      {
        "ID": 30,
        "AZIMUTH": 98.93,
        "X": 15.51,
        "Y": 42.9
      },
      {
        "ID": 33,
        "AZIMUTH": 1119.39,
        "X": -20.06,
        "Y": -21.15
      }
    ],
    "1592": [
      {
        "ID": 30,
        "AZIMUTH": 94.09,
        "X": 15.1,
        "Y": 43.37
      },
      {
        "ID": 33,
        "AZIMUTH": 1124.88,
        "X": -19.95,
        "Y": -20.27
      }
    ],
    "1593": [
      {
        "ID": 30,
        "AZIMUTH": 90.7,
        "X": 14.61,
        "Y": 43.87
      },
      {
        "ID": 33,
        "AZIMUTH": 1129.8,
        "X": -19.79,
        "Y": -19.43
      }
    ],
    "1594": [
      {
        "ID": 30,
        "AZIMUTH": 87.48,
        "X": 14.12,
        "Y": 44.36
      },
      {
        "ID": 33,
        "AZIMUTH": 1135.03,
        "X": -19.62,
        "Y": -18.57
      }
    ],
    "1595": [
      {
        "ID": 30,
        "AZIMUTH": 84.75,
        "X": 13.63,
        "Y": 44.86
      },
      {
        "ID": 33,
        "AZIMUTH": 1140.33,
        "X": -19.43,
        "Y": -17.72
      }
    ],
    "1596": [
      {
        "ID": 30,
        "AZIMUTH": 81.99,
        "X": 13.27,
        "Y": 45.23
      },
      {
        "ID": 33,
        "AZIMUTH": 1145.25,
        "X": -19.28,
        "Y": -16.9
      }
    ],
    "1597": [
      {
        "ID": 30,
        "AZIMUTH": 79.96,
        "X": 12.92,
        "Y": 45.58
      },
      {
        "ID": 33,
        "AZIMUTH": 1150.94,
        "X": -19.11,
        "Y": -16.06
      }
    ],
    "1598": [
      {
        "ID": 30,
        "AZIMUTH": 76.17,
        "X": 12.37,
        "Y": 46.01
      },
      {
        "ID": 33,
        "AZIMUTH": 1156.58,
        "X": -18.92,
        "Y": -15.23
      }
    ],
    "1599": [
      {
        "ID": 30,
        "AZIMUTH": 72.8,
        "X": 11.87,
        "Y": 46.45
      },
      {
        "ID": 33,
        "AZIMUTH": 1162.81,
        "X": -18.73,
        "Y": -14.38
      }
    ],
    "1600": [
      {
        "ID": 30,
        "AZIMUTH": 67.4,
        "X": 11.15,
        "Y": 46.89
      },
      {
        "ID": 33,
        "AZIMUTH": 1170.11,
        "X": -18.51,
        "Y": -13.52
      }
    ],
    "1601": [
      {
        "ID": 30,
        "AZIMUTH": 62.92,
        "X": 10.64,
        "Y": 47.25
      },
      {
        "ID": 33,
        "AZIMUTH": 1177.07,
        "X": -18.31,
        "Y": -12.7
      }
    ],
    "1602": [
      {
        "ID": 30,
        "AZIMUTH": 59.56,
        "X": 10.16,
        "Y": 47.55
      },
      {
        "ID": 33,
        "AZIMUTH": 1183.62,
        "X": -18.11,
        "Y": -11.91
      }
    ],
    "1603": [
      {
        "ID": 30,
        "AZIMUTH": 55.36,
        "X": 9.58,
        "Y": 47.92
      },
      {
        "ID": 33,
        "AZIMUTH": 1191.41,
        "X": -17.87,
        "Y": -11.05
      }
    ],
    "1604": [
      {
        "ID": 30,
        "AZIMUTH": 51.9,
        "X": 9.0,
        "Y": 48.25
      },
      {
        "ID": 33,
        "AZIMUTH": 1200.36,
        "X": -17.65,
        "Y": -10.23
      }
    ],
    "1605": [
      {
        "ID": 30,
        "AZIMUTH": 47.62,
        "X": 8.36,
        "Y": 48.58
      },
      {
        "ID": 33,
        "AZIMUTH": 1208.98,
        "X": -17.41,
        "Y": -9.4
      }
    ],
    "1606": [
      {
        "ID": 30,
        "AZIMUTH": 43.86,
        "X": 7.8,
        "Y": 48.83
      },
      {
        "ID": 33,
        "AZIMUTH": 1218.14,
        "X": -17.16,
        "Y": -8.58
      }
    ],
    "1607": [
      {
        "ID": 30,
        "AZIMUTH": 41.67,
        "X": 7.24,
        "Y": 49.1
      },
      {
        "ID": 33,
        "AZIMUTH": 1227.82,
        "X": -16.91,
        "Y": -7.74
      }
    ],
    "1608": [
      {
        "ID": 30,
        "AZIMUTH": 55.95,
        "X": 6.6,
        "Y": 49.38
      },
      {
        "ID": 33,
        "AZIMUTH": 1238.08,
        "X": -16.69,
        "Y": -6.91
      }
    ],
    "1609": [
      {
        "ID": 30,
        "AZIMUTH": 109.13,
        "X": 5.84,
        "Y": 49.68
      },
      {
        "ID": 33,
        "AZIMUTH": 1248.73,
        "X": -16.43,
        "Y": -6.08
      }
    ],
    "1610": [
      {
        "ID": 30,
        "AZIMUTH": 174.15,
        "X": 5.3,
        "Y": 49.87
      },
      {
        "ID": 33,
        "AZIMUTH": 1260.05,
        "X": -16.16,
        "Y": -5.24
      }
    ],
    "1611": [
      {
        "ID": 30,
        "AZIMUTH": 214.21,
        "X": 4.69,
        "Y": 50.1
      },
      {
        "ID": 33,
        "AZIMUTH": 1272.05,
        "X": -15.91,
        "Y": -4.43
      }
    ],
    "1612": [
      {
        "ID": 30,
        "AZIMUTH": 294.25,
        "X": 3.98,
        "Y": 50.28
      },
      {
        "ID": 33,
        "AZIMUTH": 1284.8,
        "X": -15.65,
        "Y": -3.62
      }
    ],
    "1613": [
      {
        "ID": 30,
        "AZIMUTH": 389.6,
        "X": 3.26,
        "Y": 50.42
      },
      {
        "ID": 33,
        "AZIMUTH": 1298.54,
        "X": -15.4,
        "Y": -2.78
      }
    ],
    "1614": [
      {
        "ID": 30,
        "AZIMUTH": 498.72,
        "X": 2.6,
        "Y": 50.55
      },
      {
        "ID": 33,
        "AZIMUTH": 1312.8,
        "X": -15.13,
        "Y": -1.95
      }
    ],
    "1615": [
      {
        "ID": 30,
        "AZIMUTH": 633.49,
        "X": 1.94,
        "Y": 50.68
      },
      {
        "ID": 33,
        "AZIMUTH": 1327.74,
        "X": -14.85,
        "Y": -1.1
      }
    ],
    "1616": [
      {
        "ID": 30,
        "AZIMUTH": 718.41,
        "X": 1.25,
        "Y": 50.78
      },
      {
        "ID": 33,
        "AZIMUTH": 1343.53,
        "X": -14.59,
        "Y": -0.27
      }
    ],
    "1617": [
      {
        "ID": 30,
        "AZIMUTH": 791.68,
        "X": 0.63,
        "Y": 50.83
      },
      {
        "ID": 33,
        "AZIMUTH": 1359.56,
        "X": -14.32,
        "Y": 0.54
      }
    ],
    "1618": [
      {
        "ID": 30,
        "AZIMUTH": 943.95,
        "X": -0.08,
        "Y": 50.88
      },
      {
        "ID": 33,
        "AZIMUTH": 1376.29,
        "X": -14.04,
        "Y": 1.35
      }
    ],
    "1619": [
      {
        "ID": 30,
        "AZIMUTH": 1119.23,
        "X": -0.89,
        "Y": 50.93
      },
      {
        "ID": 33,
        "AZIMUTH": 1393.43,
        "X": -13.77,
        "Y": 2.18
      }
    ],
    "1620": [
      {
        "ID": 30,
        "AZIMUTH": 1214.58,
        "X": -1.62,
        "Y": 50.92
      },
      {
        "ID": 33,
        "AZIMUTH": 1411.2,
        "X": -13.49,
        "Y": 3.0
      }
    ],
    "1621": [
      {
        "ID": 30,
        "AZIMUTH": 1373.54,
        "X": -2.36,
        "Y": 50.88
      },
      {
        "ID": 33,
        "AZIMUTH": 1429.23,
        "X": -13.2,
        "Y": 3.82
      }
    ],
    "1622": [
      {
        "ID": 30,
        "AZIMUTH": 1544.91,
        "X": -3.02,
        "Y": 50.84
      },
      {
        "ID": 33,
        "AZIMUTH": 1447.5,
        "X": -12.9,
        "Y": 4.65
      }
    ],
    "1623": [
      {
        "ID": 30,
        "AZIMUTH": 1626.26,
        "X": -3.67,
        "Y": 50.76
      },
      {
        "ID": 33,
        "AZIMUTH": 1466.48,
        "X": -12.6,
        "Y": 5.5
      }
    ],
    "1624": [
      {
        "ID": 30,
        "AZIMUTH": 1666.17,
        "X": -4.42,
        "Y": 50.66
      },
      {
        "ID": 33,
        "AZIMUTH": 1484.34,
        "X": -12.33,
        "Y": 6.31
      }
    ],
    "1625": [
      {
        "ID": 30,
        "AZIMUTH": 1651.8,
        "X": -4.96,
        "Y": 50.56
      },
      {
        "ID": 33,
        "AZIMUTH": 1501.65,
        "X": -12.08,
        "Y": 7.12
      }
    ],
    "1626": [
      {
        "ID": 30,
        "AZIMUTH": 1749.22,
        "X": -5.64,
        "Y": 50.44
      },
      {
        "ID": 33,
        "AZIMUTH": 1518.39,
        "X": -11.82,
        "Y": 7.94
      }
    ],
    "1627": [
      {
        "ID": 30,
        "AZIMUTH": 1769.69,
        "X": -6.21,
        "Y": 50.29
      },
      {
        "ID": 33,
        "AZIMUTH": 1535.01,
        "X": -11.58,
        "Y": 8.78
      }
    ],
    "1628": [
      {
        "ID": 30,
        "AZIMUTH": 1766.18,
        "X": -6.82,
        "Y": 50.11
      },
      {
        "ID": 33,
        "AZIMUTH": 1549.81,
        "X": -11.32,
        "Y": 9.58
      }
    ],
    "1629": [
      {
        "ID": 30,
        "AZIMUTH": 1759.29,
        "X": -7.37,
        "Y": 49.94
      },
      {
        "ID": 33,
        "AZIMUTH": 1564.52,
        "X": -11.05,
        "Y": 10.38
      }
    ],
    "1630": [
      {
        "ID": 30,
        "AZIMUTH": 1752.27,
        "X": -8.02,
        "Y": 49.72
      },
      {
        "ID": 33,
        "AZIMUTH": 1578.42,
        "X": -10.78,
        "Y": 11.19
      }
    ],
    "1631": [
      {
        "ID": 30,
        "AZIMUTH": 1746.22,
        "X": -8.64,
        "Y": 49.52
      },
      {
        "ID": 33,
        "AZIMUTH": 1592.17,
        "X": -10.51,
        "Y": 12.01
      }
    ],
    "1632": [
      {
        "ID": 30,
        "AZIMUTH": 1741.8,
        "X": -9.26,
        "Y": 49.31
      },
      {
        "ID": 33,
        "AZIMUTH": 1605.22,
        "X": -10.23,
        "Y": 12.82
      }
    ],
    "1633": [
      {
        "ID": 30,
        "AZIMUTH": 1738.1,
        "X": -9.81,
        "Y": 49.08
      },
      {
        "ID": 33,
        "AZIMUTH": 1617.4,
        "X": -9.98,
        "Y": 13.62
      }
    ],
    "1634": [
      {
        "ID": 30,
        "AZIMUTH": 1735.15,
        "X": -10.38,
        "Y": 48.83
      },
      {
        "ID": 33,
        "AZIMUTH": 1628.9,
        "X": -9.73,
        "Y": 14.43
      }
    ],
    "1635": [
      {
        "ID": 30,
        "AZIMUTH": 1731.74,
        "X": -10.95,
        "Y": 48.56
      },
      {
        "ID": 33,
        "AZIMUTH": 1639.57,
        "X": -9.49,
        "Y": 15.26
      }
    ],
    "1636": [
      {
        "ID": 30,
        "AZIMUTH": 1729.95,
        "X": -11.46,
        "Y": 48.23
      },
      {
        "ID": 33,
        "AZIMUTH": 1650.24,
        "X": -9.23,
        "Y": 16.09
      }
    ],
    "1637": [
      {
        "ID": 30,
        "AZIMUTH": 1727.91,
        "X": -12.03,
        "Y": 47.91
      },
      {
        "ID": 33,
        "AZIMUTH": 1659.52,
        "X": -8.99,
        "Y": 16.92
      }
    ],
    "1638": [
      {
        "ID": 30,
        "AZIMUTH": 1724.38,
        "X": -12.66,
        "Y": 47.52
      },
      {
        "ID": 33,
        "AZIMUTH": 1667.81,
        "X": -8.76,
        "Y": 17.73
      }
    ],
    "1639": [
      {
        "ID": 30,
        "AZIMUTH": 1721.51,
        "X": -13.2,
        "Y": 47.16
      },
      {
        "ID": 33,
        "AZIMUTH": 1676.06,
        "X": -8.55,
        "Y": 18.55
      }
    ],
    "1640": [
      {
        "ID": 30,
        "AZIMUTH": 1717.1,
        "X": -13.72,
        "Y": 46.86
      },
      {
        "ID": 33,
        "AZIMUTH": 1683.36,
        "X": -8.34,
        "Y": 19.39
      }
    ],
    "1641": [
      {
        "ID": 30,
        "AZIMUTH": 1716.31,
        "X": -14.09,
        "Y": 46.56
      },
      {
        "ID": 33,
        "AZIMUTH": 1689.69,
        "X": -8.14,
        "Y": 20.2
      }
    ],
    "1642": [
      {
        "ID": 30,
        "AZIMUTH": 1715.06,
        "X": -14.16,
        "Y": 46.48
      },
      {
        "ID": 33,
        "AZIMUTH": 1695.97,
        "X": -7.95,
        "Y": 21.04
      }
    ],
    "1643": [
      {
        "ID": 30,
        "AZIMUTH": 1718.05,
        "X": -14.14,
        "Y": 46.48
      },
      {
        "ID": 33,
        "AZIMUTH": 1701.47,
        "X": -7.8,
        "Y": 21.85
      }
    ],
    "1644": [
      {
        "ID": 30,
        "AZIMUTH": 1718.76,
        "X": -14.26,
        "Y": 46.38
      },
      {
        "ID": 33,
        "AZIMUTH": 1707.24,
        "X": -7.61,
        "Y": 22.75
      }
    ],
    "1645": [
      {
        "ID": 33,
        "AZIMUTH": 1711.38,
        "X": -7.47,
        "Y": 23.57
      }
    ],
    "1646": [
      {
        "ID": 33,
        "AZIMUTH": 1715.54,
        "X": -7.33,
        "Y": 24.42
      }
    ],
    "1647": [
      {
        "ID": 30,
        "AZIMUTH": 1689.8,
        "X": -17.56,
        "Y": 43.57
      },
      {
        "ID": 33,
        "AZIMUTH": 1719.1,
        "X": -7.18,
        "Y": 25.26
      }
    ],
    "1648": [
      {
        "ID": 30,
        "AZIMUTH": 1688.08,
        "X": -17.88,
        "Y": 43.14
      },
      {
        "ID": 33,
        "AZIMUTH": 1723.11,
        "X": -7.01,
        "Y": 26.11
      }
    ],
    "1649": [
      {
        "ID": 30,
        "AZIMUTH": 1685.28,
        "X": -18.31,
        "Y": 42.67
      },
      {
        "ID": 33,
        "AZIMUTH": 1726.74,
        "X": -6.87,
        "Y": 26.93
      }
    ],
    "1650": [
      {
        "ID": 30,
        "AZIMUTH": 1681.86,
        "X": -18.76,
        "Y": 42.04
      },
      {
        "ID": 33,
        "AZIMUTH": 1730.8,
        "X": -6.7,
        "Y": 27.78
      }
    ],
    "1651": [
      {
        "ID": 30,
        "AZIMUTH": 1676.87,
        "X": -19.18,
        "Y": 41.5
      },
      {
        "ID": 33,
        "AZIMUTH": 1734.57,
        "X": -6.53,
        "Y": 28.59
      }
    ],
    "1652": [
      {
        "ID": 30,
        "AZIMUTH": 1673.04,
        "X": -19.58,
        "Y": 40.9
      },
      {
        "ID": 33,
        "AZIMUTH": 1737.93,
        "X": -6.38,
        "Y": 29.46
      }
    ],
    "1653": [
      {
        "ID": 30,
        "AZIMUTH": 1669.63,
        "X": -19.98,
        "Y": 40.27
      },
      {
        "ID": 33,
        "AZIMUTH": 1740.86,
        "X": -6.24,
        "Y": 30.36
      }
    ],
    "1654": [
      {
        "ID": 30,
        "AZIMUTH": 1665.77,
        "X": -20.32,
        "Y": 39.66
      },
      {
        "ID": 33,
        "AZIMUTH": 1744.32,
        "X": -6.06,
        "Y": 31.21
      }
    ],
    "1655": [
      {
        "ID": 30,
        "AZIMUTH": 1661.6,
        "X": -20.77,
        "Y": 39.04
      },
      {
        "ID": 33,
        "AZIMUTH": 1747.14,
        "X": -5.91,
        "Y": 32.09
      }
    ],
    "1656": [
      {
        "ID": 30,
        "AZIMUTH": 1656.59,
        "X": -21.15,
        "Y": 38.44
      },
      {
        "ID": 33,
        "AZIMUTH": 1750.55,
        "X": -5.75,
        "Y": 33.0
      }
    ],
    "1657": [
      {
        "ID": 30,
        "AZIMUTH": 1653.39,
        "X": -21.48,
        "Y": 37.82
      },
      {
        "ID": 33,
        "AZIMUTH": 1753.94,
        "X": -5.53,
        "Y": 33.96
      }
    ],
    "1658": [
      {
        "ID": 30,
        "AZIMUTH": 1649.53,
        "X": -21.82,
        "Y": 37.2
      },
      {
        "ID": 33,
        "AZIMUTH": 1756.56,
        "X": -5.33,
        "Y": 34.81
      }
    ],
    "1659": [
      {
        "ID": 30,
        "AZIMUTH": 1645.12,
        "X": -22.21,
        "Y": 36.54
      },
      {
        "ID": 33,
        "AZIMUTH": 1758.85,
        "X": -5.13,
        "Y": 35.64
      }
    ],
    "1660": [
      {
        "ID": 30,
        "AZIMUTH": 1639.95,
        "X": -22.6,
        "Y": 35.9
      },
      {
        "ID": 33,
        "AZIMUTH": 1761.29,
        "X": -4.9,
        "Y": 36.5
      }
    ],
    "1661": [
      {
        "ID": 30,
        "AZIMUTH": 1634.85,
        "X": -22.99,
        "Y": 35.22
      },
      {
        "ID": 33,
        "AZIMUTH": 1764.09,
        "X": -4.66,
        "Y": 37.38
      }
    ],
    "1662": [
      {
        "ID": 30,
        "AZIMUTH": 1628.89,
        "X": -23.33,
        "Y": 34.59
      },
      {
        "ID": 33,
        "AZIMUTH": 1767.21,
        "X": -4.44,
        "Y": 38.27
      }
    ],
    "1663": [
      {
        "ID": 30,
        "AZIMUTH": 1624.31,
        "X": -23.62,
        "Y": 33.98
      },
      {
        "ID": 33,
        "AZIMUTH": 1770.14,
        "X": -4.17,
        "Y": 39.16
      }
    ],
    "1664": [
      {
        "ID": 30,
        "AZIMUTH": 1619.71,
        "X": -23.98,
        "Y": 33.32
      },
      {
        "ID": 33,
        "AZIMUTH": 1755.79,
        "X": -3.92,
        "Y": 39.97
      }
    ],
    "1665": [
      {
        "ID": 30,
        "AZIMUTH": 1615.56,
        "X": -24.3,
        "Y": 32.65
      },
      {
        "ID": 33,
        "AZIMUTH": 1733.93,
        "X": -3.71,
        "Y": 40.73
      }
    ],
    "1666": [
      {
        "ID": 30,
        "AZIMUTH": 1610.46,
        "X": -24.65,
        "Y": 31.99
      },
      {
        "ID": 33,
        "AZIMUTH": 1643.86,
        "X": -3.4,
        "Y": 41.62
      }
    ],
    "1667": [
      {
        "ID": 30,
        "AZIMUTH": 1605.41,
        "X": -24.99,
        "Y": 31.35
      },
      {
        "ID": 33,
        "AZIMUTH": 1536.82,
        "X": -3.08,
        "Y": 42.45
      }
    ],
    "1668": [
      {
        "ID": 30,
        "AZIMUTH": 1600.58,
        "X": -25.33,
        "Y": 30.67
      },
      {
        "ID": 33,
        "AZIMUTH": 1401.47,
        "X": -2.81,
        "Y": 43.31
      }
    ],
    "1669": [
      {
        "ID": 30,
        "AZIMUTH": 1595.6,
        "X": -25.65,
        "Y": 29.98
      },
      {
        "ID": 33,
        "AZIMUTH": 1316.39,
        "X": -2.5,
        "Y": 44.08
      }
    ],
    "1670": [
      {
        "ID": 30,
        "AZIMUTH": 1591.19,
        "X": -25.95,
        "Y": 29.3
      },
      {
        "ID": 33,
        "AZIMUTH": 1231.06,
        "X": -2.23,
        "Y": 44.87
      }
    ],
    "1671": [
      {
        "ID": 30,
        "AZIMUTH": 1586.11,
        "X": -26.28,
        "Y": 28.65
      },
      {
        "ID": 33,
        "AZIMUTH": 1170.89,
        "X": -1.9,
        "Y": 45.73
      }
    ],
    "1672": [
      {
        "ID": 30,
        "AZIMUTH": 1580.27,
        "X": -26.58,
        "Y": 28.01
      },
      {
        "ID": 33,
        "AZIMUTH": 1069.3,
        "X": -1.62,
        "Y": 46.5
      }
    ],
    "1673": [
      {
        "ID": 30,
        "AZIMUTH": 1575.19,
        "X": -26.88,
        "Y": 27.35
      },
      {
        "ID": 33,
        "AZIMUTH": 1068.12,
        "X": -1.29,
        "Y": 47.24
      }
    ],
    "1674": [
      {
        "ID": 30,
        "AZIMUTH": 1569.9,
        "X": -27.17,
        "Y": 26.67
      },
      {
        "ID": 33,
        "AZIMUTH": 1106.66,
        "X": -0.9,
        "Y": 48.12
      }
    ],
    "1675": [
      {
        "ID": 30,
        "AZIMUTH": 1564.47,
        "X": -27.43,
        "Y": 25.99
      },
      {
        "ID": 33,
        "AZIMUTH": 1114.3,
        "X": -0.46,
        "Y": 48.98
      }
    ],
    "1676": [
      {
        "ID": 30,
        "AZIMUTH": 1559.36,
        "X": -27.73,
        "Y": 25.29
      },
      {
        "ID": 33,
        "AZIMUTH": 1069.18,
        "X": -0.13,
        "Y": 49.75
      }
    ],
    "1677": [
      {
        "ID": 30,
        "AZIMUTH": 1553.93,
        "X": -28.01,
        "Y": 24.62
      },
      {
        "ID": 33,
        "AZIMUTH": 950.89,
        "X": 0.16,
        "Y": 50.43
      }
    ],
    "1678": [
      {
        "ID": 30,
        "AZIMUTH": 1548.57,
        "X": -28.29,
        "Y": 23.91
      },
      {
        "ID": 33,
        "AZIMUTH": 871.58,
        "X": 0.5,
        "Y": 51.23
      }
    ],
    "1679": [
      {
        "ID": 30,
        "AZIMUTH": 1543.26,
        "X": -28.55,
        "Y": 23.2
      },
      {
        "ID": 33,
        "AZIMUTH": 834.32,
        "X": 0.9,
        "Y": 52.02
      }
    ],
    "1680": [
      {
        "ID": 30,
        "AZIMUTH": 1537.2,
        "X": -28.85,
        "Y": 22.47
      },
      {
        "ID": 33,
        "AZIMUTH": 780.34,
        "X": 1.33,
        "Y": 52.82
      }
    ],
    "1681": [
      {
        "ID": 30,
        "AZIMUTH": 1531.56,
        "X": -29.11,
        "Y": 21.75
      },
      {
        "ID": 33,
        "AZIMUTH": 782.92,
        "X": 1.79,
        "Y": 53.61
      }
    ],
    "1682": [
      {
        "ID": 30,
        "AZIMUTH": 1525.88,
        "X": -29.36,
        "Y": 21.06
      },
      {
        "ID": 33,
        "AZIMUTH": 755.52,
        "X": 2.17,
        "Y": 54.35
      }
    ],
    "1683": [
      {
        "ID": 30,
        "AZIMUTH": 1520.48,
        "X": -29.61,
        "Y": 20.38
      },
      {
        "ID": 33,
        "AZIMUTH": 480.31,
        "X": 2.55,
        "Y": 54.86
      }
    ],
    "1684": [
      {
        "ID": 30,
        "AZIMUTH": 1514.29,
        "X": -29.89,
        "Y": 19.64
      },
      {
        "ID": 33,
        "AZIMUTH": 444.91,
        "X": 2.98,
        "Y": 55.6
      }
    ],
    "1685": [
      {
        "ID": 30,
        "AZIMUTH": 1508.16,
        "X": -30.13,
        "Y": 18.92
      },
      {
        "ID": 33,
        "AZIMUTH": 222.22,
        "X": 3.33,
        "Y": 56.23
      }
    ],
    "1686": [
      {
        "ID": 30,
        "AZIMUTH": 1502.46,
        "X": -30.38,
        "Y": 18.24
      },
      {
        "ID": 33,
        "AZIMUTH": 28.05,
        "X": 3.66,
        "Y": 56.83
      }
    ],
    "1687": [
      {
        "ID": 30,
        "AZIMUTH": 1496.65,
        "X": -30.63,
        "Y": 17.5
      },
      {
        "ID": 33,
        "AZIMUTH": -9.02,
        "X": 4.16,
        "Y": 57.62
      }
    ],
    "1688": [
      {
        "ID": 30,
        "AZIMUTH": 1490.98,
        "X": -30.9,
        "Y": 16.79
      },
      {
        "ID": 33,
        "AZIMUTH": -4.11,
        "X": 4.64,
        "Y": 58.38
      }
    ],
    "1689": [
      {
        "ID": 30,
        "AZIMUTH": 1484.97,
        "X": -31.11,
        "Y": 16.09
      },
      {
        "ID": 33,
        "AZIMUTH": 9.3,
        "X": 5.19,
        "Y": 59.17
      }
    ],
    "1690": [
      {
        "ID": 30,
        "AZIMUTH": 1478.81,
        "X": -31.37,
        "Y": 15.37
      },
      {
        "ID": 33,
        "AZIMUTH": 20.58,
        "X": 5.56,
        "Y": 59.88
      }
    ],
    "1691": [
      {
        "ID": 30,
        "AZIMUTH": 1472.58,
        "X": -31.6,
        "Y": 14.66
      },
      {
        "ID": 33,
        "AZIMUTH": 23.2,
        "X": 5.71,
        "Y": 60.32
      }
    ],
    "1692": [
      {
        "ID": 30,
        "AZIMUTH": 1466.28,
        "X": -31.82,
        "Y": 13.93
      },
      {
        "ID": 33,
        "AZIMUTH": 23.74,
        "X": 5.96,
        "Y": 60.84
      }
    ],
    "1693": [
      {
        "ID": 30,
        "AZIMUTH": 1460.28,
        "X": -32.05,
        "Y": 13.2
      },
      {
        "ID": 33,
        "AZIMUTH": 26.66,
        "X": 6.77,
        "Y": 61.89
      }
    ],
    "1694": [
      {
        "ID": 30,
        "AZIMUTH": 1453.99,
        "X": -32.29,
        "Y": 12.48
      },
      {
        "ID": 33,
        "AZIMUTH": 27.43,
        "X": 6.93,
        "Y": 62.31
      }
    ],
    "1695": [
      {
        "ID": 30,
        "AZIMUTH": 1447.54,
        "X": -32.5,
        "Y": 11.76
      },
      {
        "ID": 33,
        "AZIMUTH": 29.53,
        "X": 7.44,
        "Y": 63.01
      }
    ],
    "1696": [
      {
        "ID": 30,
        "AZIMUTH": 1441.15,
        "X": -32.72,
        "Y": 11.01
      },
      {
        "ID": 33,
        "AZIMUTH": 30.18,
        "X": 7.99,
        "Y": 63.79
      }
    ],
    "1697": [
      {
        "ID": 30,
        "AZIMUTH": 1434.8,
        "X": -32.92,
        "Y": 10.25
      },
      {
        "ID": 33,
        "AZIMUTH": 33.23,
        "X": 8.45,
        "Y": 64.47
      }
    ],
    "1698": [
      {
        "ID": 30,
        "AZIMUTH": 1428.95,
        "X": -33.11,
        "Y": 9.54
      },
      {
        "ID": 33,
        "AZIMUTH": 36.15,
        "X": 8.86,
        "Y": 65.06
      }
    ],
    "1699": [
      {
        "ID": 30,
        "AZIMUTH": 1423.27,
        "X": -33.28,
        "Y": 8.84
      },
      {
        "ID": 33,
        "AZIMUTH": 38.55,
        "X": 9.4,
        "Y": 65.78
      }
    ],
    "1700": [
      {
        "ID": 30,
        "AZIMUTH": 1418.07,
        "X": -33.45,
        "Y": 8.1
      },
      {
        "ID": 33,
        "AZIMUTH": 41.37,
        "X": 9.97,
        "Y": 66.49
      }
    ],
    "1701": [
      {
        "ID": 30,
        "AZIMUTH": 1411.96,
        "X": -33.65,
        "Y": 7.33
      },
      {
        "ID": 33,
        "AZIMUTH": 42.12,
        "X": 10.5,
        "Y": 67.09
      }
    ],
    "1702": [
      {
        "ID": 30,
        "AZIMUTH": 1405.23,
        "X": -33.83,
        "Y": 6.56
      },
      {
        "ID": 33,
        "AZIMUTH": 43.77,
        "X": 10.92,
        "Y": 67.74
      }
    ],
    "1703": [
      {
        "ID": 30,
        "AZIMUTH": 1398.23,
        "X": -34.01,
        "Y": 5.76
      },
      {
        "ID": 33,
        "AZIMUTH": 46.43,
        "X": 11.63,
        "Y": 68.73
      }
    ],
    "1704": [
      {
        "ID": 30,
        "AZIMUTH": 1391.04,
        "X": -34.17,
        "Y": 5.04
      },
      {
        "ID": 33,
        "AZIMUTH": 46.46,
        "X": 11.97,
        "Y": 69.22
      }
    ],
    "1705": [
      {
        "ID": 30,
        "AZIMUTH": 1384.86,
        "X": -34.33,
        "Y": 4.26
      },
      {
        "ID": 33,
        "AZIMUTH": 48.02,
        "X": 12.4,
        "Y": 69.84
      }
    ],
    "1706": [
      {
        "ID": 30,
        "AZIMUTH": 1378.85,
        "X": -34.46,
        "Y": 3.55
      },
      {
        "ID": 33,
        "AZIMUTH": 50.01,
        "X": 12.92,
        "Y": 70.49
      }
    ],
    "1707": [
      {
        "ID": 30,
        "AZIMUTH": 1372.82,
        "X": -34.6,
        "Y": 2.84
      },
      {
        "ID": 33,
        "AZIMUTH": 50.39,
        "X": 13.5,
        "Y": 71.19
      }
    ],
    "1708": [
      {
        "ID": 30,
        "AZIMUTH": 1366.61,
        "X": -34.74,
        "Y": 2.07
      },
      {
        "ID": 33,
        "AZIMUTH": 55.52,
        "X": 14.18,
        "Y": 72.03
      }
    ],
    "1709": [
      {
        "ID": 30,
        "AZIMUTH": 1360.85,
        "X": -34.86,
        "Y": 1.38
      },
      {
        "ID": 33,
        "AZIMUTH": 57.52,
        "X": 14.53,
        "Y": 72.56
      }
    ],
    "1710": [
      {
        "ID": 30,
        "AZIMUTH": 1354.82,
        "X": -35.0,
        "Y": 0.6
      },
      {
        "ID": 33,
        "AZIMUTH": 59.86,
        "X": 15.15,
        "Y": 73.24
      }
    ],
    "1711": [
      {
        "ID": 30,
        "AZIMUTH": 1348.32,
        "X": -35.12,
        "Y": -0.14
      },
      {
        "ID": 33,
        "AZIMUTH": 63.13,
        "X": 15.63,
        "Y": 73.97
      }
    ],
    "1712": [
      {
        "ID": 30,
        "AZIMUTH": 1342.72,
        "X": -35.23,
        "Y": -0.92
      },
      {
        "ID": 33,
        "AZIMUTH": 61.99,
        "X": 16.25,
        "Y": 74.71
      }
    ],
    "1713": [
      {
        "ID": 30,
        "AZIMUTH": 1336.37,
        "X": -35.34,
        "Y": -1.68
      },
      {
        "ID": 33,
        "AZIMUTH": 62.55,
        "X": 16.62,
        "Y": 75.22
      }
    ],
    "1714": [
      {
        "ID": 30,
        "AZIMUTH": 1330.18,
        "X": -35.46,
        "Y": -2.46
      },
      {
        "ID": 33,
        "AZIMUTH": 63.64,
        "X": 17.55,
        "Y": 76.36
      }
    ],
    "1715": [
      {
        "ID": 30,
        "AZIMUTH": 1324.38,
        "X": -35.55,
        "Y": -3.16
      },
      {
        "ID": 33,
        "AZIMUTH": 66.13,
        "X": 17.72,
        "Y": 76.67
      }
    ],
    "1716": [
      {
        "ID": 30,
        "AZIMUTH": 1318.73,
        "X": -35.65,
        "Y": -3.92
      },
      {
        "ID": 33,
        "AZIMUTH": 67.21,
        "X": 18.21,
        "Y": 77.37
      }
    ],
    "1717": [
      {
        "ID": 30,
        "AZIMUTH": 1312.25,
        "X": -35.73,
        "Y": -4.66
      },
      {
        "ID": 33,
        "AZIMUTH": 67.55,
        "X": 18.83,
        "Y": 78.05
      }
    ],
    "1718": [
      {
        "ID": 30,
        "AZIMUTH": 1306.17,
        "X": -35.81,
        "Y": -5.38
      },
      {
        "ID": 33,
        "AZIMUTH": 68.74,
        "X": 19.43,
        "Y": 78.72
      }
    ],
    "1719": [
      {
        "ID": 30,
        "AZIMUTH": 1301.07,
        "X": -35.88,
        "Y": -6.11
      },
      {
        "ID": 33,
        "AZIMUTH": 70.92,
        "X": 19.84,
        "Y": 79.35
      }
    ],
    "1720": [
      {
        "ID": 30,
        "AZIMUTH": 1294.71,
        "X": -35.94,
        "Y": -6.95
      },
      {
        "ID": 33,
        "AZIMUTH": 71.74,
        "X": 20.27,
        "Y": 79.91
      }
    ],
    "1721": [
      {
        "ID": 30,
        "AZIMUTH": 1289.34,
        "X": -36.01,
        "Y": -7.66
      },
      {
        "ID": 33,
        "AZIMUTH": 71.59,
        "X": 20.92,
        "Y": 80.67
      }
    ],
    "1722": [
      {
        "ID": 30,
        "AZIMUTH": 1283.53,
        "X": -36.06,
        "Y": -8.41
      },
      {
        "ID": 33,
        "AZIMUTH": 72.84,
        "X": 21.4,
        "Y": 81.37
      }
    ],
    "1723": [
      {
        "ID": 30,
        "AZIMUTH": 1278.37,
        "X": -36.12,
        "Y": -9.16
      },
      {
        "ID": 33,
        "AZIMUTH": 73.06,
        "X": 21.85,
        "Y": 81.98
      }
    ],
    "1724": [
      {
        "ID": 30,
        "AZIMUTH": 1273.25,
        "X": -36.16,
        "Y": -9.88
      },
      {
        "ID": 33,
        "AZIMUTH": 74.81,
        "X": 22.39,
        "Y": 82.71
      }
    ],
    "1725": [
      {
        "ID": 30,
        "AZIMUTH": 1267.87,
        "X": -36.19,
        "Y": -10.63
      },
      {
        "ID": 33,
        "AZIMUTH": 76.61,
        "X": 22.65,
        "Y": 83.12
      }
    ],
    "1726": [
      {
        "ID": 30,
        "AZIMUTH": 1262.67,
        "X": -36.23,
        "Y": -11.35
      },
      {
        "ID": 33,
        "AZIMUTH": 75.6,
        "X": 23.2,
        "Y": 83.83
      }
    ],
    "1727": [
      {
        "ID": 30,
        "AZIMUTH": 1257.29,
        "X": -36.25,
        "Y": -12.1
      },
      {
        "ID": 33,
        "AZIMUTH": 77.49,
        "X": 23.69,
        "Y": 84.52
      }
    ],
    "1728": [
      {
        "ID": 30,
        "AZIMUTH": 1251.95,
        "X": -36.26,
        "Y": -12.86
      },
      {
        "ID": 33,
        "AZIMUTH": 78.57,
        "X": 24.17,
        "Y": 85.18
      }
    ],
    "1729": [
      {
        "ID": 30,
        "AZIMUTH": 1247.09,
        "X": -36.26,
        "Y": -13.59
      }
    ],
    "1730": [
      {
        "ID": 30,
        "AZIMUTH": 1242.19,
        "X": -36.26,
        "Y": -14.27
      }
    ],
    "1731": [
      {
        "ID": 30,
        "AZIMUTH": 1237.54,
        "X": -36.26,
        "Y": -14.99
      },
      {
        "ID": 33,
        "AZIMUTH": 83.75,
        "X": 25.55,
        "Y": 87.04
      }
    ],
    "1732": [
      {
        "ID": 30,
        "AZIMUTH": 1232.49,
        "X": -36.27,
        "Y": -15.71
      },
      {
        "ID": 33,
        "AZIMUTH": 84.84,
        "X": 25.97,
        "Y": 87.74
      }
    ],
    "1733": [
      {
        "ID": 30,
        "AZIMUTH": 1228.46,
        "X": -36.27,
        "Y": -16.38
      },
      {
        "ID": 33,
        "AZIMUTH": 85.75,
        "X": 26.38,
        "Y": 88.38
      }
    ],
    "1734": [
      {
        "ID": 30,
        "AZIMUTH": 1224.47,
        "X": -36.28,
        "Y": -17.07
      },
      {
        "ID": 33,
        "AZIMUTH": 86.1,
        "X": 26.78,
        "Y": 89.07
      }
    ],
    "1735": [
      {
        "ID": 30,
        "AZIMUTH": 1220.45,
        "X": -36.27,
        "Y": -17.79
      },
      {
        "ID": 33,
        "AZIMUTH": 86.89,
        "X": 27.19,
        "Y": 89.74
      }
    ],
    "1736": [
      {
        "ID": 30,
        "AZIMUTH": 1216.87,
        "X": -36.28,
        "Y": -18.42
      }
    ],
    "1737": [
      {
        "ID": 30,
        "AZIMUTH": 1212.99,
        "X": -36.21,
        "Y": -19.12
      }
    ],
    "1738": [
      {
        "ID": 30,
        "AZIMUTH": 1208.46,
        "X": -36.19,
        "Y": -19.82
      }
    ],
    "1739": [
      {
        "ID": 30,
        "AZIMUTH": 1204.12,
        "X": -36.17,
        "Y": -20.46
      }
    ],
    "1740": [
      {
        "ID": 30,
        "AZIMUTH": 1200.18,
        "X": -36.12,
        "Y": -21.16
      }
    ],
    "1741": [
      {
        "ID": 30,
        "AZIMUTH": 1195.99,
        "X": -36.11,
        "Y": -21.79
      }
    ],
    "1742": [
      {
        "ID": 30,
        "AZIMUTH": 1192.34,
        "X": -36.03,
        "Y": -22.42
      }
    ],
    "1743": [
      {
        "ID": 30,
        "AZIMUTH": 1187.83,
        "X": -35.94,
        "Y": -23.11
      }
    ],
    "1744": [
      {
        "ID": 30,
        "AZIMUTH": 1183.64,
        "X": -35.85,
        "Y": -23.75
      }
    ],
    "1745": [
      {
        "ID": 30,
        "AZIMUTH": 1179.35,
        "X": -35.75,
        "Y": -24.46
      }
    ],
    "1746": [
      {
        "ID": 30,
        "AZIMUTH": 1175.57,
        "X": -35.68,
        "Y": -25.09
      }
    ],
    "1747": [
      {
        "ID": 30,
        "AZIMUTH": 1172.54,
        "X": -35.52,
        "Y": -25.74
      }
    ],
    "1748": [
      {
        "ID": 30,
        "AZIMUTH": 1167.93,
        "X": -35.43,
        "Y": -26.45
      }
    ],
    "1749": [
      {
        "ID": 30,
        "AZIMUTH": 1162.9,
        "X": -35.27,
        "Y": -27.2
      }
    ],
    "1750": [
      {
        "ID": 30,
        "AZIMUTH": 1158.91,
        "X": -35.11,
        "Y": -27.82
      }
    ],
    "1751": [
      {
        "ID": 30,
        "AZIMUTH": 1155.83,
        "X": -35.0,
        "Y": -28.45
      }
    ],
    "1752": [
      {
        "ID": 30,
        "AZIMUTH": 1152.4,
        "X": -34.85,
        "Y": -29.07
      }
    ],
    "1753": [
      {
        "ID": 30,
        "AZIMUTH": 1148.95,
        "X": -34.71,
        "Y": -29.7
      }
    ],
    "1754": [
      {
        "ID": 30,
        "AZIMUTH": 1144.37,
        "X": -34.53,
        "Y": -30.32
      }
    ],
    "1755": [
      {
        "ID": 30,
        "AZIMUTH": 1140.4,
        "X": -34.3,
        "Y": -31.0
      }
    ],
    "1756": [
      {
        "ID": 30,
        "AZIMUTH": 1136.42,
        "X": -34.09,
        "Y": -31.58
      }
    ],
    "1757": [
      {
        "ID": 30,
        "AZIMUTH": 1133.21,
        "X": -33.86,
        "Y": -32.16
      }
    ],
    "1758": [
      {
        "ID": 30,
        "AZIMUTH": 1129.92,
        "X": -33.68,
        "Y": -32.76
      }
    ],
    "1759": [
      {
        "ID": 30,
        "AZIMUTH": 1125.45,
        "X": -33.46,
        "Y": -33.38
      }
    ],
    "1760": [
      {
        "ID": 30,
        "AZIMUTH": 1121.9,
        "X": -33.22,
        "Y": -33.97
      }
    ],
    "1761": [
      {
        "ID": 30,
        "AZIMUTH": 1117.47,
        "X": -32.96,
        "Y": -34.59
      }
    ],
    "1762": [
      {
        "ID": 30,
        "AZIMUTH": 1114.17,
        "X": -32.69,
        "Y": -35.15
      }
    ],
    "1763": [
      {
        "ID": 30,
        "AZIMUTH": 1111.15,
        "X": -32.42,
        "Y": -35.74
      }
    ],
    "1764": [
      {
        "ID": 30,
        "AZIMUTH": 1107.36,
        "X": -32.11,
        "Y": -36.31
      }
    ],
    "1765": [
      {
        "ID": 30,
        "AZIMUTH": 1103.59,
        "X": -31.82,
        "Y": -36.89
      }
    ],
    "1766": [
      {
        "ID": 30,
        "AZIMUTH": 1100.29,
        "X": -31.51,
        "Y": -37.42
      }
    ],
    "1767": [
      {
        "ID": 30,
        "AZIMUTH": 1097.58,
        "X": -31.27,
        "Y": -37.92
      }
    ],
    "1768": [
      {
        "ID": 30,
        "AZIMUTH": 1094.48,
        "X": -30.98,
        "Y": -38.43
      }
    ],
    "1769": [
      {
        "ID": 30,
        "AZIMUTH": 1089.9,
        "X": -30.62,
        "Y": -39.04
      }
    ],
    "1770": [
      {
        "ID": 30,
        "AZIMUTH": 1086.32,
        "X": -30.28,
        "Y": -39.55
      }
    ],
    "1771": [
      {
        "ID": 30,
        "AZIMUTH": 1082.8,
        "X": -29.98,
        "Y": -40.07
      }
    ],
    "1772": [
      {
        "ID": 30,
        "AZIMUTH": 1079.7,
        "X": -29.65,
        "Y": -40.58
      }
    ],
    "1773": [
      {
        "ID": 30,
        "AZIMUTH": 1076.48,
        "X": -29.3,
        "Y": -41.13
      }
    ],
    "1774": [
      {
        "ID": 30,
        "AZIMUTH": 1073.52,
        "X": -28.92,
        "Y": -41.68
      }
    ],
    "1775": [
      {
        "ID": 30,
        "AZIMUTH": 1070.1,
        "X": -28.46,
        "Y": -42.27
      },
      {
        "ID": 34,
        "AZIMUTH": 282.22,
        "X": 75.67,
        "Y": 50.74
      }
    ],
    "1776": [
      {
        "ID": 30,
        "AZIMUTH": 1067.44,
        "X": -28.12,
        "Y": -42.72
      },
      {
        "ID": 34,
        "AZIMUTH": 279.33,
        "X": 75.46,
        "Y": 51.13
      }
    ],
    "1777": [
      {
        "ID": 30,
        "AZIMUTH": 1064.65,
        "X": -27.7,
        "Y": -43.21
      },
      {
        "ID": 34,
        "AZIMUTH": 276.3,
        "X": 75.13,
        "Y": 51.78
      }
    ],
    "1778": [
      {
        "ID": 30,
        "AZIMUTH": 1061.19,
        "X": -27.25,
        "Y": -43.74
      },
      {
        "ID": 34,
        "AZIMUTH": 272.03,
        "X": 74.64,
        "Y": 52.66
      }
    ],
    "1779": [
      {
        "ID": 30,
        "AZIMUTH": 1058.0,
        "X": -26.93,
        "Y": -44.21
      },
      {
        "ID": 34,
        "AZIMUTH": 270.36,
        "X": 74.27,
        "Y": 53.29
      }
    ],
    "1780": [
      {
        "ID": 30,
        "AZIMUTH": 1054.96,
        "X": -26.58,
        "Y": -44.66
      },
      {
        "ID": 34,
        "AZIMUTH": 267.34,
        "X": 73.86,
        "Y": 53.99
      }
    ],
    "1781": [
      {
        "ID": 30,
        "AZIMUTH": 1052.26,
        "X": -26.16,
        "Y": -45.1
      },
      {
        "ID": 34,
        "AZIMUTH": 266.31,
        "X": 73.4,
        "Y": 54.77
      }
    ],
    "1782": [
      {
        "ID": 30,
        "AZIMUTH": 1048.32,
        "X": -25.7,
        "Y": -45.57
      },
      {
        "ID": 34,
        "AZIMUTH": 264.5,
        "X": 72.91,
        "Y": 55.62
      }
    ],
    "1783": [
      {
        "ID": 30,
        "AZIMUTH": 1043.91,
        "X": -25.29,
        "Y": -45.98
      },
      {
        "ID": 34,
        "AZIMUTH": 262.13,
        "X": 72.5,
        "Y": 56.35
      }
    ],
    "1784": [
      {
        "ID": 30,
        "AZIMUTH": 1040.46,
        "X": -24.8,
        "Y": -46.39
      },
      {
        "ID": 34,
        "AZIMUTH": 260.09,
        "X": 72.04,
        "Y": 57.14
      }
    ],
    "1785": [
      {
        "ID": 30,
        "AZIMUTH": 1037.92,
        "X": -24.34,
        "Y": -46.82
      },
      {
        "ID": 34,
        "AZIMUTH": 259.23,
        "X": 71.72,
        "Y": 57.67
      }
    ],
    "1786": [
      {
        "ID": 30,
        "AZIMUTH": 1034.49,
        "X": -23.85,
        "Y": -47.25
      },
      {
        "ID": 34,
        "AZIMUTH": 257.84,
        "X": 71.37,
        "Y": 58.24
      }
    ],
    "1787": [
      {
        "ID": 30,
        "AZIMUTH": 1031.95,
        "X": -23.39,
        "Y": -47.63
      },
      {
        "ID": 34,
        "AZIMUTH": 255.52,
        "X": 70.91,
        "Y": 58.99
      }
    ],
    "1788": [
      {
        "ID": 30,
        "AZIMUTH": 1028.85,
        "X": -22.93,
        "Y": -48.02
      },
      {
        "ID": 34,
        "AZIMUTH": 254.11,
        "X": 70.55,
        "Y": 59.64
      }
    ],
    "1789": [
      {
        "ID": 30,
        "AZIMUTH": 1026.67,
        "X": -22.48,
        "Y": -48.38
      },
      {
        "ID": 34,
        "AZIMUTH": 252.03,
        "X": 70.17,
        "Y": 60.32
      }
    ],
    "1790": [
      {
        "ID": 30,
        "AZIMUTH": 1024.09,
        "X": -21.98,
        "Y": -48.72
      },
      {
        "ID": 34,
        "AZIMUTH": 251.44,
        "X": 69.76,
        "Y": 61.09
      }
    ],
    "1791": [
      {
        "ID": 30,
        "AZIMUTH": 1020.77,
        "X": -21.44,
        "Y": -49.05
      },
      {
        "ID": 34,
        "AZIMUTH": 247.94,
        "X": 69.15,
        "Y": 61.97
      }
    ],
    "1792": [
      {
        "ID": 30,
        "AZIMUTH": 1017.97,
        "X": -20.95,
        "Y": -49.33
      },
      {
        "ID": 34,
        "AZIMUTH": 245.08,
        "X": 68.61,
        "Y": 62.81
      }
    ],
    "1793": [
      {
        "ID": 30,
        "AZIMUTH": 1015.38,
        "X": -20.4,
        "Y": -49.63
      },
      {
        "ID": 34,
        "AZIMUTH": 241.34,
        "X": 68.1,
        "Y": 63.58
      }
    ],
    "1794": [
      {
        "ID": 30,
        "AZIMUTH": 1012.08,
        "X": -19.81,
        "Y": -49.93
      },
      {
        "ID": 34,
        "AZIMUTH": 236.62,
        "X": 67.75,
        "Y": 64.26
      }
    ],
    "1795": [
      {
        "ID": 30,
        "AZIMUTH": 1008.88,
        "X": -19.25,
        "Y": -50.24
      },
      {
        "ID": 34,
        "AZIMUTH": 233.22,
        "X": 67.43,
        "Y": 64.95
      }
    ],
    "1796": [
      {
        "ID": 30,
        "AZIMUTH": 1005.88,
        "X": -18.77,
        "Y": -50.49
      },
      {
        "ID": 34,
        "AZIMUTH": 230.32,
        "X": 66.93,
        "Y": 65.6
      }
    ],
    "1797": [
      {
        "ID": 30,
        "AZIMUTH": 1001.92,
        "X": -18.35,
        "Y": -50.65
      },
      {
        "ID": 34,
        "AZIMUTH": 226.12,
        "X": 66.49,
        "Y": 66.25
      }
    ],
    "1798": [
      {
        "ID": 30,
        "AZIMUTH": 998.97,
        "X": -17.81,
        "Y": -50.87
      },
      {
        "ID": 34,
        "AZIMUTH": 224.43,
        "X": 66.06,
        "Y": 66.84
      }
    ],
    "1799": [
      {
        "ID": 30,
        "AZIMUTH": 995.05,
        "X": -17.21,
        "Y": -51.11
      },
      {
        "ID": 34,
        "AZIMUTH": 222.39,
        "X": 65.56,
        "Y": 67.58
      }
    ],
    "1800": [
      {
        "ID": 30,
        "AZIMUTH": 990.99,
        "X": -16.58,
        "Y": -51.35
      },
      {
        "ID": 34,
        "AZIMUTH": 220.7,
        "X": 65.16,
        "Y": 68.23
      }
    ],
    "1801": [
      {
        "ID": 30,
        "AZIMUTH": 986.66,
        "X": -16.0,
        "Y": -51.56
      },
      {
        "ID": 34,
        "AZIMUTH": 215.1,
        "X": 64.47,
        "Y": 69.28
      }
    ],
    "1802": [
      {
        "ID": 30,
        "AZIMUTH": 982.97,
        "X": -15.46,
        "Y": -51.71
      },
      {
        "ID": 34,
        "AZIMUTH": 212.76,
        "X": 64.0,
        "Y": 69.96
      }
    ],
    "1803": [
      {
        "ID": 30,
        "AZIMUTH": 980.11,
        "X": -14.9,
        "Y": -51.87
      },
      {
        "ID": 34,
        "AZIMUTH": 209.87,
        "X": 63.6,
        "Y": 70.66
      }
    ],
    "1804": [
      {
        "ID": 30,
        "AZIMUTH": 976.22,
        "X": -14.27,
        "Y": -52.05
      },
      {
        "ID": 34,
        "AZIMUTH": 208.14,
        "X": 63.19,
        "Y": 71.36
      }
    ],
    "1805": [
      {
        "ID": 30,
        "AZIMUTH": 972.58,
        "X": -13.74,
        "Y": -52.18
      },
      {
        "ID": 34,
        "AZIMUTH": 204.32,
        "X": 62.61,
        "Y": 72.2
      }
    ],
    "1806": [
      {
        "ID": 30,
        "AZIMUTH": 967.69,
        "X": -13.04,
        "Y": -52.34
      },
      {
        "ID": 34,
        "AZIMUTH": 201.81,
        "X": 62.15,
        "Y": 72.93
      }
    ],
    "1807": [
      {
        "ID": 30,
        "AZIMUTH": 963.81,
        "X": -12.48,
        "Y": -52.41
      },
      {
        "ID": 34,
        "AZIMUTH": 199.08,
        "X": 61.7,
        "Y": 73.62
      }
    ],
    "1808": [
      {
        "ID": 30,
        "AZIMUTH": 960.83,
        "X": -11.91,
        "Y": -52.45
      },
      {
        "ID": 34,
        "AZIMUTH": 195.69,
        "X": 61.36,
        "Y": 74.28
      }
    ],
    "1809": [
      {
        "ID": 30,
        "AZIMUTH": 958.09,
        "X": -11.34,
        "Y": -52.54
      },
      {
        "ID": 34,
        "AZIMUTH": 192.75,
        "X": 60.89,
        "Y": 75.01
      }
    ],
    "1810": [
      {
        "ID": 30,
        "AZIMUTH": 954.47,
        "X": -10.77,
        "Y": -52.6
      },
      {
        "ID": 34,
        "AZIMUTH": 190.5,
        "X": 60.34,
        "Y": 75.77
      }
    ],
    "1811": [
      {
        "ID": 30,
        "AZIMUTH": 951.04,
        "X": -10.14,
        "Y": -52.7
      },
      {
        "ID": 34,
        "AZIMUTH": 188.03,
        "X": 59.9,
        "Y": 76.5
      }
    ],
    "1812": [
      {
        "ID": 30,
        "AZIMUTH": 946.81,
        "X": -9.4,
        "Y": -52.72
      },
      {
        "ID": 34,
        "AZIMUTH": 185.72,
        "X": 59.44,
        "Y": 77.23
      }
    ],
    "1813": [
      {
        "ID": 30,
        "AZIMUTH": 945.99,
        "X": -8.85,
        "Y": -52.74
      },
      {
        "ID": 34,
        "AZIMUTH": 183.52,
        "X": 59.0,
        "Y": 77.87
      }
    ],
    "1814": [
      {
        "ID": 30,
        "AZIMUTH": 944.23,
        "X": -8.34,
        "Y": -52.73
      },
      {
        "ID": 34,
        "AZIMUTH": 179.67,
        "X": 58.62,
        "Y": 78.47
      }
    ],
    "1815": [
      {
        "ID": 30,
        "AZIMUTH": 941.51,
        "X": -7.78,
        "Y": -52.72
      },
      {
        "ID": 34,
        "AZIMUTH": 175.04,
        "X": 58.26,
        "Y": 79.11
      }
    ],
    "1816": [
      {
        "ID": 30,
        "AZIMUTH": 939.05,
        "X": -7.2,
        "Y": -52.7
      },
      {
        "ID": 34,
        "AZIMUTH": 172.06,
        "X": 57.82,
        "Y": 79.98
      }
    ],
    "1817": [
      {
        "ID": 30,
        "AZIMUTH": 934.85,
        "X": -6.5,
        "Y": -52.67
      },
      {
        "ID": 34,
        "AZIMUTH": 169.79,
        "X": 57.5,
        "Y": 80.49
      }
    ],
    "1818": [
      {
        "ID": 30,
        "AZIMUTH": 930.95,
        "X": -5.99,
        "Y": -52.6
      },
      {
        "ID": 34,
        "AZIMUTH": 165.35,
        "X": 57.06,
        "Y": 80.91
      }
    ],
    "1819": [
      {
        "ID": 30,
        "AZIMUTH": 927.38,
        "X": -5.37,
        "Y": -52.53
      },
      {
        "ID": 34,
        "AZIMUTH": 162.96,
        "X": 56.8,
        "Y": 81.29
      }
    ],
    "1820": [
      {
        "ID": 30,
        "AZIMUTH": 925.06,
        "X": -4.83,
        "Y": -52.43
      },
      {
        "ID": 34,
        "AZIMUTH": 159.95,
        "X": 56.47,
        "Y": 81.74
      }
    ],
    "1821": [
      {
        "ID": 30,
        "AZIMUTH": 922.11,
        "X": -4.1,
        "Y": -52.34
      }
    ],
    "1822": [
      {
        "ID": 30,
        "AZIMUTH": 918.58,
        "X": -3.52,
        "Y": -52.22
      }
    ],
    "1823": [
      {
        "ID": 30,
        "AZIMUTH": 914.64,
        "X": -2.84,
        "Y": -52.09
      }
    ],
    "1824": [
      {
        "ID": 30,
        "AZIMUTH": 910.13,
        "X": -1.99,
        "Y": -51.9
      }
    ],
    "1825": [
      {
        "ID": 30,
        "AZIMUTH": 907.46,
        "X": -1.36,
        "Y": -51.72
      }
    ],
    "1826": [
      {
        "ID": 30,
        "AZIMUTH": 904.46,
        "X": -0.88,
        "Y": -51.58
      }
    ],
    "1827": [
      {
        "ID": 30,
        "AZIMUTH": 901.52,
        "X": -0.28,
        "Y": -51.38
      }
    ],
    "1828": [
      {
        "ID": 30,
        "AZIMUTH": 897.91,
        "X": 0.31,
        "Y": -51.15
      }
    ],
    "1829": [
      {
        "ID": 30,
        "AZIMUTH": 895.17,
        "X": 0.81,
        "Y": -50.91
      }
    ],
    "1830": [
      {
        "ID": 30,
        "AZIMUTH": 892.11,
        "X": 1.37,
        "Y": -50.71
      }
    ],
    "1831": [
      {
        "ID": 30,
        "AZIMUTH": 889.9,
        "X": 1.89,
        "Y": -50.46
      }
    ],
    "1832": [
      {
        "ID": 30,
        "AZIMUTH": 886.98,
        "X": 2.44,
        "Y": -50.2
      }
    ],
    "1833": [
      {
        "ID": 30,
        "AZIMUTH": 883.63,
        "X": 3.06,
        "Y": -49.89
      }
    ],
    "1834": [
      {
        "ID": 30,
        "AZIMUTH": 880.92,
        "X": 3.63,
        "Y": -49.58
      }
    ],
    "1835": [
      {
        "ID": 30,
        "AZIMUTH": 878.53,
        "X": 4.19,
        "Y": -49.29
      }
    ],
    "1836": [
      {
        "ID": 30,
        "AZIMUTH": 875.41,
        "X": 4.64,
        "Y": -49.03
      }
    ],
    "1837": [
      {
        "ID": 30,
        "AZIMUTH": 871.24,
        "X": 5.18,
        "Y": -48.66
      }
    ],
    "1838": [
      {
        "ID": 30,
        "AZIMUTH": 867.41,
        "X": 5.76,
        "Y": -48.35
      }
    ],
    "1839": [
      {
        "ID": 30,
        "AZIMUTH": 861.58,
        "X": 6.41,
        "Y": -47.91
      }
    ],
    "1840": [
      {
        "ID": 30,
        "AZIMUTH": 856.37,
        "X": 7.03,
        "Y": -47.44
      }
    ],
    "1841": [
      {
        "ID": 30,
        "AZIMUTH": 851.71,
        "X": 7.52,
        "Y": -47.1
      }
    ],
    "1842": [
      {
        "ID": 30,
        "AZIMUTH": 848.46,
        "X": 7.97,
        "Y": -46.68
      }
    ],
    "1843": [
      {
        "ID": 30,
        "AZIMUTH": 843.88,
        "X": 8.52,
        "Y": -46.24
      }
    ],
    "1844": [
      {
        "ID": 30,
        "AZIMUTH": 840.47,
        "X": 9.05,
        "Y": -45.76
      }
    ],
    "1845": [
      {
        "ID": 30,
        "AZIMUTH": 836.43,
        "X": 9.55,
        "Y": -45.29
      }
    ],
    "1846": [
      {
        "ID": 30,
        "AZIMUTH": 833.61,
        "X": 10.03,
        "Y": -44.83
      }
    ],
    "1847": [
      {
        "ID": 30,
        "AZIMUTH": 831.74,
        "X": 10.42,
        "Y": -44.41
      }
    ],
    "1848": [
      {
        "ID": 30,
        "AZIMUTH": 829.79,
        "X": 10.8,
        "Y": -44.03
      }
    ],
    "1849": [
      {
        "ID": 30,
        "AZIMUTH": 826.81,
        "X": 11.29,
        "Y": -43.52
      }
    ],
    "1850": [
      {
        "ID": 30,
        "AZIMUTH": 823.51,
        "X": 11.81,
        "Y": -42.91
      }
    ],
    "1851": [
      {
        "ID": 30,
        "AZIMUTH": 821.09,
        "X": 12.28,
        "Y": -42.38
      }
    ],
    "1852": [
      {
        "ID": 30,
        "AZIMUTH": 818.4,
        "X": 12.71,
        "Y": -41.82
      }
    ],
    "1853": [
      {
        "ID": 30,
        "AZIMUTH": 813.86,
        "X": 13.09,
        "Y": -41.24
      }
    ],
    "1854": [
      {
        "ID": 30,
        "AZIMUTH": 808.88,
        "X": 13.48,
        "Y": -40.71
      }
    ],
    "1855": [
      {
        "ID": 30,
        "AZIMUTH": 804.95,
        "X": 13.91,
        "Y": -40.09
      }
    ],
    "1856": [
      {
        "ID": 30,
        "AZIMUTH": 799.86,
        "X": 14.4,
        "Y": -39.5
      }
    ],
    "1857": [
      {
        "ID": 30,
        "AZIMUTH": 796.01,
        "X": 14.87,
        "Y": -38.82
      }
    ],
    "1858": [
      {
        "ID": 30,
        "AZIMUTH": 792.47,
        "X": 15.32,
        "Y": -38.07
      }
    ],
    "1859": [
      {
        "ID": 30,
        "AZIMUTH": 787.7,
        "X": 15.76,
        "Y": -37.41
      }
    ],
    "1860": [
      {
        "ID": 30,
        "AZIMUTH": 783.21,
        "X": 16.17,
        "Y": -36.72
      }
    ],
    "1861": [
      {
        "ID": 30,
        "AZIMUTH": 778.25,
        "X": 16.53,
        "Y": -36.04
      }
    ],
    "1862": [
      {
        "ID": 30,
        "AZIMUTH": 773.34,
        "X": 16.9,
        "Y": -35.29
      }
    ],
    "1863": [
      {
        "ID": 30,
        "AZIMUTH": 768.51,
        "X": 17.29,
        "Y": -34.58
      }
    ],
    "1864": [
      {
        "ID": 30,
        "AZIMUTH": 763.3,
        "X": 17.71,
        "Y": -33.78
      }
    ],
    "1865": [
      {
        "ID": 30,
        "AZIMUTH": 757.66,
        "X": 18.14,
        "Y": -32.95
      }
    ],
    "1866": [
      {
        "ID": 30,
        "AZIMUTH": 750.14,
        "X": 18.62,
        "Y": -32.03
      }
    ],
    "1867": [
      {
        "ID": 30,
        "AZIMUTH": 743.0,
        "X": 19.04,
        "Y": -31.19
      }
    ],
    "1868": [
      {
        "ID": 30,
        "AZIMUTH": 733.45,
        "X": 19.52,
        "Y": -30.22
      }
    ],
    "1869": [
      {
        "ID": 30,
        "AZIMUTH": 723.67,
        "X": 19.94,
        "Y": -29.35
      }
    ],
    "1870": [
      {
        "ID": 30,
        "AZIMUTH": 714.95,
        "X": 20.32,
        "Y": -28.47
      }
    ],
    "1871": [
      {
        "ID": 30,
        "AZIMUTH": 707.39,
        "X": 20.81,
        "Y": -27.56
      }
    ],
    "1872": [
      {
        "ID": 30,
        "AZIMUTH": 700.72,
        "X": 21.25,
        "Y": -26.68
      }
    ],
    "1873": [
      {
        "ID": 30,
        "AZIMUTH": 692.29,
        "X": 21.66,
        "Y": -25.59
      }
    ],
    "1874": [
      {
        "ID": 30,
        "AZIMUTH": 682.21,
        "X": 22.12,
        "Y": -24.53
      }
    ],
    "1875": [
      {
        "ID": 30,
        "AZIMUTH": 672.91,
        "X": 22.6,
        "Y": -23.52
      }
    ],
    "1876": [
      {
        "ID": 30,
        "AZIMUTH": 662.37,
        "X": 23.06,
        "Y": -22.56
      }
    ],
    "1877": [
      {
        "ID": 30,
        "AZIMUTH": 651.06,
        "X": 23.54,
        "Y": -21.33
      }
    ],
    "1878": [
      {
        "ID": 30,
        "AZIMUTH": 643.06,
        "X": 24.03,
        "Y": -20.2
      }
    ],
    "1879": [
      {
        "ID": 30,
        "AZIMUTH": 633.1,
        "X": 24.5,
        "Y": -19.1
      }
    ],
    "1880": [
      {
        "ID": 30,
        "AZIMUTH": 622.17,
        "X": 25.03,
        "Y": -18.02
      }
    ],
    "1881": [
      {
        "ID": 30,
        "AZIMUTH": 610.62,
        "X": 25.54,
        "Y": -16.88
      }
    ],
    "1882": [
      {
        "ID": 30,
        "AZIMUTH": 597.7,
        "X": 26.02,
        "Y": -15.69
      }
    ],
    "1883": [
      {
        "ID": 30,
        "AZIMUTH": 585.32,
        "X": 26.55,
        "Y": -14.47
      }
    ],
    "1884": [
      {
        "ID": 30,
        "AZIMUTH": 572.06,
        "X": 27.16,
        "Y": -13.21
      }
    ],
    "1885": [
      {
        "ID": 30,
        "AZIMUTH": 560.3,
        "X": 27.69,
        "Y": -12.06
      }
    ],
    "1886": [
      {
        "ID": 30,
        "AZIMUTH": 546.55,
        "X": 28.3,
        "Y": -10.77
      }
    ],
    "1887": [
      {
        "ID": 30,
        "AZIMUTH": 535.46,
        "X": 28.83,
        "Y": -9.64
      }
    ],
    "1888": [
      {
        "ID": 30,
        "AZIMUTH": 523.05,
        "X": 29.41,
        "Y": -8.41
      }
    ],
    "1889": [
      {
        "ID": 30,
        "AZIMUTH": 511.31,
        "X": 29.95,
        "Y": -7.28
      }
    ],
    "1890": [
      {
        "ID": 30,
        "AZIMUTH": 499.49,
        "X": 30.5,
        "Y": -6.13
      }
    ],
    "1891": [
      {
        "ID": 30,
        "AZIMUTH": 488.12,
        "X": 31.05,
        "Y": -4.98
      }
    ],
    "1892": [
      {
        "ID": 30,
        "AZIMUTH": 476.97,
        "X": 31.62,
        "Y": -3.79
      }
    ],
    "1893": [
      {
        "ID": 30,
        "AZIMUTH": 466.12,
        "X": 32.15,
        "Y": -2.66
      }
    ],
    "1894": [
      {
        "ID": 30,
        "AZIMUTH": 455.46,
        "X": 32.73,
        "Y": -1.46
      }
    ],
    "1895": [
      {
        "ID": 30,
        "AZIMUTH": 445.61,
        "X": 33.22,
        "Y": -0.41
      }
    ],
    "1896": [
      {
        "ID": 30,
        "AZIMUTH": 436.67,
        "X": 33.69,
        "Y": 0.6
      }
    ],
    "1897": [
      {
        "ID": 30,
        "AZIMUTH": 426.61,
        "X": 34.3,
        "Y": 1.58
      }
    ],
    "1898": [
      {
        "ID": 30,
        "AZIMUTH": 414.7,
        "X": 34.9,
        "Y": 2.79
      }
    ],
    "1899": [
      {
        "ID": 30,
        "AZIMUTH": 406.83,
        "X": 35.41,
        "Y": 3.9
      }
    ],
    "1900": [
      {
        "ID": 30,
        "AZIMUTH": 398.1,
        "X": 35.94,
        "Y": 5.08
      }
    ],
    "1901": [
      {
        "ID": 30,
        "AZIMUTH": 389.89,
        "X": 36.46,
        "Y": 6.22
      }
    ],
    "1902": [
      {
        "ID": 30,
        "AZIMUTH": 382.27,
        "X": 37.0,
        "Y": 7.4
      }
    ],
    "1903": [
      {
        "ID": 30,
        "AZIMUTH": 374.46,
        "X": 37.5,
        "Y": 8.5
      }
    ],
    "1904": [
      {
        "ID": 30,
        "AZIMUTH": 366.94,
        "X": 37.98,
        "Y": 9.56
      }
    ],
    "1905": [
      {
        "ID": 30,
        "AZIMUTH": 363.91,
        "X": 38.5,
        "Y": 10.65
      }
    ],
    "1906": [
      {
        "ID": 30,
        "AZIMUTH": 359.4,
        "X": 38.99,
        "Y": 11.71
      }
    ],
    "1907": [
      {
        "ID": 30,
        "AZIMUTH": 355.73,
        "X": 39.48,
        "Y": 12.71
      }
    ],
    "1908": [
      {
        "ID": 30,
        "AZIMUTH": 354.49,
        "X": 40.03,
        "Y": 13.63
      }
    ],
    "1909": [
      {
        "ID": 30,
        "AZIMUTH": 350.36,
        "X": 40.5,
        "Y": 14.67
      }
    ],
    "1910": [
      {
        "ID": 30,
        "AZIMUTH": 344.37,
        "X": 41.0,
        "Y": 15.84
      }
    ],
    "1911": [
      {
        "ID": 30,
        "AZIMUTH": 337.11,
        "X": 41.49,
        "Y": 16.92
      }
    ],
    "1912": [
      {
        "ID": 30,
        "AZIMUTH": 332.36,
        "X": 41.96,
        "Y": 18.01
      }
    ],
    "1913": [
      {
        "ID": 30,
        "AZIMUTH": 329.03,
        "X": 42.38,
        "Y": 19.06
      }
    ],
    "1914": [
      {
        "ID": 30,
        "AZIMUTH": 327.81,
        "X": 42.78,
        "Y": 19.86
      }
    ],
    "1915": [
      {
        "ID": 30,
        "AZIMUTH": 325.05,
        "X": 43.14,
        "Y": 20.83
      }
    ],
    "1916": [
      {
        "ID": 30,
        "AZIMUTH": 323.1,
        "X": 43.52,
        "Y": 21.71
      }
    ],
    "1917": [
      {
        "ID": 30,
        "AZIMUTH": 320.61,
        "X": 43.98,
        "Y": 22.74
      }
    ],
    "1918": [
      {
        "ID": 30,
        "AZIMUTH": 317.07,
        "X": 44.37,
        "Y": 23.78
      }
    ],
    "1919": [
      {
        "ID": 30,
        "AZIMUTH": 312.82,
        "X": 44.71,
        "Y": 24.82
      }
    ],
    "1920": [
      {
        "ID": 30,
        "AZIMUTH": 307.62,
        "X": 45.02,
        "Y": 25.58
      }
    ],
    "1921": [
      {
        "ID": 30,
        "AZIMUTH": 301.96,
        "X": 45.32,
        "Y": 26.46
      }
    ],
    "1922": [
      {
        "ID": 30,
        "AZIMUTH": 296.85,
        "X": 45.58,
        "Y": 27.38
      }
    ],
    "1923": [
      {
        "ID": 30,
        "AZIMUTH": 294.13,
        "X": 45.84,
        "Y": 28.25
      }
    ],
    "1924": [
      {
        "ID": 30,
        "AZIMUTH": 291.84,
        "X": 46.13,
        "Y": 29.04
      }
    ],
    "1925": [
      {
        "ID": 30,
        "AZIMUTH": 287.82,
        "X": 46.4,
        "Y": 29.85
      }
    ],
    "1926": [
      {
        "ID": 30,
        "AZIMUTH": 284.66,
        "X": 46.61,
        "Y": 30.71
      }
    ],
    "1927": [
      {
        "ID": 30,
        "AZIMUTH": 282.66,
        "X": 46.81,
        "Y": 31.42
      }
    ],
    "1928": [
      {
        "ID": 30,
        "AZIMUTH": 279.16,
        "X": 47.05,
        "Y": 32.28
      }
    ],
    "1929": [
      {
        "ID": 30,
        "AZIMUTH": 276.76,
        "X": 47.19,
        "Y": 33.08
      }
    ],
    "1930": [
      {
        "ID": 30,
        "AZIMUTH": 273.5,
        "X": 47.34,
        "Y": 33.87
      }
    ],
    "1931": [
      {
        "ID": 30,
        "AZIMUTH": 269.73,
        "X": 47.39,
        "Y": 34.7
      }
    ],
    "1932": [
      {
        "ID": 30,
        "AZIMUTH": 266.91,
        "X": 47.53,
        "Y": 35.48
      }
    ],
    "1933": [
      {
        "ID": 30,
        "AZIMUTH": 263.57,
        "X": 47.58,
        "Y": 36.25
      }
    ],
    "1934": [
      {
        "ID": 30,
        "AZIMUTH": 260.05,
        "X": 47.68,
        "Y": 36.95
      }
    ],
    "1935": [
      {
        "ID": 30,
        "AZIMUTH": 256.46,
        "X": 47.74,
        "Y": 37.62
      }
    ],
    "1936": [
      {
        "ID": 30,
        "AZIMUTH": 253.09,
        "X": 47.77,
        "Y": 38.32
      }
    ],
    "1937": [
      {
        "ID": 30,
        "AZIMUTH": 249.08,
        "X": 47.84,
        "Y": 39.02
      }
    ],
    "1938": [
      {
        "ID": 30,
        "AZIMUTH": 244.2,
        "X": 47.92,
        "Y": 39.74
      }
    ],
    "1939": [
      {
        "ID": 30,
        "AZIMUTH": 238.39,
        "X": 47.87,
        "Y": 40.49
      }
    ],
    "1940": [
      {
        "ID": 30,
        "AZIMUTH": 234.32,
        "X": 47.8,
        "Y": 41.5
      }
    ],
    "1941": [
      {
        "ID": 30,
        "AZIMUTH": 233.33,
        "X": 47.81,
        "Y": 42.1
      }
    ],
    "1942": [
      {
        "ID": 30,
        "AZIMUTH": 232.3,
        "X": 47.74,
        "Y": 42.76
      }
    ],
    "1943": [
      {
        "ID": 30,
        "AZIMUTH": 230.35,
        "X": 47.67,
        "Y": 43.53
      }
    ],
    "1944": [
      {
        "ID": 30,
        "AZIMUTH": 229.74,
        "X": 47.66,
        "Y": 44.06
      }
    ],
    "1945": [
      {
        "ID": 30,
        "AZIMUTH": 229.92,
        "X": 47.61,
        "Y": 44.82
      }
    ],
    "1946": [
      {
        "ID": 30,
        "AZIMUTH": 231.34,
        "X": 47.55,
        "Y": 45.49
      }
    ],
    "1947": [
      {
        "ID": 30,
        "AZIMUTH": 229.9,
        "X": 47.39,
        "Y": 46.27
      }
    ],
    "1948": [
      {
        "ID": 30,
        "AZIMUTH": 226.29,
        "X": 47.27,
        "Y": 46.84
      }
    ],
    "1949": [
      {
        "ID": 30,
        "AZIMUTH": 224.83,
        "X": 47.12,
        "Y": 47.42
      }
    ],
    "1950": [
      {
        "ID": 30,
        "AZIMUTH": 222.56,
        "X": 46.87,
        "Y": 48.22
      }
    ],
    "1951": [
      {
        "ID": 30,
        "AZIMUTH": 218.88,
        "X": 46.74,
        "Y": 48.81
      }
    ],
    "1952": [
      {
        "ID": 30,
        "AZIMUTH": 216.25,
        "X": 46.55,
        "Y": 49.47
      }
    ],
    "1953": [
      {
        "ID": 30,
        "AZIMUTH": 214.8,
        "X": 46.41,
        "Y": 50.06
      }
    ],
    "1954": [
      {
        "ID": 30,
        "AZIMUTH": 211.43,
        "X": 46.22,
        "Y": 50.72
      }
    ],
    "1955": [
      {
        "ID": 30,
        "AZIMUTH": 208.34,
        "X": 46.11,
        "Y": 51.25
      }
    ],
    "1956": [
      {
        "ID": 30,
        "AZIMUTH": 204.83,
        "X": 45.88,
        "Y": 51.91
      }
    ],
    "1957": [
      {
        "ID": 30,
        "AZIMUTH": 203.12,
        "X": 45.69,
        "Y": 52.47
      }
    ],
    "1958": [
      {
        "ID": 30,
        "AZIMUTH": 201.53,
        "X": 45.45,
        "Y": 53.08
      }
    ],
    "1959": [
      {
        "ID": 30,
        "AZIMUTH": 200.91,
        "X": 45.21,
        "Y": 53.61
      }
    ],
    "1960": [
      {
        "ID": 30,
        "AZIMUTH": 199.26,
        "X": 44.95,
        "Y": 54.25
      }
    ],
    "1961": [
      {
        "ID": 30,
        "AZIMUTH": 197.34,
        "X": 44.69,
        "Y": 54.84
      }
    ],
    "1962": [
      {
        "ID": 30,
        "AZIMUTH": 196.9,
        "X": 44.38,
        "Y": 55.4
      }
    ],
    "1963": [
      {
        "ID": 30,
        "AZIMUTH": 195.17,
        "X": 44.12,
        "Y": 56.01
      }
    ],
    "1964": [
      {
        "ID": 30,
        "AZIMUTH": 193.54,
        "X": 43.82,
        "Y": 56.58
      }
    ],
    "1965": [
      {
        "ID": 30,
        "AZIMUTH": 190.01,
        "X": 43.47,
        "Y": 57.21
      }
    ],
    "1966": [
      {
        "ID": 30,
        "AZIMUTH": 188.58,
        "X": 43.14,
        "Y": 57.73
      }
    ],
    "1967": [
      {
        "ID": 30,
        "AZIMUTH": 186.07,
        "X": 42.91,
        "Y": 58.22
      }
    ],
    "1968": [
      {
        "ID": 30,
        "AZIMUTH": 185.86,
        "X": 42.57,
        "Y": 58.77
      }
    ],
    "1969": [
      {
        "ID": 30,
        "AZIMUTH": 185.83,
        "X": 42.3,
        "Y": 59.12
      }
    ],
    "1970": [
      {
        "ID": 30,
        "AZIMUTH": 180.67,
        "X": 41.95,
        "Y": 59.72
      }
    ],
    "1971": [
      {
        "ID": 30,
        "AZIMUTH": 174.57,
        "X": 41.52,
        "Y": 60.3
      }
    ],
    "1972": [
      {
        "ID": 30,
        "AZIMUTH": 169.89,
        "X": 41.03,
        "Y": 60.9
      }
    ],
    "1973": [
      {
        "ID": 30,
        "AZIMUTH": 167.73,
        "X": 40.52,
        "Y": 61.45
      }
    ],
    "1974": [
      {
        "ID": 30,
        "AZIMUTH": 166.62,
        "X": 40.22,
        "Y": 61.96
      }
    ],
    "1975": [
      {
        "ID": 30,
        "AZIMUTH": 164.76,
        "X": 39.67,
        "Y": 62.46
      }
    ],
    "1976": [
      {
        "ID": 30,
        "AZIMUTH": 163.93,
        "X": 39.39,
        "Y": 62.72
      }
    ],
    "1977": [
      {
        "ID": 30,
        "AZIMUTH": 159.76,
        "X": 38.91,
        "Y": 63.21
      }
    ],
    "1978": [
      {
        "ID": 30,
        "AZIMUTH": 154.83,
        "X": 38.49,
        "Y": 63.57
      }
    ],
    "1979": [
      {
        "ID": 30,
        "AZIMUTH": 152.5,
        "X": 38.0,
        "Y": 64.03
      }
    ],
    "1980": [
      {
        "ID": 30,
        "AZIMUTH": 150.23,
        "X": 37.54,
        "Y": 64.39
      }
    ],
    "1981": [
      {
        "ID": 30,
        "AZIMUTH": 146.12,
        "X": 37.01,
        "Y": 64.72
      }
    ],
    "1982": [
      {
        "ID": 30,
        "AZIMUTH": 144.22,
        "X": 36.45,
        "Y": 65.11
      }
    ],
    "1983": [
      {
        "ID": 30,
        "AZIMUTH": 141.45,
        "X": 35.84,
        "Y": 65.46
      }
    ],
    "1984": [
      {
        "ID": 30,
        "AZIMUTH": 138.09,
        "X": 35.34,
        "Y": 65.75
      }
    ],
    "1985": [
      {
        "ID": 30,
        "AZIMUTH": 136.39,
        "X": 34.88,
        "Y": 65.97
      }
    ],
    "1986": [
      {
        "ID": 30,
        "AZIMUTH": 134.73,
        "X": 34.34,
        "Y": 66.19
      }
    ],
    "1987": [
      {
        "ID": 30,
        "AZIMUTH": 133.13,
        "X": 33.75,
        "Y": 66.41
      }
    ],
    "1988": [
      {
        "ID": 30,
        "AZIMUTH": 130.47,
        "X": 33.21,
        "Y": 66.57
      }
    ],
    "1989": [
      {
        "ID": 30,
        "AZIMUTH": 127.73,
        "X": 32.68,
        "Y": 66.73
      }
    ],
    "1990": [
      {
        "ID": 30,
        "AZIMUTH": 126.82,
        "X": 32.21,
        "Y": 66.92
      }
    ],
    "1991": [
      {
        "ID": 30,
        "AZIMUTH": 125.07,
        "X": 31.71,
        "Y": 67.11
      }
    ],
    "1992": [
      {
        "ID": 30,
        "AZIMUTH": 121.39,
        "X": 31.14,
        "Y": 67.23
      }
    ],
    "1993": [
      {
        "ID": 30,
        "AZIMUTH": 113.8,
        "X": 30.43,
        "Y": 67.32
      }
    ],
    "1994": [
      {
        "ID": 30,
        "AZIMUTH": 107.25,
        "X": 29.67,
        "Y": 67.38
      }
    ],
    "1995": [
      {
        "ID": 30,
        "AZIMUTH": 105.23,
        "X": 29.07,
        "Y": 67.49
      }
    ],
    "1996": [
      {
        "ID": 30,
        "AZIMUTH": 101.98,
        "X": 28.47,
        "Y": 67.57
      }
    ],
    "1997": [
      {
        "ID": 30,
        "AZIMUTH": 98.72,
        "X": 27.87,
        "Y": 67.63
      }
    ],
    "1998": [
      {
        "ID": 30,
        "AZIMUTH": 95.84,
        "X": 27.21,
        "Y": 67.64
      }
    ],
    "1999": [
      {
        "ID": 30,
        "AZIMUTH": 93.65,
        "X": 26.71,
        "Y": 67.64
      }
    ],
    "2000": [
      {
        "ID": 30,
        "AZIMUTH": 92.87,
        "X": 26.14,
        "Y": 67.68
      }
    ],
    "2001": [
      {
        "ID": 30,
        "AZIMUTH": 89.33,
        "X": 25.39,
        "Y": 67.69
      }
    ],
    "2002": [
      {
        "ID": 30,
        "AZIMUTH": 88.05,
        "X": 24.89,
        "Y": 67.63
      }
    ],
    "2003": [
      {
        "ID": 30,
        "AZIMUTH": 85.12,
        "X": 24.19,
        "Y": 67.57
      }
    ],
    "2004": [
      {
        "ID": 30,
        "AZIMUTH": 82.58,
        "X": 23.51,
        "Y": 67.5
      }
    ],
    "2005": [
      {
        "ID": 30,
        "AZIMUTH": 80.25,
        "X": 22.87,
        "Y": 67.4
      }
    ],
    "2006": [
      {
        "ID": 30,
        "AZIMUTH": 79.01,
        "X": 22.19,
        "Y": 67.3
      }
    ],
    "2007": [
      {
        "ID": 30,
        "AZIMUTH": 77.42,
        "X": 21.5,
        "Y": 67.18
      }
    ],
    "2008": [
      {
        "ID": 30,
        "AZIMUTH": 74.93,
        "X": 20.81,
        "Y": 67.04
      }
    ],
    "2009": [
      {
        "ID": 30,
        "AZIMUTH": 72.01,
        "X": 20.14,
        "Y": 66.88
      }
    ],
    "2010": [
      {
        "ID": 30,
        "AZIMUTH": 69.91,
        "X": 19.46,
        "Y": 66.71
      }
    ],
    "2011": [
      {
        "ID": 30,
        "AZIMUTH": 68.96,
        "X": 18.9,
        "Y": 66.51
      }
    ],
    "2012": [
      {
        "ID": 30,
        "AZIMUTH": 67.16,
        "X": 18.32,
        "Y": 66.3
      }
    ],
    "2013": [
      {
        "ID": 30,
        "AZIMUTH": 65.29,
        "X": 17.74,
        "Y": 66.03
      }
    ],
    "2014": [
      {
        "ID": 30,
        "AZIMUTH": 62.92,
        "X": 17.12,
        "Y": 65.82
      }
    ],
    "2015": [
      {
        "ID": 30,
        "AZIMUTH": 61.08,
        "X": 16.58,
        "Y": 65.52
      }
    ],
    "2016": [
      {
        "ID": 30,
        "AZIMUTH": 58.47,
        "X": 15.85,
        "Y": 65.2
      }
    ],
    "2017": [
      {
        "ID": 30,
        "AZIMUTH": 57.44,
        "X": 15.28,
        "Y": 64.94
      }
    ],
    "2018": [
      {
        "ID": 30,
        "AZIMUTH": 55.49,
        "X": 14.65,
        "Y": 64.57
      }
    ],
    "2019": [
      {
        "ID": 30,
        "AZIMUTH": 54.44,
        "X": 14.14,
        "Y": 64.24
      }
    ],
    "2020": [
      {
        "ID": 30,
        "AZIMUTH": 52.63,
        "X": 13.59,
        "Y": 63.89
      }
    ],
    "2021": [
      {
        "ID": 30,
        "AZIMUTH": 51.83,
        "X": 13.05,
        "Y": 63.48
      }
    ],
    "2022": [
      {
        "ID": 30,
        "AZIMUTH": 49.54,
        "X": 12.44,
        "Y": 63.04
      }
    ],
    "2023": [
      {
        "ID": 30,
        "AZIMUTH": 47.71,
        "X": 11.9,
        "Y": 62.66
      }
    ],
    "2024": [
      {
        "ID": 30,
        "AZIMUTH": 46.02,
        "X": 11.39,
        "Y": 62.19
      }
    ],
    "2025": [
      {
        "ID": 30,
        "AZIMUTH": 43.91,
        "X": 10.79,
        "Y": 61.73
      }
    ],
    "2026": [
      {
        "ID": 30,
        "AZIMUTH": 41.98,
        "X": 10.28,
        "Y": 61.26
      }
    ],
    "2027": [
      {
        "ID": 30,
        "AZIMUTH": 39.89,
        "X": 9.82,
        "Y": 60.79
      }
    ],
    "2028": [
      {
        "ID": 30,
        "AZIMUTH": 38.53,
        "X": 9.28,
        "Y": 60.27
      }
    ],
    "2029": [
      {
        "ID": 30,
        "AZIMUTH": 37.12,
        "X": 8.78,
        "Y": 59.74
      }
    ],
    "2030": [
      {
        "ID": 30,
        "AZIMUTH": 35.07,
        "X": 8.31,
        "Y": 59.24
      }
    ],
    "2031": [
      {
        "ID": 30,
        "AZIMUTH": 33.08,
        "X": 7.86,
        "Y": 58.72
      }
    ],
    "2032": [
      {
        "ID": 30,
        "AZIMUTH": 32.97,
        "X": 7.46,
        "Y": 58.28
      }
    ],
    "2033": [
      {
        "ID": 30,
        "AZIMUTH": 31.36,
        "X": 7.03,
        "Y": 57.69
      }
    ],
    "2034": [
      {
        "ID": 30,
        "AZIMUTH": 30.22,
        "X": 6.62,
        "Y": 57.17
      }
    ],
    "2035": [
      {
        "ID": 30,
        "AZIMUTH": 57.8,
        "X": 6.15,
        "Y": 56.59
      }
    ],
    "2036": [
      {
        "ID": 30,
        "AZIMUTH": 94.88,
        "X": 5.73,
        "Y": 55.97
      }
    ],
    "2037": [
      {
        "ID": 30,
        "AZIMUTH": 130.15,
        "X": 5.35,
        "Y": 55.38
      }
    ],
    "2038": [
      {
        "ID": 30,
        "AZIMUTH": 104.69,
        "X": 4.91,
        "Y": 54.69
      }
    ],
    "2039": [
      {
        "ID": 30,
        "AZIMUTH": 164.78,
        "X": 4.48,
        "Y": 54.0
      }
    ],
    "2040": [
      {
        "ID": 30,
        "AZIMUTH": 197.76,
        "X": 4.14,
        "Y": 53.41
      }
    ],
    "2041": [
      {
        "ID": 30,
        "AZIMUTH": 226.13,
        "X": 3.83,
        "Y": 52.77
      }
    ],
    "2042": [
      {
        "ID": 30,
        "AZIMUTH": 263.43,
        "X": 3.46,
        "Y": 52.13
      }
    ],
    "2043": [
      {
        "ID": 30,
        "AZIMUTH": 341.28,
        "X": 3.05,
        "Y": 51.43
      }
    ],
    "2044": [
      {
        "ID": 30,
        "AZIMUTH": 371.53,
        "X": 2.76,
        "Y": 50.74
      }
    ],
    "2045": [
      {
        "ID": 30,
        "AZIMUTH": 501.74,
        "X": 2.37,
        "Y": 49.98
      }
    ],
    "2046": [
      {
        "ID": 30,
        "AZIMUTH": 522.55,
        "X": 2.04,
        "Y": 49.3
      }
    ],
    "2047": [
      {
        "ID": 30,
        "AZIMUTH": 612.24,
        "X": 1.77,
        "Y": 48.6
      }
    ],
    "2048": [
      {
        "ID": 30,
        "AZIMUTH": 670.14,
        "X": 1.52,
        "Y": 47.97
      }
    ],
    "2049": [
      {
        "ID": 30,
        "AZIMUTH": 698.02,
        "X": 1.29,
        "Y": 47.35
      }
    ],
    "2050": [
      {
        "ID": 30,
        "AZIMUTH": 748.53,
        "X": 1.02,
        "Y": 46.6
      }
    ],
    "2051": [
      {
        "ID": 30,
        "AZIMUTH": 780.12,
        "X": 0.81,
        "Y": 45.95
      }
    ],
    "2052": [
      {
        "ID": 30,
        "AZIMUTH": 779.98,
        "X": 0.6,
        "Y": 45.28
      }
    ],
    "2053": [
      {
        "ID": 30,
        "AZIMUTH": 800.02,
        "X": 0.32,
        "Y": 44.54
      }
    ],
    "2054": [
      {
        "ID": 30,
        "AZIMUTH": 813.28,
        "X": 0.1,
        "Y": 43.78
      }
    ],
    "2055": [
      {
        "ID": 30,
        "AZIMUTH": 874.72,
        "X": -0.08,
        "Y": 43.06
      }
    ],
    "2056": [
      {
        "ID": 30,
        "AZIMUTH": 889.63,
        "X": -0.27,
        "Y": 42.33
      }
    ],
    "2057": [
      {
        "ID": 30,
        "AZIMUTH": 870.63,
        "X": -0.43,
        "Y": 41.57
      }
    ],
    "2058": [
      {
        "ID": 30,
        "AZIMUTH": 845.38,
        "X": -0.58,
        "Y": 40.81
      }
    ],
    "2059": [
      {
        "ID": 30,
        "AZIMUTH": 868.65,
        "X": -0.74,
        "Y": 40.0
      }
    ],
    "2060": [
      {
        "ID": 30,
        "AZIMUTH": 965.53,
        "X": -0.83,
        "Y": 39.29
      }
    ],
    "2061": [
      {
        "ID": 30,
        "AZIMUTH": 1026.3,
        "X": -0.96,
        "Y": 38.51
      }
    ],
    "2062": [
      {
        "ID": 30,
        "AZIMUTH": 1017.51,
        "X": -1.04,
        "Y": 37.84
      }
    ],
    "2063": [
      {
        "ID": 30,
        "AZIMUTH": 1016.87,
        "X": -1.12,
        "Y": 37.14
      }
    ],
    "2064": [
      {
        "ID": 30,
        "AZIMUTH": 1046.64,
        "X": -1.18,
        "Y": 36.44
      }
    ],
    "2065": [
      {
        "ID": 30,
        "AZIMUTH": 1118.78,
        "X": -1.25,
        "Y": 35.6
      }
    ],
    "2066": [
      {
        "ID": 30,
        "AZIMUTH": 1207.7,
        "X": -1.32,
        "Y": 34.77
      }
    ],
    "2067": [
      {
        "ID": 30,
        "AZIMUTH": 1221.9,
        "X": -1.37,
        "Y": 33.89
      }
    ],
    "2068": [
      {
        "ID": 30,
        "AZIMUTH": 1326.66,
        "X": -1.4,
        "Y": 33.06
      }
    ],
    "2069": [
      {
        "ID": 30,
        "AZIMUTH": 1415.62,
        "X": -1.51,
        "Y": 32.13
      }
    ],
    "2070": [
      {
        "ID": 30,
        "AZIMUTH": 1494.91,
        "X": -1.54,
        "Y": 31.48
      }
    ],
    "2071": [
      {
        "ID": 30,
        "AZIMUTH": 1475.02,
        "X": -1.51,
        "Y": 30.94
      }
    ],
    "2072": [
      {
        "ID": 30,
        "AZIMUTH": 1425.19,
        "X": -1.52,
        "Y": 30.3
      }
    ],
    "2073": [
      {
        "ID": 30,
        "AZIMUTH": 1346.45,
        "X": -1.49,
        "Y": 29.54
      }
    ],
    "2074": [
      {
        "ID": 30,
        "AZIMUTH": 1316.46,
        "X": -1.46,
        "Y": 28.91
      }
    ],
    "2075": [
      {
        "ID": 30,
        "AZIMUTH": 1430.54,
        "X": -1.46,
        "Y": 28.26
      }
    ],
    "2076": [
      {
        "ID": 30,
        "AZIMUTH": 1457.41,
        "X": -1.46,
        "Y": 27.53
      }
    ],
    "2077": [
      {
        "ID": 30,
        "AZIMUTH": 1453.95,
        "X": -1.46,
        "Y": 26.95
      }
    ],
    "2078": [
      {
        "ID": 30,
        "AZIMUTH": 1430.92,
        "X": -1.41,
        "Y": 26.31
      }
    ],
    "2079": [
      {
        "ID": 30,
        "AZIMUTH": 1378.86,
        "X": -1.36,
        "Y": 25.77
      }
    ],
    "2080": [
      {
        "ID": 30,
        "AZIMUTH": 1408.37,
        "X": -1.3,
        "Y": 25.05
      }
    ],
    "2081": [
      {
        "ID": 30,
        "AZIMUTH": 1438.54,
        "X": -1.26,
        "Y": 24.28
      }
    ],
    "2082": [
      {
        "ID": 30,
        "AZIMUTH": 1389.52,
        "X": -1.2,
        "Y": 23.66
      }
    ],
    "2083": [
      {
        "ID": 30,
        "AZIMUTH": 1400.64,
        "X": -1.12,
        "Y": 23.07
      }
    ],
    "2084": [
      {
        "ID": 30,
        "AZIMUTH": 1332.26,
        "X": -1.03,
        "Y": 22.49
      }
    ],
    "2085": [
      {
        "ID": 30,
        "AZIMUTH": 1389.19,
        "X": -0.99,
        "Y": 21.87
      }
    ],
    "2086": [
      {
        "ID": 30,
        "AZIMUTH": 1390.53,
        "X": -0.95,
        "Y": 21.28
      }
    ],
    "2087": [
      {
        "ID": 30,
        "AZIMUTH": 1321.71,
        "X": -0.84,
        "Y": 20.77
      }
    ],
    "2088": [
      {
        "ID": 30,
        "AZIMUTH": 1279.39,
        "X": -0.76,
        "Y": 20.24
      }
    ],
    "2089": [
      {
        "ID": 30,
        "AZIMUTH": 1297.28,
        "X": -0.64,
        "Y": 19.63
      }
    ],
    "2090": [
      {
        "ID": 30,
        "AZIMUTH": 1205.67,
        "X": -0.5,
        "Y": 19.03
      }
    ],
    "2091": [
      {
        "ID": 30,
        "AZIMUTH": 1102.03,
        "X": -0.39,
        "Y": 18.49
      }
    ],
    "2092": [
      {
        "ID": 30,
        "AZIMUTH": 1015.95,
        "X": -0.23,
        "Y": 17.9
      }
    ],
    "2093": [
      {
        "ID": 30,
        "AZIMUTH": 1000.17,
        "X": -0.11,
        "Y": 17.32
      }
    ],
    "2094": [
      {
        "ID": 30,
        "AZIMUTH": 923.89,
        "X": 0.03,
        "Y": 16.73
      }
    ],
    "2095": [
      {
        "ID": 30,
        "AZIMUTH": 874.29,
        "X": 0.15,
        "Y": 16.26
      }
    ],
    "2096": [
      {
        "ID": 30,
        "AZIMUTH": 784.79,
        "X": 0.3,
        "Y": 15.67
      }
    ],
    "2097": [
      {
        "ID": 30,
        "AZIMUTH": 682.26,
        "X": 0.46,
        "Y": 15.19
      }
    ],
    "2098": [
      {
        "ID": 30,
        "AZIMUTH": 525.84,
        "X": 0.65,
        "Y": 14.54
      }
    ],
    "2099": [
      {
        "ID": 30,
        "AZIMUTH": 402.93,
        "X": 0.81,
        "Y": 14.0
      }
    ],
    "2100": [
      {
        "ID": 30,
        "AZIMUTH": 308.6,
        "X": 0.98,
        "Y": 13.45
      }
    ],
    "2101": [
      {
        "ID": 30,
        "AZIMUTH": 175.91,
        "X": 1.16,
        "Y": 12.96
      }
    ],
    "2102": [
      {
        "ID": 30,
        "AZIMUTH": 107.89,
        "X": 1.32,
        "Y": 12.49
      }
    ],
    "2103": [
      {
        "ID": 30,
        "AZIMUTH": 75.73,
        "X": 1.56,
        "Y": 11.83
      }
    ],
    "2104": [
      {
        "ID": 30,
        "AZIMUTH": 53.7,
        "X": 1.75,
        "Y": 11.28
      }
    ],
    "2105": [
      {
        "ID": 30,
        "AZIMUTH": 42.48,
        "X": 1.95,
        "Y": 10.74
      }
    ],
    "2106": [
      {
        "ID": 30,
        "AZIMUTH": 49.84,
        "X": 2.16,
        "Y": 10.26
      }
    ],
    "2107": [
      {
        "ID": 30,
        "AZIMUTH": 61.1,
        "X": 2.36,
        "Y": 9.79
      }
    ],
    "2108": [
      {
        "ID": 30,
        "AZIMUTH": 72.89,
        "X": 2.57,
        "Y": 9.35
      }
    ],
    "2109": [
      {
        "ID": 30,
        "AZIMUTH": 87.62,
        "X": 2.83,
        "Y": 8.78
      }
    ],
    "2110": [
      {
        "ID": 30,
        "AZIMUTH": 103.68,
        "X": 3.09,
        "Y": 8.23
      }
    ],
    "2111": [
      {
        "ID": 30,
        "AZIMUTH": 120.34,
        "X": 3.37,
        "Y": 7.69
      }
    ],
    "2112": [
      {
        "ID": 30,
        "AZIMUTH": 135.81,
        "X": 3.64,
        "Y": 7.21
      }
    ],
    "2113": [
      {
        "ID": 30,
        "AZIMUTH": 150.07,
        "X": 3.88,
        "Y": 6.77
      }
    ],
    "2114": [
      {
        "ID": 30,
        "AZIMUTH": 166.33,
        "X": 4.13,
        "Y": 6.37
      }
    ],
    "2115": [
      {
        "ID": 30,
        "AZIMUTH": 183.25,
        "X": 4.35,
        "Y": 5.96
      }
    ],
    "2116": [
      {
        "ID": 30,
        "AZIMUTH": 202.32,
        "X": 4.61,
        "Y": 5.52
      }
    ],
    "2117": [
      {
        "ID": 30,
        "AZIMUTH": 221.34,
        "X": 4.9,
        "Y": 5.13
      }
    ],
    "2118": [
      {
        "ID": 30,
        "AZIMUTH": 240.6,
        "X": 5.2,
        "Y": 4.74
      }
    ],
    "2119": [
      {
        "ID": 30,
        "AZIMUTH": 259.01,
        "X": 5.48,
        "Y": 4.38
      }
    ],
    "2120": [
      {
        "ID": 30,
        "AZIMUTH": 278.2,
        "X": 5.78,
        "Y": 4.02
      }
    ],
    "2121": [
      {
        "ID": 30,
        "AZIMUTH": 297.85,
        "X": 6.11,
        "Y": 3.65
      }
    ],
    "2122": [
      {
        "ID": 30,
        "AZIMUTH": 315.9,
        "X": 6.48,
        "Y": 3.31
      }
    ],
    "2123": [
      {
        "ID": 30,
        "AZIMUTH": 333.24,
        "X": 6.85,
        "Y": 2.98
      }
    ],
    "2124": [
      {
        "ID": 30,
        "AZIMUTH": 349.81,
        "X": 7.25,
        "Y": 2.64
      }
    ],
    "2125": [
      {
        "ID": 30,
        "AZIMUTH": 363.46,
        "X": 7.59,
        "Y": 2.35
      }
    ],
    "2126": [
      {
        "ID": 30,
        "AZIMUTH": 375.22,
        "X": 7.88,
        "Y": 2.09
      }
    ],
    "2127": [
      {
        "ID": 30,
        "AZIMUTH": 385.32,
        "X": 8.17,
        "Y": 1.86
      }
    ],
    "2128": [
      {
        "ID": 30,
        "AZIMUTH": 394.85,
        "X": 8.48,
        "Y": 1.62
      }
    ],
    "2129": [
      {
        "ID": 30,
        "AZIMUTH": 403.18,
        "X": 8.79,
        "Y": 1.4
      }
    ],
    "2130": [
      {
        "ID": 30,
        "AZIMUTH": 411.6,
        "X": 9.17,
        "Y": 1.17
      }
    ],
    "2131": [
      {
        "ID": 30,
        "AZIMUTH": 420.59,
        "X": 9.7,
        "Y": 0.91
      }
    ],
    "2132": [
      {
        "ID": 30,
        "AZIMUTH": 427.31,
        "X": 10.3,
        "Y": 0.71
      }
    ],
    "2133": [
      {
        "ID": 30,
        "AZIMUTH": 431.9,
        "X": 10.81,
        "Y": 0.55
      }
    ],
    "2134": [
      {
        "ID": 30,
        "AZIMUTH": 436.63,
        "X": 11.25,
        "Y": 0.38
      }
    ],
    "2135": [
      {
        "ID": 30,
        "AZIMUTH": 440.04,
        "X": 11.61,
        "Y": 0.26
      }
    ],
    "2136": [
      {
        "ID": 30,
        "AZIMUTH": 443.18,
        "X": 11.92,
        "Y": 0.14
      }
    ],
    "2137": [
      {
        "ID": 30,
        "AZIMUTH": 444.96,
        "X": 12.25,
        "Y": 0.1
      }
    ],
    "2138": [
      {
        "ID": 30,
        "AZIMUTH": 447.74,
        "X": 12.75,
        "Y": 0.04
      }
    ],
    "2139": [
      {
        "ID": 30,
        "AZIMUTH": 449.41,
        "X": 13.23,
        "Y": -0.02
      }
    ],
    "2140": [
      {
        "ID": 30,
        "AZIMUTH": 450.82,
        "X": 13.66,
        "Y": -0.08
      }
    ],
    "2141": [
      {
        "ID": 30,
        "AZIMUTH": 451.02,
        "X": 14.18,
        "Y": -0.1
      }
    ],
    "2142": [
      {
        "ID": 30,
        "AZIMUTH": 453.79,
        "X": 14.85,
        "Y": -0.14
      }
    ],
    "2143": [
      {
        "ID": 30,
        "AZIMUTH": 455.38,
        "X": 15.14,
        "Y": -0.14
      }
    ],
    "2144": [
      {
        "ID": 30,
        "AZIMUTH": 454.75,
        "X": 15.51,
        "Y": -0.12
      }
    ],
    "2145": [
      {
        "ID": 30,
        "AZIMUTH": 453.41,
        "X": 15.98,
        "Y": -0.07
      }
    ],
    "2146": [
      {
        "ID": 30,
        "AZIMUTH": 452.0,
        "X": 16.48,
        "Y": 0.0
      }
    ],
    "2147": [
      {
        "ID": 30,
        "AZIMUTH": 450.7,
        "X": 17.01,
        "Y": 0.09
      }
    ],
    "2148": [
      {
        "ID": 30,
        "AZIMUTH": 446.61,
        "X": 17.66,
        "Y": 0.2
      }
    ],
    "2149": [
      {
        "ID": 30,
        "AZIMUTH": 443.85,
        "X": 18.25,
        "Y": 0.3
      }
    ],
    "2150": [
      {
        "ID": 30,
        "AZIMUTH": 441.6,
        "X": 18.73,
        "Y": 0.41
      }
    ],
    "2151": [
      {
        "ID": 30,
        "AZIMUTH": 439.92,
        "X": 19.12,
        "Y": 0.52
      }
    ],
    "2152": [
      {
        "ID": 30,
        "AZIMUTH": 437.15,
        "X": 19.7,
        "Y": 0.7
      }
    ],
    "2153": [
      {
        "ID": 30,
        "AZIMUTH": 432.95,
        "X": 20.25,
        "Y": 0.9
      }
    ],
    "2154": [
      {
        "ID": 30,
        "AZIMUTH": 429.82,
        "X": 20.69,
        "Y": 1.09
      }
    ],
    "2155": [
      {
        "ID": 30,
        "AZIMUTH": 426.67,
        "X": 21.17,
        "Y": 1.29
      }
    ],
    "2156": [
      {
        "ID": 30,
        "AZIMUTH": 425.09,
        "X": 21.6,
        "Y": 1.48
      }
    ],
    "2157": [
      {
        "ID": 30,
        "AZIMUTH": 423.41,
        "X": 22.04,
        "Y": 1.69
      }
    ],
    "2158": [
      {
        "ID": 30,
        "AZIMUTH": 421.39,
        "X": 22.51,
        "Y": 1.89
      }
    ],
    "2159": [
      {
        "ID": 30,
        "AZIMUTH": 419.34,
        "X": 22.92,
        "Y": 2.08
      }
    ],
    "2160": [
      {
        "ID": 30,
        "AZIMUTH": 416.88,
        "X": 23.4,
        "Y": 2.34
      }
    ],
    "2161": [
      {
        "ID": 30,
        "AZIMUTH": 413.98,
        "X": 23.93,
        "Y": 2.6
      }
    ],
    "2162": [
      {
        "ID": 30,
        "AZIMUTH": 410.74,
        "X": 24.45,
        "Y": 2.91
      }
    ],
    "2163": [
      {
        "ID": 30,
        "AZIMUTH": 408.35,
        "X": 24.87,
        "Y": 3.14
      }
    ],
    "2164": [
      {
        "ID": 30,
        "AZIMUTH": 405.84,
        "X": 25.32,
        "Y": 3.42
      }
    ],
    "2165": [
      {
        "ID": 30,
        "AZIMUTH": 403.78,
        "X": 25.74,
        "Y": 3.64
      }
    ],
    "2166": [
      {
        "ID": 30,
        "AZIMUTH": 401.21,
        "X": 26.11,
        "Y": 3.9
      }
    ],
    "2167": [
      {
        "ID": 30,
        "AZIMUTH": 398.2,
        "X": 26.54,
        "Y": 4.21
      }
    ],
    "2168": [
      {
        "ID": 30,
        "AZIMUTH": 395.66,
        "X": 27.03,
        "Y": 4.53
      }
    ],
    "2169": [
      {
        "ID": 30,
        "AZIMUTH": 392.17,
        "X": 27.53,
        "Y": 4.94
      }
    ],
    "2170": [
      {
        "ID": 30,
        "AZIMUTH": 389.78,
        "X": 27.93,
        "Y": 5.31
      }
    ],
    "2171": [
      {
        "ID": 30,
        "AZIMUTH": 386.48,
        "X": 28.38,
        "Y": 5.69
      }
    ],
    "2172": [
      {
        "ID": 30,
        "AZIMUTH": 383.81,
        "X": 28.81,
        "Y": 6.07
      }
    ],
    "2173": [
      {
        "ID": 30,
        "AZIMUTH": 380.91,
        "X": 29.18,
        "Y": 6.4
      }
    ],
    "2174": [
      {
        "ID": 30,
        "AZIMUTH": 378.46,
        "X": 29.6,
        "Y": 6.78
      }
    ],
    "2175": [
      {
        "ID": 30,
        "AZIMUTH": 376.38,
        "X": 30.05,
        "Y": 7.2
      }
    ],
    "2176": [
      {
        "ID": 30,
        "AZIMUTH": 375.05,
        "X": 30.51,
        "Y": 7.6
      }
    ],
    "2177": [
      {
        "ID": 30,
        "AZIMUTH": 373.07,
        "X": 30.85,
        "Y": 7.84
      }
    ],
    "2178": [
      {
        "ID": 30,
        "AZIMUTH": 370.05,
        "X": 31.26,
        "Y": 8.2
      }
    ],
    "2179": [
      {
        "ID": 30,
        "AZIMUTH": 366.43,
        "X": 31.7,
        "Y": 8.65
      }
    ],
    "2180": [
      {
        "ID": 30,
        "AZIMUTH": 362.79,
        "X": 32.11,
        "Y": 9.03
      }
    ],
    "2181": [
      {
        "ID": 30,
        "AZIMUTH": 358.43,
        "X": 32.49,
        "Y": 9.49
      }
    ],
    "2182": [
      {
        "ID": 30,
        "AZIMUTH": 355.63,
        "X": 32.86,
        "Y": 9.9
      }
    ],
    "2183": [
      {
        "ID": 30,
        "AZIMUTH": 353.51,
        "X": 33.24,
        "Y": 10.29
      }
    ],
    "2184": [
      {
        "ID": 30,
        "AZIMUTH": 350.57,
        "X": 33.64,
        "Y": 10.75
      }
    ],
    "2185": [
      {
        "ID": 30,
        "AZIMUTH": 347.79,
        "X": 34.03,
        "Y": 11.2
      }
    ],
    "2186": [
      {
        "ID": 30,
        "AZIMUTH": 345.22,
        "X": 34.41,
        "Y": 11.64
      }
    ],
    "2187": [
      {
        "ID": 30,
        "AZIMUTH": 345.33,
        "X": 34.82,
        "Y": 12.1
      }
    ],
    "2188": [
      {
        "ID": 30,
        "AZIMUTH": 345.03,
        "X": 35.19,
        "Y": 12.54
      }
    ],
    "2189": [
      {
        "ID": 30,
        "AZIMUTH": 343.21,
        "X": 35.54,
        "Y": 13.06
      }
    ],
    "2190": [
      {
        "ID": 30,
        "AZIMUTH": 341.57,
        "X": 35.88,
        "Y": 13.47
      }
    ],
    "2191": [
      {
        "ID": 30,
        "AZIMUTH": 339.24,
        "X": 36.25,
        "Y": 13.95
      }
    ],
    "2192": [
      {
        "ID": 30,
        "AZIMUTH": 338.02,
        "X": 36.53,
        "Y": 14.34
      }
    ],
    "2193": [
      {
        "ID": 30,
        "AZIMUTH": 336.73,
        "X": 36.81,
        "Y": 14.72
      }
    ],
    "2194": [
      {
        "ID": 30,
        "AZIMUTH": 338.05,
        "X": 37.17,
        "Y": 15.06
      }
    ],
    "2195": [
      {
        "ID": 30,
        "AZIMUTH": 335.82,
        "X": 37.57,
        "Y": 15.5
      }
    ],
    "2196": [
      {
        "ID": 30,
        "AZIMUTH": 332.02,
        "X": 37.93,
        "Y": 16.06
      }
    ],
    "2197": [
      {
        "ID": 30,
        "AZIMUTH": 329.27,
        "X": 38.27,
        "Y": 16.58
      }
    ],
    "2198": [
      {
        "ID": 30,
        "AZIMUTH": 328.01,
        "X": 38.56,
        "Y": 17.11
      }
    ],
    "2199": [
      {
        "ID": 30,
        "AZIMUTH": 326.04,
        "X": 38.88,
        "Y": 17.68
      }
    ],
    "2200": [
      {
        "ID": 30,
        "AZIMUTH": 323.97,
        "X": 39.2,
        "Y": 18.19
      }
    ],
    "2201": [
      {
        "ID": 30,
        "AZIMUTH": 321.74,
        "X": 39.48,
        "Y": 18.75
      }
    ],
    "2202": [
      {
        "ID": 30,
        "AZIMUTH": 320.57,
        "X": 39.75,
        "Y": 19.28
      }
    ],
    "2203": [
      {
        "ID": 30,
        "AZIMUTH": 319.01,
        "X": 40.0,
        "Y": 19.84
      }
    ],
    "2204": [
      {
        "ID": 30,
        "AZIMUTH": 316.15,
        "X": 40.24,
        "Y": 20.36
      }
    ],
    "2205": [
      {
        "ID": 30,
        "AZIMUTH": 315.46,
        "X": 40.43,
        "Y": 20.89
      }
    ],
    "2206": [
      {
        "ID": 30,
        "AZIMUTH": 313.85,
        "X": 40.68,
        "Y": 21.4
      }
    ],
    "2207": [
      {
        "ID": 30,
        "AZIMUTH": 312.33,
        "X": 40.84,
        "Y": 21.97
      }
    ],
    "2208": [
      {
        "ID": 30,
        "AZIMUTH": 310.65,
        "X": 41.02,
        "Y": 22.57
      }
    ],
    "2209": [
      {
        "ID": 30,
        "AZIMUTH": 308.51,
        "X": 41.21,
        "Y": 23.22
      }
    ],
    "2210": [
      {
        "ID": 30,
        "AZIMUTH": 306.97,
        "X": 41.38,
        "Y": 23.76
      }
    ],
    "2211": [
      {
        "ID": 30,
        "AZIMUTH": 305.09,
        "X": 41.54,
        "Y": 24.36
      }
    ],
    "2212": [
      {
        "ID": 30,
        "AZIMUTH": 302.06,
        "X": 41.6,
        "Y": 24.98
      }
    ],
    "2213": [
      {
        "ID": 30,
        "AZIMUTH": 299.08,
        "X": 41.67,
        "Y": 25.66
      }
    ],
    "2214": [
      {
        "ID": 30,
        "AZIMUTH": 296.01,
        "X": 41.74,
        "Y": 26.11
      }
    ],
    "2215": [
      {
        "ID": 30,
        "AZIMUTH": 292.26,
        "X": 41.79,
        "Y": 26.71
      }
    ],
    "2216": [
      {
        "ID": 30,
        "AZIMUTH": 286.77,
        "X": 41.79,
        "Y": 27.31
      }
    ],
    "2217": [
      {
        "ID": 30,
        "AZIMUTH": 282.1,
        "X": 41.82,
        "Y": 27.96
      }
    ],
    "2218": [
      {
        "ID": 30,
        "AZIMUTH": 279.74,
        "X": 41.83,
        "Y": 28.6
      }
    ],
    "2219": [
      {
        "ID": 30,
        "AZIMUTH": 276.5,
        "X": 41.82,
        "Y": 29.2
      }
    ],
    "2220": [
      {
        "ID": 30,
        "AZIMUTH": 273.59,
        "X": 41.77,
        "Y": 29.85
      }
    ],
    "2221": [
      {
        "ID": 30,
        "AZIMUTH": 271.33,
        "X": 41.7,
        "Y": 30.46
      }
    ],
    "2222": [
      {
        "ID": 30,
        "AZIMUTH": 268.62,
        "X": 41.63,
        "Y": 31.02
      }
    ],
    "2223": [
      {
        "ID": 30,
        "AZIMUTH": 266.57,
        "X": 41.6,
        "Y": 31.47
      }
    ],
    "2224": [
      {
        "ID": 30,
        "AZIMUTH": 263.95,
        "X": 41.52,
        "Y": 32.01
      }
    ],
    "2225": [
      {
        "ID": 30,
        "AZIMUTH": 261.82,
        "X": 41.4,
        "Y": 32.53
      }
    ],
    "2226": [
      {
        "ID": 30,
        "AZIMUTH": 257.68,
        "X": 41.21,
        "Y": 33.17
      }
    ],
    "2227": [
      {
        "ID": 30,
        "AZIMUTH": 253.9,
        "X": 41.02,
        "Y": 33.77
      }
    ],
    "2228": [
      {
        "ID": 30,
        "AZIMUTH": 250.12,
        "X": 40.85,
        "Y": 34.34
      }
    ],
    "2229": [
      {
        "ID": 30,
        "AZIMUTH": 247.73,
        "X": 40.66,
        "Y": 34.89
      }
    ],
    "2230": [
      {
        "ID": 30,
        "AZIMUTH": 244.01,
        "X": 40.42,
        "Y": 35.44
      }
    ],
    "2231": [
      {
        "ID": 30,
        "AZIMUTH": 239.78,
        "X": 40.18,
        "Y": 36.0
      }
    ],
    "2232": [
      {
        "ID": 30,
        "AZIMUTH": 235.71,
        "X": 39.91,
        "Y": 36.58
      }
    ],
    "2233": [
      {
        "ID": 30,
        "AZIMUTH": 232.8,
        "X": 39.63,
        "Y": 37.14
      }
    ],
    "2234": [
      {
        "ID": 30,
        "AZIMUTH": 230.65,
        "X": 39.41,
        "Y": 37.58
      }
    ],
    "2235": [
      {
        "ID": 30,
        "AZIMUTH": 227.0,
        "X": 39.15,
        "Y": 38.11
      }
    ],
    "2236": [
      {
        "ID": 30,
        "AZIMUTH": 223.54,
        "X": 38.89,
        "Y": 38.55
      }
    ],
    "2237": [
      {
        "ID": 30,
        "AZIMUTH": 218.75,
        "X": 38.57,
        "Y": 39.05
      }
    ],
    "2238": [
      {
        "ID": 30,
        "AZIMUTH": 214.49,
        "X": 38.26,
        "Y": 39.57
      }
    ],
    "2239": [
      {
        "ID": 30,
        "AZIMUTH": 211.51,
        "X": 37.89,
        "Y": 40.17
      }
    ],
    "2240": [
      {
        "ID": 30,
        "AZIMUTH": 209.49,
        "X": 37.61,
        "Y": 40.58
      }
    ],
    "2241": [
      {
        "ID": 30,
        "AZIMUTH": 207.18,
        "X": 37.22,
        "Y": 41.08
      }
    ],
    "2242": [
      {
        "ID": 30,
        "AZIMUTH": 204.58,
        "X": 36.83,
        "Y": 41.54
      }
    ],
    "2243": [
      {
        "ID": 30,
        "AZIMUTH": 200.88,
        "X": 36.5,
        "Y": 41.99
      }
    ],
    "2244": [
      {
        "ID": 30,
        "AZIMUTH": 196.39,
        "X": 36.13,
        "Y": 42.39
      }
    ],
    "2245": [
      {
        "ID": 30,
        "AZIMUTH": 193.27,
        "X": 35.71,
        "Y": 42.85
      }
    ],
    "2246": [
      {
        "ID": 30,
        "AZIMUTH": 190.62,
        "X": 35.3,
        "Y": 43.27
      }
    ],
    "2247": [
      {
        "ID": 30,
        "AZIMUTH": 190.11,
        "X": 34.97,
        "Y": 43.62
      }
    ],
    "2248": [
      {
        "ID": 30,
        "AZIMUTH": 186.75,
        "X": 34.57,
        "Y": 44.03
      }
    ],
    "2249": [
      {
        "ID": 30,
        "AZIMUTH": 183.88,
        "X": 34.12,
        "Y": 44.43
      }
    ],
    "2250": [
      {
        "ID": 30,
        "AZIMUTH": 181.49,
        "X": 33.67,
        "Y": 44.82
      }
    ],
    "2251": [
      {
        "ID": 30,
        "AZIMUTH": 178.6,
        "X": 33.16,
        "Y": 45.22
      }
    ],
    "2252": [
      {
        "ID": 30,
        "AZIMUTH": 174.65,
        "X": 32.63,
        "Y": 45.62
      }
    ],
    "2253": [
      {
        "ID": 30,
        "AZIMUTH": 172.29,
        "X": 32.12,
        "Y": 45.95
      }
    ],
    "2254": [
      {
        "ID": 30,
        "AZIMUTH": 171.41,
        "X": 31.55,
        "Y": 46.32
      }
    ],
    "2255": [
      {
        "ID": 30,
        "AZIMUTH": 168.79,
        "X": 30.99,
        "Y": 46.66
      }
    ],
    "2256": [
      {
        "ID": 30,
        "AZIMUTH": 166.71,
        "X": 30.41,
        "Y": 47.03
      }
    ],
    "2257": [
      {
        "ID": 30,
        "AZIMUTH": 164.92,
        "X": 29.95,
        "Y": 47.28
      }
    ],
    "2258": [
      {
        "ID": 30,
        "AZIMUTH": 162.26,
        "X": 29.38,
        "Y": 47.59
      }
    ],
    "2259": [
      {
        "ID": 30,
        "AZIMUTH": 159.64,
        "X": 28.82,
        "Y": 47.87
      }
    ],
    "2260": [
      {
        "ID": 30,
        "AZIMUTH": 156.63,
        "X": 28.34,
        "Y": 48.07
      }
    ],
    "2261": [
      {
        "ID": 30,
        "AZIMUTH": 152.51,
        "X": 27.72,
        "Y": 48.33
      }
    ],
    "2262": [
      {
        "ID": 30,
        "AZIMUTH": 148.53,
        "X": 27.14,
        "Y": 48.56
      }
    ],
    "2263": [
      {
        "ID": 30,
        "AZIMUTH": 144.97,
        "X": 26.56,
        "Y": 48.78
      }
    ],
    "2264": [
      {
        "ID": 30,
        "AZIMUTH": 141.85,
        "X": 26.07,
        "Y": 48.97
      }
    ],
    "2265": [
      {
        "ID": 30,
        "AZIMUTH": 137.9,
        "X": 25.45,
        "Y": 49.16
      }
    ],
    "2266": [
      {
        "ID": 30,
        "AZIMUTH": 134.49,
        "X": 24.98,
        "Y": 49.3
      }
    ],
    "2267": [
      {
        "ID": 30,
        "AZIMUTH": 129.91,
        "X": 24.34,
        "Y": 49.48
      }
    ],
    "2268": [
      {
        "ID": 30,
        "AZIMUTH": 127.14,
        "X": 23.73,
        "Y": 49.63
      }
    ],
    "2269": [
      {
        "ID": 30,
        "AZIMUTH": 124.06,
        "X": 23.16,
        "Y": 49.73
      }
    ],
    "2270": [
      {
        "ID": 30,
        "AZIMUTH": 121.15,
        "X": 22.52,
        "Y": 49.87
      }
    ],
    "2271": [
      {
        "ID": 30,
        "AZIMUTH": 117.87,
        "X": 21.93,
        "Y": 50.0
      }
    ],
    "2272": [
      {
        "ID": 30,
        "AZIMUTH": 115.3,
        "X": 21.33,
        "Y": 50.09
      }
    ],
    "2273": [
      {
        "ID": 30,
        "AZIMUTH": 112.34,
        "X": 20.71,
        "Y": 50.16
      }
    ],
    "2274": [
      {
        "ID": 30,
        "AZIMUTH": 109.25,
        "X": 20.08,
        "Y": 50.22
      }
    ],
    "2275": [
      {
        "ID": 30,
        "AZIMUTH": 106.67,
        "X": 19.61,
        "Y": 50.23
      }
    ],
    "2276": [
      {
        "ID": 30,
        "AZIMUTH": 103.92,
        "X": 19.08,
        "Y": 50.26
      }
    ],
    "2277": [
      {
        "ID": 30,
        "AZIMUTH": 100.76,
        "X": 18.45,
        "Y": 50.35
      }
    ],
    "2278": [
      {
        "ID": 30,
        "AZIMUTH": 98.94,
        "X": 17.9,
        "Y": 50.39
      }
    ],
    "2279": [
      {
        "ID": 30,
        "AZIMUTH": 95.06,
        "X": 17.38,
        "Y": 50.44
      }
    ],
    "2280": [
      {
        "ID": 30,
        "AZIMUTH": 90.92,
        "X": 16.68,
        "Y": 50.44
      }
    ],
    "2281": [
      {
        "ID": 30,
        "AZIMUTH": 87.34,
        "X": 16.04,
        "Y": 50.44
      }
    ],
    "2282": [
      {
        "ID": 30,
        "AZIMUTH": 83.34,
        "X": 15.37,
        "Y": 50.41
      }
    ],
    "2283": [
      {
        "ID": 30,
        "AZIMUTH": 79.88,
        "X": 14.79,
        "Y": 50.37
      }
    ],
    "2284": [
      {
        "ID": 30,
        "AZIMUTH": 76.73,
        "X": 14.19,
        "Y": 50.36
      }
    ],
    "2285": [
      {
        "ID": 30,
        "AZIMUTH": 74.15,
        "X": 13.53,
        "Y": 50.29
      }
    ],
    "2286": [
      {
        "ID": 30,
        "AZIMUTH": 70.47,
        "X": 12.8,
        "Y": 50.24
      }
    ],
    "2287": [
      {
        "ID": 30,
        "AZIMUTH": 65.89,
        "X": 12.19,
        "Y": 50.19
      }
    ],
    "2288": [
      {
        "ID": 30,
        "AZIMUTH": 62.64,
        "X": 11.61,
        "Y": 50.13
      }
    ],
    "2289": [
      {
        "ID": 30,
        "AZIMUTH": 59.02,
        "X": 10.97,
        "Y": 50.1
      }
    ],
    "2290": [
      {
        "ID": 30,
        "AZIMUTH": 56.2,
        "X": 10.32,
        "Y": 50.02
      }
    ],
    "2291": [
      {
        "ID": 30,
        "AZIMUTH": 52.35,
        "X": 9.66,
        "Y": 49.93
      }
    ],
    "2292": [
      {
        "ID": 30,
        "AZIMUTH": 49.51,
        "X": 9.04,
        "Y": 49.83
      }
    ],
    "2293": [
      {
        "ID": 30,
        "AZIMUTH": 45.26,
        "X": 8.36,
        "Y": 49.73
      }
    ],
    "2294": [
      {
        "ID": 30,
        "AZIMUTH": 42.23,
        "X": 7.69,
        "Y": 49.61
      }
    ],
    "2295": [
      {
        "ID": 30,
        "AZIMUTH": 39.97,
        "X": 7.06,
        "Y": 49.44
      }
    ],
    "2296": [
      {
        "ID": 30,
        "AZIMUTH": 54.29,
        "X": 6.35,
        "Y": 49.3
      }
    ],
    "2297": [
      {
        "ID": 30,
        "AZIMUTH": 105.96,
        "X": 5.7,
        "Y": 49.1
      }
    ],
    "2298": [
      {
        "ID": 30,
        "AZIMUTH": 150.58,
        "X": 5.12,
        "Y": 48.91
      }
    ],
    "2299": [
      {
        "ID": 30,
        "AZIMUTH": 231.3,
        "X": 4.46,
        "Y": 48.67
      }
    ],
    "2300": [
      {
        "ID": 30,
        "AZIMUTH": 306.55,
        "X": 3.83,
        "Y": 48.44
      }
    ],
    "2301": [
      {
        "ID": 30,
        "AZIMUTH": 371.95,
        "X": 3.21,
        "Y": 48.17
      }
    ],
    "2302": [
      {
        "ID": 30,
        "AZIMUTH": 460.45,
        "X": 2.6,
        "Y": 47.9
      }
    ],
    "2303": [
      {
        "ID": 30,
        "AZIMUTH": 588.68,
        "X": 1.97,
        "Y": 47.58
      }
    ],
    "2304": [
      {
        "ID": 30,
        "AZIMUTH": 694.81,
        "X": 1.35,
        "Y": 47.28
      }
    ],
    "2305": [
      {
        "ID": 30,
        "AZIMUTH": 729.96,
        "X": 0.79,
        "Y": 46.96
      }
    ],
    "2306": [
      {
        "ID": 30,
        "AZIMUTH": 793.17,
        "X": 0.22,
        "Y": 46.64
      }
    ],
    "2307": [
      {
        "ID": 30,
        "AZIMUTH": 876.56,
        "X": -0.3,
        "Y": 46.27
      }
    ],
    "2308": [
      {
        "ID": 30,
        "AZIMUTH": 986.92,
        "X": -0.89,
        "Y": 45.91
      }
    ],
    "2309": [
      {
        "ID": 30,
        "AZIMUTH": 1099.71,
        "X": -1.45,
        "Y": 45.5
      }
    ],
    "2310": [
      {
        "ID": 30,
        "AZIMUTH": 1184.62,
        "X": -2.09,
        "Y": 45.01
      }
    ],
    "2311": [
      {
        "ID": 30,
        "AZIMUTH": 1266.18,
        "X": -2.55,
        "Y": 44.69
      }
    ],
    "2312": [
      {
        "ID": 30,
        "AZIMUTH": 1383.76,
        "X": -3.11,
        "Y": 44.24
      }
    ],
    "2313": [
      {
        "ID": 30,
        "AZIMUTH": 1497.81,
        "X": -3.64,
        "Y": 43.77
      }
    ],
    "2314": [
      {
        "ID": 30,
        "AZIMUTH": 1575.09,
        "X": -4.07,
        "Y": 43.37
      }
    ],
    "2315": [
      {
        "ID": 30,
        "AZIMUTH": 1640.97,
        "X": -4.52,
        "Y": 42.93
      }
    ],
    "2316": [
      {
        "ID": 30,
        "AZIMUTH": 1716.97,
        "X": -4.97,
        "Y": 42.48
      }
    ],
    "2317": [
      {
        "ID": 30,
        "AZIMUTH": 1768.53,
        "X": -5.46,
        "Y": 41.98
      }
    ],
    "2318": [
      {
        "ID": 30,
        "AZIMUTH": 1772.43,
        "X": -5.84,
        "Y": 41.53
      }
    ],
    "2319": [
      {
        "ID": 30,
        "AZIMUTH": 1765.45,
        "X": -6.23,
        "Y": 41.02
      }
    ],
    "2320": [
      {
        "ID": 30,
        "AZIMUTH": 1757.7,
        "X": -6.61,
        "Y": 40.51
      }
    ],
    "2321": [
      {
        "ID": 30,
        "AZIMUTH": 1752.53,
        "X": -6.95,
        "Y": 40.03
      }
    ],
    "2322": [
      {
        "ID": 30,
        "AZIMUTH": 1748.7,
        "X": -7.25,
        "Y": 39.54
      }
    ],
    "2323": [
      {
        "ID": 30,
        "AZIMUTH": 1745.47,
        "X": -7.53,
        "Y": 39.04
      }
    ],
    "2324": [
      {
        "ID": 30,
        "AZIMUTH": 1742.41,
        "X": -7.85,
        "Y": 38.48
      }
    ],
    "2325": [
      {
        "ID": 30,
        "AZIMUTH": 1738.78,
        "X": -8.17,
        "Y": 37.92
      }
    ],
    "2326": [
      {
        "ID": 30,
        "AZIMUTH": 1735.97,
        "X": -8.44,
        "Y": 37.37
      }
    ],
    "2327": [
      {
        "ID": 30,
        "AZIMUTH": 1733.99,
        "X": -8.7,
        "Y": 36.76
      }
    ],
    "2328": [
      {
        "ID": 30,
        "AZIMUTH": 1731.61,
        "X": -8.93,
        "Y": 36.12
      }
    ],
    "2329": [
      {
        "ID": 30,
        "AZIMUTH": 1729.81,
        "X": -9.11,
        "Y": 35.54
      }
    ],
    "2330": [
      {
        "ID": 30,
        "AZIMUTH": 1726.8,
        "X": -9.27,
        "Y": 34.9
      }
    ],
    "2331": [
      {
        "ID": 30,
        "AZIMUTH": 1724.78,
        "X": -9.42,
        "Y": 34.3
      }
    ],
    "2332": [
      {
        "ID": 30,
        "AZIMUTH": 1722.33,
        "X": -9.54,
        "Y": 33.7
      }
    ],
    "2333": [
      {
        "ID": 30,
        "AZIMUTH": 1720.2,
        "X": -9.6,
        "Y": 33.16
      }
    ],
    "2334": [
      {
        "ID": 30,
        "AZIMUTH": 1717.85,
        "X": -9.71,
        "Y": 32.54
      }
    ],
    "2335": [
      {
        "ID": 30,
        "AZIMUTH": 1716.07,
        "X": -9.74,
        "Y": 31.93
      }
    ],
    "2336": [
      {
        "ID": 30,
        "AZIMUTH": 1714.6,
        "X": -9.78,
        "Y": 31.33
      }
    ],
    "2337": [
      {
        "ID": 30,
        "AZIMUTH": 1712.78,
        "X": -9.76,
        "Y": 30.73
      }
    ],
    "2338": [
      {
        "ID": 30,
        "AZIMUTH": 1711.19,
        "X": -9.74,
        "Y": 30.08
      }
    ],
    "2339": [
      {
        "ID": 30,
        "AZIMUTH": 1709.5,
        "X": -9.69,
        "Y": 29.39
      }
    ],
    "2340": [
      {
        "ID": 30,
        "AZIMUTH": 1708.25,
        "X": -9.64,
        "Y": 28.81
      }
    ],
    "2341": [
      {
        "ID": 30,
        "AZIMUTH": 1705.31,
        "X": -9.57,
        "Y": 28.09
      }
    ],
    "2342": [
      {
        "ID": 30,
        "AZIMUTH": 1704.23,
        "X": -9.47,
        "Y": 27.44
      }
    ],
    "2343": [
      {
        "ID": 30,
        "AZIMUTH": 1703.37,
        "X": -9.37,
        "Y": 26.9
      }
    ],
    "2344": [
      {
        "ID": 30,
        "AZIMUTH": 1704.07,
        "X": -9.22,
        "Y": 26.28
      }
    ],
    "2345": [
      {
        "ID": 30,
        "AZIMUTH": 1704.68,
        "X": -9.03,
        "Y": 25.64
      }
    ],
    "2346": [
      {
        "ID": 30,
        "AZIMUTH": 1705.47,
        "X": -8.86,
        "Y": 25.08
      }
    ],
    "2347": [
      {
        "ID": 30,
        "AZIMUTH": 1704.4,
        "X": -8.66,
        "Y": 24.56
      }
    ],
    "2348": [
      {
        "ID": 30,
        "AZIMUTH": 1704.08,
        "X": -8.43,
        "Y": 23.79
      }
    ],
    "2349": [
      {
        "ID": 30,
        "AZIMUTH": 1703.61,
        "X": -8.25,
        "Y": 23.23
      }
    ],
    "2350": [
      {
        "ID": 30,
        "AZIMUTH": 1703.07,
        "X": -8.03,
        "Y": 22.7
      }
    ],
    "2351": [
      {
        "ID": 30,
        "AZIMUTH": 1703.76,
        "X": -7.8,
        "Y": 22.18
      }
    ],
    "2352": [
      {
        "ID": 30,
        "AZIMUTH": 1704.74,
        "X": -7.54,
        "Y": 21.62
      }
    ],
    "2353": [
      {
        "ID": 30,
        "AZIMUTH": 1705.44,
        "X": -7.3,
        "Y": 21.04
      }
    ],
    "2354": [
      {
        "ID": 30,
        "AZIMUTH": 1706.11,
        "X": -7.07,
        "Y": 20.54
      }
    ],
    "2355": [
      {
        "ID": 30,
        "AZIMUTH": 1706.02,
        "X": -6.86,
        "Y": 20.07
      }
    ],
    "2356": [
      {
        "ID": 30,
        "AZIMUTH": 1706.96,
        "X": -6.62,
        "Y": 19.59
      }
    ],
    "2357": [
      {
        "ID": 30,
        "AZIMUTH": 1706.78,
        "X": -6.31,
        "Y": 19.03
      }
    ],
    "2358": [
      {
        "ID": 30,
        "AZIMUTH": 1707.59,
        "X": -6.04,
        "Y": 18.52
      }
    ],
    "2359": [
      {
        "ID": 30,
        "AZIMUTH": 1709.47,
        "X": -5.78,
        "Y": 18.05
      }
    ],
    "2360": [
      {
        "ID": 30,
        "AZIMUTH": 1710.83,
        "X": -5.51,
        "Y": 17.58
      }
    ],
    "2361": [
      {
        "ID": 30,
        "AZIMUTH": 1713.32,
        "X": -5.16,
        "Y": 16.95
      }
    ],
    "2362": [
      {
        "ID": 30,
        "AZIMUTH": 1715.78,
        "X": -4.85,
        "Y": 16.46
      }
    ],
    "2363": [
      {
        "ID": 30,
        "AZIMUTH": 1718.9,
        "X": -4.52,
        "Y": 15.96
      }
    ],
    "2364": [
      {
        "ID": 30,
        "AZIMUTH": 1722.85,
        "X": -4.14,
        "Y": 15.47
      }
    ],
    "2365": [
      {
        "ID": 30,
        "AZIMUTH": 1726.18,
        "X": -3.84,
        "Y": 15.03
      }
    ],
    "2366": [
      {
        "ID": 30,
        "AZIMUTH": 1731.26,
        "X": -3.49,
        "Y": 14.55
      }
    ],
    "2367": [
      {
        "ID": 30,
        "AZIMUTH": 1735.55,
        "X": -3.16,
        "Y": 14.09
      }
    ],
    "2368": [
      {
        "ID": 30,
        "AZIMUTH": 1741.36,
        "X": -2.73,
        "Y": 13.53
      }
    ],
    "2369": [
      {
        "ID": 30,
        "AZIMUTH": 1746.87,
        "X": -2.37,
        "Y": 13.07
      }
    ],
    "2370": [
      {
        "ID": 30,
        "AZIMUTH": 1752.91,
        "X": -2.0,
        "Y": 12.57
      }
    ],
    "2371": [
      {
        "ID": 30,
        "AZIMUTH": 1744.95,
        "X": -1.66,
        "Y": 12.15
      }
    ],
    "2372": [
      {
        "ID": 30,
        "AZIMUTH": 1691.82,
        "X": -1.29,
        "Y": 11.68
      }
    ],
    "2373": [
      {
        "ID": 30,
        "AZIMUTH": 1569.84,
        "X": -0.93,
        "Y": 11.26
      }
    ],
    "2374": [
      {
        "ID": 30,
        "AZIMUTH": 1335.59,
        "X": -0.52,
        "Y": 10.83
      }
    ],
    "2375": [
      {
        "ID": 30,
        "AZIMUTH": 1103.32,
        "X": -0.13,
        "Y": 10.41
      }
    ],
    "2376": [
      {
        "ID": 30,
        "AZIMUTH": 824.89,
        "X": 0.27,
        "Y": 10.05
      }
    ],
    "2377": [
      {
        "ID": 30,
        "AZIMUTH": 551.28,
        "X": 0.65,
        "Y": 9.65
      }
    ],
    "2378": [
      {
        "ID": 30,
        "AZIMUTH": 255.17,
        "X": 1.04,
        "Y": 9.3
      }
    ],
    "2379": [
      {
        "ID": 30,
        "AZIMUTH": 69.06,
        "X": 1.39,
        "Y": 8.95
      }
    ],
    "2380": [
      {
        "ID": 30,
        "AZIMUTH": 19.79,
        "X": 1.78,
        "Y": 8.51
      }
    ],
    "2381": [
      {
        "ID": 30,
        "AZIMUTH": 44.24,
        "X": 2.24,
        "Y": 8.08
      }
    ],
    "2382": [
      {
        "ID": 30,
        "AZIMUTH": 80.66,
        "X": 2.72,
        "Y": 7.62
      }
    ],
    "2383": [
      {
        "ID": 30,
        "AZIMUTH": 111.72,
        "X": 3.18,
        "Y": 7.22
      }
    ],
    "2384": [
      {
        "ID": 30,
        "AZIMUTH": 137.47,
        "X": 3.63,
        "Y": 6.83
      }
    ],
    "2385": [
      {
        "ID": 30,
        "AZIMUTH": 160.16,
        "X": 4.05,
        "Y": 6.47
      }
    ],
    "2386": [
      {
        "ID": 30,
        "AZIMUTH": 181.4,
        "X": 4.49,
        "Y": 6.15
      }
    ],
    "2387": [
      {
        "ID": 30,
        "AZIMUTH": 205.92,
        "X": 4.98,
        "Y": 5.73
      }
    ],
    "2388": [
      {
        "ID": 30,
        "AZIMUTH": 228.69,
        "X": 5.47,
        "Y": 5.35
      }
    ],
    "2389": [
      {
        "ID": 30,
        "AZIMUTH": 249.7,
        "X": 5.97,
        "Y": 5.03
      }
    ],
    "2390": [
      {
        "ID": 30,
        "AZIMUTH": 270.75,
        "X": 6.47,
        "Y": 4.68
      }
    ],
    "2391": [
      {
        "ID": 30,
        "AZIMUTH": 286.56,
        "X": 6.87,
        "Y": 4.4
      }
    ],
    "2392": [
      {
        "ID": 30,
        "AZIMUTH": 301.38,
        "X": 7.23,
        "Y": 4.11
      }
    ],
    "2393": [
      {
        "ID": 30,
        "AZIMUTH": 315.4,
        "X": 7.67,
        "Y": 3.87
      }
    ],
    "2394": [
      {
        "ID": 30,
        "AZIMUTH": 329.74,
        "X": 8.19,
        "Y": 3.59
      }
    ],
    "2395": [
      {
        "ID": 30,
        "AZIMUTH": 342.86,
        "X": 8.73,
        "Y": 3.34
      }
    ],
    "2396": [
      {
        "ID": 30,
        "AZIMUTH": 355.05,
        "X": 9.43,
        "Y": 3.1
      }
    ],
    "2397": [
      {
        "ID": 30,
        "AZIMUTH": 367.27,
        "X": 10.08,
        "Y": 2.86
      }
    ],
    "2398": [
      {
        "ID": 30,
        "AZIMUTH": 376.26,
        "X": 10.6,
        "Y": 2.64
      }
    ],
    "2399": [
      {
        "ID": 30,
        "AZIMUTH": 385.74,
        "X": 11.09,
        "Y": 2.38
      }
    ],
    "2400": [
      {
        "ID": 30,
        "AZIMUTH": 394.82,
        "X": 11.61,
        "Y": 2.12
      }
    ],
    "2401": [
      {
        "ID": 30,
        "AZIMUTH": 402.07,
        "X": 12.11,
        "Y": 1.92
      }
    ],
    "2402": [
      {
        "ID": 30,
        "AZIMUTH": 408.12,
        "X": 12.64,
        "Y": 1.79
      }
    ],
    "2403": [
      {
        "ID": 30,
        "AZIMUTH": 413.52,
        "X": 13.15,
        "Y": 1.63
      }
    ],
    "2404": [
      {
        "ID": 30,
        "AZIMUTH": 419.51,
        "X": 13.72,
        "Y": 1.44
      }
    ],
    "2405": [
      {
        "ID": 30,
        "AZIMUTH": 425.52,
        "X": 14.33,
        "Y": 1.24
      }
    ],
    "2406": [
      {
        "ID": 30,
        "AZIMUTH": 431.66,
        "X": 15.05,
        "Y": 1.06
      }
    ],
    "2407": [
      {
        "ID": 30,
        "AZIMUTH": 435.12,
        "X": 15.55,
        "Y": 0.94
      }
    ],
    "2408": [
      {
        "ID": 30,
        "AZIMUTH": 437.53,
        "X": 16.04,
        "Y": 0.81
      }
    ],
    "2409": [
      {
        "ID": 30,
        "AZIMUTH": 439.97,
        "X": 16.5,
        "Y": 0.68
      }
    ],
    "2410": [
      {
        "ID": 30,
        "AZIMUTH": 442.33,
        "X": 17.07,
        "Y": 0.56
      }
    ],
    "2411": [
      {
        "ID": 30,
        "AZIMUTH": 442.27,
        "X": 17.66,
        "Y": 0.46
      }
    ],
    "2412": [
      {
        "ID": 30,
        "AZIMUTH": 441.27,
        "X": 18.19,
        "Y": 0.42
      }
    ],
    "2413": [
      {
        "ID": 30,
        "AZIMUTH": 442.18,
        "X": 18.86,
        "Y": 0.32
      }
    ],
    "2414": [
      {
        "ID": 30,
        "AZIMUTH": 443.21,
        "X": 19.48,
        "Y": 0.26
      }
    ],
    "2415": [
      {
        "ID": 30,
        "AZIMUTH": 442.45,
        "X": 20.07,
        "Y": 0.22
      }
    ],
    "2416": [
      {
        "ID": 30,
        "AZIMUTH": 441.79,
        "X": 20.52,
        "Y": 0.17
      }
    ],
    "2417": [
      {
        "ID": 30,
        "AZIMUTH": 441.33,
        "X": 21.03,
        "Y": 0.13
      }
    ],
    "2418": [
      {
        "ID": 30,
        "AZIMUTH": 442.04,
        "X": 21.45,
        "Y": 0.13
      }
    ],
    "2419": [
      {
        "ID": 30,
        "AZIMUTH": 442.97,
        "X": 21.94,
        "Y": 0.15
      }
    ],
    "2420": [
      {
        "ID": 30,
        "AZIMUTH": 442.7,
        "X": 22.5,
        "Y": 0.17
      }
    ],
    "2421": [
      {
        "ID": 30,
        "AZIMUTH": 442.67,
        "X": 23.08,
        "Y": 0.19
      }
    ],
    "2422": [
      {
        "ID": 30,
        "AZIMUTH": 441.82,
        "X": 23.9,
        "Y": 0.23
      }
    ],
    "2423": [
      {
        "ID": 30,
        "AZIMUTH": 439.99,
        "X": 24.71,
        "Y": 0.38
      }
    ],
    "2424": [
      {
        "ID": 30,
        "AZIMUTH": 438.15,
        "X": 25.41,
        "Y": 0.5
      }
    ],
    "2425": [
      {
        "ID": 30,
        "AZIMUTH": 437.15,
        "X": 25.98,
        "Y": 0.6
      }
    ],
    "2426": [
      {
        "ID": 30,
        "AZIMUTH": 435.52,
        "X": 26.57,
        "Y": 0.72
      }
    ],
    "2427": [
      {
        "ID": 30,
        "AZIMUTH": 435.06,
        "X": 27.04,
        "Y": 0.79
      }
    ],
    "2428": [
      {
        "ID": 30,
        "AZIMUTH": 433.49,
        "X": 27.62,
        "Y": 0.94
      }
    ],
    "2429": [
      {
        "ID": 30,
        "AZIMUTH": 431.27,
        "X": 28.26,
        "Y": 1.17
      }
    ],
    "2430": [
      {
        "ID": 30,
        "AZIMUTH": 429.6,
        "X": 28.84,
        "Y": 1.41
      }
    ],
    "2431": [
      {
        "ID": 30,
        "AZIMUTH": 426.97,
        "X": 29.44,
        "Y": 1.65
      }
    ],
    "2432": [
      {
        "ID": 30,
        "AZIMUTH": 424.94,
        "X": 29.97,
        "Y": 1.89
      }
    ],
    "2433": [
      {
        "ID": 30,
        "AZIMUTH": 422.35,
        "X": 30.5,
        "Y": 2.16
      }
    ],
    "2434": [
      {
        "ID": 30,
        "AZIMUTH": 421.05,
        "X": 31.03,
        "Y": 2.42
      }
    ],
    "2435": [
      {
        "ID": 30,
        "AZIMUTH": 418.69,
        "X": 31.58,
        "Y": 2.82
      }
    ],
    "2436": [
      {
        "ID": 30,
        "AZIMUTH": 416.46,
        "X": 32.09,
        "Y": 3.16
      }
    ],
    "2437": [
      {
        "ID": 30,
        "AZIMUTH": 412.96,
        "X": 32.59,
        "Y": 3.48
      }
    ],
    "2438": [
      {
        "ID": 30,
        "AZIMUTH": 410.5,
        "X": 32.96,
        "Y": 3.67
      }
    ],
    "2439": [
      {
        "ID": 30,
        "AZIMUTH": 408.55,
        "X": 33.49,
        "Y": 3.97
      }
    ],
    "2440": [
      {
        "ID": 30,
        "AZIMUTH": 404.12,
        "X": 34.01,
        "Y": 4.37
      }
    ],
    "2441": [
      {
        "ID": 30,
        "AZIMUTH": 401.05,
        "X": 34.4,
        "Y": 4.72
      }
    ],
    "2442": [
      {
        "ID": 30,
        "AZIMUTH": 398.01,
        "X": 34.76,
        "Y": 5.13
      }
    ],
    "2443": [
      {
        "ID": 30,
        "AZIMUTH": 394.44,
        "X": 35.21,
        "Y": 5.57
      }
    ],
    "2444": [
      {
        "ID": 30,
        "AZIMUTH": 390.95,
        "X": 35.63,
        "Y": 6.04
      }
    ],
    "2445": [
      {
        "ID": 30,
        "AZIMUTH": 388.15,
        "X": 36.04,
        "Y": 6.47
      }
    ],
    "2446": [
      {
        "ID": 30,
        "AZIMUTH": 385.6,
        "X": 36.39,
        "Y": 6.89
      }
    ],
    "2447": [
      {
        "ID": 30,
        "AZIMUTH": 383.12,
        "X": 36.8,
        "Y": 7.32
      }
    ],
    "2448": [
      {
        "ID": 30,
        "AZIMUTH": 379.32,
        "X": 37.14,
        "Y": 7.79
      }
    ],
    "2449": [
      {
        "ID": 30,
        "AZIMUTH": 375.85,
        "X": 37.5,
        "Y": 8.27
      }
    ],
    "2450": [
      {
        "ID": 30,
        "AZIMUTH": 373.4,
        "X": 37.8,
        "Y": 8.71
      }
    ],
    "2451": [
      {
        "ID": 30,
        "AZIMUTH": 369.91,
        "X": 38.16,
        "Y": 9.23
      }
    ],
    "2452": [
      {
        "ID": 30,
        "AZIMUTH": 368.45,
        "X": 38.47,
        "Y": 9.72
      }
    ],
    "2453": [
      {
        "ID": 30,
        "AZIMUTH": 367.67,
        "X": 38.79,
        "Y": 10.24
      }
    ],
    "2454": [
      {
        "ID": 30,
        "AZIMUTH": 365.78,
        "X": 39.05,
        "Y": 10.71
      }
    ],
    "2455": [
      {
        "ID": 30,
        "AZIMUTH": 364.63,
        "X": 39.3,
        "Y": 11.15
      }
    ],
    "2456": [
      {
        "ID": 30,
        "AZIMUTH": 362.77,
        "X": 39.55,
        "Y": 11.65
      }
    ],
    "2457": [
      {
        "ID": 30,
        "AZIMUTH": 361.06,
        "X": 39.8,
        "Y": 12.11
      }
    ],
    "2458": [
      {
        "ID": 30,
        "AZIMUTH": 360.51,
        "X": 40.07,
        "Y": 12.5
      }
    ],
    "2459": [
      {
        "ID": 30,
        "AZIMUTH": 358.78,
        "X": 40.34,
        "Y": 12.95
      }
    ],
    "2460": [
      {
        "ID": 30,
        "AZIMUTH": 357.77,
        "X": 40.57,
        "Y": 13.45
      }
    ],
    "2461": [
      {
        "ID": 30,
        "AZIMUTH": 355.02,
        "X": 40.78,
        "Y": 14.0
      }
    ],
    "2462": [
      {
        "ID": 30,
        "AZIMUTH": 352.45,
        "X": 40.92,
        "Y": 14.59
      }
    ],
    "2463": [
      {
        "ID": 30,
        "AZIMUTH": 348.25,
        "X": 41.17,
        "Y": 15.17
      }
    ],
    "2464": [
      {
        "ID": 30,
        "AZIMUTH": 344.22,
        "X": 41.38,
        "Y": 15.76
      }
    ],
    "2465": [
      {
        "ID": 30,
        "AZIMUTH": 340.51,
        "X": 41.57,
        "Y": 16.32
      }
    ],
    "2466": [
      {
        "ID": 30,
        "AZIMUTH": 337.85,
        "X": 41.77,
        "Y": 16.9
      }
    ],
    "2467": [
      {
        "ID": 30,
        "AZIMUTH": 334.67,
        "X": 41.95,
        "Y": 17.48
      }
    ],
    "2468": [
      {
        "ID": 30,
        "AZIMUTH": 331.85,
        "X": 42.06,
        "Y": 18.08
      }
    ],
    "2469": [
      {
        "ID": 30,
        "AZIMUTH": 329.71,
        "X": 42.17,
        "Y": 18.47
      }
    ],
    "2470": [
      {
        "ID": 30,
        "AZIMUTH": 327.28,
        "X": 42.26,
        "Y": 19.1
      }
    ],
    "2471": [
      {
        "ID": 30,
        "AZIMUTH": 326.27,
        "X": 42.39,
        "Y": 19.66
      }
    ],
    "2472": [
      {
        "ID": 30,
        "AZIMUTH": 325.0,
        "X": 42.48,
        "Y": 20.15
      }
    ],
    "2473": [
      {
        "ID": 30,
        "AZIMUTH": 322.42,
        "X": 42.53,
        "Y": 20.71
      }
    ],
    "2474": [
      {
        "ID": 30,
        "AZIMUTH": 321.0,
        "X": 42.6,
        "Y": 21.19
      }
    ],
    "2475": [
      {
        "ID": 30,
        "AZIMUTH": 319.85,
        "X": 42.62,
        "Y": 21.81
      }
    ],
    "2476": [
      {
        "ID": 30,
        "AZIMUTH": 317.05,
        "X": 42.64,
        "Y": 22.5
      }
    ],
    "2477": [
      {
        "ID": 30,
        "AZIMUTH": 315.19,
        "X": 42.73,
        "Y": 23.1
      }
    ],
    "2478": [
      {
        "ID": 30,
        "AZIMUTH": 313.1,
        "X": 42.77,
        "Y": 23.62
      }
    ],
    "2479": [
      {
        "ID": 30,
        "AZIMUTH": 310.09,
        "X": 42.7,
        "Y": 24.26
      }
    ],
    "2480": [
      {
        "ID": 30,
        "AZIMUTH": 306.09,
        "X": 42.66,
        "Y": 24.88
      }
    ],
    "2481": [
      {
        "ID": 30,
        "AZIMUTH": 303.11,
        "X": 42.62,
        "Y": 25.44
      }
    ],
    "2482": [
      {
        "ID": 30,
        "AZIMUTH": 300.38,
        "X": 42.61,
        "Y": 25.94
      }
    ],
    "2483": [
      {
        "ID": 30,
        "AZIMUTH": 296.7,
        "X": 42.56,
        "Y": 26.45
      }
    ],
    "2484": [
      {
        "ID": 30,
        "AZIMUTH": 292.12,
        "X": 42.51,
        "Y": 27.09
      }
    ],
    "2485": [
      {
        "ID": 30,
        "AZIMUTH": 286.68,
        "X": 42.46,
        "Y": 27.6
      }
    ],
    "2486": [
      {
        "ID": 30,
        "AZIMUTH": 283.17,
        "X": 42.39,
        "Y": 28.21
      }
    ],
    "2487": [
      {
        "ID": 30,
        "AZIMUTH": 280.1,
        "X": 42.35,
        "Y": 28.83
      }
    ],
    "2488": [
      {
        "ID": 30,
        "AZIMUTH": 277.23,
        "X": 42.3,
        "Y": 29.44
      }
    ],
    "2489": [
      {
        "ID": 30,
        "AZIMUTH": 274.21,
        "X": 42.19,
        "Y": 30.05
      }
    ],
    "2490": [
      {
        "ID": 30,
        "AZIMUTH": 271.81,
        "X": 42.14,
        "Y": 30.6
      }
    ],
    "2491": [
      {
        "ID": 30,
        "AZIMUTH": 269.66,
        "X": 42.06,
        "Y": 31.12
      }
    ],
    "2492": [
      {
        "ID": 30,
        "AZIMUTH": 267.3,
        "X": 42.01,
        "Y": 31.59
      }
    ],
    "2493": [
      {
        "ID": 30,
        "AZIMUTH": 265.25,
        "X": 41.93,
        "Y": 32.1
      }
    ],
    "2494": [
      {
        "ID": 30,
        "AZIMUTH": 263.12,
        "X": 41.85,
        "Y": 32.61
      }
    ],
    "2495": [
      {
        "ID": 30,
        "AZIMUTH": 259.73,
        "X": 41.67,
        "Y": 33.23
      }
    ],
    "2496": [
      {
        "ID": 30,
        "AZIMUTH": 255.74,
        "X": 41.52,
        "Y": 33.78
      }
    ],
    "2497": [
      {
        "ID": 30,
        "AZIMUTH": 252.67,
        "X": 41.41,
        "Y": 34.35
      }
    ],
    "2498": [
      {
        "ID": 30,
        "AZIMUTH": 249.64,
        "X": 41.27,
        "Y": 34.96
      }
    ],
    "2499": [
      {
        "ID": 30,
        "AZIMUTH": 245.57,
        "X": 41.06,
        "Y": 35.44
      }
    ],
    "2500": [
      {
        "ID": 30,
        "AZIMUTH": 242.87,
        "X": 40.89,
        "Y": 36.01
      }
    ],
    "2501": [
      {
        "ID": 30,
        "AZIMUTH": 239.1,
        "X": 40.72,
        "Y": 36.6
      }
    ],
    "2502": [
      {
        "ID": 30,
        "AZIMUTH": 236.39,
        "X": 40.56,
        "Y": 37.14
      }
    ],
    "2503": [
      {
        "ID": 30,
        "AZIMUTH": 232.53,
        "X": 40.37,
        "Y": 37.7
      }
    ],
    "2504": [
      {
        "ID": 30,
        "AZIMUTH": 229.69,
        "X": 40.26,
        "Y": 38.18
      }
    ],
    "2505": [
      {
        "ID": 30,
        "AZIMUTH": 226.63,
        "X": 40.07,
        "Y": 38.69
      }
    ],
    "2506": [
      {
        "ID": 30,
        "AZIMUTH": 222.72,
        "X": 39.88,
        "Y": 39.27
      }
    ],
    "2507": [
      {
        "ID": 30,
        "AZIMUTH": 217.43,
        "X": 39.68,
        "Y": 39.86
      }
    ],
    "2508": [
      {
        "ID": 30,
        "AZIMUTH": 215.07,
        "X": 39.49,
        "Y": 40.41
      }
    ],
    "2509": [
      {
        "ID": 30,
        "AZIMUTH": 213.76,
        "X": 39.19,
        "Y": 40.97
      }
    ],
    "2510": [
      {
        "ID": 30,
        "AZIMUTH": 212.22,
        "X": 38.96,
        "Y": 41.51
      }
    ],
    "2511": [
      {
        "ID": 30,
        "AZIMUTH": 209.56,
        "X": 38.71,
        "Y": 42.06
      }
    ],
    "2512": [
      {
        "ID": 30,
        "AZIMUTH": 206.76,
        "X": 38.49,
        "Y": 42.54
      }
    ],
    "2513": [
      {
        "ID": 30,
        "AZIMUTH": 202.99,
        "X": 38.16,
        "Y": 43.09
      }
    ],
    "2514": [
      {
        "ID": 30,
        "AZIMUTH": 198.73,
        "X": 37.84,
        "Y": 43.65
      }
    ],
    "2515": [
      {
        "ID": 30,
        "AZIMUTH": 198.72,
        "X": 37.62,
        "Y": 44.12
      }
    ],
    "2516": [
      {
        "ID": 30,
        "AZIMUTH": 196.95,
        "X": 37.42,
        "Y": 44.57
      }
    ],
    "2517": [
      {
        "ID": 30,
        "AZIMUTH": 195.97,
        "X": 37.08,
        "Y": 45.08
      }
    ],
    "2518": [
      {
        "ID": 30,
        "AZIMUTH": 193.27,
        "X": 36.89,
        "Y": 45.52
      }
    ],
    "2519": [
      {
        "ID": 30,
        "AZIMUTH": 189.5,
        "X": 36.6,
        "Y": 46.0
      }
    ],
    "2520": [
      {
        "ID": 30,
        "AZIMUTH": 185.9,
        "X": 36.19,
        "Y": 46.55
      }
    ],
    "2521": [
      {
        "ID": 30,
        "AZIMUTH": 182.33,
        "X": 35.72,
        "Y": 47.17
      }
    ],
    "2522": [
      {
        "ID": 30,
        "AZIMUTH": 180.55,
        "X": 35.34,
        "Y": 47.67
      }
    ],
    "2523": [
      {
        "ID": 30,
        "AZIMUTH": 179.22,
        "X": 34.96,
        "Y": 48.16
      }
    ],
    "2524": [
      {
        "ID": 30,
        "AZIMUTH": 176.39,
        "X": 34.64,
        "Y": 48.61
      }
    ],
    "2525": [
      {
        "ID": 30,
        "AZIMUTH": 175.25,
        "X": 34.17,
        "Y": 49.17
      }
    ],
    "2526": [
      {
        "ID": 30,
        "AZIMUTH": 173.7,
        "X": 33.87,
        "Y": 49.59
      }
    ],
    "2527": [
      {
        "ID": 30,
        "AZIMUTH": 173.4,
        "X": 33.44,
        "Y": 50.05
      }
    ],
    "2528": [
      {
        "ID": 30,
        "AZIMUTH": 169.95,
        "X": 33.01,
        "Y": 50.56
      }
    ],
    "2529": [
      {
        "ID": 30,
        "AZIMUTH": 167.86,
        "X": 32.6,
        "Y": 51.04
      }
    ],
    "2530": [
      {
        "ID": 30,
        "AZIMUTH": 164.4,
        "X": 32.17,
        "Y": 51.5
      }
    ],
    "2531": [
      {
        "ID": 30,
        "AZIMUTH": 161.38,
        "X": 31.89,
        "Y": 51.85
      }
    ],
    "2532": [
      {
        "ID": 30,
        "AZIMUTH": 157.4,
        "X": 31.55,
        "Y": 52.23
      }
    ],
    "2533": [
      {
        "ID": 30,
        "AZIMUTH": 155.2,
        "X": 31.16,
        "Y": 52.64
      }
    ],
    "2534": [
      {
        "ID": 30,
        "AZIMUTH": 152.31,
        "X": 30.82,
        "Y": 52.98
      }
    ],
    "2535": [
      {
        "ID": 30,
        "AZIMUTH": 148.44,
        "X": 30.4,
        "Y": 53.4
      }
    ],
    "2536": [
      {
        "ID": 30,
        "AZIMUTH": 146.23,
        "X": 29.98,
        "Y": 53.84
      }
    ],
    "2537": [
      {
        "ID": 30,
        "AZIMUTH": 143.52,
        "X": 29.5,
        "Y": 54.35
      }
    ],
    "2538": [
      {
        "ID": 30,
        "AZIMUTH": 141.27,
        "X": 29.07,
        "Y": 54.75
      }
    ],
    "2539": [
      {
        "ID": 30,
        "AZIMUTH": 139.51,
        "X": 28.56,
        "Y": 55.12
      }
    ],
    "2540": [
      {
        "ID": 30,
        "AZIMUTH": 136.39,
        "X": 28.11,
        "Y": 55.56
      }
    ],
    "2541": [
      {
        "ID": 30,
        "AZIMUTH": 133.69,
        "X": 27.78,
        "Y": 55.94
      }
    ],
    "2542": [
      {
        "ID": 30,
        "AZIMUTH": 130.22,
        "X": 27.24,
        "Y": 56.31
      }
    ],
    "2543": [
      {
        "ID": 30,
        "AZIMUTH": 126.75,
        "X": 26.79,
        "Y": 56.67
      }
    ],
    "2544": [
      {
        "ID": 30,
        "AZIMUTH": 122.89,
        "X": 26.28,
        "Y": 57.06
      }
    ],
    "2545": [
      {
        "ID": 30,
        "AZIMUTH": 118.68,
        "X": 25.77,
        "Y": 57.47
      }
    ],
    "2546": [
      {
        "ID": 30,
        "AZIMUTH": 115.49,
        "X": 25.22,
        "Y": 57.88
      }
    ],
    "2547": [
      {
        "ID": 30,
        "AZIMUTH": 113.69,
        "X": 24.79,
        "Y": 58.21
      }
    ],
    "2548": [
      {
        "ID": 30,
        "AZIMUTH": 112.1,
        "X": 24.35,
        "Y": 58.53
      }
    ],
    "2549": [
      {
        "ID": 30,
        "AZIMUTH": 110.76,
        "X": 23.92,
        "Y": 58.86
      }
    ],
    "2550": [
      {
        "ID": 30,
        "AZIMUTH": 106.42,
        "X": 23.34,
        "Y": 59.22
      }
    ],
    "2551": [
      {
        "ID": 30,
        "AZIMUTH": 104.16,
        "X": 22.84,
        "Y": 59.51
      }
    ],
    "2552": [
      {
        "ID": 30,
        "AZIMUTH": 101.19,
        "X": 22.31,
        "Y": 59.85
      }
    ],
    "2553": [
      {
        "ID": 30,
        "AZIMUTH": 99.11,
        "X": 21.87,
        "Y": 60.1
      }
    ],
    "2554": [
      {
        "ID": 30,
        "AZIMUTH": 96.27,
        "X": 21.42,
        "Y": 60.36
      }
    ],
    "2555": [
      {
        "ID": 30,
        "AZIMUTH": 93.37,
        "X": 20.88,
        "Y": 60.64
      }
    ],
    "2556": [
      {
        "ID": 30,
        "AZIMUTH": 90.34,
        "X": 20.44,
        "Y": 60.83
      }
    ],
    "2557": [
      {
        "ID": 30,
        "AZIMUTH": 85.22,
        "X": 19.97,
        "Y": 61.11
      }
    ],
    "2558": [
      {
        "ID": 30,
        "AZIMUTH": 81.47,
        "X": 19.44,
        "Y": 61.36
      }
    ],
    "2559": [
      {
        "ID": 30,
        "AZIMUTH": 76.51,
        "X": 18.83,
        "Y": 61.65
      }
    ],
    "2560": [
      {
        "ID": 30,
        "AZIMUTH": 72.05,
        "X": 18.24,
        "Y": 61.89
      }
    ],
    "2561": [
      {
        "ID": 30,
        "AZIMUTH": 69.66,
        "X": 17.71,
        "Y": 62.08
      }
    ],
    "2562": [
      {
        "ID": 30,
        "AZIMUTH": 67.27,
        "X": 17.16,
        "Y": 62.29
      }
    ],
    "2563": [
      {
        "ID": 30,
        "AZIMUTH": 64.28,
        "X": 16.64,
        "Y": 62.46
      }
    ],
    "2564": [
      {
        "ID": 30,
        "AZIMUTH": 63.0,
        "X": 16.21,
        "Y": 62.6
      }
    ],
    "2565": [
      {
        "ID": 30,
        "AZIMUTH": 61.03,
        "X": 15.68,
        "Y": 62.79
      }
    ],
    "2566": [
      {
        "ID": 30,
        "AZIMUTH": 59.5,
        "X": 15.15,
        "Y": 62.96
      }
    ],
    "2567": [
      {
        "ID": 30,
        "AZIMUTH": 54.9,
        "X": 14.46,
        "Y": 63.16
      }
    ],
    "2568": [
      {
        "ID": 30,
        "AZIMUTH": 54.93,
        "X": 13.99,
        "Y": 63.32
      }
    ],
    "2569": [
      {
        "ID": 30,
        "AZIMUTH": 52.94,
        "X": 13.3,
        "Y": 63.48
      }
    ],
    "2570": [
      {
        "ID": 30,
        "AZIMUTH": 51.97,
        "X": 12.67,
        "Y": 63.62
      }
    ],
    "2571": [
      {
        "ID": 30,
        "AZIMUTH": 49.29,
        "X": 12.04,
        "Y": 63.72
      }
    ],
    "2572": [
      {
        "ID": 30,
        "AZIMUTH": 47.78,
        "X": 11.51,
        "Y": 63.82
      }
    ],
    "2573": [
      {
        "ID": 30,
        "AZIMUTH": 46.5,
        "X": 10.96,
        "Y": 63.9
      }
    ],
    "2574": [
      {
        "ID": 30,
        "AZIMUTH": 44.06,
        "X": 10.33,
        "Y": 63.97
      }
    ],
    "2575": [
      {
        "ID": 30,
        "AZIMUTH": 43.66,
        "X": 9.87,
        "Y": 63.98
      }
    ],
    "2576": [
      {
        "ID": 30,
        "AZIMUTH": 41.42,
        "X": 9.23,
        "Y": 64.04
      }
    ],
    "2577": [
      {
        "ID": 30,
        "AZIMUTH": 38.89,
        "X": 8.61,
        "Y": 64.03
      }
    ],
    "2578": [
      {
        "ID": 30,
        "AZIMUTH": 35.06,
        "X": 7.99,
        "Y": 64.01
      }
    ],
    "2579": [
      {
        "ID": 30,
        "AZIMUTH": 32.83,
        "X": 7.4,
        "Y": 63.98
      }
    ],
    "2580": [
      {
        "ID": 30,
        "AZIMUTH": 31.25,
        "X": 6.86,
        "Y": 63.94
      }
    ],
    "2581": [
      {
        "ID": 30,
        "AZIMUTH": 28.63,
        "X": 6.28,
        "Y": 63.89
      }
    ],
    "2582": [
      {
        "ID": 30,
        "AZIMUTH": 59.58,
        "X": 5.73,
        "Y": 63.81
      }
    ],
    "2583": [
      {
        "ID": 30,
        "AZIMUTH": 33.43,
        "X": 5.1,
        "Y": 63.68
      }
    ],
    "2584": [
      {
        "ID": 30,
        "AZIMUTH": 22.33,
        "X": 4.53,
        "Y": 63.55
      }
    ],
    "2585": [
      {
        "ID": 30,
        "AZIMUTH": 80.41,
        "X": 3.88,
        "Y": 63.4
      }
    ],
    "2586": [
      {
        "ID": 30,
        "AZIMUTH": 136.27,
        "X": 3.36,
        "Y": 63.26
      }
    ],
    "2587": [
      {
        "ID": 30,
        "AZIMUTH": 277.63,
        "X": 2.72,
        "Y": 62.98
      }
    ],
    "2588": [
      {
        "ID": 30,
        "AZIMUTH": 389.36,
        "X": 2.1,
        "Y": 62.75
      }
    ],
    "2589": [
      {
        "ID": 30,
        "AZIMUTH": 438.43,
        "X": 1.64,
        "Y": 62.53
      }
    ],
    "2590": [
      {
        "ID": 30,
        "AZIMUTH": 515.12,
        "X": 1.03,
        "Y": 62.29
      }
    ],
    "2591": [
      {
        "ID": 30,
        "AZIMUTH": 693.15,
        "X": 0.35,
        "Y": 61.93
      }
    ],
    "2592": [
      {
        "ID": 30,
        "AZIMUTH": 920.06,
        "X": -0.21,
        "Y": 61.57
      }
    ],
    "2593": [
      {
        "ID": 30,
        "AZIMUTH": 1048.69,
        "X": -0.78,
        "Y": 61.2
      }
    ],
    "2594": [
      {
        "ID": 30,
        "AZIMUTH": 1164.14,
        "X": -1.28,
        "Y": 60.87
      }
    ],
    "2595": [
      {
        "ID": 30,
        "AZIMUTH": 1212.31,
        "X": -1.79,
        "Y": 60.51
      }
    ],
    "2596": [
      {
        "ID": 30,
        "AZIMUTH": 1318.05,
        "X": -2.27,
        "Y": 60.15
      }
    ],
    "2597": [
      {
        "ID": 30,
        "AZIMUTH": 1426.05,
        "X": -2.82,
        "Y": 59.77
      }
    ],
    "2598": [
      {
        "ID": 30,
        "AZIMUTH": 1567.43,
        "X": -3.29,
        "Y": 59.35
      }
    ],
    "2599": [
      {
        "ID": 30,
        "AZIMUTH": 1695.53,
        "X": -3.86,
        "Y": 58.87
      }
    ],
    "2600": [
      {
        "ID": 30,
        "AZIMUTH": 1718.81,
        "X": -4.32,
        "Y": 58.42
      }
    ],
    "2601": [
      {
        "ID": 30,
        "AZIMUTH": 1746.73,
        "X": -4.79,
        "Y": 57.94
      }
    ],
    "2602": [
      {
        "ID": 30,
        "AZIMUTH": 1745.6,
        "X": -5.21,
        "Y": 57.49
      }
    ],
    "2603": [
      {
        "ID": 30,
        "AZIMUTH": 1739.88,
        "X": -5.56,
        "Y": 57.08
      }
    ],
    "2604": [
      {
        "ID": 30,
        "AZIMUTH": 1765.75,
        "X": -5.94,
        "Y": 56.62
      }
    ],
    "2605": [
      {
        "ID": 30,
        "AZIMUTH": 1770.53,
        "X": -6.41,
        "Y": 56.13
      }
    ],
    "2606": [
      {
        "ID": 30,
        "AZIMUTH": 1767.63,
        "X": -6.75,
        "Y": 55.65
      }
    ],
    "2607": [
      {
        "ID": 30,
        "AZIMUTH": 1763.7,
        "X": -7.09,
        "Y": 55.14
      }
    ],
    "2608": [
      {
        "ID": 30,
        "AZIMUTH": 1760.35,
        "X": -7.48,
        "Y": 54.6
      }
    ],
    "2609": [
      {
        "ID": 30,
        "AZIMUTH": 1757.24,
        "X": -7.8,
        "Y": 54.11
      }
    ],
    "2610": [
      {
        "ID": 30,
        "AZIMUTH": 1754.89,
        "X": -8.17,
        "Y": 53.58
      }
    ],
    "2611": [
      {
        "ID": 30,
        "AZIMUTH": 1752.41,
        "X": -8.47,
        "Y": 53.02
      }
    ],
    "2612": [
      {
        "ID": 30,
        "AZIMUTH": 1749.62,
        "X": -8.84,
        "Y": 52.37
      }
    ],
    "2613": [
      {
        "ID": 30,
        "AZIMUTH": 1748.04,
        "X": -9.09,
        "Y": 51.92
      }
    ],
    "2614": [
      {
        "ID": 30,
        "AZIMUTH": 1744.89,
        "X": -9.38,
        "Y": 51.36
      }
    ],
    "2615": [
      {
        "ID": 30,
        "AZIMUTH": 1742.02,
        "X": -9.69,
        "Y": 50.72
      }
    ],
    "2616": [
      {
        "ID": 30,
        "AZIMUTH": 1738.83,
        "X": -9.96,
        "Y": 50.08
      }
    ],
    "2617": [
      {
        "ID": 30,
        "AZIMUTH": 1735.22,
        "X": -10.22,
        "Y": 49.41
      }
    ],
    "2618": [
      {
        "ID": 30,
        "AZIMUTH": 1733.06,
        "X": -10.42,
        "Y": 48.84
      }
    ],
    "2619": [
      {
        "ID": 30,
        "AZIMUTH": 1731.23,
        "X": -10.64,
        "Y": 48.22
      }
    ],
    "2620": [
      {
        "ID": 30,
        "AZIMUTH": 1729.82,
        "X": -10.86,
        "Y": 47.55
      }
    ],
    "2621": [
      {
        "ID": 30,
        "AZIMUTH": 1727.83,
        "X": -11.04,
        "Y": 46.92
      }
    ],
    "2622": [
      {
        "ID": 30,
        "AZIMUTH": 1725.72,
        "X": -11.22,
        "Y": 46.3
      }
    ],
    "2623": [
      {
        "ID": 30,
        "AZIMUTH": 1724.62,
        "X": -11.35,
        "Y": 45.76
      }
    ],
    "2624": [
      {
        "ID": 30,
        "AZIMUTH": 1723.52,
        "X": -11.51,
        "Y": 45.15
      }
    ],
    "2625": [
      {
        "ID": 30,
        "AZIMUTH": 1722.07,
        "X": -11.63,
        "Y": 44.53
      }
    ],
    "2626": [
      {
        "ID": 30,
        "AZIMUTH": 1720.61,
        "X": -11.72,
        "Y": 43.9
      }
    ],
    "2627": [
      {
        "ID": 30,
        "AZIMUTH": 1719.69,
        "X": -11.85,
        "Y": 43.15
      }
    ],
    "2628": [
      {
        "ID": 30,
        "AZIMUTH": 1719.29,
        "X": -11.94,
        "Y": 42.45
      }
    ],
    "2629": [
      {
        "ID": 30,
        "AZIMUTH": 1718.44,
        "X": -11.95,
        "Y": 41.75
      }
    ],
    "2630": [
      {
        "ID": 30,
        "AZIMUTH": 1718.04,
        "X": -11.98,
        "Y": 41.1
      }
    ],
    "2631": [
      {
        "ID": 30,
        "AZIMUTH": 1716.59,
        "X": -11.97,
        "Y": 40.41
      }
    ],
    "2632": [
      {
        "ID": 30,
        "AZIMUTH": 1714.77,
        "X": -11.95,
        "Y": 39.8
      }
    ],
    "2633": [
      {
        "ID": 30,
        "AZIMUTH": 1713.17,
        "X": -11.93,
        "Y": 39.1
      }
    ],
    "2634": [
      {
        "ID": 30,
        "AZIMUTH": 1711.97,
        "X": -11.87,
        "Y": 38.41
      }
    ],
    "2635": [
      {
        "ID": 30,
        "AZIMUTH": 1710.87,
        "X": -11.76,
        "Y": 37.8
      }
    ],
    "2636": [
      {
        "ID": 30,
        "AZIMUTH": 1710.61,
        "X": -11.61,
        "Y": 37.17
      }
    ],
    "2637": [
      {
        "ID": 30,
        "AZIMUTH": 1710.67,
        "X": -11.54,
        "Y": 36.46
      }
    ],
    "2638": [
      {
        "ID": 30,
        "AZIMUTH": 1709.93,
        "X": -11.42,
        "Y": 35.79
      }
    ],
    "2639": [
      {
        "ID": 30,
        "AZIMUTH": 1709.79,
        "X": -11.28,
        "Y": 35.1
      }
    ],
    "2640": [
      {
        "ID": 30,
        "AZIMUTH": 1710.42,
        "X": -11.07,
        "Y": 34.22
      }
    ],
    "2641": [
      {
        "ID": 30,
        "AZIMUTH": 1712.89,
        "X": -10.9,
        "Y": 33.57
      }
    ],
    "2642": [
      {
        "ID": 30,
        "AZIMUTH": 1712.05,
        "X": -10.7,
        "Y": 32.97
      }
    ],
    "2643": [
      {
        "ID": 30,
        "AZIMUTH": 1711.01,
        "X": -10.57,
        "Y": 32.33
      }
    ],
    "2644": [
      {
        "ID": 30,
        "AZIMUTH": 1709.21,
        "X": -10.53,
        "Y": 31.77
      }
    ],
    "2645": [
      {
        "ID": 30,
        "AZIMUTH": 1708.88,
        "X": -10.34,
        "Y": 31.23
      }
    ],
    "2646": [
      {
        "ID": 30,
        "AZIMUTH": 1709.2,
        "X": -10.23,
        "Y": 30.86
      }
    ],
    "2647": [
      {
        "ID": 30,
        "AZIMUTH": 1709.6,
        "X": -10.08,
        "Y": 30.33
      }
    ],
    "2648": [
      {
        "ID": 30,
        "AZIMUTH": 1708.14,
        "X": -9.96,
        "Y": 29.69
      }
    ],
    "2649": [
      {
        "ID": 30,
        "AZIMUTH": 1707.77,
        "X": -9.88,
        "Y": 29.13
      }
    ],
    "2650": [
      {
        "ID": 30,
        "AZIMUTH": 1704.76,
        "X": -9.77,
        "Y": 28.45
      }
    ],
    "2651": [
      {
        "ID": 30,
        "AZIMUTH": 1702.61,
        "X": -9.73,
        "Y": 27.85
      }
    ],
    "2652": [
      {
        "ID": 30,
        "AZIMUTH": 1700.9,
        "X": -9.68,
        "Y": 27.25
      }
    ],
    "2653": [
      {
        "ID": 30,
        "AZIMUTH": 1699.82,
        "X": -9.65,
        "Y": 26.71
      }
    ],
    "2654": [
      {
        "ID": 30,
        "AZIMUTH": 1699.34,
        "X": -9.63,
        "Y": 26.13
      }
    ],
    "2655": [
      {
        "ID": 30,
        "AZIMUTH": 1697.56,
        "X": -9.64,
        "Y": 25.57
      }
    ],
    "2656": [
      {
        "ID": 30,
        "AZIMUTH": 1695.43,
        "X": -9.65,
        "Y": 25.0
      }
    ],
    "2657": [
      {
        "ID": 30,
        "AZIMUTH": 1693.65,
        "X": -9.67,
        "Y": 24.46
      }
    ],
    "2658": [
      {
        "ID": 30,
        "AZIMUTH": 1690.8,
        "X": -9.71,
        "Y": 23.91
      }
    ],
    "2659": [
      {
        "ID": 30,
        "AZIMUTH": 1687.38,
        "X": -9.78,
        "Y": 23.34
      }
    ],
    "2660": [
      {
        "ID": 30,
        "AZIMUTH": 1683.74,
        "X": -9.85,
        "Y": 22.74
      }
    ],
    "2661": [
      {
        "ID": 30,
        "AZIMUTH": 1680.4,
        "X": -9.91,
        "Y": 22.15
      }
    ],
    "2662": [
      {
        "ID": 30,
        "AZIMUTH": 1677.03,
        "X": -10.0,
        "Y": 21.64
      }
    ],
    "2663": [
      {
        "ID": 30,
        "AZIMUTH": 1673.21,
        "X": -10.1,
        "Y": 21.14
      }
    ],
    "2664": [
      {
        "ID": 30,
        "AZIMUTH": 1668.21,
        "X": -10.25,
        "Y": 20.56
      }
    ],
    "2665": [
      {
        "ID": 30,
        "AZIMUTH": 1663.82,
        "X": -10.38,
        "Y": 20.01
      }
    ],
    "2666": [
      {
        "ID": 30,
        "AZIMUTH": 1658.56,
        "X": -10.52,
        "Y": 19.43
      }
    ],
    "2667": [
      {
        "ID": 30,
        "AZIMUTH": 1652.62,
        "X": -10.69,
        "Y": 18.82
      }
    ],
    "2668": [
      {
        "ID": 30,
        "AZIMUTH": 1646.61,
        "X": -10.85,
        "Y": 18.28
      }
    ],
    "2669": [
      {
        "ID": 30,
        "AZIMUTH": 1641.21,
        "X": -11.02,
        "Y": 17.76
      }
    ],
    "2670": [
      {
        "ID": 30,
        "AZIMUTH": 1634.68,
        "X": -11.21,
        "Y": 17.2
      }
    ],
    "2671": [
      {
        "ID": 30,
        "AZIMUTH": 1628.22,
        "X": -11.41,
        "Y": 16.66
      }
    ],
    "2672": [
      {
        "ID": 30,
        "AZIMUTH": 1620.91,
        "X": -11.61,
        "Y": 16.09
      }
    ],
    "2673": [
      {
        "ID": 30,
        "AZIMUTH": 1613.99,
        "X": -11.82,
        "Y": 15.55
      }
    ],
    "2674": [
      {
        "ID": 30,
        "AZIMUTH": 1606.33,
        "X": -12.04,
        "Y": 15.02
      }
    ],
    "2675": [
      {
        "ID": 30,
        "AZIMUTH": 1598.37,
        "X": -12.27,
        "Y": 14.46
      }
    ],
    "2676": [
      {
        "ID": 30,
        "AZIMUTH": 1589.97,
        "X": -12.51,
        "Y": 13.92
      }
    ],
    "2677": [
      {
        "ID": 30,
        "AZIMUTH": 1581.45,
        "X": -12.74,
        "Y": 13.38
      }
    ],
    "2678": [
      {
        "ID": 30,
        "AZIMUTH": 1573.09,
        "X": -12.97,
        "Y": 12.82
      }
    ],
    "2679": [
      {
        "ID": 30,
        "AZIMUTH": 1564.61,
        "X": -13.21,
        "Y": 12.28
      }
    ],
    "2680": [
      {
        "ID": 30,
        "AZIMUTH": 1555.91,
        "X": -13.43,
        "Y": 11.76
      }
    ],
    "2681": [
      {
        "ID": 30,
        "AZIMUTH": 1547.03,
        "X": -13.68,
        "Y": 11.23
      }
    ],
    "2682": [
      {
        "ID": 30,
        "AZIMUTH": 1537.67,
        "X": -13.93,
        "Y": 10.68
      }
    ],
    "2683": [
      {
        "ID": 30,
        "AZIMUTH": 1528.28,
        "X": -14.18,
        "Y": 10.15
      }
    ],
    "2684": [
      {
        "ID": 30,
        "AZIMUTH": 1518.39,
        "X": -14.44,
        "Y": 9.59
      }
    ],
    "2685": [
      {
        "ID": 30,
        "AZIMUTH": 1507.95,
        "X": -14.71,
        "Y": 9.03
      }
    ],
    "2686": [
      {
        "ID": 30,
        "AZIMUTH": 1497.65,
        "X": -15.0,
        "Y": 8.49
      }
    ],
    "2687": [
      {
        "ID": 30,
        "AZIMUTH": 1487.97,
        "X": -15.28,
        "Y": 7.96
      }
    ],
    "2688": [
      {
        "ID": 30,
        "AZIMUTH": 1478.16,
        "X": -15.53,
        "Y": 7.41
      }
    ],
    "2689": [
      {
        "ID": 30,
        "AZIMUTH": 1468.67,
        "X": -15.79,
        "Y": 6.88
      }
    ],
    "2690": [
      {
        "ID": 30,
        "AZIMUTH": 1458.62,
        "X": -16.08,
        "Y": 6.36
      }
    ],
    "2691": [
      {
        "ID": 30,
        "AZIMUTH": 1448.64,
        "X": -16.38,
        "Y": 5.83
      }
    ],
    "2692": [
      {
        "ID": 30,
        "AZIMUTH": 1438.93,
        "X": -16.67,
        "Y": 5.32
      }
    ],
    "2693": [
      {
        "ID": 30,
        "AZIMUTH": 1429.34,
        "X": -16.97,
        "Y": 4.81
      }
    ],
    "2694": [
      {
        "ID": 30,
        "AZIMUTH": 1420.46,
        "X": -17.26,
        "Y": 4.31
      }
    ],
    "2695": [
      {
        "ID": 30,
        "AZIMUTH": 1411.24,
        "X": -17.57,
        "Y": 3.79
      }
    ],
    "2696": [
      {
        "ID": 30,
        "AZIMUTH": 1402.56,
        "X": -17.88,
        "Y": 3.29
      }
    ],
    "2697": [
      {
        "ID": 30,
        "AZIMUTH": 1394.12,
        "X": -18.18,
        "Y": 2.8
      }
    ],
    "2698": [
      {
        "ID": 30,
        "AZIMUTH": 1385.49,
        "X": -18.51,
        "Y": 2.27
      }
    ],
    "2699": [
      {
        "ID": 30,
        "AZIMUTH": 1377.42,
        "X": -18.83,
        "Y": 1.77
      }
    ],
    "2700": [
      {
        "ID": 30,
        "AZIMUTH": 1369.31,
        "X": -19.17,
        "Y": 1.28
      }
    ],
    "2701": [
      {
        "ID": 30,
        "AZIMUTH": 1361.25,
        "X": -19.51,
        "Y": 0.75
      }
    ],
    "2702": [
      {
        "ID": 30,
        "AZIMUTH": 1353.94,
        "X": -19.82,
        "Y": 0.28
      }
    ],
    "2703": [
      {
        "ID": 30,
        "AZIMUTH": 1347.24,
        "X": -20.13,
        "Y": -0.17
      }
    ],
    "2704": [
      {
        "ID": 30,
        "AZIMUTH": 1340.01,
        "X": -20.47,
        "Y": -0.68
      }
    ],
    "2705": [
      {
        "ID": 30,
        "AZIMUTH": 1333.1,
        "X": -20.8,
        "Y": -1.18
      }
    ],
    "2706": [
      {
        "ID": 30,
        "AZIMUTH": 1326.86,
        "X": -21.14,
        "Y": -1.65
      }
    ],
    "2707": [
      {
        "ID": 30,
        "AZIMUTH": 1320.65,
        "X": -21.49,
        "Y": -2.12
      }
    ],
    "2708": [
      {
        "ID": 30,
        "AZIMUTH": 1313.7,
        "X": -21.82,
        "Y": -2.62
      }
    ],
    "2709": [
      {
        "ID": 30,
        "AZIMUTH": 1307.77,
        "X": -22.16,
        "Y": -3.15
      }
    ],
    "2710": [
      {
        "ID": 30,
        "AZIMUTH": 1302.99,
        "X": -22.49,
        "Y": -3.63
      }
    ],
    "2711": [
      {
        "ID": 30,
        "AZIMUTH": 1297.86,
        "X": -22.85,
        "Y": -4.14
      }
    ],
    "2712": [
      {
        "ID": 30,
        "AZIMUTH": 1292.96,
        "X": -23.18,
        "Y": -4.64
      }
    ],
    "2713": [
      {
        "ID": 30,
        "AZIMUTH": 1288.2,
        "X": -23.52,
        "Y": -5.13
      }
    ],
    "2714": [
      {
        "ID": 30,
        "AZIMUTH": 1283.9,
        "X": -23.84,
        "Y": -5.6
      }
    ],
    "2715": [
      {
        "ID": 30,
        "AZIMUTH": 1279.08,
        "X": -24.18,
        "Y": -6.11
      }
    ],
    "2716": [
      {
        "ID": 30,
        "AZIMUTH": 1275.09,
        "X": -24.5,
        "Y": -6.6
      }
    ],
    "2717": [
      {
        "ID": 30,
        "AZIMUTH": 1271.31,
        "X": -24.82,
        "Y": -7.07
      }
    ],
    "2718": [
      {
        "ID": 30,
        "AZIMUTH": 1267.32,
        "X": -25.17,
        "Y": -7.56
      }
    ],
    "2719": [
      {
        "ID": 30,
        "AZIMUTH": 1262.92,
        "X": -25.49,
        "Y": -8.05
      }
    ],
    "2720": [
      {
        "ID": 30,
        "AZIMUTH": 1258.64,
        "X": -25.81,
        "Y": -8.57
      }
    ],
    "2721": [
      {
        "ID": 30,
        "AZIMUTH": 1254.89,
        "X": -26.12,
        "Y": -9.04
      }
    ],
    "2722": [
      {
        "ID": 30,
        "AZIMUTH": 1251.02,
        "X": -26.43,
        "Y": -9.53
      }
    ],
    "2723": [
      {
        "ID": 30,
        "AZIMUTH": 1247.3,
        "X": -26.74,
        "Y": -10.04
      }
    ],
    "2724": [
      {
        "ID": 30,
        "AZIMUTH": 1243.42,
        "X": -27.05,
        "Y": -10.55
      }
    ],
    "2725": [
      {
        "ID": 30,
        "AZIMUTH": 1239.63,
        "X": -27.37,
        "Y": -11.02
      }
    ],
    "2726": [
      {
        "ID": 30,
        "AZIMUTH": 1236.57,
        "X": -27.66,
        "Y": -11.5
      }
    ],
    "2727": [
      {
        "ID": 30,
        "AZIMUTH": 1232.1,
        "X": -27.95,
        "Y": -11.98
      }
    ],
    "2728": [
      {
        "ID": 30,
        "AZIMUTH": 1227.83,
        "X": -28.27,
        "Y": -12.5
      }
    ],
    "2729": [
      {
        "ID": 30,
        "AZIMUTH": 1224.6,
        "X": -28.55,
        "Y": -12.98
      }
    ],
    "2730": [
      {
        "ID": 30,
        "AZIMUTH": 1221.23,
        "X": -28.84,
        "Y": -13.5
      }
    ],
    "2731": [
      {
        "ID": 30,
        "AZIMUTH": 1219.1,
        "X": -29.16,
        "Y": -14.06
      }
    ],
    "2732": [
      {
        "ID": 30,
        "AZIMUTH": 1217.02,
        "X": -29.44,
        "Y": -14.55
      }
    ],
    "2733": [
      {
        "ID": 30,
        "AZIMUTH": 1214.36,
        "X": -29.72,
        "Y": -15.07
      }
    ],
    "2734": [
      {
        "ID": 30,
        "AZIMUTH": 1211.42,
        "X": -30.01,
        "Y": -15.61
      }
    ],
    "2735": [
      {
        "ID": 30,
        "AZIMUTH": 1209.74,
        "X": -30.25,
        "Y": -16.1
      }
    ],
    "2736": [
      {
        "ID": 30,
        "AZIMUTH": 1207.0,
        "X": -30.52,
        "Y": -16.62
      }
    ],
    "2737": [
      {
        "ID": 30,
        "AZIMUTH": 1204.26,
        "X": -30.79,
        "Y": -17.15
      }
    ],
    "2738": [
      {
        "ID": 30,
        "AZIMUTH": 1201.85,
        "X": -31.06,
        "Y": -17.66
      }
    ],
    "2739": [
      {
        "ID": 30,
        "AZIMUTH": 1199.74,
        "X": -31.31,
        "Y": -18.18
      }
    ],
    "2740": [
      {
        "ID": 30,
        "AZIMUTH": 1197.6,
        "X": -31.56,
        "Y": -18.72
      }
    ],
    "2741": [
      {
        "ID": 30,
        "AZIMUTH": 1195.19,
        "X": -31.81,
        "Y": -19.25
      }
    ],
    "2742": [
      {
        "ID": 30,
        "AZIMUTH": 1192.7,
        "X": -32.05,
        "Y": -19.77
      }
    ],
    "2743": [
      {
        "ID": 30,
        "AZIMUTH": 1190.54,
        "X": -32.3,
        "Y": -20.31
      }
    ],
    "2744": [
      {
        "ID": 30,
        "AZIMUTH": 1188.24,
        "X": -32.54,
        "Y": -20.84
      }
    ],
    "2745": [
      {
        "ID": 30,
        "AZIMUTH": 1186.49,
        "X": -32.76,
        "Y": -21.36
      }
    ],
    "2746": [
      {
        "ID": 30,
        "AZIMUTH": 1184.32,
        "X": -32.98,
        "Y": -21.86
      }
    ],
    "2747": [
      {
        "ID": 30,
        "AZIMUTH": 1181.47,
        "X": -33.2,
        "Y": -22.36
      }
    ],
    "2748": [
      {
        "ID": 30,
        "AZIMUTH": 1179.45,
        "X": -33.4,
        "Y": -22.88
      }
    ],
    "2749": [
      {
        "ID": 30,
        "AZIMUTH": 1178.1,
        "X": -33.61,
        "Y": -23.36
      }
    ],
    "2750": [
      {
        "ID": 30,
        "AZIMUTH": 1175.5,
        "X": -33.83,
        "Y": -23.98
      }
    ],
    "2751": [
      {
        "ID": 30,
        "AZIMUTH": 1173.59,
        "X": -34.03,
        "Y": -24.51
      }
    ],
    "2752": [
      {
        "ID": 30,
        "AZIMUTH": 1171.1,
        "X": -34.26,
        "Y": -25.01
      }
    ],
    "2753": [
      {
        "ID": 30,
        "AZIMUTH": 1169.07,
        "X": -34.44,
        "Y": -25.47
      }
    ],
    "2754": [
      {
        "ID": 30,
        "AZIMUTH": 1167.04,
        "X": -34.63,
        "Y": -26.01
      }
    ],
    "2755": [
      {
        "ID": 30,
        "AZIMUTH": 1163.88,
        "X": -34.79,
        "Y": -26.55
      }
    ],
    "2756": [
      {
        "ID": 30,
        "AZIMUTH": 1160.75,
        "X": -34.96,
        "Y": -27.08
      }
    ],
    "2757": [
      {
        "ID": 30,
        "AZIMUTH": 1159.26,
        "X": -35.18,
        "Y": -27.64
      }
    ],
    "2758": [
      {
        "ID": 30,
        "AZIMUTH": 1159.06,
        "X": -35.35,
        "Y": -28.07
      }
    ],
    "2759": [
      {
        "ID": 30,
        "AZIMUTH": 1157.3,
        "X": -35.52,
        "Y": -28.62
      }
    ],
    "2760": [
      {
        "ID": 30,
        "AZIMUTH": 1155.24,
        "X": -35.67,
        "Y": -29.15
      }
    ],
    "2761": [
      {
        "ID": 30,
        "AZIMUTH": 1153.03,
        "X": -35.83,
        "Y": -29.69
      }
    ],
    "2762": [
      {
        "ID": 30,
        "AZIMUTH": 1151.05,
        "X": -35.99,
        "Y": -30.22
      }
    ],
    "2763": [
      {
        "ID": 30,
        "AZIMUTH": 1149.23,
        "X": -36.17,
        "Y": -30.74
      }
    ],
    "2764": [
      {
        "ID": 30,
        "AZIMUTH": 1147.69,
        "X": -36.33,
        "Y": -31.33
      }
    ],
    "2765": [
      {
        "ID": 30,
        "AZIMUTH": 1146.0,
        "X": -36.48,
        "Y": -31.85
      }
    ],
    "2766": [
      {
        "ID": 30,
        "AZIMUTH": 1143.92,
        "X": -36.61,
        "Y": -32.41
      }
    ],
    "2767": [
      {
        "ID": 30,
        "AZIMUTH": 1141.98,
        "X": -36.76,
        "Y": -33.0
      }
    ],
    "2768": [
      {
        "ID": 30,
        "AZIMUTH": 1140.02,
        "X": -36.88,
        "Y": -33.54
      }
    ],
    "2769": [
      {
        "ID": 30,
        "AZIMUTH": 1137.81,
        "X": -36.98,
        "Y": -34.06
      }
    ],
    "2770": [
      {
        "ID": 30,
        "AZIMUTH": 1135.36,
        "X": -37.1,
        "Y": -34.63
      }
    ],
    "2771": [
      {
        "ID": 30,
        "AZIMUTH": 1133.72,
        "X": -37.2,
        "Y": -35.13
      }
    ],
    "2772": [
      {
        "ID": 30,
        "AZIMUTH": 1130.86,
        "X": -37.29,
        "Y": -35.77
      }
    ],
    "2773": [
      {
        "ID": 30,
        "AZIMUTH": 1129.25,
        "X": -37.37,
        "Y": -36.37
      }
    ],
    "2774": [
      {
        "ID": 30,
        "AZIMUTH": 1127.21,
        "X": -37.44,
        "Y": -36.9
      }
    ],
    "2775": [
      {
        "ID": 30,
        "AZIMUTH": 1125.72,
        "X": -37.55,
        "Y": -37.44
      }
    ],
    "2776": [
      {
        "ID": 30,
        "AZIMUTH": 1123.8,
        "X": -37.58,
        "Y": -38.02
      }
    ],
    "2777": [
      {
        "ID": 30,
        "AZIMUTH": 1121.42,
        "X": -37.63,
        "Y": -38.56
      }
    ],
    "2778": [
      {
        "ID": 30,
        "AZIMUTH": 1118.87,
        "X": -37.67,
        "Y": -39.12
      }
    ],
    "2779": [
      {
        "ID": 30,
        "AZIMUTH": 1117.11,
        "X": -37.71,
        "Y": -39.7
      }
    ],
    "2780": [
      {
        "ID": 30,
        "AZIMUTH": 1114.06,
        "X": -37.73,
        "Y": -40.18
      }
    ],
    "2781": [
      {
        "ID": 30,
        "AZIMUTH": 1110.79,
        "X": -37.71,
        "Y": -40.74
      }
    ],
    "2782": [
      {
        "ID": 30,
        "AZIMUTH": 1108.98,
        "X": -37.71,
        "Y": -41.26
      }
    ],
    "2783": [
      {
        "ID": 30,
        "AZIMUTH": 1105.91,
        "X": -37.69,
        "Y": -41.81
      }
    ],
    "2784": [
      {
        "ID": 30,
        "AZIMUTH": 1105.08,
        "X": -37.67,
        "Y": -42.32
      }
    ],
    "2785": [
      {
        "ID": 30,
        "AZIMUTH": 1102.54,
        "X": -37.65,
        "Y": -42.88
      }
    ],
    "2786": [
      {
        "ID": 30,
        "AZIMUTH": 1100.38,
        "X": -37.6,
        "Y": -43.39
      }
    ],
    "2787": [
      {
        "ID": 30,
        "AZIMUTH": 1097.95,
        "X": -37.55,
        "Y": -43.85
      }
    ],
    "2788": [
      {
        "ID": 30,
        "AZIMUTH": 1095.97,
        "X": -37.44,
        "Y": -44.38
      }
    ],
    "2789": [
      {
        "ID": 30,
        "AZIMUTH": 1093.02,
        "X": -37.3,
        "Y": -44.92
      }
    ],
    "2790": [
      {
        "ID": 30,
        "AZIMUTH": 1089.74,
        "X": -37.21,
        "Y": -45.46
      }
    ],
    "2791": [
      {
        "ID": 30,
        "AZIMUTH": 1088.66,
        "X": -37.1,
        "Y": -45.93
      }
    ],
    "2792": [
      {
        "ID": 30,
        "AZIMUTH": 1086.89,
        "X": -37.03,
        "Y": -46.43
      }
    ],
    "2793": [
      {
        "ID": 30,
        "AZIMUTH": 1084.39,
        "X": -36.88,
        "Y": -47.05
      }
    ],
    "2794": [
      {
        "ID": 30,
        "AZIMUTH": 1081.7,
        "X": -36.75,
        "Y": -47.54
      }
    ],
    "2795": [
      {
        "ID": 30,
        "AZIMUTH": 1079.45,
        "X": -36.59,
        "Y": -48.05
      }
    ],
    "2796": [
      {
        "ID": 30,
        "AZIMUTH": 1077.49,
        "X": -36.45,
        "Y": -48.61
      }
    ],
    "2797": [
      {
        "ID": 30,
        "AZIMUTH": 1075.13,
        "X": -36.32,
        "Y": -49.08
      }
    ],
    "2798": [
      {
        "ID": 30,
        "AZIMUTH": 1073.14,
        "X": -36.12,
        "Y": -49.64
      }
    ],
    "2799": [
      {
        "ID": 30,
        "AZIMUTH": 1071.24,
        "X": -35.97,
        "Y": -50.07
      }
    ],
    "2800": [
      {
        "ID": 30,
        "AZIMUTH": 1068.34,
        "X": -35.78,
        "Y": -50.58
      }
    ],
    "2801": [
      {
        "ID": 30,
        "AZIMUTH": 1066.43,
        "X": -35.59,
        "Y": -51.08
      }
    ],
    "2802": [
      {
        "ID": 30,
        "AZIMUTH": 1063.62,
        "X": -35.37,
        "Y": -51.6
      }
    ],
    "2803": [
      {
        "ID": 30,
        "AZIMUTH": 1060.67,
        "X": -35.15,
        "Y": -52.09
      }
    ],
    "2804": [
      {
        "ID": 30,
        "AZIMUTH": 1057.9,
        "X": -34.87,
        "Y": -52.62
      }
    ],
    "2805": [
      {
        "ID": 30,
        "AZIMUTH": 1054.42,
        "X": -34.56,
        "Y": -53.15
      }
    ],
    "2806": [
      {
        "ID": 30,
        "AZIMUTH": 1050.53,
        "X": -34.28,
        "Y": -53.62
      }
    ],
    "2807": [
      {
        "ID": 30,
        "AZIMUTH": 1048.82,
        "X": -34.08,
        "Y": -54.03
      }
    ],
    "2808": [
      {
        "ID": 30,
        "AZIMUTH": 1047.57,
        "X": -33.73,
        "Y": -54.53
      }
    ],
    "2809": [
      {
        "ID": 30,
        "AZIMUTH": 1046.13,
        "X": -33.46,
        "Y": -54.96
      }
    ],
    "2810": [
      {
        "ID": 30,
        "AZIMUTH": 1044.12,
        "X": -33.18,
        "Y": -55.4
      }
    ],
    "2811": [
      {
        "ID": 30,
        "AZIMUTH": 1041.55,
        "X": -32.9,
        "Y": -55.85
      }
    ],
    "2812": [
      {
        "ID": 30,
        "AZIMUTH": 1040.15,
        "X": -32.53,
        "Y": -56.35
      }
    ],
    "2813": [
      {
        "ID": 30,
        "AZIMUTH": 1037.63,
        "X": -32.14,
        "Y": -56.77
      }
    ],
    "2814": [
      {
        "ID": 30,
        "AZIMUTH": 1037.33,
        "X": -31.78,
        "Y": -57.26
      }
    ],
    "2815": [
      {
        "ID": 30,
        "AZIMUTH": 1037.59,
        "X": -31.26,
        "Y": -57.84
      }
    ],
    "2816": [
      {
        "ID": 30,
        "AZIMUTH": 1036.89,
        "X": -30.92,
        "Y": -58.2
      }
    ],
    "2817": [
      {
        "ID": 30,
        "AZIMUTH": 1036.96,
        "X": -30.62,
        "Y": -58.55
      }
    ],
    "2818": [
      {
        "ID": 30,
        "AZIMUTH": 1034.58,
        "X": -30.2,
        "Y": -58.96
      }
    ],
    "2819": [
      {
        "ID": 30,
        "AZIMUTH": 1032.8,
        "X": -29.84,
        "Y": -59.38
      }
    ],
    "2820": [
      {
        "ID": 30,
        "AZIMUTH": 1030.48,
        "X": -29.43,
        "Y": -59.72
      }
    ],
    "2821": [
      {
        "ID": 30,
        "AZIMUTH": 1028.18,
        "X": -28.95,
        "Y": -60.19
      }
    ],
    "2822": [
      {
        "ID": 30,
        "AZIMUTH": 1024.33,
        "X": -28.4,
        "Y": -60.61
      }
    ],
    "2823": [
      {
        "ID": 30,
        "AZIMUTH": 1021.78,
        "X": -27.98,
        "Y": -60.94
      }
    ],
    "2824": [
      {
        "ID": 30,
        "AZIMUTH": 1019.84,
        "X": -27.48,
        "Y": -61.31
      }
    ],
    "2825": [
      {
        "ID": 30,
        "AZIMUTH": 1017.19,
        "X": -27.12,
        "Y": -61.63
      }
    ],
    "2826": [
      {
        "ID": 30,
        "AZIMUTH": 1014.46,
        "X": -26.61,
        "Y": -61.95
      }
    ],
    "2827": [
      {
        "ID": 30,
        "AZIMUTH": 1012.96,
        "X": -26.19,
        "Y": -62.24
      }
    ],
    "2828": [
      {
        "ID": 30,
        "AZIMUTH": 1010.81,
        "X": -25.86,
        "Y": -62.53
      }
    ],
    "2829": [
      {
        "ID": 30,
        "AZIMUTH": 1008.23,
        "X": -25.32,
        "Y": -62.84
      }
    ],
    "2830": [
      {
        "ID": 30,
        "AZIMUTH": 1004.93,
        "X": -24.79,
        "Y": -63.17
      }
    ],
    "2831": [
      {
        "ID": 30,
        "AZIMUTH": 1002.54,
        "X": -24.26,
        "Y": -63.48
      }
    ],
    "2832": [
      {
        "ID": 30,
        "AZIMUTH": 1001.96,
        "X": -23.76,
        "Y": -63.73
      }
    ],
    "2833": [
      {
        "ID": 30,
        "AZIMUTH": 1001.66,
        "X": -23.3,
        "Y": -63.99
      }
    ],
    "2834": [
      {
        "ID": 30,
        "AZIMUTH": 1000.93,
        "X": -22.75,
        "Y": -64.25
      }
    ],
    "2835": [
      {
        "ID": 30,
        "AZIMUTH": 998.52,
        "X": -22.27,
        "Y": -64.41
      }
    ],
    "2836": [
      {
        "ID": 30,
        "AZIMUTH": 997.37,
        "X": -21.72,
        "Y": -64.63
      }
    ],
    "2837": [
      {
        "ID": 30,
        "AZIMUTH": 995.55,
        "X": -21.07,
        "Y": -64.87
      }
    ],
    "2838": [
      {
        "ID": 30,
        "AZIMUTH": 993.66,
        "X": -20.7,
        "Y": -65.0
      }
    ],
    "2839": [
      {
        "ID": 30,
        "AZIMUTH": 991.45,
        "X": -20.06,
        "Y": -65.24
      }
    ],
    "2840": [
      {
        "ID": 30,
        "AZIMUTH": 990.62,
        "X": -19.53,
        "Y": -65.44
      }
    ],
    "2841": [
      {
        "ID": 30,
        "AZIMUTH": 987.76,
        "X": -18.92,
        "Y": -65.62
      }
    ],
    "2842": [
      {
        "ID": 30,
        "AZIMUTH": 983.61,
        "X": -18.37,
        "Y": -65.8
      }
    ],
    "2843": [
      {
        "ID": 30,
        "AZIMUTH": 980.61,
        "X": -17.96,
        "Y": -65.92
      }
    ],
    "2844": [
      {
        "ID": 30,
        "AZIMUTH": 977.93,
        "X": -17.51,
        "Y": -66.02
      }
    ],
    "2845": [
      {
        "ID": 30,
        "AZIMUTH": 977.11,
        "X": -17.18,
        "Y": -66.11
      }
    ],
    "2846": [
      {
        "ID": 30,
        "AZIMUTH": 975.22,
        "X": -16.68,
        "Y": -66.2
      }
    ],
    "2847": [
      {
        "ID": 30,
        "AZIMUTH": 972.62,
        "X": -16.22,
        "Y": -66.31
      }
    ],
    "2848": [
      {
        "ID": 30,
        "AZIMUTH": 970.36,
        "X": -15.73,
        "Y": -66.42
      }
    ],
    "2849": [
      {
        "ID": 30,
        "AZIMUTH": 968.82,
        "X": -15.28,
        "Y": -66.5
      }
    ],
    "2850": [
      {
        "ID": 30,
        "AZIMUTH": 966.44,
        "X": -14.87,
        "Y": -66.56
      }
    ],
    "2851": [
      {
        "ID": 30,
        "AZIMUTH": 963.95,
        "X": -14.39,
        "Y": -66.61
      }
    ],
    "2852": [
      {
        "ID": 30,
        "AZIMUTH": 961.15,
        "X": -13.96,
        "Y": -66.69
      }
    ],
    "2853": [
      {
        "ID": 30,
        "AZIMUTH": 958.48,
        "X": -13.56,
        "Y": -66.75
      }
    ],
    "2854": [
      {
        "ID": 30,
        "AZIMUTH": 956.22,
        "X": -13.08,
        "Y": -66.8
      }
    ],
    "2855": [
      {
        "ID": 30,
        "AZIMUTH": 954.11,
        "X": -12.56,
        "Y": -66.83
      }
    ],
    "2856": [
      {
        "ID": 30,
        "AZIMUTH": 952.46,
        "X": -12.18,
        "Y": -66.88
      }
    ],
    "2857": [
      {
        "ID": 30,
        "AZIMUTH": 951.0,
        "X": -11.79,
        "Y": -66.9
      }
    ],
    "2858": [
      {
        "ID": 30,
        "AZIMUTH": 949.42,
        "X": -11.26,
        "Y": -66.94
      }
    ],
    "2859": [
      {
        "ID": 30,
        "AZIMUTH": 947.12,
        "X": -10.72,
        "Y": -66.95
      }
    ],
    "2860": [
      {
        "ID": 30,
        "AZIMUTH": 945.89,
        "X": -10.29,
        "Y": -66.95
      }
    ],
    "2861": [
      {
        "ID": 30,
        "AZIMUTH": 945.58,
        "X": -9.85,
        "Y": -66.94
      }
    ],
    "2862": [
      {
        "ID": 30,
        "AZIMUTH": 943.86,
        "X": -9.38,
        "Y": -66.94
      }
    ],
    "2863": [
      {
        "ID": 30,
        "AZIMUTH": 941.17,
        "X": -8.91,
        "Y": -66.96
      }
    ],
    "2864": [
      {
        "ID": 30,
        "AZIMUTH": 937.41,
        "X": -8.34,
        "Y": -66.95
      }
    ],
    "2865": [
      {
        "ID": 30,
        "AZIMUTH": 934.19,
        "X": -7.71,
        "Y": -66.91
      }
    ],
    "2866": [
      {
        "ID": 30,
        "AZIMUTH": 931.35,
        "X": -7.14,
        "Y": -66.83
      }
    ],
    "2867": [
      {
        "ID": 30,
        "AZIMUTH": 928.07,
        "X": -6.53,
        "Y": -66.75
      }
    ],
    "2868": [
      {
        "ID": 30,
        "AZIMUTH": 926.13,
        "X": -6.07,
        "Y": -66.67
      }
    ],
    "2869": [
      {
        "ID": 30,
        "AZIMUTH": 923.24,
        "X": -5.47,
        "Y": -66.65
      }
    ],
    "2870": [
      {
        "ID": 30,
        "AZIMUTH": 918.18,
        "X": -4.84,
        "Y": -66.45
      }
    ],
    "2871": [
      {
        "ID": 30,
        "AZIMUTH": 915.95,
        "X": -4.32,
        "Y": -66.28
      }
    ],
    "2872": [
      {
        "ID": 30,
        "AZIMUTH": 912.21,
        "X": -3.79,
        "Y": -66.11
      }
    ],
    "2873": [
      {
        "ID": 30,
        "AZIMUTH": 909.46,
        "X": -3.39,
        "Y": -65.92
      }
    ],
    "2874": [
      {
        "ID": 30,
        "AZIMUTH": 905.87,
        "X": -2.77,
        "Y": -65.76
      }
    ],
    "2875": [
      {
        "ID": 30,
        "AZIMUTH": 902.19,
        "X": -2.43,
        "Y": -65.52
      }
    ],
    "2876": [
      {
        "ID": 30,
        "AZIMUTH": 900.23,
        "X": -1.65,
        "Y": -65.27
      }
    ],
    "2877": [
      {
        "ID": 30,
        "AZIMUTH": 897.51,
        "X": -1.02,
        "Y": -64.95
      }
    ],
    "2878": [
      {
        "ID": 30,
        "AZIMUTH": 895.51,
        "X": -0.4,
        "Y": -64.58
      }
    ],
    "2879": [
      {
        "ID": 30,
        "AZIMUTH": 894.88,
        "X": 0.18,
        "Y": -64.21
      }
    ],
    "2880": [
      {
        "ID": 30,
        "AZIMUTH": 893.62,
        "X": 0.57,
        "Y": -63.9
      }
    ],
    "2881": [
      {
        "ID": 30,
        "AZIMUTH": 892.57,
        "X": 1.03,
        "Y": -63.62
      }
    ],
    "2882": [
      {
        "ID": 30,
        "AZIMUTH": 890.99,
        "X": 1.61,
        "Y": -63.25
      }
    ],
    "2883": [
      {
        "ID": 30,
        "AZIMUTH": 888.79,
        "X": 2.04,
        "Y": -62.88
      }
    ],
    "2884": [
      {
        "ID": 30,
        "AZIMUTH": 888.26,
        "X": 2.6,
        "Y": -62.46
      }
    ],
    "2885": [
      {
        "ID": 30,
        "AZIMUTH": 886.58,
        "X": 3.1,
        "Y": -62.05
      }
    ],
    "2886": [
      {
        "ID": 30,
        "AZIMUTH": 885.32,
        "X": 3.5,
        "Y": -61.68
      }
    ],
    "2887": [
      {
        "ID": 30,
        "AZIMUTH": 881.33,
        "X": 3.98,
        "Y": -61.15
      }
    ],
    "2888": [
      {
        "ID": 30,
        "AZIMUTH": 877.94,
        "X": 4.59,
        "Y": -60.67
      }
    ],
    "2889": [
      {
        "ID": 30,
        "AZIMUTH": 875.35,
        "X": 5.07,
        "Y": -60.14
      }
    ],
    "2890": [
      {
        "ID": 30,
        "AZIMUTH": 873.23,
        "X": 5.45,
        "Y": -59.65
      }
    ],
    "2891": [
      {
        "ID": 30,
        "AZIMUTH": 871.17,
        "X": 5.92,
        "Y": -59.12
      }
    ],
    "2892": [
      {
        "ID": 30,
        "AZIMUTH": 868.97,
        "X": 6.25,
        "Y": -58.62
      }
    ],
    "2893": [
      {
        "ID": 30,
        "AZIMUTH": 867.64,
        "X": 6.63,
        "Y": -58.08
      }
    ],
    "2894": [
      {
        "ID": 30,
        "AZIMUTH": 866.17,
        "X": 6.99,
        "Y": -57.51
      }
    ],
    "2895": [
      {
        "ID": 30,
        "AZIMUTH": 866.18,
        "X": 7.19,
        "Y": -57.1
      }
    ],
    "2896": [
      {
        "ID": 30,
        "AZIMUTH": 864.82,
        "X": 7.44,
        "Y": -56.62
      }
    ],
    "2897": [
      {
        "ID": 30,
        "AZIMUTH": 863.39,
        "X": 7.8,
        "Y": -56.07
      }
    ],
    "2898": [
      {
        "ID": 30,
        "AZIMUTH": 861.2,
        "X": 8.16,
        "Y": -55.43
      }
    ],
    "2899": [
      {
        "ID": 30,
        "AZIMUTH": 858.75,
        "X": 8.49,
        "Y": -54.82
      }
    ],
    "2900": [
      {
        "ID": 30,
        "AZIMUTH": 857.0,
        "X": 8.76,
        "Y": -54.27
      }
    ],
    "2901": [
      {
        "ID": 30,
        "AZIMUTH": 854.09,
        "X": 8.98,
        "Y": -53.69
      }
    ],
    "2902": [
      {
        "ID": 30,
        "AZIMUTH": 852.55,
        "X": 9.25,
        "Y": -53.11
      }
    ],
    "2903": [
      {
        "ID": 30,
        "AZIMUTH": 851.73,
        "X": 9.44,
        "Y": -52.54
      }
    ],
    "2904": [
      {
        "ID": 30,
        "AZIMUTH": 847.63,
        "X": 9.73,
        "Y": -51.81
      }
    ],
    "2905": [
      {
        "ID": 30,
        "AZIMUTH": 844.83,
        "X": 9.93,
        "Y": -51.21
      }
    ],
    "2906": [
      {
        "ID": 30,
        "AZIMUTH": 840.29,
        "X": 10.24,
        "Y": -50.52
      }
    ],
    "2907": [
      {
        "ID": 30,
        "AZIMUTH": 837.52,
        "X": 10.49,
        "Y": -49.76
      }
    ],
    "2908": [
      {
        "ID": 30,
        "AZIMUTH": 835.2,
        "X": 10.65,
        "Y": -49.07
      }
    ],
    "2909": [
      {
        "ID": 30,
        "AZIMUTH": 832.76,
        "X": 10.79,
        "Y": -48.53
      }
    ],
    "2910": [
      {
        "ID": 30,
        "AZIMUTH": 830.41,
        "X": 10.94,
        "Y": -48.01
      }
    ],
    "2911": [
      {
        "ID": 30,
        "AZIMUTH": 828.76,
        "X": 11.07,
        "Y": -47.37
      }
    ],
    "2912": [
      {
        "ID": 30,
        "AZIMUTH": 828.01,
        "X": 11.26,
        "Y": -46.65
      }
    ],
    "2913": [
      {
        "ID": 30,
        "AZIMUTH": 827.78,
        "X": 11.42,
        "Y": -45.96
      }
    ],
    "2914": [
      {
        "ID": 30,
        "AZIMUTH": 827.5,
        "X": 11.51,
        "Y": -45.32
      }
    ],
    "2915": [
      {
        "ID": 30,
        "AZIMUTH": 826.6,
        "X": 11.6,
        "Y": -44.67
      }
    ],
    "2916": [
      {
        "ID": 30,
        "AZIMUTH": 825.4,
        "X": 11.68,
        "Y": -44.05
      }
    ],
    "2917": [
      {
        "ID": 30,
        "AZIMUTH": 824.71,
        "X": 11.76,
        "Y": -43.45
      }
    ],
    "2918": [
      {
        "ID": 30,
        "AZIMUTH": 822.9,
        "X": 11.85,
        "Y": -42.71
      },
      {
        "ID": 35,
        "AZIMUTH": 879.24,
        "X": 3.17,
        "Y": -79.4
      }
    ],
    "2919": [
      {
        "ID": 30,
        "AZIMUTH": 823.72,
        "X": 11.86,
        "Y": -41.86
      },
      {
        "ID": 35,
        "AZIMUTH": 885.61,
        "X": 2.36,
        "Y": -79.27
      }
    ],
    "2920": [
      {
        "ID": 30,
        "AZIMUTH": 822.37,
        "X": 11.91,
        "Y": -41.11
      },
      {
        "ID": 35,
        "AZIMUTH": 892.57,
        "X": 1.32,
        "Y": -79.03
      }
    ],
    "2921": [
      {
        "ID": 30,
        "AZIMUTH": 821.46,
        "X": 11.88,
        "Y": -40.51
      },
      {
        "ID": 35,
        "AZIMUTH": 896.97,
        "X": 0.64,
        "Y": -78.88
      }
    ],
    "2922": [
      {
        "ID": 30,
        "AZIMUTH": 819.75,
        "X": 11.82,
        "Y": -39.92
      },
      {
        "ID": 35,
        "AZIMUTH": 900.38,
        "X": -0.06,
        "Y": -78.74
      }
    ],
    "2923": [
      {
        "ID": 30,
        "AZIMUTH": 816.74,
        "X": 11.78,
        "Y": -39.19
      },
      {
        "ID": 35,
        "AZIMUTH": 905.18,
        "X": -1.01,
        "Y": -78.49
      }
    ],
    "2924": [
      {
        "ID": 30,
        "AZIMUTH": 815.86,
        "X": 11.7,
        "Y": -38.45
      },
      {
        "ID": 35,
        "AZIMUTH": 908.23,
        "X": -1.8,
        "Y": -78.29
      }
    ],
    "2925": [
      {
        "ID": 30,
        "AZIMUTH": 815.39,
        "X": 11.66,
        "Y": -37.69
      },
      {
        "ID": 35,
        "AZIMUTH": 910.46,
        "X": -2.56,
        "Y": -78.11
      }
    ],
    "2926": [
      {
        "ID": 30,
        "AZIMUTH": 814.14,
        "X": 11.58,
        "Y": -37.07
      },
      {
        "ID": 35,
        "AZIMUTH": 913.47,
        "X": -3.56,
        "Y": -77.87
      }
    ],
    "2927": [
[truncated: 773,409 more chars]
