# Supplementary material for: Spatial Geometry Analysis of Roadside LiDAR for Improved Vehicle Clustering Accuracy
Source: Sensors (Basel). 2026 Jun 26;26(13):4068. doi: 10.3390/s26134068 (PMC13363753; doi:10.3390/s26134068)
Supplement: Supplementary file 1 [file sensors-26-04068-s001.zip › Track_Exp_Hierarchical.json]

{
  "frames": {
    "1": [
      {
        "ID": 1,
        "AZIMUTH": 895.5,
        "X": 0.89,
        "Y": -63.98
      }
    ],
    "2": [
      {
        "ID": 1,
        "AZIMUTH": 895.5,
        "X": 0.95,
        "Y": -63.96
      }
    ],
    "4": [
      {
        "ID": 1,
        "AZIMUTH": 895.26,
        "X": 0.86,
        "Y": -64.0
      }
    ],
    "5": [
      {
        "ID": 1,
        "AZIMUTH": 895.32,
        "X": 0.94,
        "Y": -63.96
      }
    ],
    "6": [
      {
        "ID": 1,
        "AZIMUTH": 895.6,
        "X": 0.76,
        "Y": -64.2
      }
    ],
    "7": [
      {
        "ID": 1,
        "AZIMUTH": 894.28,
        "X": 0.71,
        "Y": -64.24
      }
    ],
    "8": [
      {
        "ID": 1,
        "AZIMUTH": 894.81,
        "X": 0.69,
        "Y": -64.27
      }
    ],
    "9": [
      {
        "ID": 1,
        "AZIMUTH": 895.83,
        "X": 0.64,
        "Y": -64.27
      }
    ],
    "10": [
      {
        "ID": 1,
        "AZIMUTH": 894.76,
        "X": 0.69,
        "Y": -64.18
      }
    ],
    "11": [
      {
        "ID": 1,
        "AZIMUTH": 895.32,
        "X": 0.91,
        "Y": -63.99
      }
    ],
    "12": [
      {
        "ID": 1,
        "AZIMUTH": 894.7,
        "X": 0.83,
        "Y": -64.0
      }
    ],
    "13": [
      {
        "ID": 1,
        "AZIMUTH": 895.31,
        "X": 0.92,
        "Y": -64.0
      }
    ],
    "14": [
      {
        "ID": 1,
        "AZIMUTH": 895.95,
        "X": 0.7,
        "Y": -64.21
      }
    ],
    "15": [
      {
        "ID": 1,
        "AZIMUTH": 895.66,
        "X": 0.81,
        "Y": -64.03
      }
    ],
    "16": [
      {
        "ID": 1,
        "AZIMUTH": 895.54,
        "X": 0.88,
        "Y": -63.96
      }
    ],
    "17": [
      {
        "ID": 1,
        "AZIMUTH": 896.4,
        "X": 0.92,
        "Y": -63.95
      }
    ],
    "18": [
      {
        "ID": 1,
        "AZIMUTH": 896.53,
        "X": 0.9,
        "Y": -63.95
      }
    ],
    "19": [
      {
        "ID": 1,
        "AZIMUTH": 895.73,
        "X": 0.94,
        "Y": -63.93
      }
    ],
    "20": [
      {
        "ID": 1,
        "AZIMUTH": 895.49,
        "X": 0.88,
        "Y": -63.98
      }
    ],
    "21": [
      {
        "ID": 1,
        "AZIMUTH": 895.45,
        "X": 0.86,
        "Y": -63.97
      }
    ],
    "22": [
      {
        "ID": 1,
        "AZIMUTH": 894.58,
        "X": 0.74,
        "Y": -64.11
      }
    ],
    "23": [
      {
        "ID": 1,
        "AZIMUTH": 895.24,
        "X": 0.86,
        "Y": -63.98
      }
    ],
    "24": [
      {
        "ID": 1,
        "AZIMUTH": 894.58,
        "X": 0.75,
        "Y": -64.13
      }
    ],
    "25": [
      {
        "ID": 1,
        "AZIMUTH": 895.49,
        "X": 0.79,
        "Y": -63.94
      }
    ],
    "26": [
      {
        "ID": 1,
        "AZIMUTH": 895.56,
        "X": 0.92,
        "Y": -63.97
      }
    ],
    "27": [
      {
        "ID": 1,
        "AZIMUTH": 895.81,
        "X": 0.69,
        "Y": -64.22
      }
    ],
    "28": [
      {
        "ID": 1,
        "AZIMUTH": 895.6,
        "X": 0.8,
        "Y": -64.04
      }
    ],
    "29": [
      {
        "ID": 1,
        "AZIMUTH": 894.72,
        "X": 0.8,
        "Y": -64.03
      }
    ],
    "30": [
      {
        "ID": 1,
        "AZIMUTH": 894.39,
        "X": 0.74,
        "Y": -64.14
      }
    ],
    "31": [
      {
        "ID": 1,
        "AZIMUTH": 895.23,
        "X": 0.88,
        "Y": -64.0
      }
    ],
    "32": [
      {
        "ID": 1,
        "AZIMUTH": 894.15,
        "X": 0.74,
        "Y": -64.23
      }
    ],
    "33": [
      {
        "ID": 1,
        "AZIMUTH": 895.18,
        "X": 0.82,
        "Y": -64.02
      }
    ],
    "34": [
      {
        "ID": 1,
        "AZIMUTH": 895.5,
        "X": 0.9,
        "Y": -63.95
      }
    ],
    "35": [
      {
        "ID": 1,
        "AZIMUTH": 896.69,
        "X": 0.88,
        "Y": -63.94
      }
    ],
    "36": [
      {
        "ID": 1,
        "AZIMUTH": 895.05,
        "X": 0.82,
        "Y": -64.01
      }
    ],
    "37": [
      {
        "ID": 1,
        "AZIMUTH": 895.34,
        "X": 0.86,
        "Y": -64.0
      }
    ],
    "38": [
      {
        "ID": 1,
        "AZIMUTH": 895.46,
        "X": 0.89,
        "Y": -63.98
      }
    ],
    "39": [
      {
        "ID": 1,
        "AZIMUTH": 895.5,
        "X": 0.93,
        "Y": -63.95
      }
    ],
    "40": [
      {
        "ID": 1,
        "AZIMUTH": 894.71,
        "X": 0.84,
        "Y": -64.03
      }
    ],
    "41": [
      {
        "ID": 1,
        "AZIMUTH": 896.28,
        "X": 0.86,
        "Y": -63.99
      }
    ],
    "42": [
      {
        "ID": 1,
        "AZIMUTH": 895.75,
        "X": 0.88,
        "Y": -63.99
      }
    ],
    "43": [
      {
        "ID": 1,
        "AZIMUTH": 895.55,
        "X": 0.93,
        "Y": -63.98
      }
    ],
    "44": [
      {
        "ID": 1,
        "AZIMUTH": 895.49,
        "X": 0.92,
        "Y": -64.0
      }
    ],
    "45": [
      {
        "ID": 1,
        "AZIMUTH": 895.49,
        "X": 0.9,
        "Y": -63.97
      }
    ],
    "46": [
      {
        "ID": 1,
        "AZIMUTH": 894.6,
        "X": 0.75,
        "Y": -64.11
      }
    ],
    "47": [
      {
        "ID": 1,
        "AZIMUTH": 894.37,
        "X": 0.69,
        "Y": -64.17
      }
    ],
    "48": [
      {
        "ID": 1,
        "AZIMUTH": 895.24,
        "X": 0.85,
        "Y": -64.05
      }
    ],
    "49": [
      {
        "ID": 1,
        "AZIMUTH": 895.5,
        "X": 0.9,
        "Y": -63.96
      }
    ],
    "50": [
      {
        "ID": 1,
        "AZIMUTH": 895.55,
        "X": 0.95,
        "Y": -63.97
      }
    ],
    "51": [
      {
        "ID": 1,
        "AZIMUTH": 895.17,
        "X": 0.76,
        "Y": -64.19
      }
    ],
    "52": [
      {
        "ID": 1,
        "AZIMUTH": 895.11,
        "X": 0.92,
        "Y": -64.06
      }
    ],
    "53": [
      {
        "ID": 1,
        "AZIMUTH": 895.41,
        "X": 0.94,
        "Y": -63.95
      }
    ],
    "54": [
      {
        "ID": 1,
        "AZIMUTH": 895.51,
        "X": 0.91,
        "Y": -63.93
      }
    ],
    "55": [
      {
        "ID": 1,
        "AZIMUTH": 895.52,
        "X": 0.88,
        "Y": -63.96
      }
    ],
    "56": [
      {
        "ID": 1,
        "AZIMUTH": 894.63,
        "X": 0.74,
        "Y": -64.12
      }
    ],
    "57": [
      {
        "ID": 1,
        "AZIMUTH": 894.34,
        "X": 0.71,
        "Y": -64.18
      }
    ],
    "58": [
      {
        "ID": 1,
        "AZIMUTH": 895.13,
        "X": 0.91,
        "Y": -64.01
      }
    ],
    "59": [
      {
        "ID": 1,
        "AZIMUTH": 894.68,
        "X": 0.83,
        "Y": -64.03
      }
    ],
    "60": [
      {
        "ID": 1,
        "AZIMUTH": 894.89,
        "X": 0.7,
        "Y": -64.2
      }
    ],
    "61": [
      {
        "ID": 1,
        "AZIMUTH": 895.4,
        "X": 0.88,
        "Y": -63.99
      }
    ],
    "62": [
      {
        "ID": 1,
        "AZIMUTH": 895.53,
        "X": 0.88,
        "Y": -63.95
      }
    ],
    "63": [
      {
        "ID": 1,
        "AZIMUTH": 895.54,
        "X": 0.85,
        "Y": -63.94
      }
    ],
    "64": [
      {
        "ID": 1,
        "AZIMUTH": 896.52,
        "X": 0.88,
        "Y": -63.96
      }
    ],
    "65": [
      {
        "ID": 1,
        "AZIMUTH": 896.15,
        "X": 0.69,
        "Y": -64.18
      }
    ],
    "66": [
      {
        "ID": 1,
        "AZIMUTH": 894.59,
        "X": 0.69,
        "Y": -64.28
      }
    ],
    "67": [
      {
        "ID": 1,
        "AZIMUTH": 895.2,
        "X": 0.85,
        "Y": -64.03
      }
    ],
    "68": [
      {
        "ID": 1,
        "AZIMUTH": 895.44,
        "X": 0.91,
        "Y": -63.99
      }
    ],
    "69": [
      {
        "ID": 1,
        "AZIMUTH": 895.51,
        "X": 0.9,
        "Y": -63.91
      }
    ],
    "70": [
      {
        "ID": 1,
        "AZIMUTH": 895.07,
        "X": 0.72,
        "Y": -64.18
      }
    ],
    "71": [
      {
        "ID": 1,
        "AZIMUTH": 895.39,
        "X": 0.84,
        "Y": -64.06
      }
    ],
    "72": [
      {
        "ID": 1,
        "AZIMUTH": 896.39,
        "X": 0.91,
        "Y": -64.02
      }
    ],
    "73": [
      {
        "ID": 1,
        "AZIMUTH": 896.55,
        "X": 0.9,
        "Y": -63.98
      }
    ],
    "74": [
      {
        "ID": 1,
        "AZIMUTH": 895.75,
        "X": 0.89,
        "Y": -63.97
      }
    ],
    "75": [
      {
        "ID": 1,
        "AZIMUTH": 895.5,
        "X": 0.93,
        "Y": -64.0
      }
    ],
    "76": [
      {
        "ID": 1,
        "AZIMUTH": 895.46,
        "X": 0.91,
        "Y": -63.98
      }
    ],
    "77": [
      {
        "ID": 1,
        "AZIMUTH": 895.47,
        "X": 0.87,
        "Y": -63.94
      }
    ],
    "78": [
      {
        "ID": 1,
        "AZIMUTH": 895.48,
        "X": 0.92,
        "Y": -63.94
      }
    ],
    "79": [
      {
        "ID": 1,
        "AZIMUTH": 895.86,
        "X": 0.7,
        "Y": -64.18
      }
    ],
    "80": [
      {
        "ID": 1,
        "AZIMUTH": 894.71,
        "X": 0.68,
        "Y": -64.2
      }
    ],
    "81": [
      {
        "ID": 1,
        "AZIMUTH": 895.27,
        "X": 0.87,
        "Y": -64.02
      }
    ],
    "82": [
      {
        "ID": 1,
        "AZIMUTH": 895.51,
        "X": 0.77,
        "Y": -64.2
      }
    ],
    "83": [
      {
        "ID": 1,
        "AZIMUTH": 894.64,
        "X": 0.68,
        "Y": -64.19
      }
    ],
    "84": [
      {
        "ID": 1,
        "AZIMUTH": 895.28,
        "X": 0.87,
        "Y": -63.98
      }
    ],
    "85": [
      {
        "ID": 1,
        "AZIMUTH": 896.28,
        "X": 0.9,
        "Y": -63.95
      }
    ],
    "86": [
      {
        "ID": 1,
        "AZIMUTH": 895.3,
        "X": 0.72,
        "Y": -64.21
      }
    ],
    "87": [
      {
        "ID": 1,
        "AZIMUTH": 895.43,
        "X": 0.9,
        "Y": -64.03
      }
    ],
    "88": [
      {
        "ID": 1,
        "AZIMUTH": 895.48,
        "X": 0.93,
        "Y": -63.94
      }
    ],
    "89": [
      {
        "ID": 1,
        "AZIMUTH": 894.61,
        "X": 0.76,
        "Y": -64.13
      }
    ],
    "90": [
      {
        "ID": 1,
        "AZIMUTH": 894.37,
        "X": 0.69,
        "Y": -64.17
      }
    ],
    "91": [
      {
        "ID": 1,
        "AZIMUTH": 895.69,
        "X": 0.64,
        "Y": -64.25
      }
    ],
    "92": [
      {
        "ID": 1,
        "AZIMUTH": 895.63,
        "X": 0.84,
        "Y": -64.01
      }
    ],
    "93": [
      {
        "ID": 1,
        "AZIMUTH": 896.74,
        "X": 0.87,
        "Y": -64.0
      }
    ],
    "94": [
      {
        "ID": 1,
        "AZIMUTH": 895.68,
        "X": 0.76,
        "Y": -64.16
      }
    ],
    "95": [
      {
        "ID": 1,
        "AZIMUTH": 895.49,
        "X": 0.84,
        "Y": -63.99
      }
    ],
    "96": [
      {
        "ID": 1,
        "AZIMUTH": 895.46,
        "X": 0.88,
        "Y": -63.97
      }
    ],
    "97": [
      {
        "ID": 1,
        "AZIMUTH": 895.47,
        "X": 0.94,
        "Y": -63.94
      }
    ],
    "98": [
      {
        "ID": 1,
        "AZIMUTH": 895.49,
        "X": 0.95,
        "Y": -63.96
      }
    ],
    "99": [
      {
        "ID": 1,
        "AZIMUTH": 895.49,
        "X": 0.92,
        "Y": -63.99
      }
    ],
    "100": [
      {
        "ID": 1,
        "AZIMUTH": 894.89,
        "X": 0.72,
        "Y": -64.21
      }
    ],
    "101": [
      {
        "ID": 1,
        "AZIMUTH": 896.33,
        "X": 0.83,
        "Y": -64.07
      }
    ],
    "102": [
      {
        "ID": 1,
        "AZIMUTH": 895.7,
        "X": 0.94,
        "Y": -63.95
      }
    ],
    "103": [
      {
        "ID": 1,
        "AZIMUTH": 895.53,
        "X": 0.91,
        "Y": -63.96
      }
    ],
    "104": [
      {
        "ID": 1,
        "AZIMUTH": 895.74,
        "X": 0.74,
        "Y": -64.14
      }
    ],
    "105": [
      {
        "ID": 1,
        "AZIMUTH": 895.55,
        "X": 0.87,
        "Y": -64.0
      }
    ],
    "106": [
      {
        "ID": 1,
        "AZIMUTH": 895.61,
        "X": 0.71,
        "Y": -64.22
      }
    ],
    "107": [
      {
        "ID": 1,
        "AZIMUTH": 895.52,
        "X": 0.88,
        "Y": -64.04
      }
    ],
    "108": [
      {
        "ID": 1,
        "AZIMUTH": 895.05,
        "X": 0.73,
        "Y": -64.19
      }
    ],
    "109": [
      {
        "ID": 1,
        "AZIMUTH": 895.37,
        "X": 0.89,
        "Y": -64.01
      }
    ],
    "110": [
      {
        "ID": 1,
        "AZIMUTH": 896.52,
        "X": 0.88,
        "Y": -63.94
      }
    ],
    "111": [
      {
        "ID": 1,
        "AZIMUTH": 895.79,
        "X": 0.89,
        "Y": -63.94
      }
    ],
    "112": [
      {
        "ID": 1,
        "AZIMUTH": 895.28,
        "X": 0.96,
        "Y": -63.97
      }
    ],
    "113": [
      {
        "ID": 1,
        "AZIMUTH": 894.52,
        "X": 0.75,
        "Y": -64.14
      }
    ],
    "114": [
      {
        "ID": 1,
        "AZIMUTH": 895.13,
        "X": 0.91,
        "Y": -64.03
      }
    ],
    "115": [
      {
        "ID": 1,
        "AZIMUTH": 894.56,
        "X": 0.76,
        "Y": -64.14
      }
    ],
    "116": [
      {
        "ID": 1,
        "AZIMUTH": 895.4,
        "X": 0.68,
        "Y": -64.26
      }
    ],
    "117": [
      {
        "ID": 1,
        "AZIMUTH": 895.54,
        "X": 0.86,
        "Y": -64.01
      }
    ],
    "118": [
      {
        "ID": 1,
        "AZIMUTH": 896.0,
        "X": 0.68,
        "Y": -64.22
      }
    ],
    "119": [
      {
        "ID": 1,
        "AZIMUTH": 895.34,
        "X": 0.91,
        "Y": -64.0
      }
    ],
    "120": [
      {
        "ID": 1,
        "AZIMUTH": 895.44,
        "X": 0.94,
        "Y": -63.96
      }
    ],
    "121": [
      {
        "ID": 1,
        "AZIMUTH": 895.48,
        "X": 0.91,
        "Y": -63.94
      }
    ],
    "122": [
      {
        "ID": 1,
        "AZIMUTH": 895.5,
        "X": 0.9,
        "Y": -63.94
      }
    ],
    "123": [
      {
        "ID": 1,
        "AZIMUTH": 895.72,
        "X": 0.78,
        "Y": -64.16
      }
    ],
    "124": [
      {
        "ID": 1,
        "AZIMUTH": 894.99,
        "X": 0.68,
        "Y": -64.27
      }
    ],
    "125": [
      {
        "ID": 1,
        "AZIMUTH": 895.61,
        "X": 0.68,
        "Y": -64.25
      }
    ],
    "126": [
      {
        "ID": 1,
        "AZIMUTH": 895.55,
        "X": 0.89,
        "Y": -64.03
      }
    ],
    "127": [
      {
        "ID": 1,
        "AZIMUTH": 894.63,
        "X": 0.74,
        "Y": -64.11
      }
    ],
    "128": [
      {
        "ID": 1,
        "AZIMUTH": 895.9,
        "X": 0.73,
        "Y": -64.21
      }
    ],
    "129": [
      {
        "ID": 1,
        "AZIMUTH": 895.65,
        "X": 0.88,
        "Y": -63.99
      }
    ],
    "130": [
      {
        "ID": 1,
        "AZIMUTH": 895.54,
        "X": 0.88,
        "Y": -63.88
      }
    ],
    "131": [
      {
        "ID": 1,
        "AZIMUTH": 895.69,
        "X": 0.71,
        "Y": -64.08
      }
    ],
    "132": [
      {
        "ID": 1,
        "AZIMUTH": 895.14,
        "X": 0.93,
        "Y": -63.88
      }
    ],
    "133": [
      {
        "ID": 1,
        "AZIMUTH": 894.98,
        "X": 0.98,
        "Y": -63.79
      }
    ],
    "134": [
      {
        "ID": 1,
        "AZIMUTH": 895.37,
        "X": 0.93,
        "Y": -63.76
      }
    ],
    "135": [
      {
        "ID": 1,
        "AZIMUTH": 895.5,
        "X": 0.95,
        "Y": -63.73
      }
    ],
    "136": [
      {
        "ID": 1,
        "AZIMUTH": 895.69,
        "X": 0.8,
        "Y": -63.89
      }
    ],
    "137": [
      {
        "ID": 1,
        "AZIMUTH": 895.15,
        "X": 0.74,
        "Y": -63.99
      }
    ],
    "138": [
      {
        "ID": 1,
        "AZIMUTH": 894.6,
        "X": 0.74,
        "Y": -63.95
      }
    ],
    "139": [
      {
        "ID": 1,
        "AZIMUTH": 894.86,
        "X": 0.95,
        "Y": -63.67
      }
    ],
    "140": [
      {
        "ID": 1,
        "AZIMUTH": 894.57,
        "X": 0.81,
        "Y": -63.82
      }
    ],
    "141": [
      {
        "ID": 1,
        "AZIMUTH": 894.89,
        "X": 0.97,
        "Y": -63.51
      }
    ],
    "142": [
      {
        "ID": 1,
        "AZIMUTH": 894.38,
        "X": 0.82,
        "Y": -63.75
      }
    ],
    "143": [
      {
        "ID": 1,
        "AZIMUTH": 894.85,
        "X": 0.96,
        "Y": -63.49
      }
    ],
    "144": [
      {
        "ID": 1,
        "AZIMUTH": 894.86,
        "X": 0.8,
        "Y": -63.77
      }
    ],
    "145": [
      {
        "ID": 1,
        "AZIMUTH": 894.49,
        "X": 0.81,
        "Y": -63.71
      }
    ],
    "146": [
      {
        "ID": 1,
        "AZIMUTH": 894.83,
        "X": 0.98,
        "Y": -63.38
      }
    ],
    "147": [
      {
        "ID": 1,
        "AZIMUTH": 894.58,
        "X": 1.08,
        "Y": -63.33
      }
    ],
    "148": [
      {
        "ID": 1,
        "AZIMUTH": 894.41,
        "X": 0.88,
        "Y": -63.52
      }
    ],
    "149": [
      {
        "ID": 1,
        "AZIMUTH": 894.42,
        "X": 0.88,
        "Y": -63.5
      }
    ],
    "150": [
      {
        "ID": 1,
        "AZIMUTH": 894.89,
        "X": 0.97,
        "Y": -63.26
      }
    ],
    "151": [
      {
        "ID": 1,
        "AZIMUTH": 894.52,
        "X": 0.83,
        "Y": -63.54
      }
    ],
    "152": [
      {
        "ID": 1,
        "AZIMUTH": 893.99,
        "X": 0.82,
        "Y": -63.38
      }
    ],
    "153": [
      {
        "ID": 1,
        "AZIMUTH": 894.31,
        "X": 0.86,
        "Y": -63.42
      }
    ],
    "154": [
      {
        "ID": 1,
        "AZIMUTH": 894.27,
        "X": 0.84,
        "Y": -63.49
      }
    ],
    "155": [
      {
        "ID": 1,
        "AZIMUTH": 894.46,
        "X": 1.02,
        "Y": -63.17
      }
    ],
    "156": [
      {
        "ID": 1,
        "AZIMUTH": 894.88,
        "X": 0.94,
        "Y": -63.29
      }
    ],
    "157": [
      {
        "ID": 1,
        "AZIMUTH": 894.61,
        "X": 1.01,
        "Y": -63.03
      }
    ],
    "158": [
      {
        "ID": 1,
        "AZIMUTH": 894.52,
        "X": 1.12,
        "Y": -62.94
      }
    ],
    "159": [
      {
        "ID": 1,
        "AZIMUTH": 894.47,
        "X": 1.19,
        "Y": -62.82
      }
    ],
    "174": [
      {
        "ID": 2,
        "AZIMUTH": 888.59,
        "X": 1.47,
        "Y": -60.32
      }
    ],
    "175": [
      {
        "ID": 2,
        "AZIMUTH": 889.66,
        "X": 1.57,
        "Y": -60.12
      }
    ],
    "176": [
      {
        "ID": 2,
        "AZIMUTH": 890.06,
        "X": 1.65,
        "Y": -59.88
      }
    ],
    "181": [
      {
        "ID": 3,
        "AZIMUTH": 888.12,
        "X": 2.2,
        "Y": -57.18
      }
    ],
    "182": [
      {
        "ID": 3,
        "AZIMUTH": 885.67,
        "X": 2.39,
        "Y": -56.64
      }
    ],
    "183": [
      {
        "ID": 3,
        "AZIMUTH": 887.75,
        "X": 2.19,
        "Y": -56.78
      }
    ],
    "184": [
      {
        "ID": 3,
        "AZIMUTH": 887.29,
        "X": 2.52,
        "Y": -55.89
      }
    ],
    "185": [
      {
        "ID": 3,
        "AZIMUTH": 887.28,
        "X": 2.62,
        "Y": -55.33
      }
    ],
    "186": [
      {
        "ID": 3,
        "AZIMUTH": 885.32,
        "X": 2.71,
        "Y": -54.8
      }
    ],
    "187": [
      {
        "ID": 3,
        "AZIMUTH": 885.71,
        "X": 2.68,
        "Y": -54.53
      }
    ],
    "188": [
      {
        "ID": 3,
        "AZIMUTH": 882.75,
        "X": 2.92,
        "Y": -53.76
      }
    ],
    "189": [
      {
        "ID": 3,
        "AZIMUTH": 882.41,
        "X": 3.03,
        "Y": -53.19
      }
    ],
    "190": [
      {
        "ID": 3,
        "AZIMUTH": 881.48,
        "X": 3.18,
        "Y": -52.52
      }
    ],
    "191": [
      {
        "ID": 3,
        "AZIMUTH": 881.6,
        "X": 3.27,
        "Y": -51.95
      }
    ],
    "192": [
      {
        "ID": 3,
        "AZIMUTH": 883.52,
        "X": 3.42,
        "Y": -51.23
      }
    ],
    "193": [
      {
        "ID": 3,
        "AZIMUTH": 883.62,
        "X": 3.63,
        "Y": -50.49
      }
    ],
    "194": [
      {
        "ID": 3,
        "AZIMUTH": 882.74,
        "X": 3.85,
        "Y": -49.71
      }
    ],
    "195": [
      {
        "ID": 3,
        "AZIMUTH": 879.01,
        "X": 4.16,
        "Y": -48.81
      }
    ],
    "196": [
      {
        "ID": 3,
        "AZIMUTH": 877.12,
        "X": 4.44,
        "Y": -47.99
      }
    ],
    "197": [
      {
        "ID": 3,
        "AZIMUTH": 873.66,
        "X": 4.73,
        "Y": -47.19
      }
    ],
    "198": [
      {
        "ID": 3,
        "AZIMUTH": 865.72,
        "X": 5.05,
        "Y": -46.1
      }
    ],
    "199": [
      {
        "ID": 3,
        "AZIMUTH": 862.55,
        "X": 5.37,
        "Y": -45.06
      }
    ],
    "200": [
      {
        "ID": 3,
        "AZIMUTH": 859.37,
        "X": 5.66,
        "Y": -44.2
      }
    ],
    "201": [
      {
        "ID": 3,
        "AZIMUTH": 857.62,
        "X": 6.07,
        "Y": -43.16
      }
    ],
    "202": [
      {
        "ID": 3,
        "AZIMUTH": 853.46,
        "X": 6.44,
        "Y": -42.19
      }
    ],
    "203": [
      {
        "ID": 3,
        "AZIMUTH": 850.91,
        "X": 6.82,
        "Y": -41.19
      }
    ],
    "204": [
      {
        "ID": 3,
        "AZIMUTH": 848.45,
        "X": 7.23,
        "Y": -40.06
      }
    ],
    "205": [
      {
        "ID": 3,
        "AZIMUTH": 846.48,
        "X": 7.66,
        "Y": -38.89
      }
    ],
    "206": [
      {
        "ID": 3,
        "AZIMUTH": 842.94,
        "X": 8.05,
        "Y": -37.85
      }
    ],
    "207": [
      {
        "ID": 3,
        "AZIMUTH": 837.15,
        "X": 8.51,
        "Y": -36.65
      }
    ],
    "208": [
      {
        "ID": 3,
        "AZIMUTH": 829.83,
        "X": 9.06,
        "Y": -35.37
      }
    ],
    "209": [
      {
        "ID": 3,
        "AZIMUTH": 823.84,
        "X": 9.49,
        "Y": -34.27
      }
    ],
    "210": [
      {
        "ID": 3,
        "AZIMUTH": 819.34,
        "X": 9.87,
        "Y": -33.3
      }
    ],
    "211": [
      {
        "ID": 3,
        "AZIMUTH": 812.89,
        "X": 10.33,
        "Y": -32.23
      }
    ],
    "212": [
      {
        "ID": 3,
        "AZIMUTH": 803.2,
        "X": 10.85,
        "Y": -31.12
      }
    ],
    "213": [
      {
        "ID": 3,
        "AZIMUTH": 794.28,
        "X": 11.39,
        "Y": -29.85
      }
    ],
    "214": [
      {
        "ID": 3,
        "AZIMUTH": 784.98,
        "X": 11.86,
        "Y": -28.74
      }
    ],
    "215": [
      {
        "ID": 3,
        "AZIMUTH": 774.51,
        "X": 12.37,
        "Y": -27.58
      }
    ],
    "216": [
      {
        "ID": 3,
        "AZIMUTH": 761.94,
        "X": 12.95,
        "Y": -26.38
      }
    ],
    "217": [
      {
        "ID": 3,
        "AZIMUTH": 751.73,
        "X": 13.56,
        "Y": -25.1
      }
    ],
    "218": [
      {
        "ID": 3,
        "AZIMUTH": 741.97,
        "X": 14.14,
        "Y": -23.74
      }
    ],
    "219": [
      {
        "ID": 3,
        "AZIMUTH": 730.71,
        "X": 14.65,
        "Y": -22.55
      }
    ],
    "220": [
      {
        "ID": 3,
        "AZIMUTH": 717.82,
        "X": 15.18,
        "Y": -21.38
      }
    ],
    "221": [
      {
        "ID": 3,
        "AZIMUTH": 702.45,
        "X": 15.85,
        "Y": -19.97
      }
    ],
    "222": [
      {
        "ID": 3,
        "AZIMUTH": 686.39,
        "X": 16.5,
        "Y": -18.6
      }
    ],
    "223": [
      {
        "ID": 3,
        "AZIMUTH": 670.41,
        "X": 17.12,
        "Y": -17.25
      }
    ],
    "224": [
      {
        "ID": 3,
        "AZIMUTH": 654.25,
        "X": 17.74,
        "Y": -15.95
      }
    ],
    "225": [
      {
        "ID": 3,
        "AZIMUTH": 638.31,
        "X": 18.36,
        "Y": -14.67
      }
    ],
    "226": [
      {
        "ID": 3,
        "AZIMUTH": 620.88,
        "X": 19.04,
        "Y": -13.35
      }
    ],
    "227": [
      {
        "ID": 3,
        "AZIMUTH": 602.43,
        "X": 19.76,
        "Y": -12.02
      }
    ],
    "228": [
      {
        "ID": 3,
        "AZIMUTH": 583.07,
        "X": 20.46,
        "Y": -10.61
      }
    ],
    "229": [
      {
        "ID": 3,
        "AZIMUTH": 565.63,
        "X": 21.15,
        "Y": -9.29
      }
    ],
    "230": [
      {
        "ID": 3,
        "AZIMUTH": 547.7,
        "X": 21.82,
        "Y": -7.99
      }
    ],
    "231": [
      {
        "ID": 3,
        "AZIMUTH": 529.48,
        "X": 22.53,
        "Y": -6.66
      }
    ],
    "232": [
      {
        "ID": 3,
        "AZIMUTH": 511.54,
        "X": 23.25,
        "Y": -5.36
      }
    ],
    "233": [
      {
        "ID": 3,
        "AZIMUTH": 494.8,
        "X": 23.98,
        "Y": -4.1
      }
    ],
    "234": [
      {
        "ID": 3,
        "AZIMUTH": 478.79,
        "X": 24.72,
        "Y": -2.88
      }
    ],
    "235": [
      {
        "ID": 3,
        "AZIMUTH": 464.33,
        "X": 25.45,
        "Y": -1.65
      }
    ],
    "236": [
      {
        "ID": 3,
        "AZIMUTH": 449.27,
        "X": 26.21,
        "Y": -0.36
      }
    ],
    "237": [
      {
        "ID": 3,
        "AZIMUTH": 435.04,
        "X": 26.95,
        "Y": 0.88
      }
    ],
    "238": [
      {
        "ID": 3,
        "AZIMUTH": 422.06,
        "X": 27.65,
        "Y": 2.09
      }
    ],
    "239": [
      {
        "ID": 3,
        "AZIMUTH": 408.63,
        "X": 28.43,
        "Y": 3.43
      }
    ],
    "240": [
      {
        "ID": 3,
        "AZIMUTH": 396.84,
        "X": 29.2,
        "Y": 4.79
      }
    ],
    "241": [
      {
        "ID": 3,
        "AZIMUTH": 386.53,
        "X": 29.9,
        "Y": 5.99
      }
    ],
    "242": [
      {
        "ID": 3,
        "AZIMUTH": 378.53,
        "X": 30.69,
        "Y": 7.23
      }
    ],
    "243": [
      {
        "ID": 3,
        "AZIMUTH": 368.15,
        "X": 31.41,
        "Y": 8.37
      }
    ],
    "244": [
      {
        "ID": 3,
        "AZIMUTH": 356.75,
        "X": 32.09,
        "Y": 9.57
      }
    ],
    "245": [
      {
        "ID": 3,
        "AZIMUTH": 347.58,
        "X": 32.81,
        "Y": 10.82
      }
    ],
    "246": [
      {
        "ID": 3,
        "AZIMUTH": 339.05,
        "X": 33.55,
        "Y": 12.09
      }
    ],
    "247": [
      {
        "ID": 3,
        "AZIMUTH": 335.97,
        "X": 34.25,
        "Y": 13.26
      }
    ],
    "248": [
      {
        "ID": 3,
        "AZIMUTH": 331.42,
        "X": 34.89,
        "Y": 14.44
      }
    ],
    "249": [
      {
        "ID": 3,
        "AZIMUTH": 327.0,
        "X": 35.5,
        "Y": 15.48
      }
    ],
    "250": [
      {
        "ID": 3,
        "AZIMUTH": 323.39,
        "X": 36.17,
        "Y": 16.42
      }
    ],
    "251": [
      {
        "ID": 3,
        "AZIMUTH": 318.92,
        "X": 36.85,
        "Y": 17.58
      }
    ],
    "252": [
      {
        "ID": 3,
        "AZIMUTH": 315.54,
        "X": 37.44,
        "Y": 18.74
      }
    ],
    "253": [
      {
        "ID": 3,
        "AZIMUTH": 311.62,
        "X": 38.08,
        "Y": 19.89
      }
    ],
    "254": [
      {
        "ID": 3,
        "AZIMUTH": 308.51,
        "X": 38.69,
        "Y": 21.19
      }
    ],
    "255": [
      {
        "ID": 3,
        "AZIMUTH": 305.5,
        "X": 39.31,
        "Y": 22.18
      }
    ],
    "256": [
      {
        "ID": 3,
        "AZIMUTH": 302.68,
        "X": 39.86,
        "Y": 23.24
      }
    ],
    "257": [
      {
        "ID": 3,
        "AZIMUTH": 301.76,
        "X": 40.53,
        "Y": 24.3
      }
    ],
    "258": [
      {
        "ID": 3,
        "AZIMUTH": 296.33,
        "X": 41.13,
        "Y": 25.57
      }
    ],
    "259": [
      {
        "ID": 3,
        "AZIMUTH": 290.24,
        "X": 41.67,
        "Y": 26.77
      }
    ],
    "260": [
      {
        "ID": 3,
        "AZIMUTH": 283.95,
        "X": 42.26,
        "Y": 27.94
      }
    ],
    "261": [
      {
        "ID": 3,
        "AZIMUTH": 279.77,
        "X": 42.84,
        "Y": 29.08
      }
    ],
    "262": [
      {
        "ID": 3,
        "AZIMUTH": 277.38,
        "X": 43.37,
        "Y": 30.09
      }
    ],
    "263": [
      {
        "ID": 3,
        "AZIMUTH": 274.38,
        "X": 43.88,
        "Y": 31.2
      }
    ],
    "264": [
      {
        "ID": 3,
        "AZIMUTH": 272.38,
        "X": 44.39,
        "Y": 32.33
      }
    ],
    "265": [
      {
        "ID": 3,
        "AZIMUTH": 269.54,
        "X": 44.89,
        "Y": 33.38
      }
    ],
    "266": [
      {
        "ID": 3,
        "AZIMUTH": 265.13,
        "X": 45.33,
        "Y": 34.54
      }
    ],
    "267": [
      {
        "ID": 3,
        "AZIMUTH": 260.8,
        "X": 45.69,
        "Y": 35.6
      }
    ],
    "268": [
      {
        "ID": 3,
        "AZIMUTH": 256.71,
        "X": 46.02,
        "Y": 36.53
      }
    ],
    "269": [
      {
        "ID": 3,
        "AZIMUTH": 254.17,
        "X": 46.44,
        "Y": 37.63
      }
    ],
    "270": [
      {
        "ID": 3,
        "AZIMUTH": 250.16,
        "X": 46.83,
        "Y": 38.45
      }
    ],
    "271": [
      {
        "ID": 3,
        "AZIMUTH": 244.82,
        "X": 47.19,
        "Y": 39.46
      }
    ],
    "272": [
      {
        "ID": 3,
        "AZIMUTH": 236.63,
        "X": 47.42,
        "Y": 40.54
      }
    ],
    "273": [
      {
        "ID": 3,
        "AZIMUTH": 235.01,
        "X": 47.64,
        "Y": 41.5
      }
    ],
    "274": [
      {
        "ID": 3,
        "AZIMUTH": 233.11,
        "X": 47.91,
        "Y": 42.47
      }
    ],
    "275": [
      {
        "ID": 3,
        "AZIMUTH": 231.74,
        "X": 48.11,
        "Y": 43.51
      }
    ],
    "276": [
      {
        "ID": 3,
        "AZIMUTH": 231.22,
        "X": 48.3,
        "Y": 44.6
      }
    ],
    "277": [
      {
        "ID": 3,
        "AZIMUTH": 234.03,
        "X": 48.39,
        "Y": 45.54
      }
    ],
    "278": [
      {
        "ID": 3,
        "AZIMUTH": 232.19,
        "X": 48.52,
        "Y": 46.46
      }
    ],
    "279": [
      {
        "ID": 3,
        "AZIMUTH": 228.98,
        "X": 48.49,
        "Y": 47.33
      }
    ],
    "280": [
      {
        "ID": 3,
        "AZIMUTH": 226.38,
        "X": 48.46,
        "Y": 48.29
      }
    ],
    "281": [
      {
        "ID": 3,
        "AZIMUTH": 223.71,
        "X": 48.52,
        "Y": 49.2
      }
    ],
    "282": [
      {
        "ID": 3,
        "AZIMUTH": 220.63,
        "X": 48.49,
        "Y": 50.03
      }
    ],
    "283": [
      {
        "ID": 3,
        "AZIMUTH": 218.38,
        "X": 48.42,
        "Y": 50.84
      }
    ],
    "284": [
      {
        "ID": 3,
        "AZIMUTH": 214.86,
        "X": 48.4,
        "Y": 51.61
      }
    ],
    "285": [
      {
        "ID": 3,
        "AZIMUTH": 210.98,
        "X": 48.3,
        "Y": 52.35
      }
    ],
    "286": [
      {
        "ID": 3,
        "AZIMUTH": 208.4,
        "X": 48.07,
        "Y": 53.38
      }
    ],
    "287": [
      {
        "ID": 3,
        "AZIMUTH": 206.83,
        "X": 47.89,
        "Y": 54.23
      }
    ],
    "288": [
      {
        "ID": 3,
        "AZIMUTH": 205.64,
        "X": 47.61,
        "Y": 55.07
      }
    ],
    "289": [
      {
        "ID": 3,
        "AZIMUTH": 205.24,
        "X": 47.39,
        "Y": 55.82
      }
    ],
    "290": [
      {
        "ID": 3,
        "AZIMUTH": 203.92,
        "X": 47.1,
        "Y": 56.66
      }
    ],
    "291": [
      {
        "ID": 3,
        "AZIMUTH": 200.16,
        "X": 46.73,
        "Y": 57.55
      }
    ],
    "292": [
      {
        "ID": 3,
        "AZIMUTH": 197.07,
        "X": 46.32,
        "Y": 58.37
      }
    ],
    "293": [
      {
        "ID": 3,
        "AZIMUTH": 194.64,
        "X": 45.98,
        "Y": 59.14
      }
    ],
    "294": [
      {
        "ID": 3,
        "AZIMUTH": 192.98,
        "X": 45.7,
        "Y": 59.74
      }
    ],
    "295": [
      {
        "ID": 3,
        "AZIMUTH": 193.9,
        "X": 45.38,
        "Y": 60.3
      }
    ],
    "296": [
      {
        "ID": 3,
        "AZIMUTH": 188.86,
        "X": 44.8,
        "Y": 61.1
      }
    ],
    "297": [
      {
        "ID": 3,
        "AZIMUTH": 179.87,
        "X": 44.22,
        "Y": 61.88
      }
    ],
    "298": [
      {
        "ID": 3,
        "AZIMUTH": 174.53,
        "X": 43.67,
        "Y": 62.57
      }
    ],
    "299": [
      {
        "ID": 3,
        "AZIMUTH": 170.88,
        "X": 43.06,
        "Y": 63.26
      }
    ],
    "300": [
      {
        "ID": 3,
        "AZIMUTH": 170.87,
        "X": 42.52,
        "Y": 63.84
      }
    ],
    "301": [
      {
        "ID": 3,
        "AZIMUTH": 167.09,
        "X": 41.87,
        "Y": 64.51
      }
    ],
    "302": [
      {
        "ID": 3,
        "AZIMUTH": 163.77,
        "X": 41.38,
        "Y": 64.95
      }
    ],
    "303": [
      {
        "ID": 3,
        "AZIMUTH": 158.8,
        "X": 40.83,
        "Y": 65.47
      }
    ],
    "304": [
      {
        "ID": 3,
        "AZIMUTH": 155.63,
        "X": 40.22,
        "Y": 65.94
      }
    ],
    "305": [
      {
        "ID": 3,
        "AZIMUTH": 150.74,
        "X": 39.48,
        "Y": 66.44
      }
    ],
    "306": [
      {
        "ID": 3,
        "AZIMUTH": 149.16,
        "X": 38.77,
        "Y": 66.9
      }
    ],
    "307": [
      {
        "ID": 3,
        "AZIMUTH": 145.74,
        "X": 38.12,
        "Y": 67.3
      }
    ],
    "308": [
      {
        "ID": 3,
        "AZIMUTH": 143.56,
        "X": 37.48,
        "Y": 67.7
      }
    ],
    "309": [
      {
        "ID": 3,
        "AZIMUTH": 141.51,
        "X": 36.86,
        "Y": 67.99
      }
    ],
    "310": [
      {
        "ID": 3,
        "AZIMUTH": 136.88,
        "X": 36.2,
        "Y": 68.27
      }
    ],
    "311": [
      {
        "ID": 3,
        "AZIMUTH": 133.57,
        "X": 35.41,
        "Y": 68.57
      }
    ],
    "312": [
      {
        "ID": 3,
        "AZIMUTH": 130.24,
        "X": 34.76,
        "Y": 68.79
      }
    ],
    "313": [
      {
        "ID": 3,
        "AZIMUTH": 128.34,
        "X": 34.3,
        "Y": 69.0
      }
    ],
    "314": [
      {
        "ID": 3,
        "AZIMUTH": 119.32,
        "X": 33.41,
        "Y": 69.21
      }
    ],
    "315": [
      {
        "ID": 3,
        "AZIMUTH": 114.68,
        "X": 32.69,
        "Y": 69.36
      }
    ],
    "316": [
      {
        "ID": 3,
        "AZIMUTH": 110.21,
        "X": 31.84,
        "Y": 69.53
      }
    ],
    "317": [
      {
        "ID": 3,
        "AZIMUTH": 105.59,
        "X": 31.02,
        "Y": 69.69
      }
    ],
    "318": [
      {
        "ID": 3,
        "AZIMUTH": 102.22,
        "X": 30.33,
        "Y": 69.8
      }
    ],
    "319": [
      {
        "ID": 3,
        "AZIMUTH": 99.27,
        "X": 29.6,
        "Y": 69.83
      }
    ],
    "320": [
      {
        "ID": 3,
        "AZIMUTH": 97.73,
        "X": 28.97,
        "Y": 69.85
      }
    ],
    "321": [
      {
        "ID": 3,
        "AZIMUTH": 95.22,
        "X": 28.21,
        "Y": 69.88
      }
    ],
    "322": [
      {
        "ID": 3,
        "AZIMUTH": 93.2,
        "X": 27.44,
        "Y": 69.86
      }
    ],
    "323": [
      {
        "ID": 3,
        "AZIMUTH": 90.31,
        "X": 26.56,
        "Y": 69.87
      }
    ],
    "324": [
      {
        "ID": 3,
        "AZIMUTH": 88.75,
        "X": 25.77,
        "Y": 69.81
      }
    ],
    "325": [
      {
        "ID": 3,
        "AZIMUTH": 86.62,
        "X": 25.08,
        "Y": 69.75
      }
    ],
    "326": [
      {
        "ID": 3,
        "AZIMUTH": 85.11,
        "X": 24.36,
        "Y": 69.65
      }
    ],
    "327": [
      {
        "ID": 3,
        "AZIMUTH": 84.42,
        "X": 23.75,
        "Y": 69.51
      }
    ],
    "328": [
      {
        "ID": 3,
        "AZIMUTH": 83.89,
        "X": 23.09,
        "Y": 69.36
      }
    ],
    "329": [
      {
        "ID": 3,
        "AZIMUTH": 81.8,
        "X": 22.52,
        "Y": 69.23
      }
    ],
    "330": [
      {
        "ID": 3,
        "AZIMUTH": 81.18,
        "X": 21.74,
        "Y": 69.07
      }
    ],
    "331": [
      {
        "ID": 3,
        "AZIMUTH": 79.07,
        "X": 21.0,
        "Y": 68.86
      }
    ],
    "332": [
      {
        "ID": 3,
        "AZIMUTH": 76.79,
        "X": 20.34,
        "Y": 68.66
      }
    ],
    "333": [
      {
        "ID": 3,
        "AZIMUTH": 74.46,
        "X": 19.56,
        "Y": 68.41
      }
    ],
    "334": [
      {
        "ID": 3,
        "AZIMUTH": 71.53,
        "X": 18.88,
        "Y": 68.16
      }
    ],
    "335": [
      {
        "ID": 3,
        "AZIMUTH": 69.53,
        "X": 18.31,
        "Y": 67.92
      }
    ],
    "336": [
      {
        "ID": 3,
        "AZIMUTH": 67.29,
        "X": 17.57,
        "Y": 67.62
      }
    ],
    "337": [
      {
        "ID": 3,
        "AZIMUTH": 65.3,
        "X": 16.87,
        "Y": 67.33
      }
    ],
    "338": [
      {
        "ID": 3,
        "AZIMUTH": 61.26,
        "X": 16.15,
        "Y": 67.03
      }
    ],
    "339": [
      {
        "ID": 3,
        "AZIMUTH": 61.74,
        "X": 15.59,
        "Y": 66.66
      }
    ],
    "340": [
      {
        "ID": 3,
        "AZIMUTH": 60.5,
        "X": 14.74,
        "Y": 66.27
      }
    ],
    "341": [
      {
        "ID": 3,
        "AZIMUTH": 58.1,
        "X": 14.16,
        "Y": 65.86
      }
    ],
    "342": [
      {
        "ID": 3,
        "AZIMUTH": 55.92,
        "X": 13.47,
        "Y": 65.38
      }
    ],
    "343": [
      {
        "ID": 3,
        "AZIMUTH": 52.59,
        "X": 12.76,
        "Y": 64.89
      }
    ],
    "344": [
      {
        "ID": 3,
        "AZIMUTH": 49.47,
        "X": 12.13,
        "Y": 64.37
      }
    ],
    "345": [
      {
        "ID": 3,
        "AZIMUTH": 47.37,
        "X": 11.52,
        "Y": 63.81
      }
    ],
    "346": [
      {
        "ID": 3,
        "AZIMUTH": 44.67,
        "X": 10.92,
        "Y": 63.25
      }
    ],
    "347": [
      {
        "ID": 3,
        "AZIMUTH": 42.48,
        "X": 10.33,
        "Y": 62.64
      }
    ],
    "348": [
      {
        "ID": 3,
        "AZIMUTH": 40.39,
        "X": 9.74,
        "Y": 62.0
      }
    ],
    "349": [
      {
        "ID": 3,
        "AZIMUTH": 38.51,
        "X": 9.16,
        "Y": 61.36
      }
    ],
    "350": [
      {
        "ID": 3,
        "AZIMUTH": 35.33,
        "X": 8.6,
        "Y": 60.67
      }
    ],
    "351": [
      {
        "ID": 3,
        "AZIMUTH": 33.03,
        "X": 8.04,
        "Y": 59.99
      }
    ],
    "352": [
      {
        "ID": 3,
        "AZIMUTH": 31.06,
        "X": 7.49,
        "Y": 59.26
      }
    ],
    "353": [
      {
        "ID": 3,
        "AZIMUTH": 30.23,
        "X": 7.0,
        "Y": 58.59
      }
    ],
    "354": [
      {
        "ID": 3,
        "AZIMUTH": 28.31,
        "X": 6.52,
        "Y": 57.89
      }
    ],
    "355": [
      {
        "ID": 3,
        "AZIMUTH": 86.74,
        "X": 5.98,
        "Y": 57.14
      }
    ],
    "356": [
      {
        "ID": 3,
        "AZIMUTH": 42.8,
        "X": 5.62,
        "Y": 56.44
      }
    ],
    "357": [
      {
        "ID": 3,
        "AZIMUTH": 28.31,
        "X": 5.21,
        "Y": 55.7
      },
      {
        "ID": 4,
        "AZIMUTH": 1160.7,
        "X": -66.69,
        "Y": -52.72
      }
    ],
    "358": [
      {
        "ID": 3,
        "AZIMUTH": 52.2,
        "X": 4.69,
        "Y": 54.82
      },
      {
        "ID": 4,
        "AZIMUTH": 1161.42,
        "X": -66.1,
        "Y": -51.76
      }
    ],
    "359": [
      {
        "ID": 3,
        "AZIMUTH": 161.91,
        "X": 4.07,
        "Y": 53.81
      },
      {
        "ID": 4,
        "AZIMUTH": 1164.72,
        "X": -65.73,
        "Y": -50.84
      }
    ],
    "360": [
      {
        "ID": 3,
        "AZIMUTH": 224.55,
        "X": 3.64,
        "Y": 53.0
      },
      {
        "ID": 4,
        "AZIMUTH": 1163.76,
        "X": -65.39,
        "Y": -50.5
      }
    ],
    "361": [
      {
        "ID": 3,
        "AZIMUTH": 317.36,
        "X": 3.12,
        "Y": 52.11
      },
      {
        "ID": 4,
        "AZIMUTH": 1166.49,
        "X": -64.84,
        "Y": -49.37
      }
    ],
    "362": [
      {
        "ID": 3,
        "AZIMUTH": 447.35,
        "X": 2.55,
        "Y": 51.15
      },
      {
        "ID": 4,
        "AZIMUTH": 1169.0,
        "X": -64.41,
        "Y": -48.36
      }
    ],
    "363": [
      {
        "ID": 3,
        "AZIMUTH": 551.1,
        "X": 1.98,
        "Y": 50.08
      },
      {
        "ID": 4,
        "AZIMUTH": 1169.89,
        "X": -64.04,
        "Y": -47.46
      }
    ],
    "364": [
      {
        "ID": 3,
        "AZIMUTH": 647.14,
        "X": 1.48,
        "Y": 49.14
      },
      {
        "ID": 4,
        "AZIMUTH": 1171.27,
        "X": -63.7,
        "Y": -46.89
      }
    ],
    "365": [
      {
        "ID": 3,
        "AZIMUTH": 696.97,
        "X": 1.03,
        "Y": 48.27
      },
      {
        "ID": 4,
        "AZIMUTH": 1171.47,
        "X": -63.36,
        "Y": -46.07
      }
    ],
    "366": [
      {
        "ID": 3,
        "AZIMUTH": 809.01,
        "X": 0.54,
        "Y": 47.41
      },
      {
        "ID": 4,
        "AZIMUTH": 1174.39,
        "X": -62.94,
        "Y": -45.04
      }
    ],
    "367": [
      {
        "ID": 3,
        "AZIMUTH": 989.4,
        "X": 0.04,
        "Y": 46.35
      },
      {
        "ID": 4,
        "AZIMUTH": 1175.55,
        "X": -62.52,
        "Y": -44.09
      }
    ],
    "368": [
      {
        "ID": 3,
        "AZIMUTH": 1008.79,
        "X": -0.5,
        "Y": 45.41
      },
      {
        "ID": 4,
        "AZIMUTH": 1177.26,
        "X": -62.16,
        "Y": -43.25
      }
    ],
    "369": [
      {
        "ID": 3,
        "AZIMUTH": 1082.66,
        "X": -1.04,
        "Y": 44.35
      },
      {
        "ID": 4,
        "AZIMUTH": 1177.94,
        "X": -61.72,
        "Y": -42.53
      }
    ],
    "370": [
      {
        "ID": 3,
        "AZIMUTH": 1125.11,
        "X": -1.51,
        "Y": 43.41
      },
      {
        "ID": 4,
        "AZIMUTH": 1180.09,
        "X": -61.35,
        "Y": -41.42
      }
    ],
    "371": [
      {
        "ID": 3,
        "AZIMUTH": 1179.42,
        "X": -2.03,
        "Y": 42.37
      },
      {
        "ID": 4,
        "AZIMUTH": 1182.51,
        "X": -60.96,
        "Y": -40.35
      }
    ],
    "372": [
      {
        "ID": 3,
        "AZIMUTH": 1308.87,
        "X": -2.56,
        "Y": 41.45
      },
      {
        "ID": 4,
        "AZIMUTH": 1186.28,
        "X": -60.55,
        "Y": -39.4
      }
    ],
    "373": [
      {
        "ID": 3,
        "AZIMUTH": 1443.67,
        "X": -3.16,
        "Y": 40.32
      },
      {
        "ID": 4,
        "AZIMUTH": 1188.27,
        "X": -60.13,
        "Y": -38.3
      }
    ],
    "374": [
      {
        "ID": 3,
        "AZIMUTH": 1584.8,
        "X": -3.69,
        "Y": 39.23
      },
      {
        "ID": 4,
        "AZIMUTH": 1190.37,
        "X": -59.77,
        "Y": -37.46
      }
    ],
    "375": [
      {
        "ID": 3,
        "AZIMUTH": 1712.28,
        "X": -4.17,
        "Y": 38.22
      },
      {
        "ID": 4,
        "AZIMUTH": 1191.5,
        "X": -59.36,
        "Y": -36.51
      }
    ],
    "376": [
      {
        "ID": 3,
        "AZIMUTH": 1778.16,
        "X": -4.75,
        "Y": 37.07
      },
      {
        "ID": 4,
        "AZIMUTH": 1193.78,
        "X": -58.95,
        "Y": -35.57
      }
    ],
    "377": [
      {
        "ID": 3,
        "AZIMUTH": 1780.25,
        "X": -5.24,
        "Y": 36.03
      },
      {
        "ID": 4,
        "AZIMUTH": 1196.28,
        "X": -58.57,
        "Y": -34.7
      }
    ],
    "378": [
      {
        "ID": 3,
        "AZIMUTH": 1767.72,
        "X": -5.75,
        "Y": 35.03
      },
      {
        "ID": 4,
        "AZIMUTH": 1198.66,
        "X": -58.17,
        "Y": -33.76
      }
    ],
    "379": [
      {
        "ID": 3,
        "AZIMUTH": 1754.95,
        "X": -6.28,
        "Y": 34.01
      },
      {
        "ID": 4,
        "AZIMUTH": 1200.7,
        "X": -57.75,
        "Y": -32.82
      }
    ],
    "380": [
      {
        "ID": 3,
        "AZIMUTH": 1745.37,
        "X": -6.77,
        "Y": 32.99
      },
      {
        "ID": 4,
        "AZIMUTH": 1203.68,
        "X": -57.42,
        "Y": -31.78
      }
    ],
    "381": [
      {
        "ID": 3,
        "AZIMUTH": 1737.17,
        "X": -7.29,
        "Y": 31.9
      },
      {
        "ID": 4,
        "AZIMUTH": 1205.85,
        "X": -57.05,
        "Y": -30.99
      }
    ],
    "382": [
      {
        "ID": 3,
        "AZIMUTH": 1729.76,
        "X": -7.82,
        "Y": 30.82
      },
      {
        "ID": 4,
        "AZIMUTH": 1206.6,
        "X": -56.66,
        "Y": -30.47
      }
    ],
    "383": [
      {
        "ID": 3,
        "AZIMUTH": 1722.04,
        "X": -8.39,
        "Y": 29.68
      },
      {
        "ID": 4,
        "AZIMUTH": 1209.72,
        "X": -56.21,
        "Y": -29.4
      }
    ],
    "384": [
      {
        "ID": 3,
        "AZIMUTH": 1712.38,
        "X": -8.96,
        "Y": 28.54
      },
      {
        "ID": 4,
        "AZIMUTH": 1213.28,
        "X": -55.8,
        "Y": -28.35
      }
    ],
    "385": [
      {
        "ID": 3,
        "AZIMUTH": 1702.97,
        "X": -9.5,
        "Y": 27.38
      },
      {
        "ID": 4,
        "AZIMUTH": 1215.18,
        "X": -55.4,
        "Y": -27.12
      }
    ],
    "386": [
      {
        "ID": 3,
        "AZIMUTH": 1693.54,
        "X": -10.05,
        "Y": 26.23
      },
      {
        "ID": 4,
        "AZIMUTH": 1217.96,
        "X": -55.0,
        "Y": -26.02
      }
    ],
    "387": [
      {
        "ID": 3,
        "AZIMUTH": 1684.91,
        "X": -10.61,
        "Y": 25.08
      },
      {
        "ID": 4,
        "AZIMUTH": 1220.35,
        "X": -54.63,
        "Y": -25.15
      }
    ],
    "388": [
      {
        "ID": 3,
        "AZIMUTH": 1676.04,
        "X": -11.11,
        "Y": 23.93
      },
      {
        "ID": 4,
        "AZIMUTH": 1224.37,
        "X": -54.19,
        "Y": -23.97
      }
    ],
    "389": [
      {
        "ID": 3,
        "AZIMUTH": 1665.88,
        "X": -11.61,
        "Y": 22.79
      },
      {
        "ID": 4,
        "AZIMUTH": 1226.82,
        "X": -53.78,
        "Y": -22.98
      }
    ],
    "390": [
      {
        "ID": 3,
        "AZIMUTH": 1654.29,
        "X": -12.14,
        "Y": 21.6
      },
      {
        "ID": 4,
        "AZIMUTH": 1230.4,
        "X": -53.39,
        "Y": -22.17
      }
    ],
    "391": [
      {
        "ID": 3,
        "AZIMUTH": 1642.39,
        "X": -12.67,
        "Y": 20.41
      },
      {
        "ID": 4,
        "AZIMUTH": 1234.0,
        "X": -53.01,
        "Y": -21.28
      }
    ],
    "392": [
      {
        "ID": 3,
        "AZIMUTH": 1629.58,
        "X": -13.16,
        "Y": 19.22
      },
      {
        "ID": 4,
        "AZIMUTH": 1237.21,
        "X": -52.56,
        "Y": -20.24
      }
    ],
    "393": [
      {
        "ID": 3,
        "AZIMUTH": 1615.48,
        "X": -13.67,
        "Y": 18.01
      },
      {
        "ID": 4,
        "AZIMUTH": 1241.38,
        "X": -52.17,
        "Y": -19.33
      }
    ],
    "394": [
      {
        "ID": 3,
        "AZIMUTH": 1600.75,
        "X": -14.17,
        "Y": 16.8
      },
      {
        "ID": 4,
        "AZIMUTH": 1244.98,
        "X": -51.71,
        "Y": -18.31
      }
    ],
    "395": [
      {
        "ID": 3,
        "AZIMUTH": 1585.08,
        "X": -14.69,
        "Y": 15.57
      },
      {
        "ID": 4,
        "AZIMUTH": 1250.9,
        "X": -51.31,
        "Y": -17.34
      }
    ],
    "396": [
      {
        "ID": 3,
        "AZIMUTH": 1568.12,
        "X": -15.2,
        "Y": 14.34
      },
      {
        "ID": 4,
        "AZIMUTH": 1255.42,
        "X": -50.91,
        "Y": -16.32
      }
    ],
    "397": [
      {
        "ID": 3,
        "AZIMUTH": 1550.82,
        "X": -15.69,
        "Y": 13.11
      },
      {
        "ID": 4,
        "AZIMUTH": 1258.07,
        "X": -50.56,
        "Y": -15.53
      }
    ],
    "398": [
      {
        "ID": 3,
        "AZIMUTH": 1532.98,
        "X": -16.17,
        "Y": 11.88
      },
      {
        "ID": 4,
        "AZIMUTH": 1262.57,
        "X": -50.15,
        "Y": -14.6
      }
    ],
    "399": [
      {
        "ID": 3,
        "AZIMUTH": 1514.34,
        "X": -16.64,
        "Y": 10.68
      },
      {
        "ID": 4,
        "AZIMUTH": 1266.84,
        "X": -49.79,
        "Y": -13.71
      }
    ],
    "400": [
      {
        "ID": 3,
        "AZIMUTH": 1495.64,
        "X": -17.1,
        "Y": 9.47
      },
      {
        "ID": 4,
        "AZIMUTH": 1271.05,
        "X": -49.36,
        "Y": -12.6
      }
    ],
    "401": [
      {
        "ID": 3,
        "AZIMUTH": 1475.62,
        "X": -17.59,
        "Y": 8.19
      },
      {
        "ID": 4,
        "AZIMUTH": 1278.97,
        "X": -48.98,
        "Y": -11.59
      }
    ],
    "402": [
      {
        "ID": 3,
        "AZIMUTH": 1456.16,
        "X": -18.07,
        "Y": 6.97
      },
      {
        "ID": 4,
        "AZIMUTH": 1285.2,
        "X": -48.54,
        "Y": -10.51
      }
    ],
    "403": [
      {
        "ID": 3,
        "AZIMUTH": 1436.75,
        "X": -18.54,
        "Y": 5.76
      },
      {
        "ID": 4,
        "AZIMUTH": 1290.69,
        "X": -48.11,
        "Y": -9.54
      }
    ],
    "404": [
      {
        "ID": 3,
        "AZIMUTH": 1417.86,
        "X": -19.02,
        "Y": 4.57
      },
      {
        "ID": 4,
        "AZIMUTH": 1296.66,
        "X": -47.68,
        "Y": -8.58
      }
    ],
    "405": [
      {
        "ID": 3,
        "AZIMUTH": 1399.78,
        "X": -19.5,
        "Y": 3.39
      },
      {
        "ID": 4,
        "AZIMUTH": 1302.27,
        "X": -47.29,
        "Y": -7.68
      }
    ],
    "406": [
      {
        "ID": 3,
        "AZIMUTH": 1381.59,
        "X": -19.96,
        "Y": 2.22
      },
      {
        "ID": 4,
        "AZIMUTH": 1308.05,
        "X": -46.86,
        "Y": -6.76
      }
    ],
    "407": [
      {
        "ID": 3,
        "AZIMUTH": 1363.83,
        "X": -20.44,
        "Y": 1.01
      },
      {
        "ID": 4,
        "AZIMUTH": 1314.3,
        "X": -46.5,
        "Y": -5.87
      }
    ],
    "408": [
      {
        "ID": 3,
        "AZIMUTH": 1347.03,
        "X": -20.9,
        "Y": -0.16
      },
      {
        "ID": 4,
        "AZIMUTH": 1319.21,
        "X": -46.13,
        "Y": -5.03
      }
    ],
    "409": [
      {
        "ID": 3,
        "AZIMUTH": 1331.11,
        "X": -21.37,
        "Y": -1.34
      },
      {
        "ID": 4,
        "AZIMUTH": 1320.65,
        "X": -46.04,
        "Y": -4.57
      }
    ],
    "410": [
      {
        "ID": 3,
        "AZIMUTH": 1314.94,
        "X": -21.84,
        "Y": -2.53
      },
      {
        "ID": 4,
        "AZIMUTH": 1334.26,
        "X": -45.29,
        "Y": -2.54
      }
    ],
    "411": [
      {
        "ID": 3,
        "AZIMUTH": 1300.55,
        "X": -22.29,
        "Y": -3.69
      },
      {
        "ID": 4,
        "AZIMUTH": 1337.54,
        "X": -44.87,
        "Y": -1.92
      }
    ],
    "412": [
      {
        "ID": 3,
        "AZIMUTH": 1288.19,
        "X": -22.76,
        "Y": -4.89
      },
      {
        "ID": 4,
        "AZIMUTH": 1343.15,
        "X": -44.43,
        "Y": -1.07
      }
    ],
    "413": [
      {
        "ID": 3,
        "AZIMUTH": 1275.96,
        "X": -23.23,
        "Y": -6.08
      },
      {
        "ID": 4,
        "AZIMUTH": 1349.79,
        "X": -44.09,
        "Y": -0.11
      }
    ],
    "414": [
      {
        "ID": 3,
        "AZIMUTH": 1264.18,
        "X": -23.71,
        "Y": -7.31
      },
      {
        "ID": 4,
        "AZIMUTH": 1357.32,
        "X": -43.57,
        "Y": 0.99
      }
    ],
    "415": [
      {
        "ID": 3,
        "AZIMUTH": 1253.24,
        "X": -24.17,
        "Y": -8.49
      },
      {
        "ID": 4,
        "AZIMUTH": 1363.76,
        "X": -43.22,
        "Y": 1.95
      }
    ],
    "416": [
      {
        "ID": 3,
        "AZIMUTH": 1244.02,
        "X": -24.63,
        "Y": -9.62
      },
      {
        "ID": 4,
        "AZIMUTH": 1370.03,
        "X": -42.71,
        "Y": 2.94
      }
    ],
    "417": [
      {
        "ID": 3,
        "AZIMUTH": 1234.47,
        "X": -25.07,
        "Y": -10.75
      },
      {
        "ID": 4,
        "AZIMUTH": 1376.93,
        "X": -42.23,
        "Y": 3.91
      }
    ],
    "418": [
      {
        "ID": 3,
        "AZIMUTH": 1224.49,
        "X": -25.51,
        "Y": -11.95
      },
      {
        "ID": 4,
        "AZIMUTH": 1383.74,
        "X": -41.74,
        "Y": 4.92
      }
    ],
    "419": [
      {
        "ID": 3,
        "AZIMUTH": 1216.04,
        "X": -25.98,
        "Y": -13.1
      },
      {
        "ID": 4,
        "AZIMUTH": 1391.71,
        "X": -41.3,
        "Y": 5.99
      }
    ],
    "420": [
      {
        "ID": 3,
        "AZIMUTH": 1206.96,
        "X": -26.43,
        "Y": -14.25
      },
      {
        "ID": 4,
        "AZIMUTH": 1398.33,
        "X": -40.93,
        "Y": 6.93
      }
    ],
    "421": [
      {
        "ID": 3,
        "AZIMUTH": 1198.18,
        "X": -26.87,
        "Y": -15.38
      },
      {
        "ID": 4,
        "AZIMUTH": 1404.92,
        "X": -40.47,
        "Y": 7.83
      }
    ],
    "422": [
      {
        "ID": 3,
        "AZIMUTH": 1190.91,
        "X": -27.31,
        "Y": -16.56
      },
      {
        "ID": 4,
        "AZIMUTH": 1411.92,
        "X": -40.06,
        "Y": 8.77
      }
    ],
    "423": [
      {
        "ID": 3,
        "AZIMUTH": 1185.51,
        "X": -27.74,
        "Y": -17.65
      },
      {
        "ID": 4,
        "AZIMUTH": 1418.33,
        "X": -39.63,
        "Y": 9.64
      }
    ],
    "424": [
      {
        "ID": 3,
        "AZIMUTH": 1179.93,
        "X": -28.15,
        "Y": -18.79
      },
      {
        "ID": 4,
        "AZIMUTH": 1424.95,
        "X": -39.22,
        "Y": 10.56
      }
    ],
    "425": [
      {
        "ID": 3,
        "AZIMUTH": 1175.3,
        "X": -28.59,
        "Y": -19.94
      },
      {
        "ID": 4,
        "AZIMUTH": 1432.69,
        "X": -38.78,
        "Y": 11.54
      }
    ],
    "426": [
      {
        "ID": 3,
        "AZIMUTH": 1169.65,
        "X": -29.03,
        "Y": -21.14
      },
      {
        "ID": 4,
        "AZIMUTH": 1440.7,
        "X": -38.33,
        "Y": 12.55
      }
    ],
    "427": [
      {
        "ID": 3,
        "AZIMUTH": 1164.74,
        "X": -29.45,
        "Y": -22.24
      },
      {
        "ID": 4,
        "AZIMUTH": 1447.29,
        "X": -37.93,
        "Y": 13.43
      }
    ],
    "428": [
      {
        "ID": 3,
        "AZIMUTH": 1159.73,
        "X": -29.88,
        "Y": -23.41
      },
      {
        "ID": 4,
        "AZIMUTH": 1455.2,
        "X": -37.49,
        "Y": 14.4
      }
    ],
    "429": [
      {
        "ID": 3,
        "AZIMUTH": 1155.44,
        "X": -30.31,
        "Y": -24.52
      },
      {
        "ID": 4,
        "AZIMUTH": 1463.17,
        "X": -37.05,
        "Y": 15.38
      }
    ],
    "430": [
      {
        "ID": 3,
        "AZIMUTH": 1151.52,
        "X": -30.74,
        "Y": -25.68
      },
      {
        "ID": 4,
        "AZIMUTH": 1470.66,
        "X": -36.65,
        "Y": 16.28
      }
    ],
    "431": [
      {
        "ID": 3,
        "AZIMUTH": 1147.39,
        "X": -31.19,
        "Y": -26.79
      },
      {
        "ID": 4,
        "AZIMUTH": 1478.81,
        "X": -36.2,
        "Y": 17.29
      }
    ],
    "432": [
      {
        "ID": 3,
        "AZIMUTH": 1143.63,
        "X": -31.61,
        "Y": -27.83
      },
      {
        "ID": 4,
        "AZIMUTH": 1486.13,
        "X": -35.78,
        "Y": 18.2
      }
    ],
    "433": [
      {
        "ID": 3,
        "AZIMUTH": 1140.1,
        "X": -31.99,
        "Y": -28.91
      },
      {
        "ID": 4,
        "AZIMUTH": 1493.29,
        "X": -35.37,
        "Y": 19.11
      }
    ],
    "434": [
      {
        "ID": 3,
        "AZIMUTH": 1136.85,
        "X": -32.38,
        "Y": -29.97
      },
      {
        "ID": 4,
        "AZIMUTH": 1500.8,
        "X": -34.92,
        "Y": 20.03
      }
    ],
    "435": [
      {
        "ID": 3,
        "AZIMUTH": 1132.44,
        "X": -32.73,
        "Y": -31.05
      },
      {
        "ID": 4,
        "AZIMUTH": 1507.85,
        "X": -34.48,
        "Y": 20.99
      }
    ],
    "436": [
      {
        "ID": 3,
        "AZIMUTH": 1129.03,
        "X": -33.13,
        "Y": -31.97
      },
      {
        "ID": 4,
        "AZIMUTH": 1515.11,
        "X": -34.06,
        "Y": 21.89
      }
    ],
    "437": [
      {
        "ID": 3,
        "AZIMUTH": 1125.93,
        "X": -33.49,
        "Y": -33.11
      },
      {
        "ID": 4,
        "AZIMUTH": 1522.45,
        "X": -33.58,
        "Y": 22.86
      }
    ],
    "438": [
      {
        "ID": 3,
        "AZIMUTH": 1123.86,
        "X": -33.92,
        "Y": -34.2
      },
      {
        "ID": 4,
        "AZIMUTH": 1528.94,
        "X": -33.14,
        "Y": 23.78
      }
    ],
    "439": [
      {
        "ID": 3,
        "AZIMUTH": 1120.67,
        "X": -34.31,
        "Y": -35.33
      },
      {
        "ID": 4,
        "AZIMUTH": 1537.04,
        "X": -32.66,
        "Y": 24.77
      }
    ],
    "440": [
      {
        "ID": 3,
        "AZIMUTH": 1118.44,
        "X": -34.69,
        "Y": -36.42
      },
      {
        "ID": 4,
        "AZIMUTH": 1544.26,
        "X": -32.26,
        "Y": 25.65
      }
    ],
    "441": [
      {
        "ID": 3,
        "AZIMUTH": 1116.14,
        "X": -35.05,
        "Y": -37.41
      },
      {
        "ID": 4,
        "AZIMUTH": 1551.28,
        "X": -31.8,
        "Y": 26.57
      }
    ],
    "442": [
      {
        "ID": 3,
        "AZIMUTH": 1113.0,
        "X": -35.4,
        "Y": -38.5
      },
      {
        "ID": 4,
        "AZIMUTH": 1558.44,
        "X": -31.34,
        "Y": 27.54
      }
    ],
    "443": [
      {
        "ID": 3,
        "AZIMUTH": 1111.09,
        "X": -35.75,
        "Y": -39.51
      },
      {
        "ID": 4,
        "AZIMUTH": 1565.14,
        "X": -30.89,
        "Y": 28.48
      }
    ],
    "444": [
      {
        "ID": 3,
        "AZIMUTH": 1108.92,
        "X": -36.08,
        "Y": -40.46
      },
      {
        "ID": 4,
        "AZIMUTH": 1571.66,
        "X": -30.42,
        "Y": 29.45
      }
    ],
    "445": [
      {
        "ID": 3,
        "AZIMUTH": 1104.83,
        "X": -36.4,
        "Y": -41.4
      },
      {
        "ID": 4,
        "AZIMUTH": 1578.79,
        "X": -29.94,
        "Y": 30.42
      }
    ],
    "446": [
      {
        "ID": 3,
        "AZIMUTH": 1101.84,
        "X": -36.64,
        "Y": -42.37
      },
      {
        "ID": 4,
        "AZIMUTH": 1585.05,
        "X": -29.51,
        "Y": 31.31
      }
    ],
    "447": [
      {
        "ID": 3,
        "AZIMUTH": 1098.79,
        "X": -36.89,
        "Y": -43.22
      },
      {
        "ID": 4,
        "AZIMUTH": 1591.78,
        "X": -29.04,
        "Y": 32.25
      }
    ],
    "448": [
      {
        "ID": 3,
        "AZIMUTH": 1096.48,
        "X": -37.11,
        "Y": -44.11
      },
      {
        "ID": 4,
        "AZIMUTH": 1598.61,
        "X": -28.58,
        "Y": 33.2
      }
    ],
    "449": [
      {
        "ID": 3,
        "AZIMUTH": 1093.18,
        "X": -37.24,
        "Y": -45.11
      },
      {
        "ID": 4,
        "AZIMUTH": 1604.72,
        "X": -28.1,
        "Y": 34.16
      }
    ],
    "450": [
      {
        "ID": 3,
        "AZIMUTH": 1090.8,
        "X": -37.4,
        "Y": -45.93
      },
      {
        "ID": 4,
        "AZIMUTH": 1611.87,
        "X": -27.59,
        "Y": 35.11
      }
    ],
    "451": [
      {
        "ID": 3,
        "AZIMUTH": 1089.14,
        "X": -37.58,
        "Y": -46.86
      },
      {
        "ID": 4,
        "AZIMUTH": 1617.72,
        "X": -27.17,
        "Y": 35.98
      }
    ],
    "452": [
      {
        "ID": 3,
        "AZIMUTH": 1086.9,
        "X": -37.73,
        "Y": -47.72
      },
      {
        "ID": 4,
        "AZIMUTH": 1624.02,
        "X": -26.64,
        "Y": 36.91
      }
    ],
    "453": [
      {
        "ID": 3,
        "AZIMUTH": 1084.43,
        "X": -37.83,
        "Y": -48.65
      },
      {
        "ID": 4,
        "AZIMUTH": 1630.73,
        "X": -26.16,
        "Y": 37.85
      }
    ],
    "454": [
      {
        "ID": 3,
        "AZIMUTH": 1082.09,
        "X": -37.93,
        "Y": -49.49
      },
      {
        "ID": 4,
        "AZIMUTH": 1636.29,
        "X": -25.63,
        "Y": 38.81
      }
    ],
    "455": [
      {
        "ID": 3,
        "AZIMUTH": 1080.53,
        "X": -37.99,
        "Y": -50.29
      },
      {
        "ID": 4,
        "AZIMUTH": 1641.72,
        "X": -25.18,
        "Y": 39.73
      }
    ],
    "456": [
      {
        "ID": 3,
        "AZIMUTH": 1078.06,
        "X": -38.0,
        "Y": -51.2
      },
      {
        "ID": 4,
        "AZIMUTH": 1648.05,
        "X": -24.67,
        "Y": 40.64
      }
    ],
    "457": [
      {
        "ID": 3,
        "AZIMUTH": 1075.37,
        "X": -37.99,
        "Y": -52.02
      },
      {
        "ID": 4,
        "AZIMUTH": 1652.23,
        "X": -24.23,
        "Y": 41.51
      }
    ],
    "458": [
      {
        "ID": 3,
        "AZIMUTH": 1073.2,
        "X": -38.0,
        "Y": -52.8
      },
      {
        "ID": 4,
        "AZIMUTH": 1658.05,
        "X": -23.75,
        "Y": 42.42
      }
    ],
    "459": [
      {
        "ID": 3,
        "AZIMUTH": 1071.45,
        "X": -37.95,
        "Y": -53.59
      },
      {
        "ID": 4,
        "AZIMUTH": 1662.8,
        "X": -23.24,
        "Y": 43.36
      }
    ],
    "460": [
      {
        "ID": 3,
        "AZIMUTH": 1068.06,
        "X": -37.87,
        "Y": -54.32
      },
      {
        "ID": 4,
        "AZIMUTH": 1667.4,
        "X": -22.72,
        "Y": 44.29
      }
    ],
    "461": [
      {
        "ID": 3,
        "AZIMUTH": 1065.24,
        "X": -37.75,
        "Y": -55.11
      },
      {
        "ID": 4,
        "AZIMUTH": 1672.9,
        "X": -22.23,
        "Y": 45.19
      }
    ],
    "462": [
      {
        "ID": 3,
        "AZIMUTH": 1063.23,
        "X": -37.58,
        "Y": -55.88
      },
      {
        "ID": 4,
        "AZIMUTH": 1677.58,
        "X": -21.75,
        "Y": 46.09
      }
    ],
    "463": [
      {
        "ID": 3,
        "AZIMUTH": 1061.48,
        "X": -37.39,
        "Y": -56.65
      },
      {
        "ID": 4,
        "AZIMUTH": 1682.04,
        "X": -21.27,
        "Y": 46.93
      }
    ],
    "464": [
      {
        "ID": 3,
        "AZIMUTH": 1058.45,
        "X": -37.24,
        "Y": -57.32
      },
      {
        "ID": 4,
        "AZIMUTH": 1686.93,
        "X": -20.76,
        "Y": 47.83
      }
    ],
    "465": [
      {
        "ID": 3,
        "AZIMUTH": 1055.32,
        "X": -37.07,
        "Y": -58.02
      },
      {
        "ID": 4,
        "AZIMUTH": 1691.28,
        "X": -20.25,
        "Y": 48.75
      }
    ],
    "466": [
      {
        "ID": 3,
        "AZIMUTH": 1051.09,
        "X": -36.84,
        "Y": -58.71
      },
      {
        "ID": 4,
        "AZIMUTH": 1695.58,
        "X": -19.77,
        "Y": 49.64
      }
    ],
    "467": [
      {
        "ID": 3,
        "AZIMUTH": 1049.03,
        "X": -36.6,
        "Y": -59.34
      },
      {
        "ID": 4,
        "AZIMUTH": 1699.98,
        "X": -19.3,
        "Y": 50.46
      }
    ],
    "468": [
      {
        "ID": 3,
        "AZIMUTH": 1044.96,
        "X": -36.26,
        "Y": -60.03
      },
      {
        "ID": 4,
        "AZIMUTH": 1704.12,
        "X": -18.81,
        "Y": 51.36
      }
    ],
    "469": [
      {
        "ID": 3,
        "AZIMUTH": 1042.19,
        "X": -36.03,
        "Y": -60.63
      },
      {
        "ID": 4,
        "AZIMUTH": 1708.17,
        "X": -18.28,
        "Y": 52.24
      }
    ],
    "470": [
      {
        "ID": 3,
        "AZIMUTH": 1039.3,
        "X": -35.68,
        "Y": -61.26
      },
      {
        "ID": 4,
        "AZIMUTH": 1711.79,
        "X": -17.75,
        "Y": 53.1
      }
    ],
    "471": [
      {
        "ID": 3,
        "AZIMUTH": 1034.6,
        "X": -35.14,
        "Y": -61.99
      },
      {
        "ID": 4,
        "AZIMUTH": 1715.75,
        "X": -17.24,
        "Y": 54.04
      }
    ],
    "472": [
      {
        "ID": 3,
        "AZIMUTH": 1032.23,
        "X": -34.81,
        "Y": -62.5
      },
      {
        "ID": 4,
        "AZIMUTH": 1718.78,
        "X": -16.74,
        "Y": 54.92
      }
    ],
    "473": [
      {
        "ID": 3,
        "AZIMUTH": 1029.7,
        "X": -34.52,
        "Y": -63.03
      },
      {
        "ID": 4,
        "AZIMUTH": 1722.59,
        "X": -16.21,
        "Y": 55.78
      }
    ],
    "474": [
      {
        "ID": 3,
        "AZIMUTH": 1026.26,
        "X": -34.03,
        "Y": -63.6
      },
      {
        "ID": 4,
        "AZIMUTH": 1725.97,
        "X": -15.66,
        "Y": 56.72
      }
    ],
    "475": [
      {
        "ID": 3,
        "AZIMUTH": 1024.09,
        "X": -33.7,
        "Y": -64.09
      },
      {
        "ID": 4,
        "AZIMUTH": 1730.47,
        "X": -15.14,
        "Y": 57.56
      }
    ],
    "476": [
      {
        "ID": 3,
        "AZIMUTH": 1022.45,
        "X": -33.19,
        "Y": -64.61
      },
      {
        "ID": 4,
        "AZIMUTH": 1734.2,
        "X": -14.63,
        "Y": 58.41
      }
    ],
    "477": [
      {
        "ID": 3,
        "AZIMUTH": 1019.97,
        "X": -32.6,
        "Y": -65.21
      },
      {
        "ID": 4,
        "AZIMUTH": 1737.67,
        "X": -14.06,
        "Y": 59.28
      }
    ],
    "478": [
      {
        "ID": 3,
        "AZIMUTH": 1018.1,
        "X": -32.19,
        "Y": -65.66
      },
      {
        "ID": 4,
        "AZIMUTH": 1740.75,
        "X": -13.56,
        "Y": 60.12
      }
    ],
    "479": [
      {
        "ID": 3,
        "AZIMUTH": 1016.3,
        "X": -31.62,
        "Y": -66.17
      },
      {
        "ID": 4,
        "AZIMUTH": 1743.71,
        "X": -12.97,
        "Y": 61.05
      }
    ],
    "480": [
      {
        "ID": 3,
        "AZIMUTH": 1015.37,
        "X": -30.94,
        "Y": -66.72
      },
      {
        "ID": 4,
        "AZIMUTH": 1747.5,
        "X": -12.46,
        "Y": 61.92
      }
    ],
    "481": [
      {
        "ID": 3,
        "AZIMUTH": 1013.92,
        "X": -30.62,
        "Y": -66.95
      },
      {
        "ID": 4,
        "AZIMUTH": 1750.87,
        "X": -11.85,
        "Y": 62.84
      }
    ],
    "482": [
      {
        "ID": 3,
        "AZIMUTH": 1015.04,
        "X": -30.12,
        "Y": -67.32
      },
      {
        "ID": 4,
        "AZIMUTH": 1753.16,
        "X": -11.33,
        "Y": 63.72
      }
    ],
    "483": [
      {
        "ID": 3,
        "AZIMUTH": 1014.72,
        "X": -29.52,
        "Y": -67.66
      },
      {
        "ID": 4,
        "AZIMUTH": 1756.39,
        "X": -10.77,
        "Y": 64.57
      }
    ],
    "484": [
      {
        "ID": 3,
        "AZIMUTH": 1012.07,
        "X": -28.82,
        "Y": -67.98
      },
      {
        "ID": 4,
        "AZIMUTH": 1759.02,
        "X": -10.25,
        "Y": 65.4
      }
    ],
    "485": [
      {
        "ID": 3,
        "AZIMUTH": 1011.21,
        "X": -28.09,
        "Y": -68.31
      },
      {
        "ID": 4,
        "AZIMUTH": 1761.97,
        "X": -9.68,
        "Y": 66.27
      }
    ],
    "486": [
      {
        "ID": 3,
        "AZIMUTH": 1006.34,
        "X": -27.5,
        "Y": -68.6
      },
      {
        "ID": 4,
        "AZIMUTH": 1765.3,
        "X": -9.12,
        "Y": 67.13
      }
    ],
    "487": [
      {
        "ID": 3,
        "AZIMUTH": 1002.56,
        "X": -26.8,
        "Y": -68.87
      },
      {
        "ID": 4,
        "AZIMUTH": 1767.2,
        "X": -8.55,
        "Y": 68.01
      }
    ],
    "488": [
      {
        "ID": 3,
        "AZIMUTH": 999.69,
        "X": -26.15,
        "Y": -69.08
      },
      {
        "ID": 4,
        "AZIMUTH": 1770.29,
        "X": -7.96,
        "Y": 68.93
      }
    ],
    "489": [
      {
        "ID": 3,
        "AZIMUTH": 998.44,
        "X": -25.83,
        "Y": -69.16
      },
      {
        "ID": 4,
        "AZIMUTH": 1772.34,
        "X": -7.44,
        "Y": 69.82
      }
    ],
    "490": [
      {
        "ID": 3,
        "AZIMUTH": 997.83,
        "X": -25.25,
        "Y": -69.3
      },
      {
        "ID": 4,
        "AZIMUTH": 1776.09,
        "X": -6.82,
        "Y": 70.69
      }
    ],
    "491": [
      {
        "ID": 3,
        "AZIMUTH": 995.11,
        "X": -24.73,
        "Y": -69.42
      },
      {
        "ID": 4,
        "AZIMUTH": 1777.88,
        "X": -6.34,
        "Y": 71.5
      }
    ],
    "492": [
      {
        "ID": 3,
        "AZIMUTH": 993.36,
        "X": -24.01,
        "Y": -69.56
      },
      {
        "ID": 4,
        "AZIMUTH": 1779.75,
        "X": -5.8,
        "Y": 72.33
      }
    ],
    "493": [
      {
        "ID": 3,
        "AZIMUTH": 991.56,
        "X": -23.25,
        "Y": -69.68
      },
      {
        "ID": 4,
        "AZIMUTH": 1745.1,
        "X": -5.2,
        "Y": 73.21
      }
    ],
    "494": [
      {
        "ID": 3,
        "AZIMUTH": 989.5,
        "X": -22.76,
        "Y": -69.65
      },
      {
        "ID": 4,
        "AZIMUTH": 1693.82,
        "X": -4.58,
        "Y": 74.02
      }
    ],
    "495": [
      {
        "ID": 3,
        "AZIMUTH": 989.8,
        "X": -21.92,
        "Y": -69.69
      },
      {
        "ID": 4,
        "AZIMUTH": 1634.38,
        "X": -3.97,
        "Y": 74.92
      }
    ],
    "496": [
      {
        "ID": 3,
        "AZIMUTH": 988.42,
        "X": -21.01,
        "Y": -69.69
      },
      {
        "ID": 4,
        "AZIMUTH": 1430.55,
        "X": -3.48,
        "Y": 75.54
      }
    ],
    "497": [
      {
        "ID": 3,
        "AZIMUTH": 987.0,
        "X": -20.31,
        "Y": -69.64
      },
      {
        "ID": 4,
        "AZIMUTH": 1525.66,
        "X": -3.12,
        "Y": 76.23
      }
    ],
    "498": [
      {
        "ID": 3,
        "AZIMUTH": 983.13,
        "X": -19.51,
        "Y": -69.54
      },
      {
        "ID": 4,
        "AZIMUTH": 1413.61,
        "X": -2.22,
        "Y": 77.4
      }
    ],
    "499": [
      {
        "ID": 3,
        "AZIMUTH": 982.49,
        "X": -18.84,
        "Y": -69.43
      },
      {
        "ID": 4,
        "AZIMUTH": 1222.72,
        "X": -1.63,
        "Y": 78.25
      }
    ],
    "500": [
      {
        "ID": 3,
        "AZIMUTH": 981.11,
        "X": -18.11,
        "Y": -69.27
      },
      {
        "ID": 4,
        "AZIMUTH": 1133.07,
        "X": -1.39,
        "Y": 78.81
      }
    ],
    "501": [
      {
        "ID": 3,
        "AZIMUTH": 978.29,
        "X": -17.45,
        "Y": -69.08
      },
      {
        "ID": 4,
        "AZIMUTH": 869.77,
        "X": -0.73,
        "Y": 79.6
      }
    ],
    "502": [
      {
        "ID": 3,
        "AZIMUTH": 974.34,
        "X": -16.74,
        "Y": -68.89
      },
      {
        "ID": 4,
        "AZIMUTH": 957.99,
        "X": 0.2,
        "Y": 80.83
      }
    ],
    "503": [
      {
        "ID": 3,
        "AZIMUTH": 972.55,
        "X": -16.1,
        "Y": -68.64
      },
      {
        "ID": 4,
        "AZIMUTH": 659.5,
        "X": 0.35,
        "Y": 81.11
      }
    ],
    "504": [
      {
        "ID": 3,
        "AZIMUTH": 969.84,
        "X": -15.59,
        "Y": -68.43
      },
      {
        "ID": 4,
        "AZIMUTH": 698.84,
        "X": 1.41,
        "Y": 82.43
      }
    ],
    "505": [
      {
        "ID": 3,
        "AZIMUTH": 967.48,
        "X": -14.94,
        "Y": -68.13
      },
      {
        "ID": 4,
        "AZIMUTH": 516.77,
        "X": 1.62,
        "Y": 82.9
      }
    ],
    "506": [
      {
        "ID": 3,
        "AZIMUTH": 963.69,
        "X": -14.36,
        "Y": -67.8
      },
      {
        "ID": 4,
        "AZIMUTH": 391.5,
        "X": 2.1,
        "Y": 83.62
      }
    ],
    "507": [
      {
        "ID": 3,
        "AZIMUTH": 959.27,
        "X": -13.7,
        "Y": -67.47
      }
    ],
    "508": [
      {
        "ID": 3,
        "AZIMUTH": 956.46,
        "X": -13.11,
        "Y": -67.14
      }
    ],
    "509": [
      {
        "ID": 3,
        "AZIMUTH": 953.83,
        "X": -12.47,
        "Y": -66.69
      },
      {
        "ID": 4,
        "AZIMUTH": -16.26,
        "X": 3.77,
        "Y": 85.85
      }
    ],
    "510": [
      {
        "ID": 3,
        "AZIMUTH": 951.66,
        "X": -11.86,
        "Y": -66.19
      },
      {
        "ID": 4,
        "AZIMUTH": -0.13,
        "X": 4.35,
        "Y": 86.64
      }
    ],
    "511": [
      {
        "ID": 3,
        "AZIMUTH": 950.42,
        "X": -11.22,
        "Y": -65.66
      },
      {
        "ID": 4,
        "AZIMUTH": 10.33,
        "X": 5.01,
        "Y": 87.52
      }
    ],
    "512": [
      {
        "ID": 3,
        "AZIMUTH": 948.56,
        "X": -10.65,
        "Y": -65.14
      },
      {
        "ID": 4,
        "AZIMUTH": 15.92,
        "X": 5.04,
        "Y": 87.99
      }
    ],
    "513": [
      {
        "ID": 3,
        "AZIMUTH": 946.77,
        "X": -10.07,
        "Y": -64.61
      },
      {
        "ID": 4,
        "AZIMUTH": 19.49,
        "X": 5.77,
        "Y": 88.83
      }
    ],
    "514": [
      {
        "ID": 3,
        "AZIMUTH": 943.27,
        "X": -9.39,
        "Y": -63.98
      },
      {
        "ID": 4,
        "AZIMUTH": 22.03,
        "X": 6.85,
        "Y": 89.91
      }
    ],
    "515": [
      {
        "ID": 3,
        "AZIMUTH": 939.44,
        "X": -8.85,
        "Y": -63.47
      },
      {
        "ID": 4,
        "AZIMUTH": 24.35,
        "X": 7.35,
        "Y": 90.75
      }
    ],
    "516": [
      {
        "ID": 3,
        "AZIMUTH": 936.0,
        "X": -8.24,
        "Y": -62.89
      },
      {
        "ID": 4,
        "AZIMUTH": 25.99,
        "X": 7.87,
        "Y": 91.54
      }
    ],
    "517": [
      {
        "ID": 3,
        "AZIMUTH": 932.4,
        "X": -7.59,
        "Y": -62.18
      },
      {
        "ID": 4,
        "AZIMUTH": 27.99,
        "X": 8.6,
        "Y": 92.28
      }
    ],
    "518": [
      {
        "ID": 3,
        "AZIMUTH": 928.35,
        "X": -7.0,
        "Y": -61.49
      },
      {
        "ID": 4,
        "AZIMUTH": 28.58,
        "X": 9.18,
        "Y": 92.9
      }
    ],
    "519": [
      {
        "ID": 3,
        "AZIMUTH": 925.47,
        "X": -6.52,
        "Y": -60.93
      },
      {
        "ID": 4,
        "AZIMUTH": 29.85,
        "X": 9.8,
        "Y": 93.6
      }
    ],
    "520": [
      {
        "ID": 3,
        "AZIMUTH": 924.28,
        "X": -6.05,
        "Y": -60.4
      }
    ],
    "521": [
      {
        "ID": 3,
        "AZIMUTH": 923.56,
        "X": -5.51,
        "Y": -59.77
      }
    ],
    "522": [
      {
        "ID": 3,
        "AZIMUTH": 922.86,
        "X": -4.95,
        "Y": -58.92
      }
    ],
    "523": [
      {
        "ID": 3,
        "AZIMUTH": 919.0,
        "X": -4.38,
        "Y": -58.21
      }
    ],
    "524": [
      {
        "ID": 3,
        "AZIMUTH": 915.7,
        "X": -3.93,
        "Y": -57.55
      }
    ],
    "525": [
      {
        "ID": 3,
        "AZIMUTH": 913.15,
        "X": -3.37,
        "Y": -56.77
      }
    ],
    "526": [
      {
        "ID": 3,
        "AZIMUTH": 912.06,
        "X": -2.89,
        "Y": -56.09
      }
    ],
    "527": [
      {
        "ID": 3,
        "AZIMUTH": 909.66,
        "X": -2.24,
        "Y": -55.28
      }
    ],
    "528": [
      {
        "ID": 3,
        "AZIMUTH": 909.06,
        "X": -1.61,
        "Y": -54.44
      }
    ],
    "529": [
      {
        "ID": 3,
        "AZIMUTH": 905.6,
        "X": -0.92,
        "Y": -53.55
      }
    ],
    "530": [
      {
        "ID": 3,
        "AZIMUTH": 902.23,
        "X": -0.35,
        "Y": -52.7
      }
    ],
    "531": [
      {
        "ID": 3,
        "AZIMUTH": 899.17,
        "X": 0.08,
        "Y": -51.86
      }
    ],
    "532": [
      {
        "ID": 3,
        "AZIMUTH": 896.25,
        "X": 0.55,
        "Y": -51.06
      }
    ],
    "533": [
      {
        "ID": 3,
        "AZIMUTH": 894.09,
        "X": 0.98,
        "Y": -50.23
      }
    ],
    "534": [
      {
        "ID": 3,
        "AZIMUTH": 893.13,
        "X": 1.42,
        "Y": -49.36
      }
    ],
    "535": [
      {
        "ID": 3,
        "AZIMUTH": 891.26,
        "X": 1.94,
        "Y": -48.44
      }
    ],
    "536": [
      {
        "ID": 3,
        "AZIMUTH": 888.24,
        "X": 2.42,
        "Y": -47.53
      }
    ],
    "537": [
      {
        "ID": 3,
        "AZIMUTH": 883.71,
        "X": 2.97,
        "Y": -46.59
      }
    ],
    "538": [
      {
        "ID": 3,
        "AZIMUTH": 877.08,
        "X": 3.49,
        "Y": -45.58
      }
    ],
    "539": [
      {
        "ID": 3,
        "AZIMUTH": 870.48,
        "X": 4.04,
        "Y": -44.45
      }
    ],
    "540": [
      {
        "ID": 3,
        "AZIMUTH": 868.03,
        "X": 4.46,
        "Y": -43.58
      }
    ],
    "541": [
      {
        "ID": 3,
        "AZIMUTH": 864.64,
        "X": 5.01,
        "Y": -42.56
      }
    ],
    "542": [
      {
        "ID": 3,
        "AZIMUTH": 859.3,
        "X": 5.47,
        "Y": -41.57
      }
    ],
    "543": [
      {
        "ID": 3,
        "AZIMUTH": 855.82,
        "X": 5.94,
        "Y": -40.63
      }
    ],
    "544": [
      {
        "ID": 3,
        "AZIMUTH": 852.98,
        "X": 6.4,
        "Y": -39.6
      }
    ],
    "545": [
      {
        "ID": 3,
        "AZIMUTH": 851.47,
        "X": 6.85,
        "Y": -38.56
      }
    ],
    "546": [
      {
        "ID": 3,
        "AZIMUTH": 848.32,
        "X": 7.28,
        "Y": -37.58
      }
    ],
    "547": [
      {
        "ID": 3,
        "AZIMUTH": 842.41,
        "X": 7.77,
        "Y": -36.49
      }
    ],
    "548": [
      {
        "ID": 3,
        "AZIMUTH": 834.18,
        "X": 8.34,
        "Y": -35.23
      }
    ],
    "549": [
      {
        "ID": 3,
        "AZIMUTH": 827.61,
        "X": 8.88,
        "Y": -34.09
      }
    ],
    "550": [
      {
        "ID": 3,
        "AZIMUTH": 822.93,
        "X": 9.28,
        "Y": -33.13
      }
    ],
    "551": [
      {
        "ID": 3,
        "AZIMUTH": 817.45,
        "X": 9.75,
        "Y": -32.1
      }
    ],
    "552": [
      {
        "ID": 3,
        "AZIMUTH": 808.64,
        "X": 10.28,
        "Y": -31.02
      }
    ],
    "553": [
      {
        "ID": 3,
        "AZIMUTH": 798.48,
        "X": 10.75,
        "Y": -29.77
      }
    ],
    "554": [
      {
        "ID": 3,
        "AZIMUTH": 789.96,
        "X": 11.27,
        "Y": -28.69
      }
    ],
    "555": [
      {
        "ID": 3,
        "AZIMUTH": 779.05,
        "X": 11.81,
        "Y": -27.48
      }
    ],
    "556": [
      {
        "ID": 3,
        "AZIMUTH": 766.84,
        "X": 12.37,
        "Y": -26.33
      }
    ],
    "557": [
      {
        "ID": 3,
        "AZIMUTH": 757.16,
        "X": 12.93,
        "Y": -25.14
      }
    ],
    "558": [
      {
        "ID": 3,
        "AZIMUTH": 748.55,
        "X": 13.48,
        "Y": -23.87
      }
    ],
    "559": [
      {
        "ID": 3,
        "AZIMUTH": 738.09,
        "X": 13.96,
        "Y": -22.68
      }
    ],
    "560": [
      {
        "ID": 3,
        "AZIMUTH": 725.57,
        "X": 14.49,
        "Y": -21.53
      }
    ],
    "561": [
      {
        "ID": 3,
        "AZIMUTH": 711.4,
        "X": 15.06,
        "Y": -20.24
      }
    ],
    "562": [
      {
        "ID": 3,
        "AZIMUTH": 697.2,
        "X": 15.63,
        "Y": -18.98
      }
    ],
    "563": [
      {
        "ID": 3,
        "AZIMUTH": 682.94,
        "X": 16.15,
        "Y": -17.83
      }
    ],
    "564": [
      {
        "ID": 3,
        "AZIMUTH": 667.58,
        "X": 16.71,
        "Y": -16.59
      }
    ],
    "565": [
      {
        "ID": 3,
        "AZIMUTH": 654.29,
        "X": 17.24,
        "Y": -15.46
      }
    ],
    "566": [
      {
        "ID": 3,
        "AZIMUTH": 638.84,
        "X": 17.83,
        "Y": -14.25
      }
    ],
    "567": [
      {
        "ID": 3,
        "AZIMUTH": 621.95,
        "X": 18.44,
        "Y": -13.03
      }
    ],
    "568": [
      {
        "ID": 3,
        "AZIMUTH": 604.63,
        "X": 19.08,
        "Y": -11.8
      }
    ],
    "569": [
      {
        "ID": 3,
        "AZIMUTH": 588.01,
        "X": 19.69,
        "Y": -10.6
      }
    ],
    "570": [
      {
        "ID": 3,
        "AZIMUTH": 571.16,
        "X": 20.28,
        "Y": -9.37
      }
    ],
    "571": [
      {
        "ID": 3,
        "AZIMUTH": 553.89,
        "X": 20.89,
        "Y": -8.21
      }
    ],
    "572": [
      {
        "ID": 3,
        "AZIMUTH": 536.91,
        "X": 21.53,
        "Y": -7.04
      }
    ],
    "573": [
      {
        "ID": 3,
        "AZIMUTH": 521.41,
        "X": 22.17,
        "Y": -5.92
      }
    ],
    "574": [
      {
        "ID": 3,
        "AZIMUTH": 505.79,
        "X": 22.81,
        "Y": -4.77
      }
    ],
    "575": [
      {
        "ID": 3,
        "AZIMUTH": 490.99,
        "X": 23.48,
        "Y": -3.64
      }
    ],
    "576": [
      {
        "ID": 3,
        "AZIMUTH": 475.84,
        "X": 24.14,
        "Y": -2.48
      }
    ],
    "577": [
      {
        "ID": 3,
        "AZIMUTH": 462.38,
        "X": 24.82,
        "Y": -1.49
      }
    ],
    "578": [
      {
        "ID": 3,
        "AZIMUTH": 449.99,
        "X": 25.49,
        "Y": -0.39
      }
    ],
    "579": [
      {
        "ID": 3,
        "AZIMUTH": 437.46,
        "X": 26.19,
        "Y": 0.69
      }
    ],
    "580": [
      {
        "ID": 3,
        "AZIMUTH": 425.94,
        "X": 26.86,
        "Y": 1.75
      }
    ],
    "581": [
      {
        "ID": 3,
        "AZIMUTH": 415.17,
        "X": 27.5,
        "Y": 2.76
      }
    ],
    "582": [
      {
        "ID": 3,
        "AZIMUTH": 403.31,
        "X": 28.21,
        "Y": 3.96
      }
    ],
    "583": [
      {
        "ID": 3,
        "AZIMUTH": 393.19,
        "X": 28.92,
        "Y": 5.11
      }
    ],
    "584": [
      {
        "ID": 3,
        "AZIMUTH": 384.19,
        "X": 29.58,
        "Y": 6.14
      }
    ],
    "585": [
      {
        "ID": 3,
        "AZIMUTH": 376.19,
        "X": 30.31,
        "Y": 7.29
      }
    ],
    "586": [
      {
        "ID": 3,
        "AZIMUTH": 369.04,
        "X": 30.97,
        "Y": 8.21
      }
    ],
    "587": [
      {
        "ID": 3,
        "AZIMUTH": 359.7,
        "X": 31.68,
        "Y": 9.26
      }
    ],
    "588": [
      {
        "ID": 3,
        "AZIMUTH": 350.4,
        "X": 32.36,
        "Y": 10.4
      }
    ],
    "589": [
      {
        "ID": 3,
        "AZIMUTH": 342.56,
        "X": 33.04,
        "Y": 11.48
      }
    ],
    "590": [
      {
        "ID": 3,
        "AZIMUTH": 338.5,
        "X": 33.74,
        "Y": 12.55
      }
    ],
    "591": [
      {
        "ID": 3,
        "AZIMUTH": 335.02,
        "X": 34.44,
        "Y": 13.66
      }
    ],
    "592": [
      {
        "ID": 3,
        "AZIMUTH": 330.96,
        "X": 35.08,
        "Y": 14.7
      }
    ],
    "593": [
      {
        "ID": 3,
        "AZIMUTH": 327.25,
        "X": 35.64,
        "Y": 15.61
      }
    ],
    "594": [
      {
        "ID": 3,
        "AZIMUTH": 323.45,
        "X": 36.34,
        "Y": 16.49
      }
    ],
    "595": [
      {
        "ID": 3,
        "AZIMUTH": 319.52,
        "X": 36.97,
        "Y": 17.58
      }
    ],
    "596": [
      {
        "ID": 3,
        "AZIMUTH": 315.99,
        "X": 37.57,
        "Y": 18.61
      }
    ],
    "597": [
      {
        "ID": 3,
        "AZIMUTH": 313.36,
        "X": 38.18,
        "Y": 19.65
      }
    ],
    "598": [
      {
        "ID": 3,
        "AZIMUTH": 310.47,
        "X": 38.71,
        "Y": 20.7
      }
    ],
    "599": [
      {
        "ID": 3,
        "AZIMUTH": 309.04,
        "X": 39.26,
        "Y": 21.67
      }
    ],
    "600": [
      {
        "ID": 3,
        "AZIMUTH": 306.44,
        "X": 39.74,
        "Y": 22.56
      }
    ],
    "601": [
      {
        "ID": 3,
        "AZIMUTH": 303.69,
        "X": 40.29,
        "Y": 23.5
      }
    ],
    "602": [
      {
        "ID": 3,
        "AZIMUTH": 302.72,
        "X": 40.91,
        "Y": 24.35
      }
    ],
    "603": [
      {
        "ID": 3,
        "AZIMUTH": 299.1,
        "X": 41.38,
        "Y": 25.27
      }
    ],
    "604": [
      {
        "ID": 3,
        "AZIMUTH": 295.78,
        "X": 41.87,
        "Y": 26.17
      }
    ],
    "605": [
      {
        "ID": 3,
        "AZIMUTH": 287.52,
        "X": 42.37,
        "Y": 27.24
      }
    ],
    "606": [
      {
        "ID": 3,
        "AZIMUTH": 284.82,
        "X": 42.86,
        "Y": 28.16
      }
    ],
    "607": [
      {
        "ID": 3,
        "AZIMUTH": 281.49,
        "X": 43.36,
        "Y": 29.17
      }
    ],
    "608": [
      {
        "ID": 3,
        "AZIMUTH": 279.58,
        "X": 43.85,
        "Y": 30.0
      }
    ],
    "609": [
      {
        "ID": 3,
        "AZIMUTH": 276.72,
        "X": 44.26,
        "Y": 30.88
      }
    ],
    "610": [
      {
        "ID": 3,
        "AZIMUTH": 275.47,
        "X": 44.67,
        "Y": 31.74
      }
    ],
    "611": [
      {
        "ID": 3,
        "AZIMUTH": 273.77,
        "X": 45.03,
        "Y": 32.64
      }
    ],
    "612": [
      {
        "ID": 3,
        "AZIMUTH": 269.77,
        "X": 45.39,
        "Y": 33.6
      }
    ],
    "613": [
      {
        "ID": 3,
        "AZIMUTH": 266.34,
        "X": 45.69,
        "Y": 34.43
      }
    ],
    "614": [
      {
        "ID": 3,
        "AZIMUTH": 263.38,
        "X": 46.0,
        "Y": 35.3
      }
    ],
    "615": [
      {
        "ID": 3,
        "AZIMUTH": 258.73,
        "X": 46.23,
        "Y": 36.26
      }
    ],
    "616": [
      {
        "ID": 3,
        "AZIMUTH": 255.53,
        "X": 46.44,
        "Y": 37.1
      }
    ],
    "617": [
      {
        "ID": 3,
        "AZIMUTH": 253.26,
        "X": 46.73,
        "Y": 37.92
      }
    ],
    "618": [
      {
        "ID": 3,
        "AZIMUTH": 248.04,
        "X": 46.91,
        "Y": 38.62
      }
    ],
    "619": [
      {
        "ID": 3,
        "AZIMUTH": 247.68,
        "X": 47.13,
        "Y": 39.02
      }
    ],
    "620": [
      {
        "ID": 3,
        "AZIMUTH": 238.19,
        "X": 47.24,
        "Y": 40.23
      }
    ],
    "621": [
      {
        "ID": 3,
        "AZIMUTH": 236.0,
        "X": 47.45,
        "Y": 41.18
      }
    ],
    "622": [
      {
        "ID": 3,
        "AZIMUTH": 232.12,
        "X": 47.5,
        "Y": 42.04
      }
    ],
    "623": [
      {
        "ID": 3,
        "AZIMUTH": 231.05,
        "X": 47.54,
        "Y": 42.99
      }
    ],
    "624": [
      {
        "ID": 3,
        "AZIMUTH": 229.76,
        "X": 47.6,
        "Y": 43.79
      }
    ],
    "625": [
      {
        "ID": 3,
        "AZIMUTH": 230.76,
        "X": 47.63,
        "Y": 44.63
      }
    ],
    "626": [
      {
        "ID": 3,
        "AZIMUTH": 229.47,
        "X": 47.54,
        "Y": 45.73
      }
    ],
    "627": [
      {
        "ID": 3,
        "AZIMUTH": 228.4,
        "X": 47.45,
        "Y": 46.59
      }
    ],
    "628": [
      {
        "ID": 3,
        "AZIMUTH": 227.37,
        "X": 47.36,
        "Y": 47.14
      }
    ],
    "629": [
      {
        "ID": 3,
        "AZIMUTH": 224.55,
        "X": 47.21,
        "Y": 47.93
      }
    ],
    "630": [
      {
        "ID": 3,
        "AZIMUTH": 220.91,
        "X": 47.02,
        "Y": 48.73
      }
    ],
    "631": [
      {
        "ID": 3,
        "AZIMUTH": 217.98,
        "X": 46.9,
        "Y": 49.44
      }
    ],
    "632": [
      {
        "ID": 3,
        "AZIMUTH": 215.02,
        "X": 46.69,
        "Y": 50.17
      }
    ],
    "633": [
      {
        "ID": 3,
        "AZIMUTH": 211.03,
        "X": 46.53,
        "Y": 50.89
      }
    ],
    "634": [
      {
        "ID": 3,
        "AZIMUTH": 206.85,
        "X": 46.27,
        "Y": 51.67
      }
    ],
    "635": [
      {
        "ID": 3,
        "AZIMUTH": 203.92,
        "X": 46.03,
        "Y": 52.36
      }
    ],
    "636": [
      {
        "ID": 3,
        "AZIMUTH": 202.31,
        "X": 45.71,
        "Y": 53.06
      }
    ],
    "637": [
      {
        "ID": 3,
        "AZIMUTH": 199.91,
        "X": 45.37,
        "Y": 53.77
      }
    ],
    "638": [
      {
        "ID": 3,
        "AZIMUTH": 198.76,
        "X": 45.05,
        "Y": 54.38
      }
    ],
    "639": [
      {
        "ID": 3,
        "AZIMUTH": 197.69,
        "X": 44.73,
        "Y": 55.02
      }
    ],
    "640": [
      {
        "ID": 3,
        "AZIMUTH": 197.03,
        "X": 44.29,
        "Y": 55.74
      }
    ],
    "641": [
      {
        "ID": 3,
        "AZIMUTH": 193.8,
        "X": 43.82,
        "Y": 56.44
      }
    ],
    "642": [
      {
        "ID": 3,
        "AZIMUTH": 191.0,
        "X": 43.36,
        "Y": 57.05
      }
    ],
    "643": [
      {
        "ID": 3,
        "AZIMUTH": 188.37,
        "X": 42.92,
        "Y": 57.59
      }
    ],
    "644": [
      {
        "ID": 3,
        "AZIMUTH": 186.34,
        "X": 42.51,
        "Y": 58.03
      }
    ],
    "645": [
      {
        "ID": 3,
        "AZIMUTH": 184.55,
        "X": 41.97,
        "Y": 58.65
      }
    ],
    "646": [
      {
        "ID": 3,
        "AZIMUTH": 181.86,
        "X": 41.5,
        "Y": 59.07
      }
    ],
    "647": [
      {
        "ID": 3,
        "AZIMUTH": 174.56,
        "X": 40.9,
        "Y": 59.58
      }
    ],
    "648": [
      {
        "ID": 3,
        "AZIMUTH": 170.04,
        "X": 40.44,
        "Y": 60.0
      }
    ],
    "649": [
      {
        "ID": 3,
        "AZIMUTH": 166.56,
        "X": 39.69,
        "Y": 60.54
      }
    ],
    "650": [
      {
        "ID": 3,
        "AZIMUTH": 165.05,
        "X": 39.13,
        "Y": 60.87
      }
    ],
    "651": [
      {
        "ID": 3,
        "AZIMUTH": 161.55,
        "X": 38.5,
        "Y": 61.28
      }
    ],
    "652": [
      {
        "ID": 3,
        "AZIMUTH": 159.18,
        "X": 37.83,
        "Y": 61.66
      }
    ],
    "653": [
      {
        "ID": 3,
        "AZIMUTH": 156.37,
        "X": 37.29,
        "Y": 61.94
      }
    ],
    "654": [
      {
        "ID": 3,
        "AZIMUTH": 153.32,
        "X": 36.73,
        "Y": 62.18
      }
    ],
    "655": [
      {
        "ID": 3,
        "AZIMUTH": 151.0,
        "X": 36.05,
        "Y": 62.47
      }
    ],
    "656": [
      {
        "ID": 3,
        "AZIMUTH": 146.9,
        "X": 35.31,
        "Y": 62.77
      }
    ],
    "657": [
      {
        "ID": 3,
        "AZIMUTH": 143.41,
        "X": 34.7,
        "Y": 62.98
      }
    ],
    "658": [
      {
        "ID": 3,
        "AZIMUTH": 138.99,
        "X": 34.13,
        "Y": 63.14
      }
    ],
    "659": [
      {
        "ID": 3,
        "AZIMUTH": 137.43,
        "X": 33.45,
        "Y": 63.3
      }
    ],
    "660": [
      {
        "ID": 3,
        "AZIMUTH": 134.17,
        "X": 32.8,
        "Y": 63.46
      }
    ],
    "661": [
      {
        "ID": 3,
        "AZIMUTH": 131.85,
        "X": 31.97,
        "Y": 63.6
      }
    ],
    "662": [
      {
        "ID": 3,
        "AZIMUTH": 129.41,
        "X": 31.23,
        "Y": 63.66
      }
    ],
    "663": [
      {
        "ID": 3,
        "AZIMUTH": 126.54,
        "X": 30.55,
        "Y": 63.7
      }
    ],
    "664": [
      {
        "ID": 3,
        "AZIMUTH": 125.29,
        "X": 29.95,
        "Y": 63.68
      }
    ],
    "665": [
      {
        "ID": 3,
        "AZIMUTH": 123.94,
        "X": 29.42,
        "Y": 63.73
      }
    ],
    "666": [
      {
        "ID": 3,
        "AZIMUTH": 121.99,
        "X": 28.67,
        "Y": 63.68
      }
    ],
    "667": [
      {
        "ID": 3,
        "AZIMUTH": 119.17,
        "X": 28.03,
        "Y": 63.6
      }
    ],
    "668": [
      {
        "ID": 3,
        "AZIMUTH": 116.03,
        "X": 27.3,
        "Y": 63.5
      }
    ],
    "669": [
      {
        "ID": 3,
        "AZIMUTH": 112.96,
        "X": 26.66,
        "Y": 63.36
      }
    ],
    "670": [
      {
        "ID": 3,
        "AZIMUTH": 109.82,
        "X": 25.98,
        "Y": 63.22
      }
    ],
    "671": [
      {
        "ID": 3,
        "AZIMUTH": 107.49,
        "X": 25.3,
        "Y": 63.07
      }
    ],
    "672": [
      {
        "ID": 3,
        "AZIMUTH": 105.5,
        "X": 24.61,
        "Y": 62.86
      }
    ],
    "673": [
      {
        "ID": 3,
        "AZIMUTH": 103.21,
        "X": 24.0,
        "Y": 62.64
      }
    ],
    "674": [
      {
        "ID": 3,
        "AZIMUTH": 100.67,
        "X": 23.41,
        "Y": 62.39
      }
    ],
    "675": [
      {
        "ID": 3,
        "AZIMUTH": 97.58,
        "X": 22.77,
        "Y": 62.14
      }
    ],
    "676": [
      {
        "ID": 3,
        "AZIMUTH": 96.25,
        "X": 22.25,
        "Y": 61.9
      }
    ],
    "677": [
      {
        "ID": 3,
        "AZIMUTH": 94.19,
        "X": 21.63,
        "Y": 61.55
      }
    ],
    "678": [
      {
        "ID": 3,
        "AZIMUTH": 90.86,
        "X": 20.9,
        "Y": 61.2
      }
    ],
    "679": [
      {
        "ID": 3,
        "AZIMUTH": 88.36,
        "X": 20.23,
        "Y": 60.9
      }
    ],
    "680": [
      {
        "ID": 3,
        "AZIMUTH": 87.21,
        "X": 19.52,
        "Y": 60.56
      }
    ],
    "681": [
      {
        "ID": 3,
        "AZIMUTH": 87.05,
        "X": 19.08,
        "Y": 60.11
      }
    ],
    "682": [
      {
        "ID": 3,
        "AZIMUTH": 84.89,
        "X": 18.32,
        "Y": 59.67
      }
    ],
    "683": [
      {
        "ID": 3,
        "AZIMUTH": 82.65,
        "X": 17.7,
        "Y": 59.2
      }
    ],
    "684": [
      {
        "ID": 3,
        "AZIMUTH": 80.51,
        "X": 17.08,
        "Y": 58.74
      }
    ],
    "685": [
      {
        "ID": 3,
        "AZIMUTH": 77.9,
        "X": 16.42,
        "Y": 58.23
      }
    ],
    "686": [
      {
        "ID": 3,
        "AZIMUTH": 76.2,
        "X": 15.89,
        "Y": 57.75
      }
    ],
    "687": [
      {
        "ID": 3,
        "AZIMUTH": 75.12,
        "X": 15.81,
        "Y": 57.52
      }
    ],
    "688": [
      {
        "ID": 3,
        "AZIMUTH": 73.0,
        "X": 14.92,
        "Y": 56.83
      }
    ],
    "689": [
      {
        "ID": 3,
        "AZIMUTH": 71.14,
        "X": 14.27,
        "Y": 56.23
      }
    ],
    "690": [
      {
        "ID": 3,
        "AZIMUTH": 68.15,
        "X": 13.54,
        "Y": 55.74
      }
    ],
    "691": [
      {
        "ID": 3,
        "AZIMUTH": 65.91,
        "X": 12.96,
        "Y": 55.18
      }
    ],
    "692": [
      {
        "ID": 3,
        "AZIMUTH": 64.06,
        "X": 12.3,
        "Y": 54.62
      }
    ],
    "693": [
      {
        "ID": 3,
        "AZIMUTH": 61.48,
        "X": 11.74,
        "Y": 54.1
      }
    ],
    "694": [
      {
        "ID": 3,
        "AZIMUTH": 58.8,
        "X": 11.13,
        "Y": 53.54
      }
    ],
    "695": [
      {
        "ID": 3,
        "AZIMUTH": 55.69,
        "X": 10.48,
        "Y": 52.93
      }
    ],
    "696": [
      {
        "ID": 3,
        "AZIMUTH": 52.05,
        "X": 9.88,
        "Y": 52.4
      }
    ],
    "697": [
      {
        "ID": 3,
        "AZIMUTH": 49.4,
        "X": 9.31,
        "Y": 51.89
      }
    ],
    "698": [
      {
        "ID": 3,
        "AZIMUTH": 45.92,
        "X": 8.72,
        "Y": 51.34
      }
    ],
    "699": [
      {
        "ID": 3,
        "AZIMUTH": 44.26,
        "X": 8.17,
        "Y": 50.78
      }
    ],
    "700": [
      {
        "ID": 3,
        "AZIMUTH": 41.44,
        "X": 7.52,
        "Y": 50.22
      }
    ],
    "701": [
      {
        "ID": 3,
        "AZIMUTH": 38.7,
        "X": 6.95,
        "Y": 49.65
      }
    ],
    "702": [
      {
        "ID": 3,
        "AZIMUTH": 36.13,
        "X": 6.37,
        "Y": 49.1
      }
    ],
    "703": [
      {
        "ID": 3,
        "AZIMUTH": 33.8,
        "X": 5.76,
        "Y": 48.52
      }
    ],
    "704": [
      {
        "ID": 3,
        "AZIMUTH": 32.05,
        "X": 5.22,
        "Y": 47.87
      }
    ],
    "705": [
      {
        "ID": 3,
        "AZIMUTH": 248.4,
        "X": 4.39,
        "Y": 47.07
      }
    ],
    "706": [
      {
        "ID": 3,
        "AZIMUTH": 357.72,
        "X": 3.7,
        "Y": 46.38
      }
    ],
    "707": [
      {
        "ID": 3,
        "AZIMUTH": 468.6,
        "X": 3.06,
        "Y": 45.68
      }
    ],
    "708": [
      {
        "ID": 3,
        "AZIMUTH": 567.03,
        "X": 2.35,
        "Y": 45.0
      }
    ],
    "709": [
      {
        "ID": 3,
        "AZIMUTH": 669.45,
        "X": 1.68,
        "Y": 44.25
      }
    ],
    "710": [
      {
        "ID": 3,
        "AZIMUTH": 731.61,
        "X": 0.92,
        "Y": 43.5
      }
    ],
    "711": [
      {
        "ID": 3,
        "AZIMUTH": 802.65,
        "X": 0.22,
        "Y": 42.79
      }
    ],
    "712": [
      {
        "ID": 3,
        "AZIMUTH": 887.98,
        "X": -0.39,
        "Y": 42.06
      }
    ],
    "713": [
      {
        "ID": 3,
        "AZIMUTH": 1015.15,
        "X": -1.15,
        "Y": 41.22
      }
    ],
    "714": [
      {
        "ID": 3,
        "AZIMUTH": 1207.87,
        "X": -1.91,
        "Y": 40.31
      }
    ],
    "715": [
      {
        "ID": 3,
        "AZIMUTH": 1339.12,
        "X": -2.58,
        "Y": 39.52
      }
    ],
    "716": [
      {
        "ID": 3,
        "AZIMUTH": 1485.06,
        "X": -3.25,
        "Y": 38.66
      }
    ],
    "717": [
      {
        "ID": 3,
        "AZIMUTH": 1637.97,
        "X": -3.96,
        "Y": 37.77
      }
    ],
    "718": [
      {
        "ID": 3,
        "AZIMUTH": 1731.56,
        "X": -4.56,
        "Y": 36.94
      }
    ],
    "719": [
      {
        "ID": 3,
        "AZIMUTH": 1776.58,
        "X": -5.23,
        "Y": 36.06
      }
    ],
    "720": [
      {
        "ID": 3,
        "AZIMUTH": 1773.11,
        "X": -5.81,
        "Y": 35.26
      }
    ],
    "721": [
      {
        "ID": 3,
        "AZIMUTH": 1760.62,
        "X": -6.31,
        "Y": 34.53
      }
    ],
    "722": [
      {
        "ID": 3,
        "AZIMUTH": 1748.35,
        "X": -6.88,
        "Y": 33.71
      }
    ],
    "723": [
      {
        "ID": 3,
        "AZIMUTH": 1739.3,
        "X": -7.43,
        "Y": 32.87
      }
    ],
    "724": [
      {
        "ID": 3,
        "AZIMUTH": 1732.07,
        "X": -7.94,
        "Y": 32.07
      }
    ],
    "725": [
      {
        "ID": 3,
        "AZIMUTH": 1725.29,
        "X": -8.45,
        "Y": 31.24
      }
    ],
    "726": [
      {
        "ID": 3,
        "AZIMUTH": 1718.47,
        "X": -8.94,
        "Y": 30.46
      }
    ],
    "727": [
      {
        "ID": 3,
        "AZIMUTH": 1712.16,
        "X": -9.42,
        "Y": 29.62
      }
    ],
    "728": [
      {
        "ID": 3,
        "AZIMUTH": 1705.11,
        "X": -9.93,
        "Y": 28.77
      }
    ],
    "729": [
      {
        "ID": 3,
        "AZIMUTH": 1697.71,
        "X": -10.39,
        "Y": 27.91
      }
    ],
    "730": [
      {
        "ID": 3,
        "AZIMUTH": 1689.31,
        "X": -10.89,
        "Y": 27.02
      }
    ],
    "731": [
      {
        "ID": 3,
        "AZIMUTH": 1681.25,
        "X": -11.35,
        "Y": 26.13
      }
    ],
    "732": [
      {
        "ID": 3,
        "AZIMUTH": 1673.3,
        "X": -11.77,
        "Y": 25.28
      }
    ],
    "733": [
      {
        "ID": 3,
        "AZIMUTH": 1666.13,
        "X": -12.2,
        "Y": 24.46
      }
    ],
    "734": [
      {
        "ID": 3,
        "AZIMUTH": 1658.07,
        "X": -12.63,
        "Y": 23.6
      }
    ],
    "735": [
      {
        "ID": 3,
        "AZIMUTH": 1650.75,
        "X": -13.04,
        "Y": 22.74
      }
    ],
    "736": [
      {
        "ID": 3,
        "AZIMUTH": 1642.37,
        "X": -13.44,
        "Y": 21.88
      }
    ],
    "737": [
      {
        "ID": 3,
        "AZIMUTH": 1634.37,
        "X": -13.81,
        "Y": 21.05
      }
    ],
    "738": [
      {
        "ID": 3,
        "AZIMUTH": 1625.23,
        "X": -14.19,
        "Y": 20.2
      }
    ],
    "739": [
      {
        "ID": 3,
        "AZIMUTH": 1615.77,
        "X": -14.55,
        "Y": 19.37
      }
    ],
    "740": [
      {
        "ID": 3,
        "AZIMUTH": 1606.18,
        "X": -14.94,
        "Y": 18.54
      }
    ],
    "741": [
      {
        "ID": 3,
        "AZIMUTH": 1596.65,
        "X": -15.29,
        "Y": 17.7
      }
    ],
    "742": [
      {
        "ID": 3,
        "AZIMUTH": 1586.59,
        "X": -15.66,
        "Y": 16.87
      }
    ],
    "743": [
      {
        "ID": 3,
        "AZIMUTH": 1575.66,
        "X": -16.05,
        "Y": 16.05
      }
    ],
    "744": [
      {
        "ID": 3,
        "AZIMUTH": 1564.42,
        "X": -16.42,
        "Y": 15.19
      }
    ],
    "745": [
      {
        "ID": 3,
        "AZIMUTH": 1553.54,
        "X": -16.77,
        "Y": 14.37
      }
    ],
    "746": [
      {
        "ID": 3,
        "AZIMUTH": 1542.1,
        "X": -17.13,
        "Y": 13.52
      }
    ],
    "747": [
      {
        "ID": 3,
        "AZIMUTH": 1530.39,
        "X": -17.49,
        "Y": 12.68
      }
    ],
    "748": [
      {
        "ID": 3,
        "AZIMUTH": 1518.45,
        "X": -17.84,
        "Y": 11.84
      }
    ],
    "749": [
      {
        "ID": 3,
        "AZIMUTH": 1506.1,
        "X": -18.19,
        "Y": 11.0
      }
    ],
    "750": [
      {
        "ID": 3,
        "AZIMUTH": 1494.06,
        "X": -18.54,
        "Y": 10.17
      }
    ],
    "751": [
      {
        "ID": 3,
        "AZIMUTH": 1481.71,
        "X": -18.88,
        "Y": 9.31
      }
    ],
    "752": [
      {
        "ID": 3,
        "AZIMUTH": 1468.78,
        "X": -19.2,
        "Y": 8.47
      }
    ],
    "753": [
      {
        "ID": 3,
        "AZIMUTH": 1456.68,
        "X": -19.52,
        "Y": 7.65
      }
    ],
    "754": [
      {
        "ID": 3,
        "AZIMUTH": 1444.19,
        "X": -19.82,
        "Y": 6.8
      }
    ],
    "755": [
      {
        "ID": 3,
        "AZIMUTH": 1432.5,
        "X": -20.11,
        "Y": 5.99
      }
    ],
    "756": [
      {
        "ID": 3,
        "AZIMUTH": 1420.84,
        "X": -20.38,
        "Y": 5.17
      }
    ],
    "757": [
      {
        "ID": 3,
        "AZIMUTH": 1408.35,
        "X": -20.63,
        "Y": 4.34
      }
    ],
    "758": [
      {
        "ID": 3,
        "AZIMUTH": 1396.98,
        "X": -20.87,
        "Y": 3.51
      }
    ],
    "759": [
      {
        "ID": 3,
        "AZIMUTH": 1384.92,
        "X": -21.08,
        "Y": 2.68
      }
    ],
    "760": [
      {
        "ID": 3,
        "AZIMUTH": 1373.56,
        "X": -21.29,
        "Y": 1.86
      }
    ],
    "761": [
      {
        "ID": 3,
        "AZIMUTH": 1362.18,
        "X": -21.46,
        "Y": 1.05
      }
    ],
    "762": [
      {
        "ID": 3,
        "AZIMUTH": 1351.75,
        "X": -21.58,
        "Y": 0.26
      }
    ],
    "763": [
      {
        "ID": 3,
        "AZIMUTH": 1340.41,
        "X": -21.68,
        "Y": -0.54
      }
    ],
    "764": [
      {
        "ID": 3,
        "AZIMUTH": 1329.95,
        "X": -21.75,
        "Y": -1.33
      }
    ],
    "765": [
      {
        "ID": 3,
        "AZIMUTH": 1319.82,
        "X": -21.81,
        "Y": -2.13
      }
    ],
    "766": [
      {
        "ID": 3,
        "AZIMUTH": 1310.07,
        "X": -21.83,
        "Y": -2.9
      }
    ],
    "767": [
      {
        "ID": 3,
        "AZIMUTH": 1300.49,
        "X": -21.84,
        "Y": -3.64
      }
    ],
    "768": [
      {
        "ID": 3,
        "AZIMUTH": 1291.3,
        "X": -21.82,
        "Y": -4.36
      }
    ],
    "769": [
      {
        "ID": 3,
        "AZIMUTH": 1282.17,
        "X": -21.8,
        "Y": -5.07
      }
    ],
    "770": [
      {
        "ID": 3,
        "AZIMUTH": 1273.51,
        "X": -21.76,
        "Y": -5.77
      }
    ],
    "771": [
      {
        "ID": 3,
        "AZIMUTH": 1265.78,
        "X": -21.73,
        "Y": -6.45
      }
    ],
    "772": [
      {
        "ID": 3,
        "AZIMUTH": 1257.74,
        "X": -21.68,
        "Y": -7.14
      }
    ],
    "773": [
      {
        "ID": 3,
        "AZIMUTH": 1249.49,
        "X": -21.64,
        "Y": -7.81
      }
    ],
    "774": [
      {
        "ID": 3,
        "AZIMUTH": 1241.66,
        "X": -21.61,
        "Y": -8.5
      }
    ],
    "775": [
      {
        "ID": 3,
        "AZIMUTH": 1234.45,
        "X": -21.57,
        "Y": -9.16
      }
    ],
    "776": [
      {
        "ID": 3,
        "AZIMUTH": 1227.33,
        "X": -21.54,
        "Y": -9.79
      }
    ],
    "777": [
      {
        "ID": 3,
        "AZIMUTH": 1219.81,
        "X": -21.49,
        "Y": -10.47
      }
    ],
    "778": [
      {
        "ID": 3,
        "AZIMUTH": 1212.69,
        "X": -21.49,
        "Y": -11.09
      }
    ],
    "779": [
      {
        "ID": 3,
        "AZIMUTH": 1206.26,
        "X": -21.48,
        "Y": -11.77
      }
    ],
    "780": [
      {
        "ID": 3,
        "AZIMUTH": 1199.59,
        "X": -21.48,
        "Y": -12.44
      }
    ],
    "781": [
      {
        "ID": 3,
        "AZIMUTH": 1193.32,
        "X": -21.47,
        "Y": -13.07
      }
    ],
    "782": [
      {
        "ID": 3,
        "AZIMUTH": 1187.35,
        "X": -21.48,
        "Y": -13.69
      }
    ],
    "783": [
      {
        "ID": 3,
        "AZIMUTH": 1181.47,
        "X": -21.5,
        "Y": -14.34
      }
    ],
    "784": [
      {
        "ID": 3,
        "AZIMUTH": 1175.83,
        "X": -21.52,
        "Y": -14.97
      }
    ],
    "785": [
      {
        "ID": 3,
        "AZIMUTH": 1171.31,
        "X": -21.56,
        "Y": -15.57
      }
    ],
    "786": [
      {
        "ID": 3,
        "AZIMUTH": 1166.57,
        "X": -21.59,
        "Y": -16.15
      }
    ],
    "787": [
      {
        "ID": 3,
        "AZIMUTH": 1161.42,
        "X": -21.61,
        "Y": -16.8
      }
    ],
    "788": [
      {
        "ID": 3,
        "AZIMUTH": 1157.26,
        "X": -21.66,
        "Y": -17.36
      }
    ],
    "789": [
      {
        "ID": 3,
        "AZIMUTH": 1152.73,
        "X": -21.7,
        "Y": -17.95
      }
    ],
    "790": [
      {
        "ID": 3,
        "AZIMUTH": 1148.26,
        "X": -21.73,
        "Y": -18.53
      }
    ],
    "791": [
      {
        "ID": 3,
        "AZIMUTH": 1143.72,
        "X": -21.79,
        "Y": -19.09
      }
    ],
    "792": [
      {
        "ID": 3,
        "AZIMUTH": 1140.13,
        "X": -21.83,
        "Y": -19.59
      }
    ],
    "793": [
      {
        "ID": 3,
        "AZIMUTH": 1136.26,
        "X": -21.86,
        "Y": -20.16
      }
    ],
    "794": [
      {
        "ID": 3,
        "AZIMUTH": 1132.92,
        "X": -21.92,
        "Y": -20.73
      }
    ],
    "795": [
      {
        "ID": 3,
        "AZIMUTH": 1129.79,
        "X": -21.95,
        "Y": -21.31
      }
    ],
    "796": [
      {
        "ID": 3,
        "AZIMUTH": 1125.73,
        "X": -21.99,
        "Y": -21.87
      }
    ],
    "797": [
      {
        "ID": 3,
        "AZIMUTH": 1121.67,
        "X": -22.01,
        "Y": -22.46
      }
    ],
    "798": [
      {
        "ID": 3,
        "AZIMUTH": 1118.45,
        "X": -22.07,
        "Y": -23.01
      }
    ],
    "799": [
      {
        "ID": 3,
        "AZIMUTH": 1115.39,
        "X": -22.1,
        "Y": -23.56
      }
    ],
    "800": [
      {
        "ID": 3,
        "AZIMUTH": 1112.36,
        "X": -22.12,
        "Y": -24.12
      }
    ],
    "801": [
      {
        "ID": 3,
        "AZIMUTH": 1109.28,
        "X": -22.13,
        "Y": -24.67
      }
    ],
    "802": [
      {
        "ID": 3,
        "AZIMUTH": 1106.57,
        "X": -22.16,
        "Y": -25.24
      }
    ],
    "803": [
      {
        "ID": 3,
        "AZIMUTH": 1102.81,
        "X": -22.16,
        "Y": -25.76
      }
    ],
    "804": [
      {
        "ID": 3,
        "AZIMUTH": 1099.03,
        "X": -22.14,
        "Y": -26.31
      }
    ],
    "805": [
      {
        "ID": 3,
        "AZIMUTH": 1095.39,
        "X": -22.13,
        "Y": -26.83
      }
    ],
    "806": [
      {
        "ID": 3,
        "AZIMUTH": 1091.68,
        "X": -22.07,
        "Y": -27.4
      }
    ],
    "807": [
      {
        "ID": 3,
        "AZIMUTH": 1087.98,
        "X": -22.01,
        "Y": -27.98
      }
    ],
    "808": [
      {
        "ID": 3,
        "AZIMUTH": 1084.58,
        "X": -21.93,
        "Y": -28.6
      }
    ],
    "809": [
      {
        "ID": 3,
        "AZIMUTH": 1081.76,
        "X": -21.86,
        "Y": -29.13
      }
    ],
    "810": [
      {
        "ID": 3,
        "AZIMUTH": 1079.27,
        "X": -21.78,
        "Y": -29.63
      }
    ],
    "811": [
      {
        "ID": 3,
        "AZIMUTH": 1076.01,
        "X": -21.65,
        "Y": -30.18
      }
    ],
    "812": [
      {
        "ID": 3,
        "AZIMUTH": 1072.58,
        "X": -21.52,
        "Y": -30.73
      }
    ],
    "813": [
      {
        "ID": 3,
        "AZIMUTH": 1069.41,
        "X": -21.38,
        "Y": -31.25
      }
    ],
    "814": [
      {
        "ID": 3,
        "AZIMUTH": 1066.3,
        "X": -21.2,
        "Y": -31.75
      }
    ],
    "815": [
      {
        "ID": 3,
        "AZIMUTH": 1063.26,
        "X": -21.04,
        "Y": -32.25
      }
    ],
    "816": [
      {
        "ID": 3,
        "AZIMUTH": 1060.6,
        "X": -20.81,
        "Y": -32.74
      }
    ],
    "817": [
      {
        "ID": 3,
        "AZIMUTH": 1057.39,
        "X": -20.65,
        "Y": -33.22
      }
    ],
    "818": [
      {
        "ID": 3,
        "AZIMUTH": 1053.16,
        "X": -20.41,
        "Y": -33.73
      }
    ],
    "819": [
      {
        "ID": 3,
        "AZIMUTH": 1050.14,
        "X": -20.15,
        "Y": -34.22
      }
    ],
    "820": [
      {
        "ID": 3,
        "AZIMUTH": 1046.81,
        "X": -19.92,
        "Y": -34.65
      }
    ],
    "821": [
      {
        "ID": 3,
        "AZIMUTH": 1043.87,
        "X": -19.63,
        "Y": -35.09
      }
    ],
    "822": [
      {
        "ID": 3,
        "AZIMUTH": 1040.39,
        "X": -19.32,
        "Y": -35.52
      }
    ],
    "823": [
      {
        "ID": 3,
        "AZIMUTH": 1036.76,
        "X": -18.95,
        "Y": -35.93
      }
    ],
    "824": [
      {
        "ID": 3,
        "AZIMUTH": 1032.06,
        "X": -18.59,
        "Y": -36.36
      }
    ],
    "825": [
      {
        "ID": 3,
        "AZIMUTH": 1028.44,
        "X": -18.22,
        "Y": -36.77
      }
    ],
    "826": [
      {
        "ID": 3,
        "AZIMUTH": 1025.63,
        "X": -17.82,
        "Y": -37.16
      }
    ],
    "827": [
      {
        "ID": 3,
        "AZIMUTH": 1022.27,
        "X": -17.4,
        "Y": -37.55
      }
    ],
    "828": [
      {
        "ID": 3,
        "AZIMUTH": 1018.86,
        "X": -16.95,
        "Y": -37.92
      }
    ],
    "829": [
      {
        "ID": 3,
        "AZIMUTH": 1015.85,
        "X": -16.5,
        "Y": -38.23
      }
    ],
    "830": [
      {
        "ID": 3,
        "AZIMUTH": 1012.75,
        "X": -16.07,
        "Y": -38.51
      }
    ],
    "831": [
      {
        "ID": 3,
        "AZIMUTH": 1009.18,
        "X": -15.66,
        "Y": -38.75
      }
    ],
    "832": [
      {
        "ID": 3,
        "AZIMUTH": 1005.11,
        "X": -15.25,
        "Y": -38.96
      }
    ],
    "833": [
      {
        "ID": 3,
        "AZIMUTH": 1001.87,
        "X": -14.79,
        "Y": -39.19
      }
    ],
    "834": [
      {
        "ID": 3,
        "AZIMUTH": 998.08,
        "X": -14.25,
        "Y": -39.44
      }
    ],
    "835": [
      {
        "ID": 3,
        "AZIMUTH": 994.18,
        "X": -13.74,
        "Y": -39.61
      }
    ],
    "836": [
      {
        "ID": 3,
        "AZIMUTH": 991.32,
        "X": -13.19,
        "Y": -39.78
      }
    ],
    "837": [
      {
        "ID": 3,
        "AZIMUTH": 989.29,
        "X": -12.71,
        "Y": -39.89
      }
    ],
    "838": [
      {
        "ID": 3,
        "AZIMUTH": 985.59,
        "X": -12.23,
        "Y": -40.01
      }
    ],
    "839": [
      {
        "ID": 3,
        "AZIMUTH": 982.4,
        "X": -11.76,
        "Y": -40.13
      }
    ],
    "840": [
      {
        "ID": 3,
        "AZIMUTH": 978.68,
        "X": -11.17,
        "Y": -40.24
      }
    ],
    "841": [
      {
        "ID": 3,
        "AZIMUTH": 975.05,
        "X": -10.62,
        "Y": -40.34
      }
    ],
    "842": [
      {
        "ID": 3,
        "AZIMUTH": 972.05,
        "X": -10.05,
        "Y": -40.38
      }
    ],
    "843": [
      {
        "ID": 3,
        "AZIMUTH": 967.66,
        "X": -9.5,
        "Y": -40.42
      }
    ],
    "844": [
      {
        "ID": 3,
        "AZIMUTH": 963.21,
        "X": -8.96,
        "Y": -40.44
      }
    ],
    "845": [
      {
        "ID": 3,
        "AZIMUTH": 958.55,
        "X": -8.5,
        "Y": -40.44
      }
    ],
    "846": [
      {
        "ID": 3,
        "AZIMUTH": 953.82,
        "X": -7.91,
        "Y": -40.4
      }
    ],
    "847": [
      {
        "ID": 3,
        "AZIMUTH": 950.33,
        "X": -7.4,
        "Y": -40.36
      }
    ],
    "848": [
      {
        "ID": 3,
        "AZIMUTH": 947.5,
        "X": -6.89,
        "Y": -40.3
      }
    ],
    "849": [
      {
        "ID": 3,
        "AZIMUTH": 944.18,
        "X": -6.33,
        "Y": -40.23
      }
    ],
    "850": [
      {
        "ID": 3,
        "AZIMUTH": 941.68,
        "X": -5.86,
        "Y": -40.14
      }
    ],
    "851": [
      {
        "ID": 3,
        "AZIMUTH": 938.03,
        "X": -5.31,
        "Y": -40.05
      }
    ],
    "852": [
      {
        "ID": 3,
        "AZIMUTH": 934.84,
        "X": -4.86,
        "Y": -39.91
      }
    ],
    "853": [
      {
        "ID": 3,
        "AZIMUTH": 930.18,
        "X": -4.3,
        "Y": -39.81
      }
    ],
    "854": [
      {
        "ID": 3,
        "AZIMUTH": 925.72,
        "X": -3.77,
        "Y": -39.68
      }
    ],
    "855": [
      {
        "ID": 3,
        "AZIMUTH": 921.89,
        "X": -3.2,
        "Y": -39.46
      }
    ],
    "856": [
      {
        "ID": 3,
        "AZIMUTH": 917.18,
        "X": -2.64,
        "Y": -39.22
      }
    ],
    "857": [
      {
        "ID": 3,
        "AZIMUTH": 913.38,
        "X": -2.16,
        "Y": -39.05
      }
    ],
    "858": [
      {
        "ID": 3,
        "AZIMUTH": 910.03,
        "X": -1.71,
        "Y": -38.84
      }
    ],
    "859": [
      {
        "ID": 3,
        "AZIMUTH": 906.59,
        "X": -1.11,
        "Y": -38.58
      }
    ],
    "860": [
      {
        "ID": 3,
        "AZIMUTH": 903.28,
        "X": -0.54,
        "Y": -38.32
      }
    ],
    "861": [
      {
        "ID": 3,
        "AZIMUTH": 899.89,
        "X": -0.06,
        "Y": -38.07
      }
    ],
    "862": [
      {
        "ID": 3,
        "AZIMUTH": 896.41,
        "X": 0.46,
        "Y": -37.85
      }
    ],
    "863": [
      {
        "ID": 3,
        "AZIMUTH": 893.77,
        "X": 0.86,
        "Y": -37.59
      }
    ],
    "864": [
      {
        "ID": 3,
        "AZIMUTH": 889.39,
        "X": 1.41,
        "Y": -37.32
      }
    ],
    "865": [
      {
        "ID": 3,
        "AZIMUTH": 885.16,
        "X": 1.91,
        "Y": -37.09
      }
    ],
    "866": [
      {
        "ID": 3,
        "AZIMUTH": 880.12,
        "X": 2.52,
        "Y": -36.77
      }
    ],
    "867": [
      {
        "ID": 3,
        "AZIMUTH": 877.19,
        "X": 2.96,
        "Y": -36.56
      }
    ],
    "868": [
      {
        "ID": 3,
        "AZIMUTH": 873.66,
        "X": 3.39,
        "Y": -36.3
      }
    ],
    "869": [
      {
        "ID": 3,
        "AZIMUTH": 870.14,
        "X": 3.87,
        "Y": -36.05
      }
    ],
    "870": [
      {
        "ID": 3,
        "AZIMUTH": 866.32,
        "X": 4.39,
        "Y": -35.77
      }
    ],
    "871": [
      {
        "ID": 3,
        "AZIMUTH": 862.33,
        "X": 4.88,
        "Y": -35.53
      }
    ],
    "872": [
      {
        "ID": 3,
        "AZIMUTH": 858.22,
        "X": 5.44,
        "Y": -35.17
      }
    ],
    "873": [
      {
        "ID": 3,
        "AZIMUTH": 853.49,
        "X": 5.94,
        "Y": -34.84
      }
    ],
    "874": [
      {
        "ID": 3,
        "AZIMUTH": 848.82,
        "X": 6.43,
        "Y": -34.53
      }
    ],
    "875": [
      {
        "ID": 3,
        "AZIMUTH": 842.64,
        "X": 7.01,
        "Y": -34.08
      }
    ],
    "876": [
      {
        "ID": 3,
        "AZIMUTH": 837.59,
        "X": 7.5,
        "Y": -33.73
      }
    ],
    "877": [
      {
        "ID": 3,
        "AZIMUTH": 833.58,
        "X": 7.96,
        "Y": -33.41
      }
    ],
    "878": [
      {
        "ID": 3,
        "AZIMUTH": 830.22,
        "X": 8.29,
        "Y": -33.05
      }
    ],
    "879": [
      {
        "ID": 3,
        "AZIMUTH": 826.04,
        "X": 8.75,
        "Y": -32.68
      }
    ],
    "880": [
      {
        "ID": 3,
        "AZIMUTH": 821.53,
        "X": 9.18,
        "Y": -32.3
      }
    ],
    "881": [
      {
        "ID": 3,
        "AZIMUTH": 816.75,
        "X": 9.62,
        "Y": -31.89
      }
    ],
    "882": [
      {
        "ID": 3,
        "AZIMUTH": 811.45,
        "X": 10.05,
        "Y": -31.47
      }
    ],
    "883": [
      {
        "ID": 3,
        "AZIMUTH": 807.03,
        "X": 10.42,
        "Y": -31.1
      }
    ],
    "884": [
      {
        "ID": 3,
        "AZIMUTH": 801.52,
        "X": 10.81,
        "Y": -30.56
      }
    ],
    "885": [
      {
        "ID": 3,
        "AZIMUTH": 795.91,
        "X": 11.25,
        "Y": -30.03
      }
    ],
    "886": [
      {
        "ID": 3,
        "AZIMUTH": 791.03,
        "X": 11.6,
        "Y": -29.56
      }
    ],
    "887": [
      {
        "ID": 3,
        "AZIMUTH": 786.95,
        "X": 11.87,
        "Y": -29.11
      }
    ],
    "888": [
      {
        "ID": 3,
        "AZIMUTH": 781.82,
        "X": 12.15,
        "Y": -28.63
      }
    ],
    "889": [
      {
        "ID": 3,
        "AZIMUTH": 776.5,
        "X": 12.41,
        "Y": -28.1
      }
    ],
    "890": [
      {
        "ID": 3,
        "AZIMUTH": 770.89,
        "X": 12.71,
        "Y": -27.58
      }
    ],
    "891": [
      {
        "ID": 3,
        "AZIMUTH": 765.52,
        "X": 12.94,
        "Y": -26.99
      }
    ],
    "892": [
      {
        "ID": 3,
        "AZIMUTH": 760.37,
        "X": 13.15,
        "Y": -26.47
      }
    ],
    "893": [
      {
        "ID": 3,
        "AZIMUTH": 756.46,
        "X": 13.31,
        "Y": -25.97
      }
    ],
    "894": [
      {
        "ID": 3,
        "AZIMUTH": 753.62,
        "X": 13.49,
        "Y": -25.43
      }
    ],
    "895": [
      {
        "ID": 3,
        "AZIMUTH": 750.06,
        "X": 13.6,
        "Y": -24.73
      }
    ],
    "896": [
      {
        "ID": 3,
        "AZIMUTH": 747.07,
        "X": 13.72,
        "Y": -24.13
      }
    ],
    "897": [
      {
        "ID": 3,
        "AZIMUTH": 744.57,
        "X": 13.77,
        "Y": -23.55
      }
    ],
    "898": [
      {
        "ID": 3,
        "AZIMUTH": 741.54,
        "X": 13.78,
        "Y": -22.99
      }
    ],
    "899": [
      {
        "ID": 3,
        "AZIMUTH": 739.22,
        "X": 13.76,
        "Y": -22.49
      }
    ],
    "900": [
      {
        "ID": 3,
        "AZIMUTH": 735.78,
        "X": 13.75,
        "Y": -21.91
      }
    ],
    "901": [
      {
        "ID": 3,
        "AZIMUTH": 732.11,
        "X": 13.71,
        "Y": -21.29
      }
    ],
    "902": [
      {
        "ID": 3,
        "AZIMUTH": 727.56,
        "X": 13.64,
        "Y": -20.63
      }
    ],
    "903": [
      {
        "ID": 3,
        "AZIMUTH": 723.87,
        "X": 13.54,
        "Y": -19.97
      }
    ],
    "904": [
      {
        "ID": 3,
        "AZIMUTH": 721.76,
        "X": 13.39,
        "Y": -19.43
      }
    ],
    "905": [
      {
        "ID": 3,
        "AZIMUTH": 719.34,
        "X": 13.23,
        "Y": -18.88
      }
    ],
    "906": [
      {
        "ID": 3,
        "AZIMUTH": 717.43,
        "X": 13.05,
        "Y": -18.43
      }
    ],
    "907": [
      {
        "ID": 3,
        "AZIMUTH": 715.83,
        "X": 12.82,
        "Y": -17.88
      }
    ],
    "908": [
      {
        "ID": 3,
        "AZIMUTH": 714.71,
        "X": 12.57,
        "Y": -17.33
      }
    ],
    "909": [
      {
        "ID": 3,
        "AZIMUTH": 712.05,
        "X": 12.28,
        "Y": -16.69
      }
    ],
    "910": [
      {
        "ID": 3,
        "AZIMUTH": 712.32,
        "X": 11.96,
        "Y": -16.2
      }
    ],
    "911": [
      {
        "ID": 3,
        "AZIMUTH": 711.6,
        "X": 11.68,
        "Y": -15.75
      }
    ],
    "912": [
      {
        "ID": 3,
        "AZIMUTH": 714.7,
        "X": 11.01,
        "Y": -14.71
      }
    ],
    "913": [
      {
        "ID": 3,
        "AZIMUTH": 714.22,
        "X": 10.81,
        "Y": -14.47
      }
    ],
    "914": [
      {
        "ID": 3,
        "AZIMUTH": 715.84,
        "X": 10.45,
        "Y": -14.17
      }
    ],
    "915": [
      {
        "ID": 3,
        "AZIMUTH": 716.4,
        "X": 10.18,
        "Y": -13.95
      }
    ],
    "916": [
      {
        "ID": 3,
        "AZIMUTH": 718.65,
        "X": 9.84,
        "Y": -13.64
      }
    ],
    "917": [
      {
        "ID": 3,
        "AZIMUTH": 720.38,
        "X": 9.5,
        "Y": -13.41
      }
    ],
    "918": [
      {
        "ID": 3,
        "AZIMUTH": 723.2,
        "X": 9.1,
        "Y": -13.12
      }
    ],
    "919": [
      {
        "ID": 3,
        "AZIMUTH": 725.66,
        "X": 8.72,
        "Y": -12.78
      }
    ],
    "920": [
      {
        "ID": 3,
        "AZIMUTH": 729.51,
        "X": 8.33,
        "Y": -12.5
      }
    ],
    "921": [
      {
        "ID": 3,
        "AZIMUTH": 732.94,
        "X": 8.0,
        "Y": -12.31
      }
    ],
    "922": [
      {
        "ID": 3,
        "AZIMUTH": 736.71,
        "X": 7.48,
        "Y": -11.85
      }
    ],
    "923": [
      {
        "ID": 3,
        "AZIMUTH": 742.5,
        "X": 6.92,
        "Y": -11.48
      }
    ],
    "924": [
      {
        "ID": 3,
        "AZIMUTH": 748.51,
        "X": 6.44,
        "Y": -11.19
      }
    ],
    "925": [
      {
        "ID": 3,
        "AZIMUTH": 753.76,
        "X": 6.06,
        "Y": -10.97
      }
    ],
    "926": [
      {
        "ID": 3,
        "AZIMUTH": 759.18,
        "X": 5.66,
        "Y": -10.71
      }
    ],
    "927": [
      {
        "ID": 3,
        "AZIMUTH": 766.52,
        "X": 5.22,
        "Y": -10.39
      }
    ],
    "928": [
      {
        "ID": 3,
        "AZIMUTH": 773.76,
        "X": 4.79,
        "Y": -10.13
      }
    ],
    "929": [
      {
        "ID": 3,
        "AZIMUTH": 781.7,
        "X": 4.35,
        "Y": -9.88
      }
    ],
    "930": [
      {
        "ID": 3,
        "AZIMUTH": 791.09,
        "X": 3.84,
        "Y": -9.58
      }
    ],
    "931": [
      {
        "ID": 3,
        "AZIMUTH": 799.71,
        "X": 3.42,
        "Y": -9.37
      }
    ],
    "932": [
      {
        "ID": 3,
        "AZIMUTH": 810.52,
        "X": 2.95,
        "Y": -9.15
      }
    ],
    "933": [
      {
        "ID": 3,
        "AZIMUTH": 823.0,
        "X": 2.44,
        "Y": -8.92
      }
    ],
    "934": [
      {
        "ID": 3,
        "AZIMUTH": 837.0,
        "X": 1.96,
        "Y": -8.71
      }
    ],
    "935": [
      {
        "ID": 3,
        "AZIMUTH": 853.67,
        "X": 1.41,
        "Y": -8.43
      }
    ],
    "936": [
      {
        "ID": 3,
        "AZIMUTH": 870.33,
        "X": 0.88,
        "Y": -8.18
      }
    ],
    "937": [
      {
        "ID": 3,
        "AZIMUTH": 888.27,
        "X": 0.37,
        "Y": -7.96
      }
    ],
    "938": [
      {
        "ID": 3,
        "AZIMUTH": 906.3,
        "X": -0.13,
        "Y": -7.76
      }
    ],
    "939": [
      {
        "ID": 3,
        "AZIMUTH": 923.85,
        "X": -0.6,
        "Y": -7.59
      }
    ],
    "940": [
      {
        "ID": 3,
        "AZIMUTH": 942.76,
        "X": -1.07,
        "Y": -7.41
      }
    ],
    "941": [
      {
        "ID": 3,
        "AZIMUTH": 961.19,
        "X": -1.54,
        "Y": -7.25
      }
    ],
    "942": [
      {
        "ID": 3,
        "AZIMUTH": 978.64,
        "X": -1.99,
        "Y": -7.11
      }
    ],
    "943": [
      {
        "ID": 3,
        "AZIMUTH": 997.23,
        "X": -2.45,
        "Y": -6.95
      }
    ],
    "944": [
      {
        "ID": 3,
        "AZIMUTH": 1018.31,
        "X": -2.97,
        "Y": -6.76
      }
    ],
    "945": [
      {
        "ID": 3,
        "AZIMUTH": 1039.5,
        "X": -3.53,
        "Y": -6.56
      }
    ],
    "946": [
      {
        "ID": 3,
        "AZIMUTH": 1060.13,
        "X": -4.09,
        "Y": -6.4
      }
    ],
    "947": [
      {
        "ID": 3,
        "AZIMUTH": 1082.09,
        "X": -4.71,
        "Y": -6.2
      }
    ],
    "948": [
      {
        "ID": 3,
        "AZIMUTH": 1100.41,
        "X": -5.25,
        "Y": -6.03
      }
    ],
    "949": [
      {
        "ID": 3,
        "AZIMUTH": 1117.93,
        "X": -5.79,
        "Y": -5.88
      }
    ],
    "950": [
      {
        "ID": 3,
        "AZIMUTH": 1133.47,
        "X": -6.29,
        "Y": -5.76
      }
    ],
    "951": [
      {
        "ID": 3,
        "AZIMUTH": 1148.77,
        "X": -6.78,
        "Y": -5.63
      }
    ],
    "952": [
      {
        "ID": 3,
        "AZIMUTH": 1163.22,
        "X": -7.32,
        "Y": -5.48
      }
    ],
    "953": [
      {
        "ID": 3,
        "AZIMUTH": 1175.26,
        "X": -7.82,
        "Y": -5.34
      }
    ],
    "954": [
      {
        "ID": 3,
        "AZIMUTH": 1187.74,
        "X": -8.41,
        "Y": -5.2
      }
    ],
    "955": [
      {
        "ID": 3,
        "AZIMUTH": 1198.77,
        "X": -8.96,
        "Y": -5.08
      }
    ],
    "956": [
      {
        "ID": 3,
        "AZIMUTH": 1209.79,
        "X": -9.52,
        "Y": -4.95
      }
    ],
    "957": [
      {
        "ID": 3,
        "AZIMUTH": 1218.74,
        "X": -10.08,
        "Y": -4.85
      }
    ],
    "958": [
      {
        "ID": 3,
        "AZIMUTH": 1227.69,
        "X": -10.67,
        "Y": -4.72
      }
    ],
    "959": [
      {
        "ID": 3,
        "AZIMUTH": 1235.06,
        "X": -11.21,
        "Y": -4.62
      }
    ],
    "960": [
      {
        "ID": 3,
        "AZIMUTH": 1241.03,
        "X": -11.75,
        "Y": -4.54
      }
    ],
    "961": [
      {
        "ID": 3,
        "AZIMUTH": 1247.01,
        "X": -12.32,
        "Y": -4.47
      }
    ],
    "962": [
      {
        "ID": 3,
        "AZIMUTH": 1253.36,
        "X": -12.9,
        "Y": -4.39
      }
    ],
    "963": [
      {
        "ID": 3,
        "AZIMUTH": 1259.18,
        "X": -13.49,
        "Y": -4.33
      }
    ],
    "964": [
      {
        "ID": 3,
        "AZIMUTH": 1263.45,
        "X": -14.05,
        "Y": -4.29
      }
    ],
    "965": [
      {
        "ID": 3,
        "AZIMUTH": 1267.97,
        "X": -14.6,
        "Y": -4.25
      }
    ],
    "966": [
      {
        "ID": 3,
        "AZIMUTH": 1271.54,
        "X": -15.18,
        "Y": -4.22
      }
    ],
    "967": [
      {
        "ID": 3,
        "AZIMUTH": 1274.87,
        "X": -15.76,
        "Y": -4.21
      }
    ],
    "968": [
      {
        "ID": 3,
        "AZIMUTH": 1277.52,
        "X": -16.35,
        "Y": -4.21
      }
    ],
    "969": [
      {
        "ID": 3,
        "AZIMUTH": 1279.63,
        "X": -16.92,
        "Y": -4.23
      }
    ],
    "970": [
      {
        "ID": 3,
        "AZIMUTH": 1281.35,
        "X": -17.47,
        "Y": -4.26
      }
    ],
    "971": [
      {
        "ID": 3,
        "AZIMUTH": 1282.94,
        "X": -18.06,
        "Y": -4.28
      }
    ],
    "972": [
      {
        "ID": 3,
        "AZIMUTH": 1284.32,
        "X": -18.7,
        "Y": -4.32
      }
    ],
    "973": [
      {
        "ID": 3,
        "AZIMUTH": 1285.33,
        "X": -19.33,
        "Y": -4.38
      }
    ],
    "974": [
      {
        "ID": 3,
        "AZIMUTH": 1287.26,
        "X": -19.86,
        "Y": -4.44
      }
    ],
    "975": [
      {
        "ID": 3,
        "AZIMUTH": 1287.36,
        "X": -20.46,
        "Y": -4.54
      }
    ],
    "976": [
      {
        "ID": 3,
        "AZIMUTH": 1286.7,
        "X": -21.06,
        "Y": -4.61
      }
    ],
    "977": [
      {
        "ID": 3,
        "AZIMUTH": 1286.21,
        "X": -21.64,
        "Y": -4.71
      }
    ],
    "978": [
      {
        "ID": 3,
        "AZIMUTH": 1287.17,
        "X": -22.2,
        "Y": -4.83
      }
    ],
    "979": [
      {
        "ID": 3,
        "AZIMUTH": 1288.46,
        "X": -22.81,
        "Y": -4.93
      }
    ],
    "980": [
      {
        "ID": 3,
        "AZIMUTH": 1288.72,
        "X": -23.43,
        "Y": -5.06
      }
    ],
    "981": [
      {
        "ID": 3,
        "AZIMUTH": 1289.16,
        "X": -24.14,
        "Y": -5.2
      }
    ],
    "982": [
      {
        "ID": 3,
        "AZIMUTH": 1289.58,
        "X": -24.86,
        "Y": -5.37
      }
    ],
    "983": [
      {
        "ID": 3,
        "AZIMUTH": 1288.72,
        "X": -25.58,
        "Y": -5.55
      }
    ],
    "984": [
      {
        "ID": 3,
        "AZIMUTH": 1287.7,
        "X": -26.26,
        "Y": -5.76
      }
    ],
    "985": [
      {
        "ID": 3,
        "AZIMUTH": 1286.21,
        "X": -26.96,
        "Y": -6.03
      }
    ],
    "986": [
      {
        "ID": 3,
        "AZIMUTH": 1285.38,
        "X": -27.6,
        "Y": -6.23
      }
    ],
    "987": [
      {
        "ID": 3,
        "AZIMUTH": 1284.48,
        "X": -28.3,
        "Y": -6.5
      }
    ],
    "988": [
      {
        "ID": 3,
        "AZIMUTH": 1283.26,
        "X": -28.93,
        "Y": -6.76
      }
    ],
    "989": [
      {
        "ID": 3,
        "AZIMUTH": 1280.51,
        "X": -29.61,
        "Y": -7.03
      }
    ],
    "990": [
      {
        "ID": 3,
        "AZIMUTH": 1279.16,
        "X": -30.26,
        "Y": -7.3
      }
    ],
    "991": [
      {
        "ID": 3,
        "AZIMUTH": 1277.44,
        "X": -30.93,
        "Y": -7.64
      }
    ],
    "992": [
      {
        "ID": 3,
        "AZIMUTH": 1277.35,
        "X": -31.54,
        "Y": -7.93
      }
    ],
    "993": [
      {
        "ID": 3,
        "AZIMUTH": 1276.59,
        "X": -32.14,
        "Y": -8.29
      }
    ],
    "994": [
      {
        "ID": 3,
        "AZIMUTH": 1274.79,
        "X": -32.73,
        "Y": -8.66
      }
    ],
    "995": [
      {
        "ID": 3,
        "AZIMUTH": 1272.81,
        "X": -33.37,
        "Y": -9.12
      }
    ],
    "996": [
      {
        "ID": 3,
        "AZIMUTH": 1271.61,
        "X": -33.96,
        "Y": -9.54
      }
    ],
    "997": [
      {
        "ID": 3,
        "AZIMUTH": 1269.9,
        "X": -34.51,
        "Y": -9.96
      }
    ],
    "998": [
      {
        "ID": 3,
        "AZIMUTH": 1266.96,
        "X": -35.07,
        "Y": -10.42
      }
    ],
    "999": [
      {
        "ID": 3,
        "AZIMUTH": 1264.72,
        "X": -35.61,
        "Y": -10.93
      }
    ],
    "1000": [
      {
        "ID": 3,
        "AZIMUTH": 1262.37,
        "X": -36.14,
        "Y": -11.45
      }
    ],
    "1001": [
      {
        "ID": 3,
        "AZIMUTH": 1259.93,
        "X": -36.63,
        "Y": -11.95
      }
    ],
    "1002": [
      {
        "ID": 3,
        "AZIMUTH": 1257.57,
        "X": -37.14,
        "Y": -12.53
      }
    ],
    "1003": [
      {
        "ID": 3,
        "AZIMUTH": 1255.89,
        "X": -37.6,
        "Y": -13.08
      }
    ],
    "1004": [
      {
        "ID": 3,
        "AZIMUTH": 1253.16,
        "X": -38.01,
        "Y": -13.62
      }
    ],
    "1005": [
      {
        "ID": 3,
        "AZIMUTH": 1250.31,
        "X": -38.43,
        "Y": -14.2
      }
    ],
    "1006": [
      {
        "ID": 3,
        "AZIMUTH": 1247.58,
        "X": -38.79,
        "Y": -14.82
      }
    ],
    "1007": [
      {
        "ID": 3,
        "AZIMUTH": 1244.88,
        "X": -39.12,
        "Y": -15.4
      }
    ],
    "1008": [
      {
        "ID": 3,
        "AZIMUTH": 1241.65,
        "X": -39.46,
        "Y": -16.01
      }
    ],
    "1009": [
      {
        "ID": 3,
        "AZIMUTH": 1238.71,
        "X": -39.75,
        "Y": -16.58
      }
    ],
    "1010": [
      {
        "ID": 3,
        "AZIMUTH": 1235.33,
        "X": -40.05,
        "Y": -17.23
      }
    ],
    "1011": [
      {
        "ID": 3,
        "AZIMUTH": 1231.14,
        "X": -40.29,
        "Y": -17.93
      }
    ],
    "1012": [
      {
        "ID": 3,
        "AZIMUTH": 1227.25,
        "X": -40.5,
        "Y": -18.64
      }
    ],
    "1013": [
      {
        "ID": 3,
        "AZIMUTH": 1224.51,
        "X": -40.71,
        "Y": -19.28
      }
    ],
    "1014": [
      {
        "ID": 3,
        "AZIMUTH": 1220.59,
        "X": -40.87,
        "Y": -19.96
      }
    ],
    "1015": [
      {
        "ID": 3,
        "AZIMUTH": 1217.23,
        "X": -41.04,
        "Y": -20.63
      }
    ],
    "1016": [
      {
        "ID": 3,
        "AZIMUTH": 1214.05,
        "X": -41.19,
        "Y": -21.37
      }
    ],
    "1017": [
      {
        "ID": 3,
        "AZIMUTH": 1210.28,
        "X": -41.33,
        "Y": -22.1
      }
    ],
    "1018": [
      {
        "ID": 3,
        "AZIMUTH": 1206.53,
        "X": -41.4,
        "Y": -22.82
      }
    ],
    "1019": [
      {
        "ID": 3,
        "AZIMUTH": 1203.09,
        "X": -41.47,
        "Y": -23.52
      }
    ],
    "1020": [
      {
        "ID": 3,
        "AZIMUTH": 1199.47,
        "X": -41.49,
        "Y": -24.27
      }
    ],
    "1021": [
      {
        "ID": 3,
        "AZIMUTH": 1196.0,
        "X": -41.51,
        "Y": -24.96
      }
    ],
    "1022": [
      {
        "ID": 3,
        "AZIMUTH": 1192.03,
        "X": -41.52,
        "Y": -25.66
      }
    ],
    "1023": [
      {
        "ID": 3,
        "AZIMUTH": 1188.91,
        "X": -41.53,
        "Y": -26.34
      }
    ],
    "1024": [
      {
        "ID": 3,
        "AZIMUTH": 1185.05,
        "X": -41.46,
        "Y": -27.07
      }
    ],
    "1025": [
      {
        "ID": 3,
        "AZIMUTH": 1180.82,
        "X": -41.37,
        "Y": -27.76
      }
    ],
    "1026": [
      {
        "ID": 3,
        "AZIMUTH": 1177.49,
        "X": -41.33,
        "Y": -28.46
      }
    ],
    "1027": [
      {
        "ID": 3,
        "AZIMUTH": 1173.69,
        "X": -41.25,
        "Y": -29.16
      }
    ],
    "1028": [
      {
        "ID": 3,
        "AZIMUTH": 1169.56,
        "X": -41.12,
        "Y": -29.85
      }
    ],
    "1029": [
      {
        "ID": 3,
        "AZIMUTH": 1163.9,
        "X": -40.95,
        "Y": -30.53
      }
    ],
    "1030": [
      {
        "ID": 3,
        "AZIMUTH": 1160.29,
        "X": -40.8,
        "Y": -31.21
      }
    ],
    "1031": [
      {
        "ID": 3,
        "AZIMUTH": 1156.47,
        "X": -40.6,
        "Y": -31.83
      }
    ],
    "1032": [
      {
        "ID": 3,
        "AZIMUTH": 1152.98,
        "X": -40.37,
        "Y": -32.5
      }
    ],
    "1033": [
      {
        "ID": 3,
        "AZIMUTH": 1148.58,
        "X": -40.11,
        "Y": -33.17
      }
    ],
    "1034": [
      {
        "ID": 3,
        "AZIMUTH": 1144.72,
        "X": -39.87,
        "Y": -33.82
      }
    ],
    "1035": [
      {
        "ID": 3,
        "AZIMUTH": 1142.47,
        "X": -39.57,
        "Y": -34.51
      }
    ],
    "1036": [
      {
        "ID": 3,
        "AZIMUTH": 1139.78,
        "X": -39.27,
        "Y": -35.15
      }
    ],
    "1037": [
      {
        "ID": 3,
        "AZIMUTH": 1136.76,
        "X": -38.96,
        "Y": -35.77
      }
    ],
    "1038": [
      {
        "ID": 3,
        "AZIMUTH": 1133.21,
        "X": -38.62,
        "Y": -36.37
      }
    ],
    "1039": [
      {
        "ID": 3,
        "AZIMUTH": 1129.2,
        "X": -38.22,
        "Y": -36.97
      }
    ],
    "1040": [
      {
        "ID": 3,
        "AZIMUTH": 1125.95,
        "X": -37.78,
        "Y": -37.56
      }
    ],
    "1041": [
      {
        "ID": 3,
        "AZIMUTH": 1122.01,
        "X": -37.38,
        "Y": -38.05
      }
    ],
    "1042": [
      {
        "ID": 3,
        "AZIMUTH": 1117.74,
        "X": -36.98,
        "Y": -38.57
      }
    ],
    "1043": [
      {
        "ID": 3,
        "AZIMUTH": 1114.81,
        "X": -36.55,
        "Y": -39.08
      }
    ],
    "1044": [
      {
        "ID": 3,
        "AZIMUTH": 1110.8,
        "X": -36.07,
        "Y": -39.59
      }
    ],
    "1045": [
      {
        "ID": 3,
        "AZIMUTH": 1107.26,
        "X": -35.55,
        "Y": -40.08
      }
    ],
    "1046": [
      {
        "ID": 3,
        "AZIMUTH": 1102.71,
        "X": -35.04,
        "Y": -40.53
      }
    ],
    "1047": [
      {
        "ID": 3,
        "AZIMUTH": 1099.33,
        "X": -34.5,
        "Y": -40.96
      }
    ],
    "1048": [
      {
        "ID": 3,
        "AZIMUTH": 1095.3,
        "X": -34.01,
        "Y": -41.35
      }
    ],
    "1049": [
      {
        "ID": 3,
        "AZIMUTH": 1090.31,
        "X": -33.44,
        "Y": -41.74
      }
    ],
    "1050": [
      {
        "ID": 3,
        "AZIMUTH": 1087.95,
        "X": -32.8,
        "Y": -42.12
      }
    ],
    "1051": [
      {
        "ID": 3,
        "AZIMUTH": 1084.97,
        "X": -32.24,
        "Y": -42.44
      }
    ],
    "1052": [
      {
        "ID": 3,
        "AZIMUTH": 1082.39,
        "X": -31.68,
        "Y": -42.74
      }
    ],
    "1053": [
      {
        "ID": 3,
        "AZIMUTH": 1078.07,
        "X": -30.99,
        "Y": -43.09
      }
    ],
    "1054": [
      {
        "ID": 3,
        "AZIMUTH": 1073.1,
        "X": -30.42,
        "Y": -43.34
      }
    ],
    "1055": [
      {
        "ID": 3,
        "AZIMUTH": 1070.0,
        "X": -29.81,
        "Y": -43.55
      }
    ],
    "1056": [
      {
        "ID": 3,
        "AZIMUTH": 1066.34,
        "X": -29.05,
        "Y": -43.82
      }
    ],
    "1057": [
      {
        "ID": 3,
        "AZIMUTH": 1064.14,
        "X": -28.34,
        "Y": -44.0
      }
    ],
    "1058": [
      {
        "ID": 3,
        "AZIMUTH": 1060.92,
        "X": -27.55,
        "Y": -44.16
      }
    ],
    "1059": [
      {
        "ID": 3,
        "AZIMUTH": 1057.6,
        "X": -26.91,
        "Y": -44.31
      }
    ],
    "1060": [
      {
        "ID": 3,
        "AZIMUTH": 1054.56,
        "X": -26.25,
        "Y": -44.36
      }
    ],
    "1061": [
      {
        "ID": 3,
        "AZIMUTH": 1050.22,
        "X": -25.67,
        "Y": -44.4
      }
    ],
    "1062": [
      {
        "ID": 3,
        "AZIMUTH": 1046.46,
        "X": -24.97,
        "Y": -44.41
      }
    ],
    "1063": [
      {
        "ID": 3,
        "AZIMUTH": 1044.36,
        "X": -24.4,
        "Y": -44.39
      }
    ],
    "1064": [
      {
        "ID": 3,
        "AZIMUTH": 1041.57,
        "X": -23.76,
        "Y": -44.4
      }
    ],
    "1065": [
      {
        "ID": 3,
        "AZIMUTH": 1038.62,
        "X": -23.06,
        "Y": -44.37
      }
    ],
    "1066": [
      {
        "ID": 3,
        "AZIMUTH": 1036.0,
        "X": -22.35,
        "Y": -44.33
      }
    ],
    "1067": [
      {
        "ID": 3,
        "AZIMUTH": 1032.71,
        "X": -21.75,
        "Y": -44.27
      }
    ],
    "1068": [
      {
        "ID": 3,
        "AZIMUTH": 1030.67,
        "X": -21.1,
        "Y": -44.15
      }
    ],
    "1069": [
      {
        "ID": 3,
        "AZIMUTH": 1027.69,
        "X": -20.43,
        "Y": -44.01
      }
    ],
    "1070": [
      {
        "ID": 3,
        "AZIMUTH": 1024.68,
        "X": -19.8,
        "Y": -43.88
      }
    ],
    "1071": [
      {
        "ID": 3,
        "AZIMUTH": 1020.56,
        "X": -19.12,
        "Y": -43.71
      }
    ],
    "1072": [
      {
        "ID": 3,
        "AZIMUTH": 1015.56,
        "X": -18.42,
        "Y": -43.47
      }
    ],
    "1073": [
      {
        "ID": 3,
        "AZIMUTH": 1011.66,
        "X": -17.78,
        "Y": -43.22
      }
    ],
    "1074": [
      {
        "ID": 3,
        "AZIMUTH": 1006.79,
        "X": -17.14,
        "Y": -43.01
      }
    ],
    "1075": [
      {
        "ID": 3,
        "AZIMUTH": 1004.29,
        "X": -16.59,
        "Y": -42.81
      }
    ],
    "1076": [
      {
        "ID": 3,
        "AZIMUTH": 1000.38,
        "X": -15.95,
        "Y": -42.56
      }
    ],
    "1077": [
      {
        "ID": 3,
        "AZIMUTH": 996.87,
        "X": -15.31,
        "Y": -42.28
      }
    ],
    "1078": [
      {
        "ID": 3,
        "AZIMUTH": 993.06,
        "X": -14.71,
        "Y": -41.96
      }
    ],
    "1079": [
      {
        "ID": 3,
        "AZIMUTH": 991.72,
        "X": -14.21,
        "Y": -41.67
      }
    ],
    "1080": [
      {
        "ID": 3,
        "AZIMUTH": 989.56,
        "X": -13.67,
        "Y": -41.31
      }
    ],
    "1081": [
      {
        "ID": 3,
        "AZIMUTH": 987.83,
        "X": -13.08,
        "Y": -40.98
      }
    ],
    "1082": [
      {
        "ID": 3,
        "AZIMUTH": 985.99,
        "X": -12.47,
        "Y": -40.63
      }
    ],
    "1083": [
      {
        "ID": 3,
        "AZIMUTH": 983.49,
        "X": -11.8,
        "Y": -40.16
      }
    ],
    "1084": [
      {
        "ID": 3,
        "AZIMUTH": 980.22,
        "X": -11.2,
        "Y": -39.77
      }
    ],
    "1085": [
      {
        "ID": 3,
        "AZIMUTH": 977.43,
        "X": -10.61,
        "Y": -39.31
      }
    ],
    "1086": [
      {
        "ID": 3,
        "AZIMUTH": 974.4,
        "X": -10.14,
        "Y": -38.8
      }
    ],
    "1087": [
      {
        "ID": 3,
        "AZIMUTH": 971.65,
        "X": -9.67,
        "Y": -38.35
      }
    ],
    "1088": [
      {
        "ID": 3,
        "AZIMUTH": 968.91,
        "X": -9.23,
        "Y": -37.89
      }
    ],
    "1089": [
      {
        "ID": 3,
        "AZIMUTH": 965.28,
        "X": -8.69,
        "Y": -37.26
      }
    ],
    "1090": [
      {
        "ID": 3,
        "AZIMUTH": 962.84,
        "X": -8.22,
        "Y": -36.75
      }
    ],
    "1091": [
      {
        "ID": 3,
        "AZIMUTH": 959.4,
        "X": -7.69,
        "Y": -36.2
      }
    ],
    "1092": [
      {
        "ID": 3,
        "AZIMUTH": 955.52,
        "X": -7.24,
        "Y": -35.69
      }
    ],
    "1093": [
      {
        "ID": 3,
        "AZIMUTH": 952.67,
        "X": -6.79,
        "Y": -35.12
      }
    ],
    "1094": [
      {
        "ID": 3,
        "AZIMUTH": 951.77,
        "X": -6.41,
        "Y": -34.57
      }
    ],
    "1095": [
      {
        "ID": 3,
        "AZIMUTH": 949.22,
        "X": -5.97,
        "Y": -34.01
      }
    ],
    "1096": [
      {
        "ID": 3,
        "AZIMUTH": 947.23,
        "X": -5.59,
        "Y": -33.4
      }
    ],
    "1097": [
      {
        "ID": 3,
        "AZIMUTH": 944.39,
        "X": -5.17,
        "Y": -32.75
      }
    ],
    "1098": [
      {
        "ID": 3,
        "AZIMUTH": 941.0,
        "X": -4.82,
        "Y": -32.22
      }
    ],
    "1099": [
      {
        "ID": 3,
        "AZIMUTH": 940.29,
        "X": -4.4,
        "Y": -31.61
      }
    ],
    "1100": [
      {
        "ID": 3,
        "AZIMUTH": 937.73,
        "X": -4.02,
        "Y": -30.95
      }
    ],
    "1101": [
      {
        "ID": 3,
        "AZIMUTH": 934.9,
        "X": -3.67,
        "Y": -30.44
      }
    ],
    "1102": [
      {
        "ID": 3,
        "AZIMUTH": 932.4,
        "X": -3.32,
        "Y": -29.88
      }
    ],
    "1103": [
      {
        "ID": 3,
        "AZIMUTH": 928.88,
        "X": -2.93,
        "Y": -29.29
      }
    ],
    "1104": [
      {
        "ID": 3,
        "AZIMUTH": 924.6,
        "X": -2.48,
        "Y": -28.64
      }
    ],
    "1105": [
      {
        "ID": 3,
        "AZIMUTH": 921.28,
        "X": -2.13,
        "Y": -28.1
      }
    ],
    "1106": [
      {
        "ID": 3,
        "AZIMUTH": 918.5,
        "X": -1.83,
        "Y": -27.58
      }
    ],
    "1107": [
      {
        "ID": 3,
        "AZIMUTH": 915.94,
        "X": -1.5,
        "Y": -27.01
      }
    ],
    "1108": [
      {
        "ID": 3,
        "AZIMUTH": 911.61,
        "X": -1.1,
        "Y": -26.39
      }
    ],
    "1109": [
      {
        "ID": 3,
        "AZIMUTH": 905.94,
        "X": -0.62,
        "Y": -25.63
      }
    ],
    "1110": [
      {
        "ID": 3,
        "AZIMUTH": 902.58,
        "X": -0.27,
        "Y": -25.02
      }
    ],
    "1111": [
      {
        "ID": 3,
        "AZIMUTH": 897.7,
        "X": 0.08,
        "Y": -24.47
      }
    ],
    "1112": [
      {
        "ID": 3,
        "AZIMUTH": 891.48,
        "X": 0.45,
        "Y": -23.86
      }
    ],
    "1113": [
      {
        "ID": 3,
        "AZIMUTH": 886.03,
        "X": 0.81,
        "Y": -23.28
      }
    ],
    "1114": [
      {
        "ID": 3,
        "AZIMUTH": 881.63,
        "X": 1.23,
        "Y": -22.58
      }
    ],
    "1115": [
      {
        "ID": 3,
        "AZIMUTH": 876.06,
        "X": 1.6,
        "Y": -21.98
      }
    ],
    "1116": [
      {
        "ID": 3,
        "AZIMUTH": 870.1,
        "X": 1.99,
        "Y": -21.33
      }
    ],
    "1117": [
      {
        "ID": 3,
        "AZIMUTH": 863.26,
        "X": 2.4,
        "Y": -20.6
      }
    ],
    "1118": [
      {
        "ID": 3,
        "AZIMUTH": 855.74,
        "X": 2.8,
        "Y": -19.93
      }
    ],
    "1119": [
      {
        "ID": 3,
        "AZIMUTH": 849.22,
        "X": 3.14,
        "Y": -19.36
      }
    ],
    "1120": [
      {
        "ID": 3,
        "AZIMUTH": 843.21,
        "X": 3.47,
        "Y": -18.81
      }
    ],
    "1121": [
      {
        "ID": 3,
        "AZIMUTH": 836.61,
        "X": 3.82,
        "Y": -18.2
      }
    ],
    "1122": [
      {
        "ID": 3,
        "AZIMUTH": 830.54,
        "X": 4.15,
        "Y": -17.6
      }
    ],
    "1123": [
      {
        "ID": 3,
        "AZIMUTH": 821.92,
        "X": 4.49,
        "Y": -17.02
      }
    ],
    "1124": [
      {
        "ID": 3,
        "AZIMUTH": 811.42,
        "X": 4.92,
        "Y": -16.27
      }
    ],
    "1125": [
      {
        "ID": 3,
        "AZIMUTH": 801.74,
        "X": 5.32,
        "Y": -15.62
      }
    ],
    "1126": [
      {
        "ID": 3,
        "AZIMUTH": 792.92,
        "X": 5.63,
        "Y": -15.01
      }
    ],
    "1127": [
      {
        "ID": 3,
        "AZIMUTH": 784.23,
        "X": 5.95,
        "Y": -14.47
      }
    ],
    "1128": [
      {
        "ID": 3,
        "AZIMUTH": 775.43,
        "X": 6.28,
        "Y": -13.87
      }
    ],
    "1129": [
      {
        "ID": 3,
        "AZIMUTH": 765.92,
        "X": 6.61,
        "Y": -13.35
      }
    ],
    "1130": [
      {
        "ID": 3,
        "AZIMUTH": 756.21,
        "X": 6.9,
        "Y": -12.8
      }
    ],
    "1131": [
      {
        "ID": 3,
        "AZIMUTH": 743.13,
        "X": 7.28,
        "Y": -12.12
      }
    ],
    "1132": [
      {
        "ID": 3,
        "AZIMUTH": 729.93,
        "X": 7.65,
        "Y": -11.51
      }
    ],
    "1133": [
      {
        "ID": 3,
        "AZIMUTH": 715.71,
        "X": 8.02,
        "Y": -10.84
      }
    ],
    "1134": [
      {
        "ID": 3,
        "AZIMUTH": 703.75,
        "X": 8.31,
        "Y": -10.22
      }
    ],
    "1135": [
      {
        "ID": 3,
        "AZIMUTH": 692.09,
        "X": 8.53,
        "Y": -9.65
      }
    ],
    "1136": [
      {
        "ID": 3,
        "AZIMUTH": 679.08,
        "X": 8.8,
        "Y": -9.11
      }
    ],
    "1137": [
      {
        "ID": 3,
        "AZIMUTH": 665.15,
        "X": 9.08,
        "Y": -8.54
      }
    ],
    "1138": [
      {
        "ID": 3,
        "AZIMUTH": 650.5,
        "X": 9.36,
        "Y": -7.95
      }
    ],
    "1139": [
      {
        "ID": 3,
        "AZIMUTH": 636.13,
        "X": 9.64,
        "Y": -7.4
      }
    ],
    "1140": [
      {
        "ID": 3,
        "AZIMUTH": 621.81,
        "X": 9.91,
        "Y": -6.85
      }
    ],
    "1141": [
      {
        "ID": 3,
        "AZIMUTH": 606.4,
        "X": 10.17,
        "Y": -6.26
      }
    ],
    "1142": [
      {
        "ID": 3,
        "AZIMUTH": 590.93,
        "X": 10.41,
        "Y": -5.68
      }
    ],
    "1143": [
      {
        "ID": 3,
        "AZIMUTH": 576.53,
        "X": 10.61,
        "Y": -5.13
      }
    ],
    "1144": [
      {
        "ID": 3,
        "AZIMUTH": 562.25,
        "X": 10.74,
        "Y": -4.58
      }
    ],
    "1145": [
      {
        "ID": 3,
        "AZIMUTH": 548.53,
        "X": 10.98,
        "Y": -4.04
      }
    ],
    "1146": [
      {
        "ID": 3,
        "AZIMUTH": 534.29,
        "X": 11.16,
        "Y": -3.49
      }
    ],
    "1147": [
      {
        "ID": 3,
        "AZIMUTH": 520.13,
        "X": 11.28,
        "Y": -2.93
      }
    ],
    "1148": [
      {
        "ID": 3,
        "AZIMUTH": 506.3,
        "X": 11.37,
        "Y": -2.36
      }
    ],
    "1149": [
      {
        "ID": 3,
        "AZIMUTH": 492.41,
        "X": 11.43,
        "Y": -1.81
      }
    ],
    "1150": [
      {
        "ID": 3,
        "AZIMUTH": 479.27,
        "X": 11.45,
        "Y": -1.28
      }
    ],
    "1151": [
      {
        "ID": 3,
        "AZIMUTH": 465.74,
        "X": 11.46,
        "Y": -0.74
      }
    ],
    "1152": [
      {
        "ID": 3,
        "AZIMUTH": 451.94,
        "X": 11.43,
        "Y": -0.18
      }
    ],
    "1153": [
      {
        "ID": 3,
        "AZIMUTH": 438.34,
        "X": 11.39,
        "Y": 0.35
      }
    ],
    "1154": [
      {
        "ID": 3,
        "AZIMUTH": 425.34,
        "X": 11.33,
        "Y": 0.86
      }
    ],
    "1155": [
      {
        "ID": 3,
        "AZIMUTH": 411.92,
        "X": 11.24,
        "Y": 1.4
      }
    ],
    "1156": [
      {
        "ID": 3,
        "AZIMUTH": 398.83,
        "X": 11.11,
        "Y": 1.9
      }
    ],
    "1157": [
      {
        "ID": 3,
        "AZIMUTH": 385.53,
        "X": 11.02,
        "Y": 2.43
      }
    ],
    "1158": [
      {
        "ID": 3,
        "AZIMUTH": 372.78,
        "X": 10.88,
        "Y": 2.92
      }
    ],
    "1159": [
      {
        "ID": 3,
        "AZIMUTH": 359.2,
        "X": 10.71,
        "Y": 3.42
      }
    ],
    "1160": [
      {
        "ID": 3,
        "AZIMUTH": 346.76,
        "X": 10.51,
        "Y": 3.87
      }
    ],
    "1161": [
      {
        "ID": 3,
        "AZIMUTH": 332.55,
        "X": 10.18,
        "Y": 4.31
      }
    ],
    "1162": [
      {
        "ID": 3,
        "AZIMUTH": 321.3,
        "X": 10.03,
        "Y": 4.74
      }
    ],
    "1163": [
      {
        "ID": 3,
        "AZIMUTH": 309.55,
        "X": 9.82,
        "Y": 5.16
      }
    ],
    "1164": [
      {
        "ID": 3,
        "AZIMUTH": 297.57,
        "X": 9.58,
        "Y": 5.56
      }
    ],
    "1165": [
      {
        "ID": 3,
        "AZIMUTH": 285.44,
        "X": 9.32,
        "Y": 5.96
      }
    ],
    "1166": [
      {
        "ID": 3,
        "AZIMUTH": 272.64,
        "X": 9.0,
        "Y": 6.35
      }
    ],
    "1167": [
      {
        "ID": 3,
        "AZIMUTH": 261.64,
        "X": 8.7,
        "Y": 6.68
      }
    ],
    "1168": [
      {
        "ID": 3,
        "AZIMUTH": 250.07,
        "X": 8.4,
        "Y": 7.03
      }
    ],
    "1169": [
      {
        "ID": 3,
        "AZIMUTH": 237.68,
        "X": 8.08,
        "Y": 7.36
      }
    ],
    "1170": [
      {
        "ID": 3,
        "AZIMUTH": 226.03,
        "X": 7.77,
        "Y": 7.68
      }
    ],
    "1171": [
      {
        "ID": 3,
        "AZIMUTH": 213.76,
        "X": 7.44,
        "Y": 8.01
      }
    ],
    "1172": [
      {
        "ID": 3,
        "AZIMUTH": 202.23,
        "X": 7.11,
        "Y": 8.32
      }
    ],
    "1173": [
      {
        "ID": 3,
        "AZIMUTH": 190.76,
        "X": 6.78,
        "Y": 8.6
      }
    ],
    "1174": [
      {
        "ID": 3,
        "AZIMUTH": 179.49,
        "X": 6.45,
        "Y": 8.87
      }
    ],
    "1175": [
      {
        "ID": 3,
        "AZIMUTH": 167.64,
        "X": 6.14,
        "Y": 9.14
      }
    ],
    "1176": [
      {
        "ID": 3,
        "AZIMUTH": 155.55,
        "X": 5.79,
        "Y": 9.42
      }
    ],
    "1177": [
      {
        "ID": 3,
        "AZIMUTH": 144.98,
        "X": 5.49,
        "Y": 9.71
      }
    ],
    "1178": [
      {
        "ID": 3,
        "AZIMUTH": 133.72,
        "X": 5.13,
        "Y": 9.92
      }
    ],
    "1179": [
      {
        "ID": 3,
        "AZIMUTH": 122.78,
        "X": 4.74,
        "Y": 10.1
      }
    ],
    "1180": [
      {
        "ID": 3,
        "AZIMUTH": 112.55,
        "X": 4.33,
        "Y": 10.19
      }
    ],
    "1181": [
      {
        "ID": 3,
        "AZIMUTH": 102.14,
        "X": 3.93,
        "Y": 10.31
      }
    ],
    "1182": [
      {
        "ID": 3,
        "AZIMUTH": 91.08,
        "X": 3.57,
        "Y": 10.51
      }
    ],
    "1183": [
      {
        "ID": 3,
        "AZIMUTH": 80.23,
        "X": 3.18,
        "Y": 10.63
      }
    ],
    "1184": [
      {
        "ID": 3,
        "AZIMUTH": 73.43,
        "X": 2.79,
        "Y": 10.71
      }
    ],
    "1185": [
      {
        "ID": 3,
        "AZIMUTH": 123.52,
        "X": 2.29,
        "Y": 10.76
      }
    ],
    "1186": [
      {
        "ID": 3,
        "AZIMUTH": 220.98,
        "X": 1.79,
        "Y": 10.81
      }
    ],
    "1187": [
      {
        "ID": 3,
        "AZIMUTH": 360.04,
        "X": 1.3,
        "Y": 10.85
      }
    ],
    "1188": [
      {
        "ID": 3,
        "AZIMUTH": 510.25,
        "X": 0.89,
        "Y": 10.89
      }
    ],
    "1189": [
      {
        "ID": 3,
        "AZIMUTH": 670.76,
        "X": 0.47,
        "Y": 10.87
      }
    ],
    "1190": [
      {
        "ID": 3,
        "AZIMUTH": 845.54,
        "X": 0.07,
        "Y": 10.87
      }
    ],
    "1191": [
      {
        "ID": 3,
        "AZIMUTH": 1051.01,
        "X": -0.34,
        "Y": 10.8
      }
    ],
    "1192": [
      {
        "ID": 3,
        "AZIMUTH": 1261.34,
        "X": -0.78,
        "Y": 10.72
      }
    ],
    "1193": [
      {
        "ID": 3,
        "AZIMUTH": 1439.15,
        "X": -1.21,
        "Y": 10.6
      }
    ],
    "1194": [
      {
        "ID": 3,
        "AZIMUTH": 1581.27,
        "X": -1.64,
        "Y": 10.48
      }
    ],
    "1195": [
      {
        "ID": 3,
        "AZIMUTH": 1671.92,
        "X": -2.05,
        "Y": 10.34
      }
    ],
    "1196": [
      {
        "ID": 3,
        "AZIMUTH": 1734.17,
        "X": -2.5,
        "Y": 10.17
      }
    ],
    "1197": [
      {
        "ID": 3,
        "AZIMUTH": 1738.79,
        "X": -2.9,
        "Y": 10.0
      }
    ],
    "1198": [
      {
        "ID": 3,
        "AZIMUTH": 1721.64,
        "X": -3.27,
        "Y": 9.82
      }
    ],
    "1199": [
      {
        "ID": 3,
        "AZIMUTH": 1702.9,
        "X": -3.63,
        "Y": 9.59
      }
    ],
    "1200": [
      {
        "ID": 3,
        "AZIMUTH": 1687.23,
        "X": -3.96,
        "Y": 9.41
      }
    ],
    "1201": [
      {
        "ID": 3,
        "AZIMUTH": 1673.86,
        "X": -4.3,
        "Y": 9.19
      }
    ],
    "1202": [
      {
        "ID": 3,
        "AZIMUTH": 1660.64,
        "X": -4.66,
        "Y": 8.93
      }
    ],
    "1203": [
      {
        "ID": 3,
        "AZIMUTH": 1648.2,
        "X": -4.99,
        "Y": 8.67
      }
    ],
    "1204": [
      {
        "ID": 3,
        "AZIMUTH": 1635.93,
        "X": -5.32,
        "Y": 8.37
      }
    ],
    "1205": [
      {
        "ID": 3,
        "AZIMUTH": 1622.71,
        "X": -5.65,
        "Y": 8.06
      }
    ],
    "1206": [
      {
        "ID": 3,
        "AZIMUTH": 1609.9,
        "X": -5.95,
        "Y": 7.74
      }
    ],
    "1207": [
      {
        "ID": 3,
        "AZIMUTH": 1597.08,
        "X": -6.25,
        "Y": 7.43
      }
    ],
    "1208": [
      {
        "ID": 3,
        "AZIMUTH": 1584.14,
        "X": -6.54,
        "Y": 7.1
      }
    ],
    "1209": [
      {
        "ID": 3,
        "AZIMUTH": 1571.55,
        "X": -6.79,
        "Y": 6.76
      }
    ],
    "1210": [
      {
        "ID": 3,
        "AZIMUTH": 1558.79,
        "X": -7.05,
        "Y": 6.41
      }
    ],
    "1211": [
      {
        "ID": 3,
        "AZIMUTH": 1545.88,
        "X": -7.29,
        "Y": 6.05
      }
    ],
    "1212": [
      {
        "ID": 3,
        "AZIMUTH": 1533.08,
        "X": -7.5,
        "Y": 5.67
      }
    ],
    "1213": [
      {
        "ID": 3,
        "AZIMUTH": 1519.92,
        "X": -7.7,
        "Y": 5.28
      }
    ],
    "1214": [
      {
        "ID": 3,
        "AZIMUTH": 1506.83,
        "X": -7.87,
        "Y": 4.88
      }
    ],
    "1215": [
      {
        "ID": 3,
        "AZIMUTH": 1493.15,
        "X": -8.04,
        "Y": 4.47
      }
    ],
    "1216": [
      {
        "ID": 3,
        "AZIMUTH": 1478.94,
        "X": -8.2,
        "Y": 4.05
      }
    ],
    "1217": [
      {
        "ID": 3,
        "AZIMUTH": 1465.42,
        "X": -8.33,
        "Y": 3.63
      }
    ],
    "1218": [
      {
        "ID": 3,
        "AZIMUTH": 1451.44,
        "X": -8.43,
        "Y": 3.2
      }
    ],
    "1219": [
      {
        "ID": 3,
        "AZIMUTH": 1437.55,
        "X": -8.53,
        "Y": 2.78
      }
    ],
    "1220": [
      {
        "ID": 3,
        "AZIMUTH": 1422.95,
        "X": -8.57,
        "Y": 2.33
      }
    ],
    "1221": [
      {
        "ID": 3,
        "AZIMUTH": 1409.55,
        "X": -8.6,
        "Y": 1.9
      }
    ],
    "1222": [
      {
        "ID": 3,
        "AZIMUTH": 1394.44,
        "X": -8.62,
        "Y": 1.44
      }
    ],
    "1223": [
      {
        "ID": 3,
        "AZIMUTH": 1379.46,
        "X": -8.63,
        "Y": 0.97
      }
    ],
    "1224": [
      {
        "ID": 3,
        "AZIMUTH": 1364.22,
        "X": -8.62,
        "Y": 0.51
      }
    ],
    "1225": [
      {
        "ID": 3,
        "AZIMUTH": 1350.17,
        "X": -8.59,
        "Y": 0.08
      }
    ],
    "1226": [
      {
        "ID": 3,
        "AZIMUTH": 1334.95,
        "X": -8.52,
        "Y": -0.38
      }
    ],
    "1227": [
      {
        "ID": 3,
        "AZIMUTH": 1319.9,
        "X": -8.46,
        "Y": -0.81
      }
    ],
    "1228": [
      {
        "ID": 3,
        "AZIMUTH": 1304.95,
        "X": -8.34,
        "Y": -1.24
      }
    ],
    "1229": [
      {
        "ID": 3,
        "AZIMUTH": 1289.71,
        "X": -8.2,
        "Y": -1.67
      }
    ],
    "1230": [
      {
        "ID": 3,
        "AZIMUTH": 1274.78,
        "X": -8.07,
        "Y": -2.08
      }
    ],
    "1231": [
      {
        "ID": 3,
        "AZIMUTH": 1259.52,
        "X": -7.91,
        "Y": -2.5
      }
    ],
    "1232": [
      {
        "ID": 3,
        "AZIMUTH": 1243.85,
        "X": -7.73,
        "Y": -2.91
      }
    ],
    "1233": [
      {
        "ID": 3,
        "AZIMUTH": 1228.18,
        "X": -7.54,
        "Y": -3.33
      }
    ],
    "1234": [
      {
        "ID": 3,
        "AZIMUTH": 1212.69,
        "X": -7.34,
        "Y": -3.72
      }
    ],
    "1235": [
      {
        "ID": 3,
        "AZIMUTH": 1197.06,
        "X": -7.08,
        "Y": -4.12
      }
    ],
    "1236": [
      {
        "ID": 3,
        "AZIMUTH": 1180.51,
        "X": -6.81,
        "Y": -4.5
      }
    ],
    "1237": [
      {
        "ID": 3,
        "AZIMUTH": 1163.69,
        "X": -6.51,
        "Y": -4.86
      }
    ],
    "1238": [
      {
        "ID": 3,
        "AZIMUTH": 1147.9,
        "X": -6.21,
        "Y": -5.17
      }
    ],
    "1239": [
      {
        "ID": 3,
        "AZIMUTH": 1131.2,
        "X": -5.87,
        "Y": -5.49
      }
    ],
    "1240": [
      {
        "ID": 3,
        "AZIMUTH": 1114.54,
        "X": -5.51,
        "Y": -5.79
      }
    ],
    "1241": [
      {
        "ID": 3,
        "AZIMUTH": 1098.09,
        "X": -5.17,
        "Y": -6.08
      }
    ],
    "1242": [
      {
        "ID": 3,
        "AZIMUTH": 1081.15,
        "X": -4.8,
        "Y": -6.38
      }
    ],
    "1243": [
      {
        "ID": 3,
        "AZIMUTH": 1063.63,
        "X": -4.4,
        "Y": -6.67
      }
    ],
    "1244": [
      {
        "ID": 3,
        "AZIMUTH": 1046.59,
        "X": -3.98,
        "Y": -6.91
      }
    ],
    "1245": [
      {
        "ID": 3,
        "AZIMUTH": 1029.67,
        "X": -3.56,
        "Y": -7.15
      }
    ],
    "1246": [
      {
        "ID": 3,
        "AZIMUTH": 1013.04,
        "X": -3.16,
        "Y": -7.4
      }
    ],
    "1247": [
      {
        "ID": 3,
        "AZIMUTH": 995.76,
        "X": -2.73,
        "Y": -7.64
      }
    ],
    "1248": [
      {
        "ID": 3,
        "AZIMUTH": 978.79,
        "X": -2.27,
        "Y": -7.83
      }
    ],
    "1249": [
      {
        "ID": 3,
        "AZIMUTH": 962.69,
        "X": -1.81,
        "Y": -7.99
      }
    ],
    "1250": [
      {
        "ID": 3,
        "AZIMUTH": 946.36,
        "X": -1.34,
        "Y": -8.12
      }
    ],
    "1251": [
      {
        "ID": 3,
        "AZIMUTH": 929.98,
        "X": -0.89,
        "Y": -8.26
      }
    ],
    "1252": [
      {
        "ID": 3,
        "AZIMUTH": 914.55,
        "X": -0.46,
        "Y": -8.37
      }
    ],
    "1253": [
      {
        "ID": 3,
        "AZIMUTH": 898.12,
        "X": 0.02,
        "Y": -8.49
      }
    ],
    "1254": [
      {
        "ID": 3,
        "AZIMUTH": 882.34,
        "X": 0.49,
        "Y": -8.58
      }
    ],
    "1255": [
      {
        "ID": 3,
        "AZIMUTH": 865.93,
        "X": 1.0,
        "Y": -8.67
      }
    ],
    "1256": [
      {
        "ID": 3,
        "AZIMUTH": 850.69,
        "X": 1.48,
        "Y": -8.71
      }
    ],
    "1257": [
      {
        "ID": 3,
        "AZIMUTH": 835.19,
        "X": 1.98,
        "Y": -8.76
      }
    ],
    "1258": [
      {
        "ID": 3,
        "AZIMUTH": 820.32,
        "X": 2.47,
        "Y": -8.78
      }
    ],
    "1259": [
      {
        "ID": 3,
        "AZIMUTH": 804.35,
        "X": 3.0,
        "Y": -8.78
      }
    ],
    "1260": [
      {
        "ID": 3,
        "AZIMUTH": 789.59,
        "X": 3.5,
        "Y": -8.73
      }
    ],
    "1261": [
      {
        "ID": 3,
        "AZIMUTH": 775.16,
        "X": 4.0,
        "Y": -8.69
      }
    ],
    "1262": [
      {
        "ID": 3,
        "AZIMUTH": 761.58,
        "X": 4.46,
        "Y": -8.62
      }
    ],
    "1263": [
      {
        "ID": 3,
        "AZIMUTH": 746.38,
        "X": 5.01,
        "Y": -8.53
      }
    ],
    "1264": [
      {
        "ID": 3,
        "AZIMUTH": 731.48,
        "X": 5.5,
        "Y": -8.37
      }
    ],
    "1265": [
      {
        "ID": 3,
        "AZIMUTH": 717.18,
        "X": 6.01,
        "Y": -8.22
      }
    ],
    "1266": [
      {
        "ID": 3,
        "AZIMUTH": 703.35,
        "X": 6.48,
        "Y": -8.03
      }
    ],
    "1267": [
      {
        "ID": 3,
        "AZIMUTH": 689.78,
        "X": 6.98,
        "Y": -7.85
      }
    ],
    "1268": [
      {
        "ID": 3,
        "AZIMUTH": 676.29,
        "X": 7.48,
        "Y": -7.66
      }
    ],
    "1269": [
      {
        "ID": 3,
        "AZIMUTH": 663.41,
        "X": 7.95,
        "Y": -7.44
      }
    ],
    "1270": [
      {
        "ID": 3,
        "AZIMUTH": 650.42,
        "X": 8.4,
        "Y": -7.17
      }
    ],
    "1271": [
      {
        "ID": 3,
        "AZIMUTH": 637.75,
        "X": 8.82,
        "Y": -6.89
      }
    ],
    "1272": [
      {
        "ID": 3,
        "AZIMUTH": 625.18,
        "X": 9.28,
        "Y": -6.6
      }
    ],
    "1273": [
      {
        "ID": 3,
        "AZIMUTH": 612.63,
        "X": 9.69,
        "Y": -6.26
      }
    ],
    "1274": [
      {
        "ID": 3,
        "AZIMUTH": 599.84,
        "X": 10.11,
        "Y": -5.91
      }
    ],
    "1275": [
      {
        "ID": 3,
        "AZIMUTH": 587.97,
        "X": 10.51,
        "Y": -5.56
      }
    ],
    "1276": [
      {
        "ID": 3,
        "AZIMUTH": 575.59,
        "X": 10.9,
        "Y": -5.19
      }
    ],
    "1277": [
      {
        "ID": 3,
        "AZIMUTH": 563.55,
        "X": 11.29,
        "Y": -4.79
      }
    ],
    "1278": [
      {
        "ID": 3,
        "AZIMUTH": 550.99,
        "X": 11.67,
        "Y": -4.37
      }
    ],
    "1279": [
      {
        "ID": 3,
        "AZIMUTH": 539.5,
        "X": 12.03,
        "Y": -3.95
      }
    ],
    "1280": [
      {
        "ID": 3,
        "AZIMUTH": 528.47,
        "X": 12.34,
        "Y": -3.53
      }
    ],
    "1281": [
      {
        "ID": 3,
        "AZIMUTH": 517.71,
        "X": 12.68,
        "Y": -3.1
      }
    ],
    "1282": [
      {
        "ID": 3,
        "AZIMUTH": 506.73,
        "X": 12.98,
        "Y": -2.66
      }
    ],
    "1283": [
      {
        "ID": 3,
        "AZIMUTH": 496.04,
        "X": 13.25,
        "Y": -2.18
      }
    ],
    "1284": [
      {
        "ID": 3,
        "AZIMUTH": 485.26,
        "X": 13.51,
        "Y": -1.7
      }
    ],
    "1285": [
      {
        "ID": 3,
        "AZIMUTH": 474.92,
        "X": 13.75,
        "Y": -1.22
      }
    ],
    "1286": [
      {
        "ID": 3,
        "AZIMUTH": 464.38,
        "X": 13.95,
        "Y": -0.73
      }
    ],
    "1287": [
      {
        "ID": 3,
        "AZIMUTH": 456.16,
        "X": 14.07,
        "Y": -0.3
      }
    ],
    "1288": [
      {
        "ID": 3,
        "AZIMUTH": 447.05,
        "X": 14.22,
        "Y": 0.18
      }
    ],
    "1289": [
      {
        "ID": 3,
        "AZIMUTH": 436.36,
        "X": 14.38,
        "Y": 0.74
      }
    ],
    "1290": [
      {
        "ID": 3,
        "AZIMUTH": 427.18,
        "X": 14.54,
        "Y": 1.28
      }
    ],
    "1291": [
      {
        "ID": 3,
        "AZIMUTH": 417.79,
        "X": 14.67,
        "Y": 1.81
      }
    ],
    "1292": [
      {
        "ID": 3,
        "AZIMUTH": 407.27,
        "X": 14.74,
        "Y": 2.4
      }
    ],
    "1293": [
      {
        "ID": 3,
        "AZIMUTH": 396.81,
        "X": 14.88,
        "Y": 2.97
      }
    ],
    "1294": [
      {
        "ID": 3,
        "AZIMUTH": 386.81,
        "X": 14.89,
        "Y": 3.51
      }
    ],
    "1295": [
      {
        "ID": 3,
        "AZIMUTH": 375.8,
        "X": 15.05,
        "Y": 4.11
      }
    ],
    "1296": [
      {
        "ID": 3,
        "AZIMUTH": 364.72,
        "X": 15.1,
        "Y": 4.73
      }
    ],
    "1297": [
      {
        "ID": 3,
        "AZIMUTH": 354.05,
        "X": 15.1,
        "Y": 5.33
      }
    ],
    "1298": [
      {
        "ID": 3,
        "AZIMUTH": 344.52,
        "X": 15.07,
        "Y": 5.88
      }
    ],
    "1299": [
      {
        "ID": 3,
        "AZIMUTH": 333.82,
        "X": 15.03,
        "Y": 6.42
      }
    ],
    "1300": [
      {
        "ID": 3,
        "AZIMUTH": 323.64,
        "X": 14.97,
        "Y": 6.96
      }
    ],
    "1301": [
      {
        "ID": 3,
        "AZIMUTH": 313.85,
        "X": 14.89,
        "Y": 7.54
      }
    ],
    "1302": [
      {
        "ID": 3,
        "AZIMUTH": 305.35,
        "X": 14.81,
        "Y": 8.04
      }
    ],
    "1303": [
      {
        "ID": 3,
        "AZIMUTH": 296.38,
        "X": 14.77,
        "Y": 8.66
      }
    ],
    "1304": [
      {
        "ID": 3,
        "AZIMUTH": 288.04,
        "X": 14.71,
        "Y": 9.22
      }
    ],
    "1305": [
      {
        "ID": 3,
        "AZIMUTH": 279.5,
        "X": 14.58,
        "Y": 9.75
      }
    ],
    "1306": [
      {
        "ID": 3,
        "AZIMUTH": 271.42,
        "X": 14.46,
        "Y": 10.27
      }
    ],
    "1307": [
      {
        "ID": 3,
        "AZIMUTH": 262.22,
        "X": 14.37,
        "Y": 10.83
      }
    ],
    "1308": [
      {
        "ID": 3,
        "AZIMUTH": 252.82,
        "X": 14.22,
        "Y": 11.39
      }
    ],
    "1309": [
      {
        "ID": 3,
        "AZIMUTH": 243.16,
        "X": 14.07,
        "Y": 11.97
      }
    ],
    "1310": [
      {
        "ID": 3,
        "AZIMUTH": 234.94,
        "X": 13.86,
        "Y": 12.52
      }
    ],
    "1311": [
      {
        "ID": 3,
        "AZIMUTH": 224.6,
        "X": 13.65,
        "Y": 13.17
      }
    ],
    "1312": [
      {
        "ID": 3,
        "AZIMUTH": 216.82,
        "X": 13.46,
        "Y": 13.71
      }
    ],
    "1313": [
      {
        "ID": 3,
        "AZIMUTH": 209.07,
        "X": 13.24,
        "Y": 14.23
      }
    ],
    "1314": [
      {
        "ID": 3,
        "AZIMUTH": 201.63,
        "X": 12.98,
        "Y": 14.67
      }
    ],
    "1315": [
      {
        "ID": 3,
        "AZIMUTH": 194.49,
        "X": 12.74,
        "Y": 15.13
      }
    ],
    "1316": [
      {
        "ID": 3,
        "AZIMUTH": 189.29,
        "X": 12.51,
        "Y": 15.61
      }
    ],
    "1317": [
      {
        "ID": 3,
        "AZIMUTH": 182.78,
        "X": 12.25,
        "Y": 16.11
      }
    ],
    "1318": [
      {
        "ID": 3,
        "AZIMUTH": 175.31,
        "X": 11.93,
        "Y": 16.61
      }
    ],
    "1319": [
      {
        "ID": 3,
        "AZIMUTH": 167.46,
        "X": 11.63,
        "Y": 17.08
      }
    ],
    "1320": [
      {
        "ID": 3,
        "AZIMUTH": 159.61,
        "X": 11.29,
        "Y": 17.53
      }
    ],
    "1321": [
      {
        "ID": 3,
        "AZIMUTH": 151.67,
        "X": 10.91,
        "Y": 17.99
      }
    ],
    "1322": [
      {
        "ID": 3,
        "AZIMUTH": 144.31,
        "X": 10.58,
        "Y": 18.41
      }
    ],
    "1323": [
      {
        "ID": 3,
        "AZIMUTH": 137.22,
        "X": 10.21,
        "Y": 18.84
      }
    ],
    "1324": [
      {
        "ID": 3,
        "AZIMUTH": 130.44,
        "X": 9.82,
        "Y": 19.29
      }
    ],
    "1325": [
      {
        "ID": 3,
        "AZIMUTH": 123.75,
        "X": 9.43,
        "Y": 19.65
      }
    ],
    "1326": [
      {
        "ID": 3,
        "AZIMUTH": 116.44,
        "X": 9.0,
        "Y": 20.03
      }
    ],
    "1327": [
      {
        "ID": 3,
        "AZIMUTH": 108.91,
        "X": 8.56,
        "Y": 20.46
      }
    ],
    "1328": [
      {
        "ID": 3,
        "AZIMUTH": 101.74,
        "X": 8.11,
        "Y": 20.85
      }
    ],
    "1329": [
      {
        "ID": 3,
        "AZIMUTH": 95.27,
        "X": 7.63,
        "Y": 21.23
      }
    ],
    "1330": [
      {
        "ID": 3,
        "AZIMUTH": 89.09,
        "X": 7.15,
        "Y": 21.58
      }
    ],
    "1331": [
      {
        "ID": 3,
        "AZIMUTH": 82.61,
        "X": 6.7,
        "Y": 21.88
      }
    ],
    "1332": [
      {
        "ID": 3,
        "AZIMUTH": 75.3,
        "X": 6.21,
        "Y": 22.2
      }
    ],
    "1333": [
      {
        "ID": 3,
        "AZIMUTH": 68.41,
        "X": 5.71,
        "Y": 22.52
      }
    ],
    "1334": [
      {
        "ID": 3,
        "AZIMUTH": 61.85,
        "X": 5.18,
        "Y": 22.82
      }
    ],
    "1335": [
      {
        "ID": 3,
        "AZIMUTH": 55.62,
        "X": 4.69,
        "Y": 23.09
      }
    ],
    "1336": [
      {
        "ID": 3,
        "AZIMUTH": 65.8,
        "X": 4.17,
        "Y": 23.35
      }
    ],
    "1337": [
      {
        "ID": 3,
        "AZIMUTH": 100.33,
        "X": 3.64,
        "Y": 23.62
      }
    ],
    "1338": [
      {
        "ID": 3,
        "AZIMUTH": 120.76,
        "X": 3.08,
        "Y": 23.86
      }
    ],
    "1339": [
      {
        "ID": 3,
        "AZIMUTH": 215.23,
        "X": 2.47,
        "Y": 24.13
      }
    ],
    "1340": [
      {
        "ID": 3,
        "AZIMUTH": 353.12,
        "X": 1.88,
        "Y": 24.33
      }
    ],
    "1341": [
      {
        "ID": 3,
        "AZIMUTH": 490.4,
        "X": 1.27,
        "Y": 24.56
      }
    ],
    "1342": [
      {
        "ID": 3,
        "AZIMUTH": 648.74,
        "X": 0.75,
        "Y": 24.71
      }
    ],
    "1343": [
      {
        "ID": 3,
        "AZIMUTH": 827.43,
        "X": 0.13,
        "Y": 24.83
      }
    ],
    "1344": [
      {
        "ID": 3,
        "AZIMUTH": 982.62,
        "X": -0.47,
        "Y": 24.95
      }
    ],
    "1345": [
      {
        "ID": 3,
        "AZIMUTH": 1202.07,
        "X": -1.12,
        "Y": 25.08
      }
    ],
    "1346": [
      {
        "ID": 3,
        "AZIMUTH": 1354.1,
        "X": -1.74,
        "Y": 25.18
      }
    ],
    "1347": [
      {
        "ID": 3,
        "AZIMUTH": 1512.28,
        "X": -2.31,
        "Y": 25.25
      }
    ],
    "1348": [
      {
        "ID": 3,
        "AZIMUTH": 1619.52,
        "X": -2.9,
        "Y": 25.31
      }
    ],
    "1349": [
      {
        "ID": 3,
        "AZIMUTH": 1678.72,
        "X": -3.49,
        "Y": 25.32
      }
    ],
    "1350": [
      {
        "ID": 3,
        "AZIMUTH": 1731.53,
        "X": -4.1,
        "Y": 25.33
      }
    ],
    "1351": [
      {
        "ID": 3,
        "AZIMUTH": 1758.95,
        "X": -4.73,
        "Y": 25.31
      }
    ],
    "1352": [
      {
        "ID": 3,
        "AZIMUTH": 1754.2,
        "X": -5.32,
        "Y": 25.28
      }
    ],
    "1353": [
      {
        "ID": 3,
        "AZIMUTH": 1742.7,
        "X": -5.94,
        "Y": 25.23
      }
    ],
    "1354": [
      {
        "ID": 3,
        "AZIMUTH": 1731.64,
        "X": -6.57,
        "Y": 25.2
      }
    ],
    "1355": [
      {
        "ID": 3,
        "AZIMUTH": 1722.1,
        "X": -7.17,
        "Y": 25.12
      }
    ],
    "1356": [
      {
        "ID": 3,
        "AZIMUTH": 1714.67,
        "X": -7.74,
        "Y": 25.03
      }
    ],
    "1357": [
      {
        "ID": 3,
        "AZIMUTH": 1707.33,
        "X": -8.35,
        "Y": 24.93
      }
    ],
    "1358": [
      {
        "ID": 3,
        "AZIMUTH": 1700.67,
        "X": -8.95,
        "Y": 24.81
      }
    ],
    "1359": [
      {
        "ID": 3,
        "AZIMUTH": 1694.29,
        "X": -9.57,
        "Y": 24.67
      }
    ],
    "1360": [
      {
        "ID": 3,
        "AZIMUTH": 1687.59,
        "X": -10.19,
        "Y": 24.49
      }
    ],
    "1361": [
      {
        "ID": 3,
        "AZIMUTH": 1679.89,
        "X": -10.81,
        "Y": 24.29
      }
    ],
    "1362": [
      {
        "ID": 3,
        "AZIMUTH": 1673.02,
        "X": -11.4,
        "Y": 24.09
      }
    ],
    "1363": [
      {
        "ID": 3,
        "AZIMUTH": 1665.46,
        "X": -12.0,
        "Y": 23.87
      }
    ],
    "1364": [
      {
        "ID": 3,
        "AZIMUTH": 1658.42,
        "X": -12.56,
        "Y": 23.63
      }
    ],
    "1365": [
      {
        "ID": 3,
        "AZIMUTH": 1651.36,
        "X": -13.14,
        "Y": 23.36
      }
    ],
    "1366": [
      {
        "ID": 3,
        "AZIMUTH": 1644.78,
        "X": -13.68,
        "Y": 23.09
      }
    ],
    "1367": [
      {
        "ID": 3,
        "AZIMUTH": 1637.88,
        "X": -14.24,
        "Y": 22.79
      }
    ],
    "1368": [
      {
        "ID": 3,
        "AZIMUTH": 1630.42,
        "X": -14.84,
        "Y": 22.42
      }
    ],
    "1369": [
      {
        "ID": 3,
        "AZIMUTH": 1624.29,
        "X": -15.35,
        "Y": 22.09
      }
    ],
    "1370": [
      {
        "ID": 3,
        "AZIMUTH": 1617.52,
        "X": -15.87,
        "Y": 21.74
      }
    ],
    "1371": [
      {
        "ID": 3,
        "AZIMUTH": 1610.42,
        "X": -16.41,
        "Y": 21.35
      }
    ],
    "1372": [
      {
        "ID": 3,
        "AZIMUTH": 1603.91,
        "X": -16.91,
        "Y": 20.96
      }
    ],
    "1373": [
      {
        "ID": 3,
        "AZIMUTH": 1596.99,
        "X": -17.37,
        "Y": 20.53
      }
    ],
    "1374": [
      {
        "ID": 3,
        "AZIMUTH": 1590.34,
        "X": -17.84,
        "Y": 20.1
      }
    ],
    "1375": [
      {
        "ID": 3,
        "AZIMUTH": 1583.26,
        "X": -18.28,
        "Y": 19.64
      }
    ],
    "1376": [
      {
        "ID": 3,
        "AZIMUTH": 1576.1,
        "X": -18.71,
        "Y": 19.15
      }
    ],
    "1377": [
      {
        "ID": 3,
        "AZIMUTH": 1569.61,
        "X": -19.16,
        "Y": 18.69
      }
    ],
    "1378": [
      {
        "ID": 3,
        "AZIMUTH": 1562.22,
        "X": -19.56,
        "Y": 18.16
      }
    ],
    "1379": [
      {
        "ID": 3,
        "AZIMUTH": 1555.03,
        "X": -19.97,
        "Y": 17.61
      }
    ],
    "1380": [
      {
        "ID": 3,
        "AZIMUTH": 1547.93,
        "X": -20.36,
        "Y": 17.06
      }
    ],
    "1381": [
      {
        "ID": 3,
        "AZIMUTH": 1541.28,
        "X": -20.71,
        "Y": 16.55
      }
    ],
    "1382": [
      {
        "ID": 3,
        "AZIMUTH": 1534.24,
        "X": -21.08,
        "Y": 15.99
      }
    ],
    "1383": [
      {
        "ID": 3,
        "AZIMUTH": 1526.89,
        "X": -21.44,
        "Y": 15.4
      }
    ],
    "1384": [
      {
        "ID": 3,
        "AZIMUTH": 1519.77,
        "X": -21.77,
        "Y": 14.84
      }
    ],
    "1385": [
      {
        "ID": 3,
        "AZIMUTH": 1513.16,
        "X": -22.09,
        "Y": 14.24
      }
    ],
    "1386": [
      {
        "ID": 3,
        "AZIMUTH": 1506.64,
        "X": -22.39,
        "Y": 13.67
      }
    ],
    "1387": [
      {
        "ID": 3,
        "AZIMUTH": 1499.01,
        "X": -22.7,
        "Y": 13.02
      }
    ],
    "1388": [
      {
        "ID": 3,
        "AZIMUTH": 1490.91,
        "X": -22.99,
        "Y": 12.37
      }
    ],
    "1389": [
      {
        "ID": 3,
        "AZIMUTH": 1483.88,
        "X": -23.24,
        "Y": 11.77
      }
    ],
    "1390": [
      {
        "ID": 3,
        "AZIMUTH": 1477.04,
        "X": -23.48,
        "Y": 11.15
      }
    ],
    "1391": [
      {
        "ID": 3,
        "AZIMUTH": 1470.08,
        "X": -23.69,
        "Y": 10.55
      }
    ],
    "1392": [
      {
        "ID": 3,
        "AZIMUTH": 1461.96,
        "X": -23.92,
        "Y": 9.87
      }
    ],
    "1393": [
      {
        "ID": 3,
        "AZIMUTH": 1454.19,
        "X": -24.13,
        "Y": 9.22
      }
    ],
    "1394": [
      {
        "ID": 3,
        "AZIMUTH": 1446.71,
        "X": -24.31,
        "Y": 8.6
      }
    ],
    "1395": [
      {
        "ID": 3,
        "AZIMUTH": 1439.6,
        "X": -24.48,
        "Y": 7.97
      }
    ],
    "1396": [
      {
        "ID": 3,
        "AZIMUTH": 1432.77,
        "X": -24.62,
        "Y": 7.33
      }
    ],
    "1397": [
      {
        "ID": 3,
        "AZIMUTH": 1425.74,
        "X": -24.76,
        "Y": 6.71
      }
    ],
    "1398": [
      {
        "ID": 3,
        "AZIMUTH": 1417.83,
        "X": -24.87,
        "Y": 6.04
      }
    ],
    "1399": [
      {
        "ID": 3,
        "AZIMUTH": 1410.59,
        "X": -24.97,
        "Y": 5.38
      }
    ],
    "1400": [
      {
        "ID": 3,
        "AZIMUTH": 1403.4,
        "X": -25.06,
        "Y": 4.73
      }
    ],
    "1401": [
      {
        "ID": 3,
        "AZIMUTH": 1396.06,
        "X": -25.14,
        "Y": 4.07
      }
    ],
    "1402": [
      {
        "ID": 3,
        "AZIMUTH": 1388.73,
        "X": -25.21,
        "Y": 3.42
      }
    ],
    "1403": [
      {
        "ID": 3,
        "AZIMUTH": 1381.69,
        "X": -25.26,
        "Y": 2.78
      }
    ],
    "1404": [
      {
        "ID": 3,
        "AZIMUTH": 1374.2,
        "X": -25.25,
        "Y": 2.14
      }
    ],
    "1405": [
      {
        "ID": 3,
        "AZIMUTH": 1366.79,
        "X": -25.26,
        "Y": 1.47
      }
    ],
    "1406": [
      {
        "ID": 3,
        "AZIMUTH": 1359.25,
        "X": -25.27,
        "Y": 0.78
      }
    ],
    "1407": [
      {
        "ID": 3,
        "AZIMUTH": 1351.73,
        "X": -25.24,
        "Y": 0.14
      }
    ],
    "1408": [
      {
        "ID": 3,
        "AZIMUTH": 1344.28,
        "X": -25.2,
        "Y": -0.49
      }
    ],
    "1409": [
      {
        "ID": 3,
        "AZIMUTH": 1337.09,
        "X": -25.16,
        "Y": -1.14
      }
    ],
    "1410": [
      {
        "ID": 3,
        "AZIMUTH": 1329.57,
        "X": -25.1,
        "Y": -1.8
      }
    ],
    "1411": [
      {
        "ID": 3,
        "AZIMUTH": 1322.11,
        "X": -25.02,
        "Y": -2.45
      }
    ],
    "1412": [
      {
        "ID": 3,
        "AZIMUTH": 1314.81,
        "X": -24.92,
        "Y": -3.09
      }
    ],
    "1413": [
      {
        "ID": 3,
        "AZIMUTH": 1307.91,
        "X": -24.8,
        "Y": -3.7
      }
    ],
    "1414": [
      {
        "ID": 3,
        "AZIMUTH": 1300.49,
        "X": -24.66,
        "Y": -4.32
      }
    ],
    "1415": [
      {
        "ID": 3,
        "AZIMUTH": 1293.21,
        "X": -24.52,
        "Y": -4.94
      }
    ],
    "1416": [
      {
        "ID": 3,
        "AZIMUTH": 1285.82,
        "X": -24.38,
        "Y": -5.59
      }
    ],
    "1417": [
      {
        "ID": 3,
        "AZIMUTH": 1278.18,
        "X": -24.22,
        "Y": -6.22
      }
    ],
    "1418": [
      {
        "ID": 3,
        "AZIMUTH": 1271.02,
        "X": -24.05,
        "Y": -6.82
      }
    ],
    "1419": [
      {
        "ID": 3,
        "AZIMUTH": 1264.03,
        "X": -23.85,
        "Y": -7.41
      }
    ],
    "1420": [
      {
        "ID": 3,
        "AZIMUTH": 1256.98,
        "X": -23.62,
        "Y": -8.01
      }
    ],
    "1421": [
      {
        "ID": 3,
        "AZIMUTH": 1249.58,
        "X": -23.41,
        "Y": -8.59
      }
    ],
    "1422": [
      {
        "ID": 3,
        "AZIMUTH": 1241.99,
        "X": -23.17,
        "Y": -9.19
      }
    ],
    "1423": [
      {
        "ID": 3,
        "AZIMUTH": 1234.84,
        "X": -22.92,
        "Y": -9.77
      }
    ],
    "1424": [
      {
        "ID": 3,
        "AZIMUTH": 1227.53,
        "X": -22.66,
        "Y": -10.34
      }
    ],
    "1425": [
      {
        "ID": 3,
        "AZIMUTH": 1219.83,
        "X": -22.38,
        "Y": -10.93
      }
    ],
    "1426": [
      {
        "ID": 3,
        "AZIMUTH": 1213.13,
        "X": -22.12,
        "Y": -11.45
      }
    ],
    "1427": [
      {
        "ID": 3,
        "AZIMUTH": 1206.54,
        "X": -21.85,
        "Y": -12.0
      }
    ],
    "1428": [
      {
        "ID": 3,
        "AZIMUTH": 1198.85,
        "X": -21.53,
        "Y": -12.59
      }
    ],
    "1429": [
      {
        "ID": 3,
        "AZIMUTH": 1191.6,
        "X": -21.22,
        "Y": -13.13
      }
    ],
    "1430": [
      {
        "ID": 3,
        "AZIMUTH": 1184.43,
        "X": -20.9,
        "Y": -13.63
      }
    ],
    "1431": [
      {
        "ID": 3,
        "AZIMUTH": 1177.18,
        "X": -20.56,
        "Y": -14.15
      }
    ],
    "1432": [
      {
        "ID": 3,
        "AZIMUTH": 1169.48,
        "X": -20.2,
        "Y": -14.67
      }
    ],
    "1433": [
      {
        "ID": 3,
        "AZIMUTH": 1162.61,
        "X": -19.86,
        "Y": -15.15
      }
    ],
    "1434": [
      {
        "ID": 3,
        "AZIMUTH": 1155.52,
        "X": -19.5,
        "Y": -15.63
      }
    ],
    "1435": [
      {
        "ID": 3,
        "AZIMUTH": 1147.86,
        "X": -19.09,
        "Y": -16.13
      }
    ],
    "1436": [
      {
        "ID": 3,
        "AZIMUTH": 1138.74,
        "X": -18.65,
        "Y": -16.68
      }
    ],
    "1437": [
      {
        "ID": 3,
        "AZIMUTH": 1130.38,
        "X": -18.22,
        "Y": -17.17
      }
    ],
    "1438": [
      {
        "ID": 3,
        "AZIMUTH": 1122.81,
        "X": -17.78,
        "Y": -17.65
      }
    ],
    "1439": [
      {
        "ID": 3,
        "AZIMUTH": 1115.9,
        "X": -17.36,
        "Y": -18.13
      }
    ],
    "1440": [
      {
        "ID": 3,
        "AZIMUTH": 1108.68,
        "X": -16.91,
        "Y": -18.61
      }
    ],
    "1441": [
      {
        "ID": 3,
        "AZIMUTH": 1102.87,
        "X": -16.45,
        "Y": -19.06
      }
    ],
    "1442": [
      {
        "ID": 3,
        "AZIMUTH": 1097.04,
        "X": -16.02,
        "Y": -19.46
      }
    ],
    "1443": [
      {
        "ID": 3,
        "AZIMUTH": 1090.01,
        "X": -15.5,
        "Y": -19.9
      }
    ],
    "1444": [
      {
        "ID": 3,
        "AZIMUTH": 1082.68,
        "X": -15.0,
        "Y": -20.31
      }
    ],
    "1445": [
      {
        "ID": 3,
        "AZIMUTH": 1075.93,
        "X": -14.52,
        "Y": -20.69
      }
    ],
    "1446": [
      {
        "ID": 3,
        "AZIMUTH": 1068.85,
        "X": -14.01,
        "Y": -21.09
      }
    ],
    "1447": [
      {
        "ID": 3,
        "AZIMUTH": 1061.74,
        "X": -13.49,
        "Y": -21.46
      }
    ],
    "1448": [
      {
        "ID": 3,
        "AZIMUTH": 1055.03,
        "X": -12.96,
        "Y": -21.82
      }
    ],
    "1449": [
      {
        "ID": 3,
        "AZIMUTH": 1047.93,
        "X": -12.42,
        "Y": -22.16
      }
    ],
    "1450": [
      {
        "ID": 3,
        "AZIMUTH": 1040.7,
        "X": -11.88,
        "Y": -22.47
      }
    ],
    "1451": [
      {
        "ID": 3,
        "AZIMUTH": 1033.57,
        "X": -11.35,
        "Y": -22.76
      }
    ],
    "1452": [
      {
        "ID": 3,
        "AZIMUTH": 1026.5,
        "X": -10.79,
        "Y": -23.05
      }
    ],
    "1453": [
      {
        "ID": 3,
        "AZIMUTH": 1018.78,
        "X": -10.23,
        "Y": -23.33
      }
    ],
    "1454": [
      {
        "ID": 3,
        "AZIMUTH": 1012.12,
        "X": -9.66,
        "Y": -23.58
      }
    ],
    "1455": [
      {
        "ID": 3,
        "AZIMUTH": 1004.93,
        "X": -9.07,
        "Y": -23.85
      }
    ],
    "1456": [
      {
        "ID": 3,
        "AZIMUTH": 998.38,
        "X": -8.5,
        "Y": -24.05
      }
    ],
    "1457": [
      {
        "ID": 3,
        "AZIMUTH": 990.83,
        "X": -7.9,
        "Y": -24.24
      }
    ],
    "1458": [
      {
        "ID": 3,
        "AZIMUTH": 983.05,
        "X": -7.24,
        "Y": -24.43
      }
    ],
    "1459": [
      {
        "ID": 3,
        "AZIMUTH": 975.64,
        "X": -6.61,
        "Y": -24.56
      }
    ],
    "1460": [
      {
        "ID": 3,
        "AZIMUTH": 967.89,
        "X": -5.96,
        "Y": -24.72
      }
    ],
    "1461": [
      {
        "ID": 3,
        "AZIMUTH": 960.3,
        "X": -5.34,
        "Y": -24.83
      }
    ],
    "1462": [
      {
        "ID": 3,
        "AZIMUTH": 952.35,
        "X": -4.7,
        "Y": -24.94
      }
    ],
    "1463": [
      {
        "ID": 3,
        "AZIMUTH": 945.1,
        "X": -4.05,
        "Y": -25.03
      }
    ],
    "1464": [
      {
        "ID": 3,
        "AZIMUTH": 938.98,
        "X": -3.45,
        "Y": -25.08
      }
    ],
    "1465": [
      {
        "ID": 3,
        "AZIMUTH": 932.34,
        "X": -2.83,
        "Y": -25.13
      }
    ],
    "1466": [
      {
        "ID": 3,
        "AZIMUTH": 925.14,
        "X": -2.2,
        "Y": -25.17
      }
    ],
    "1467": [
      {
        "ID": 3,
        "AZIMUTH": 916.77,
        "X": -1.45,
        "Y": -25.16
      }
    ],
    "1468": [
      {
        "ID": 3,
        "AZIMUTH": 908.51,
        "X": -0.78,
        "Y": -25.13
      }
    ],
    "1469": [
      {
        "ID": 3,
        "AZIMUTH": 900.21,
        "X": -0.11,
        "Y": -25.09
      }
    ],
    "1470": [
      {
        "ID": 3,
        "AZIMUTH": 891.3,
        "X": 0.51,
        "Y": -25.02
      }
    ],
    "1471": [
      {
        "ID": 3,
        "AZIMUTH": 884.34,
        "X": 1.12,
        "Y": -24.95
      }
    ],
    "1472": [
      {
        "ID": 3,
        "AZIMUTH": 877.01,
        "X": 1.73,
        "Y": -24.87
      }
    ],
    "1473": [
      {
        "ID": 3,
        "AZIMUTH": 868.61,
        "X": 2.38,
        "Y": -24.77
      }
    ],
    "1474": [
      {
        "ID": 3,
        "AZIMUTH": 860.42,
        "X": 3.03,
        "Y": -24.65
      }
    ],
    "1475": [
      {
        "ID": 3,
        "AZIMUTH": 852.58,
        "X": 3.64,
        "Y": -24.57
      }
    ],
    "1476": [
      {
        "ID": 3,
        "AZIMUTH": 843.43,
        "X": 4.34,
        "Y": -24.34
      }
    ],
    "1477": [
      {
        "ID": 3,
        "AZIMUTH": 834.83,
        "X": 5.0,
        "Y": -24.1
      }
    ],
    "1478": [
      {
        "ID": 3,
        "AZIMUTH": 827.27,
        "X": 5.65,
        "Y": -23.9
      }
    ],
    "1479": [
      {
        "ID": 3,
        "AZIMUTH": 818.26,
        "X": 6.38,
        "Y": -23.65
      }
    ],
    "1480": [
      {
        "ID": 3,
        "AZIMUTH": 810.52,
        "X": 7.0,
        "Y": -23.41
      }
    ],
    "1481": [
      {
        "ID": 3,
        "AZIMUTH": 803.46,
        "X": 7.6,
        "Y": -23.19
      }
    ],
    "1482": [
      {
        "ID": 3,
        "AZIMUTH": 795.96,
        "X": 8.2,
        "Y": -22.92
      }
    ],
    "1483": [
      {
        "ID": 3,
        "AZIMUTH": 788.87,
        "X": 8.79,
        "Y": -22.65
      }
    ],
    "1484": [
      {
        "ID": 3,
        "AZIMUTH": 780.68,
        "X": 9.41,
        "Y": -22.33
      }
    ],
    "1485": [
      {
        "ID": 3,
        "AZIMUTH": 774.07,
        "X": 10.02,
        "Y": -21.99
      }
    ],
    "1486": [
      {
        "ID": 3,
        "AZIMUTH": 766.55,
        "X": 10.6,
        "Y": -21.68
      }
    ],
    "1487": [
      {
        "ID": 3,
        "AZIMUTH": 756.96,
        "X": 11.24,
        "Y": -21.3
      }
    ],
    "1488": [
      {
        "ID": 3,
        "AZIMUTH": 748.85,
        "X": 11.8,
        "Y": -20.98
      }
    ],
    "1489": [
      {
        "ID": 3,
        "AZIMUTH": 740.57,
        "X": 12.31,
        "Y": -20.58
      }
    ],
    "1490": [
      {
        "ID": 3,
        "AZIMUTH": 729.86,
        "X": 12.97,
        "Y": -20.07
      }
    ],
    "1491": [
      {
        "ID": 3,
        "AZIMUTH": 721.47,
        "X": 13.51,
        "Y": -19.64
      }
    ],
    "1492": [
      {
        "ID": 3,
        "AZIMUTH": 713.1,
        "X": 14.03,
        "Y": -19.2
      }
    ],
    "1493": [
      {
        "ID": 3,
        "AZIMUTH": 705.16,
        "X": 14.56,
        "Y": -18.74
      }
    ],
    "1494": [
      {
        "ID": 3,
        "AZIMUTH": 697.4,
        "X": 15.04,
        "Y": -18.3
      }
    ],
    "1495": [
      {
        "ID": 3,
        "AZIMUTH": 688.54,
        "X": 15.53,
        "Y": -17.74
      }
    ],
    "1496": [
      {
        "ID": 3,
        "AZIMUTH": 680.28,
        "X": 15.96,
        "Y": -17.28
      }
    ],
    "1497": [
      {
        "ID": 3,
        "AZIMUTH": 672.93,
        "X": 16.39,
        "Y": -16.8
      }
    ],
    "1498": [
      {
        "ID": 3,
        "AZIMUTH": 664.93,
        "X": 16.81,
        "Y": -16.3
      }
    ],
    "1499": [
      {
        "ID": 3,
        "AZIMUTH": 657.74,
        "X": 17.21,
        "Y": -15.81
      }
    ],
    "1500": [
      {
        "ID": 3,
        "AZIMUTH": 649.22,
        "X": 17.66,
        "Y": -15.24
      }
    ],
    "1501": [
      {
        "ID": 3,
        "AZIMUTH": 640.58,
        "X": 18.1,
        "Y": -14.64
      }
    ],
    "1502": [
      {
        "ID": 3,
        "AZIMUTH": 631.97,
        "X": 18.48,
        "Y": -14.08
      }
    ],
    "1503": [
      {
        "ID": 3,
        "AZIMUTH": 623.61,
        "X": 18.86,
        "Y": -13.51
      }
    ],
    "1504": [
      {
        "ID": 3,
        "AZIMUTH": 615.13,
        "X": 19.22,
        "Y": -12.92
      }
    ],
    "1505": [
      {
        "ID": 3,
        "AZIMUTH": 606.58,
        "X": 19.57,
        "Y": -12.32
      }
    ],
    "1506": [
      {
        "ID": 3,
        "AZIMUTH": 598.43,
        "X": 19.9,
        "Y": -11.7
      }
    ],
    "1507": [
      {
        "ID": 3,
        "AZIMUTH": 589.13,
        "X": 20.22,
        "Y": -11.04
      }
    ],
    "1508": [
      {
        "ID": 3,
        "AZIMUTH": 581.09,
        "X": 20.52,
        "Y": -10.43
      }
    ],
    "1509": [
      {
        "ID": 3,
        "AZIMUTH": 573.0,
        "X": 20.78,
        "Y": -9.79
      },
      {
        "ID": 11,
        "AZIMUTH": 888.9,
        "X": 2.04,
        "Y": -76.26
      }
    ],
    "1510": [
      {
        "ID": 3,
        "AZIMUTH": 563.69,
        "X": 21.04,
        "Y": -9.1
      },
      {
        "ID": 11,
        "AZIMUTH": 891.53,
        "X": 1.46,
        "Y": -75.95
      }
    ],
    "1511": [
      {
        "ID": 3,
        "AZIMUTH": 555.61,
        "X": 21.24,
        "Y": -8.47
      },
      {
        "ID": 11,
        "AZIMUTH": 889.89,
        "X": 1.75,
        "Y": -76.03
      }
    ],
    "1512": [
      {
        "ID": 3,
        "AZIMUTH": 546.51,
        "X": 21.48,
        "Y": -7.8
      },
      {
        "ID": 11,
        "AZIMUTH": 893.85,
        "X": 0.44,
        "Y": -75.29
      }
    ],
    "1513": [
      {
        "ID": 3,
        "AZIMUTH": 537.95,
        "X": 21.7,
        "Y": -7.15
      },
      {
        "ID": 11,
        "AZIMUTH": 899.21,
        "X": -0.45,
        "Y": -74.84
      }
    ],
    "1514": [
      {
        "ID": 3,
        "AZIMUTH": 529.15,
        "X": 21.92,
        "Y": -6.48
      },
      {
        "ID": 11,
        "AZIMUTH": 901.88,
        "X": -1.15,
        "Y": -74.36
      }
    ],
    "1515": [
      {
        "ID": 3,
        "AZIMUTH": 520.36,
        "X": 22.13,
        "Y": -5.81
      },
      {
        "ID": 11,
        "AZIMUTH": 903.88,
        "X": -1.63,
        "Y": -73.99
      }
    ],
    "1516": [
      {
        "ID": 3,
        "AZIMUTH": 511.85,
        "X": 22.33,
        "Y": -5.15
      },
      {
        "ID": 11,
        "AZIMUTH": 906.27,
        "X": -2.2,
        "Y": -73.6
      }
    ],
    "1517": [
      {
        "ID": 3,
        "AZIMUTH": 503.05,
        "X": 22.52,
        "Y": -4.48
      },
      {
        "ID": 11,
        "AZIMUTH": 907.95,
        "X": -2.79,
        "Y": -73.2
      }
    ],
    "1518": [
      {
        "ID": 3,
        "AZIMUTH": 494.38,
        "X": 22.7,
        "Y": -3.82
      },
      {
        "ID": 11,
        "AZIMUTH": 910.75,
        "X": -3.27,
        "Y": -72.92
      }
    ],
    "1519": [
      {
        "ID": 3,
        "AZIMUTH": 485.73,
        "X": 22.86,
        "Y": -3.14
      },
      {
        "ID": 11,
        "AZIMUTH": 912.45,
        "X": -3.85,
        "Y": -72.45
      }
    ],
    "1520": [
      {
        "ID": 3,
        "AZIMUTH": 477.47,
        "X": 23.03,
        "Y": -2.49
      },
      {
        "ID": 11,
        "AZIMUTH": 918.12,
        "X": -4.53,
        "Y": -71.91
      }
    ],
    "1521": [
      {
        "ID": 3,
        "AZIMUTH": 470.15,
        "X": 23.18,
        "Y": -1.85
      },
      {
        "ID": 11,
        "AZIMUTH": 920.76,
        "X": -5.1,
        "Y": -71.44
      }
    ],
    "1522": [
      {
        "ID": 3,
        "AZIMUTH": 461.26,
        "X": 23.33,
        "Y": -1.15
      },
      {
        "ID": 11,
        "AZIMUTH": 922.1,
        "X": -5.67,
        "Y": -71.02
      }
    ],
    "1523": [
      {
        "ID": 3,
        "AZIMUTH": 452.87,
        "X": 23.51,
        "Y": -0.47
      },
      {
        "ID": 11,
        "AZIMUTH": 924.99,
        "X": -6.24,
        "Y": -70.52
      }
    ],
    "1524": [
      {
        "ID": 3,
        "AZIMUTH": 444.18,
        "X": 23.66,
        "Y": 0.24
      },
      {
        "ID": 11,
        "AZIMUTH": 929.82,
        "X": -7.03,
        "Y": -69.77
      }
    ],
    "1525": [
      {
        "ID": 3,
        "AZIMUTH": 435.24,
        "X": 23.81,
        "Y": 0.94
      },
      {
        "ID": 11,
        "AZIMUTH": 931.22,
        "X": -7.32,
        "Y": -69.41
      }
    ],
    "1526": [
      {
        "ID": 3,
        "AZIMUTH": 426.6,
        "X": 23.98,
        "Y": 1.65
      },
      {
        "ID": 11,
        "AZIMUTH": 932.59,
        "X": -7.73,
        "Y": -68.96
      }
    ],
    "1527": [
      {
        "ID": 3,
        "AZIMUTH": 419.22,
        "X": 24.12,
        "Y": 2.28
      },
      {
        "ID": 11,
        "AZIMUTH": 934.77,
        "X": -8.25,
        "Y": -68.47
      }
    ],
    "1528": [
      {
        "ID": 3,
        "AZIMUTH": 411.13,
        "X": 24.25,
        "Y": 2.94
      },
      {
        "ID": 11,
        "AZIMUTH": 937.27,
        "X": -8.72,
        "Y": -67.94
      }
    ],
    "1529": [
      {
        "ID": 3,
        "AZIMUTH": 403.33,
        "X": 24.36,
        "Y": 3.63
      },
      {
        "ID": 11,
        "AZIMUTH": 941.42,
        "X": -9.21,
        "Y": -67.37
      }
    ],
    "1530": [
      {
        "ID": 3,
        "AZIMUTH": 395.86,
        "X": 24.45,
        "Y": 4.33
      },
      {
        "ID": 11,
        "AZIMUTH": 944.94,
        "X": -9.95,
        "Y": -66.52
      }
    ],
    "1531": [
      {
        "ID": 3,
        "AZIMUTH": 388.05,
        "X": 24.56,
        "Y": 5.07
      },
      {
        "ID": 11,
        "AZIMUTH": 947.34,
        "X": -10.23,
        "Y": -66.16
      }
    ],
    "1532": [
      {
        "ID": 3,
        "AZIMUTH": 379.99,
        "X": 24.66,
        "Y": 5.79
      },
      {
        "ID": 11,
        "AZIMUTH": 949.12,
        "X": -10.64,
        "Y": -65.64
      }
    ],
    "1533": [
      {
        "ID": 3,
        "AZIMUTH": 371.91,
        "X": 24.78,
        "Y": 6.45
      },
      {
        "ID": 11,
        "AZIMUTH": 951.93,
        "X": -11.09,
        "Y": -65.11
      }
    ],
    "1534": [
      {
        "ID": 3,
        "AZIMUTH": 363.74,
        "X": 24.85,
        "Y": 7.18
      },
      {
        "ID": 11,
        "AZIMUTH": 954.67,
        "X": -11.65,
        "Y": -64.47
      }
    ],
    "1535": [
      {
        "ID": 3,
        "AZIMUTH": 355.31,
        "X": 24.89,
        "Y": 7.92
      },
      {
        "ID": 11,
        "AZIMUTH": 957.37,
        "X": -12.07,
        "Y": -63.91
      }
    ],
    "1536": [
      {
        "ID": 3,
        "AZIMUTH": 348.06,
        "X": 24.93,
        "Y": 8.6
      },
      {
        "ID": 11,
        "AZIMUTH": 959.42,
        "X": -12.5,
        "Y": -63.31
      }
    ],
    "1537": [
      {
        "ID": 3,
        "AZIMUTH": 340.09,
        "X": 25.02,
        "Y": 9.36
      },
      {
        "ID": 11,
        "AZIMUTH": 960.99,
        "X": -12.94,
        "Y": -62.7
      }
    ],
    "1538": [
      {
        "ID": 3,
        "AZIMUTH": 332.76,
        "X": 25.06,
        "Y": 10.12
      },
      {
        "ID": 11,
        "AZIMUTH": 964.16,
        "X": -13.32,
        "Y": -62.12
      }
    ],
    "1539": [
      {
        "ID": 3,
        "AZIMUTH": 325.56,
        "X": 25.08,
        "Y": 10.89
      },
      {
        "ID": 11,
        "AZIMUTH": 966.4,
        "X": -13.7,
        "Y": -61.52
      }
    ],
    "1540": [
      {
        "ID": 3,
        "AZIMUTH": 320.35,
        "X": 25.16,
        "Y": 11.65
      },
      {
        "ID": 11,
        "AZIMUTH": 969.24,
        "X": -14.08,
        "Y": -60.85
      }
    ],
    "1541": [
      {
        "ID": 3,
        "AZIMUTH": 313.68,
        "X": 25.15,
        "Y": 12.38
      },
      {
        "ID": 11,
        "AZIMUTH": 970.04,
        "X": -14.5,
        "Y": -60.34
      }
    ],
    "1542": [
      {
        "ID": 3,
        "AZIMUTH": 307.63,
        "X": 25.15,
        "Y": 13.07
      },
      {
        "ID": 11,
        "AZIMUTH": 971.83,
        "X": -14.84,
        "Y": -59.78
      }
    ],
    "1543": [
      {
        "ID": 3,
        "AZIMUTH": 300.98,
        "X": 25.15,
        "Y": 13.73
      },
      {
        "ID": 11,
        "AZIMUTH": 974.63,
        "X": -15.15,
        "Y": -59.16
      }
    ],
    "1544": [
      {
        "ID": 3,
        "AZIMUTH": 294.24,
        "X": 25.15,
        "Y": 14.48
      },
      {
        "ID": 11,
        "AZIMUTH": 977.04,
        "X": -15.47,
        "Y": -58.51
      }
    ],
    "1545": [
      {
        "ID": 3,
        "AZIMUTH": 286.7,
        "X": 25.12,
        "Y": 15.13
      },
      {
        "ID": 11,
        "AZIMUTH": 979.15,
        "X": -15.88,
        "Y": -57.77
      }
    ],
    "1546": [
      {
        "ID": 3,
        "AZIMUTH": 281.26,
        "X": 25.15,
        "Y": 15.88
      },
      {
        "ID": 11,
        "AZIMUTH": 982.69,
        "X": -16.19,
        "Y": -57.05
      }
    ],
    "1547": [
      {
        "ID": 3,
        "AZIMUTH": 275.29,
        "X": 25.07,
        "Y": 16.67
      },
      {
        "ID": 11,
        "AZIMUTH": 985.74,
        "X": -16.54,
        "Y": -56.3
      }
    ],
    "1548": [
      {
        "ID": 3,
        "AZIMUTH": 268.37,
        "X": 24.96,
        "Y": 17.44
      },
      {
        "ID": 11,
        "AZIMUTH": 987.0,
        "X": -16.83,
        "Y": -55.69
      }
    ],
    "1549": [
      {
        "ID": 3,
        "AZIMUTH": 263.09,
        "X": 24.92,
        "Y": 18.12
      },
      {
        "ID": 11,
        "AZIMUTH": 988.22,
        "X": -17.14,
        "Y": -55.03
      }
    ],
    "1550": [
      {
        "ID": 3,
        "AZIMUTH": 258.0,
        "X": 24.92,
        "Y": 18.81
      },
      {
        "ID": 11,
        "AZIMUTH": 990.9,
        "X": -17.39,
        "Y": -54.39
      }
    ],
    "1551": [
      {
        "ID": 3,
        "AZIMUTH": 251.25,
        "X": 24.82,
        "Y": 19.53
      },
      {
        "ID": 11,
        "AZIMUTH": 993.59,
        "X": -17.74,
        "Y": -53.58
      }
    ],
    "1552": [
      {
        "ID": 3,
        "AZIMUTH": 245.59,
        "X": 24.7,
        "Y": 20.23
      },
      {
        "ID": 11,
        "AZIMUTH": 994.48,
        "X": -18.02,
        "Y": -52.89
      }
    ],
    "1553": [
      {
        "ID": 3,
        "AZIMUTH": 242.63,
        "X": 24.61,
        "Y": 20.82
      },
      {
        "ID": 11,
        "AZIMUTH": 996.66,
        "X": -18.28,
        "Y": -52.11
      }
    ],
    "1554": [
      {
        "ID": 3,
        "AZIMUTH": 239.01,
        "X": 24.51,
        "Y": 21.48
      },
      {
        "ID": 11,
        "AZIMUTH": 999.67,
        "X": -18.48,
        "Y": -51.36
      }
    ],
    "1555": [
      {
        "ID": 3,
        "AZIMUTH": 235.77,
        "X": 24.42,
        "Y": 22.1
      },
      {
        "ID": 11,
        "AZIMUTH": 1002.82,
        "X": -18.7,
        "Y": -50.68
      }
    ],
    "1556": [
      {
        "ID": 3,
        "AZIMUTH": 232.72,
        "X": 24.3,
        "Y": 22.76
      },
      {
        "ID": 11,
        "AZIMUTH": 1006.44,
        "X": -18.88,
        "Y": -49.97
      }
    ],
    "1557": [
      {
        "ID": 3,
        "AZIMUTH": 229.02,
        "X": 24.21,
        "Y": 23.44
      },
      {
        "ID": 11,
        "AZIMUTH": 1008.95,
        "X": -19.06,
        "Y": -49.28
      }
    ],
    "1558": [
      {
        "ID": 3,
        "AZIMUTH": 225.61,
        "X": 23.99,
        "Y": 24.17
      },
      {
        "ID": 11,
        "AZIMUTH": 1011.81,
        "X": -19.29,
        "Y": -48.42
      }
    ],
    "1559": [
      {
        "ID": 3,
        "AZIMUTH": 221.66,
        "X": 23.82,
        "Y": 24.9
      },
      {
        "ID": 11,
        "AZIMUTH": 1013.16,
        "X": -19.48,
        "Y": -47.7
      }
    ],
    "1560": [
      {
        "ID": 3,
        "AZIMUTH": 215.64,
        "X": 23.67,
        "Y": 25.59
      },
      {
        "ID": 11,
        "AZIMUTH": 1015.65,
        "X": -19.66,
        "Y": -46.96
      }
    ],
    "1561": [
      {
        "ID": 3,
        "AZIMUTH": 210.53,
        "X": 23.51,
        "Y": 26.19
      },
      {
        "ID": 11,
        "AZIMUTH": 1018.01,
        "X": -19.82,
        "Y": -46.23
      }
    ],
    "1562": [
      {
        "ID": 3,
        "AZIMUTH": 205.65,
        "X": 23.35,
        "Y": 26.8
      },
      {
        "ID": 11,
        "AZIMUTH": 1020.8,
        "X": -19.96,
        "Y": -45.47
      }
    ],
    "1563": [
      {
        "ID": 3,
        "AZIMUTH": 201.21,
        "X": 23.23,
        "Y": 27.33
      },
      {
        "ID": 11,
        "AZIMUTH": 1023.11,
        "X": -20.11,
        "Y": -44.65
      }
    ],
    "1564": [
      {
        "ID": 3,
        "AZIMUTH": 197.83,
        "X": 23.07,
        "Y": 27.91
      },
      {
        "ID": 11,
        "AZIMUTH": 1025.67,
        "X": -20.24,
        "Y": -43.83
      }
    ],
    "1565": [
      {
        "ID": 3,
        "AZIMUTH": 193.76,
        "X": 22.84,
        "Y": 28.52
      },
      {
        "ID": 11,
        "AZIMUTH": 1028.43,
        "X": -20.37,
        "Y": -43.05
      }
    ],
    "1566": [
      {
        "ID": 3,
        "AZIMUTH": 190.83,
        "X": 22.64,
        "Y": 29.19
      },
      {
        "ID": 11,
        "AZIMUTH": 1031.64,
        "X": -20.5,
        "Y": -42.23
      }
    ],
    "1567": [
      {
        "ID": 3,
        "AZIMUTH": 186.5,
        "X": 22.38,
        "Y": 29.75
      },
      {
        "ID": 11,
        "AZIMUTH": 1034.18,
        "X": -20.58,
        "Y": -41.48
      }
    ],
    "1568": [
      {
        "ID": 3,
        "AZIMUTH": 183.2,
        "X": 22.19,
        "Y": 30.36
      },
      {
        "ID": 11,
        "AZIMUTH": 1036.31,
        "X": -20.65,
        "Y": -40.73
      }
    ],
    "1569": [
      {
        "ID": 3,
        "AZIMUTH": 179.58,
        "X": 21.96,
        "Y": 30.97
      },
      {
        "ID": 11,
        "AZIMUTH": 1038.93,
        "X": -20.73,
        "Y": -39.84
      }
    ],
    "1570": [
      {
        "ID": 3,
        "AZIMUTH": 175.74,
        "X": 21.76,
        "Y": 31.49
      },
      {
        "ID": 11,
        "AZIMUTH": 1041.67,
        "X": -20.82,
        "Y": -38.99
      }
    ],
    "1571": [
      {
        "ID": 3,
        "AZIMUTH": 172.56,
        "X": 21.58,
        "Y": 32.07
      },
      {
        "ID": 11,
        "AZIMUTH": 1043.96,
        "X": -20.88,
        "Y": -38.17
      }
    ],
    "1572": [
      {
        "ID": 3,
        "AZIMUTH": 168.94,
        "X": 21.37,
        "Y": 32.65
      },
      {
        "ID": 11,
        "AZIMUTH": 1048.47,
        "X": -20.97,
        "Y": -37.31
      }
    ],
    "1573": [
      {
        "ID": 3,
        "AZIMUTH": 164.71,
        "X": 21.16,
        "Y": 33.14
      },
      {
        "ID": 11,
        "AZIMUTH": 1050.8,
        "X": -20.99,
        "Y": -36.6
      }
    ],
    "1574": [
      {
        "ID": 3,
        "AZIMUTH": 160.63,
        "X": 20.93,
        "Y": 33.7
      },
      {
        "ID": 11,
        "AZIMUTH": 1052.99,
        "X": -21.03,
        "Y": -35.75
      }
    ],
    "1575": [
      {
        "ID": 3,
        "AZIMUTH": 156.54,
        "X": 20.69,
        "Y": 34.3
      },
      {
        "ID": 11,
        "AZIMUTH": 1056.28,
        "X": -21.07,
        "Y": -34.89
      }
    ],
    "1576": [
      {
        "ID": 3,
        "AZIMUTH": 152.34,
        "X": 20.42,
        "Y": 34.87
      },
      {
        "ID": 11,
        "AZIMUTH": 1059.22,
        "X": -21.09,
        "Y": -34.03
      }
    ],
    "1577": [
      {
        "ID": 3,
        "AZIMUTH": 147.78,
        "X": 20.18,
        "Y": 35.45
      },
      {
        "ID": 11,
        "AZIMUTH": 1063.0,
        "X": -21.09,
        "Y": -33.15
      }
    ],
    "1578": [
      {
        "ID": 3,
        "AZIMUTH": 143.64,
        "X": 19.9,
        "Y": 36.0
      },
      {
        "ID": 11,
        "AZIMUTH": 1065.74,
        "X": -21.08,
        "Y": -32.3
      }
    ],
    "1579": [
      {
        "ID": 3,
        "AZIMUTH": 139.79,
        "X": 19.63,
        "Y": 36.53
      },
      {
        "ID": 11,
        "AZIMUTH": 1068.71,
        "X": -21.07,
        "Y": -31.44
      }
    ],
    "1580": [
      {
        "ID": 3,
        "AZIMUTH": 135.33,
        "X": 19.31,
        "Y": 37.1
      },
      {
        "ID": 11,
        "AZIMUTH": 1072.49,
        "X": -21.04,
        "Y": -30.56
      }
    ],
    "1581": [
      {
        "ID": 3,
        "AZIMUTH": 130.13,
        "X": 19.03,
        "Y": 37.57
      },
      {
        "ID": 11,
        "AZIMUTH": 1076.01,
        "X": -21.02,
        "Y": -29.72
      }
    ],
    "1582": [
      {
        "ID": 3,
        "AZIMUTH": 126.94,
        "X": 18.77,
        "Y": 38.15
      },
      {
        "ID": 11,
        "AZIMUTH": 1079.32,
        "X": -20.97,
        "Y": -28.88
      }
    ],
    "1583": [
      {
        "ID": 3,
        "AZIMUTH": 123.51,
        "X": 18.49,
        "Y": 38.64
      },
      {
        "ID": 11,
        "AZIMUTH": 1083.6,
        "X": -20.91,
        "Y": -28.0
      }
    ],
    "1584": [
      {
        "ID": 3,
        "AZIMUTH": 120.73,
        "X": 18.11,
        "Y": 39.2
      },
      {
        "ID": 11,
        "AZIMUTH": 1087.68,
        "X": -20.84,
        "Y": -27.15
      }
    ],
    "1585": [
      {
        "ID": 3,
        "AZIMUTH": 117.78,
        "X": 17.84,
        "Y": 39.73
      },
      {
        "ID": 11,
        "AZIMUTH": 1091.78,
        "X": -20.75,
        "Y": -26.29
      }
    ],
    "1586": [
      {
        "ID": 3,
        "AZIMUTH": 117.52,
        "X": 17.47,
        "Y": 40.25
      },
      {
        "ID": 11,
        "AZIMUTH": 1096.87,
        "X": -20.66,
        "Y": -25.41
      }
    ],
    "1587": [
      {
        "ID": 3,
        "AZIMUTH": 116.64,
        "X": 17.1,
        "Y": 40.79
      },
      {
        "ID": 11,
        "AZIMUTH": 1101.02,
        "X": -20.54,
        "Y": -24.59
      }
    ],
    "1588": [
      {
        "ID": 3,
        "AZIMUTH": 113.25,
        "X": 16.68,
        "Y": 41.32
      },
      {
        "ID": 11,
        "AZIMUTH": 1105.19,
        "X": -20.42,
        "Y": -23.69
      }
    ],
    "1589": [
      {
        "ID": 3,
        "AZIMUTH": 108.12,
        "X": 16.32,
        "Y": 41.85
      },
      {
        "ID": 11,
        "AZIMUTH": 1109.66,
        "X": -20.31,
        "Y": -22.84
      }
    ],
    "1590": [
      {
        "ID": 3,
        "AZIMUTH": 103.61,
        "X": 15.9,
        "Y": 42.37
      },
      {
        "ID": 11,
        "AZIMUTH": 1114.56,
        "X": -20.18,
        "Y": -21.99
      }
    ],
    "1591": [
      {
        "ID": 3,
        "AZIMUTH": 99.02,
        "X": 15.51,
        "Y": 42.89
      },
      {
        "ID": 11,
        "AZIMUTH": 1119.42,
        "X": -20.06,
        "Y": -21.15
      }
    ],
    "1592": [
      {
        "ID": 3,
        "AZIMUTH": 94.09,
        "X": 15.1,
        "Y": 43.37
      },
      {
        "ID": 11,
        "AZIMUTH": 1124.9,
        "X": -19.96,
        "Y": -20.28
      }
    ],
    "1593": [
      {
        "ID": 3,
        "AZIMUTH": 90.69,
        "X": 14.61,
        "Y": 43.87
      },
      {
        "ID": 11,
        "AZIMUTH": 1129.81,
        "X": -19.79,
        "Y": -19.43
      }
    ],
    "1594": [
      {
        "ID": 3,
        "AZIMUTH": 87.47,
        "X": 14.12,
        "Y": 44.36
      },
      {
        "ID": 11,
        "AZIMUTH": 1135.03,
        "X": -19.62,
        "Y": -18.57
      }
    ],
    "1595": [
      {
        "ID": 3,
        "AZIMUTH": 84.74,
        "X": 13.63,
        "Y": 44.86
      },
      {
        "ID": 11,
        "AZIMUTH": 1140.33,
        "X": -19.43,
        "Y": -17.72
      }
    ],
    "1596": [
      {
        "ID": 3,
        "AZIMUTH": 81.99,
        "X": 13.27,
        "Y": 45.23
      },
      {
        "ID": 11,
        "AZIMUTH": 1145.25,
        "X": -19.28,
        "Y": -16.9
      }
    ],
    "1597": [
      {
        "ID": 3,
        "AZIMUTH": 79.96,
        "X": 12.92,
        "Y": 45.58
      },
      {
        "ID": 11,
        "AZIMUTH": 1150.94,
        "X": -19.11,
        "Y": -16.06
      }
    ],
    "1598": [
      {
        "ID": 3,
        "AZIMUTH": 76.17,
        "X": 12.37,
        "Y": 46.01
      },
      {
        "ID": 11,
        "AZIMUTH": 1156.58,
        "X": -18.92,
        "Y": -15.23
      }
    ],
    "1599": [
      {
        "ID": 3,
        "AZIMUTH": 72.8,
        "X": 11.87,
        "Y": 46.45
      },
      {
        "ID": 11,
        "AZIMUTH": 1162.81,
        "X": -18.73,
        "Y": -14.38
      }
    ],
    "1600": [
      {
        "ID": 3,
        "AZIMUTH": 67.4,
        "X": 11.15,
        "Y": 46.89
      },
      {
        "ID": 11,
        "AZIMUTH": 1170.11,
        "X": -18.51,
        "Y": -13.52
      }
    ],
    "1601": [
      {
        "ID": 3,
        "AZIMUTH": 62.92,
        "X": 10.64,
        "Y": 47.25
      },
      {
        "ID": 11,
        "AZIMUTH": 1177.07,
        "X": -18.31,
        "Y": -12.7
      }
    ],
    "1602": [
      {
        "ID": 3,
        "AZIMUTH": 59.56,
        "X": 10.16,
        "Y": 47.55
      },
      {
        "ID": 11,
        "AZIMUTH": 1183.62,
        "X": -18.11,
        "Y": -11.91
      }
    ],
    "1603": [
      {
        "ID": 3,
        "AZIMUTH": 55.17,
        "X": 9.57,
        "Y": 47.92
      },
      {
        "ID": 11,
        "AZIMUTH": 1191.46,
        "X": -17.86,
        "Y": -11.04
      }
    ],
    "1604": [
      {
        "ID": 3,
        "AZIMUTH": 51.85,
        "X": 8.99,
        "Y": 48.25
      },
      {
        "ID": 11,
        "AZIMUTH": 1200.5,
        "X": -17.64,
        "Y": -10.22
      }
    ],
    "1605": [
      {
        "ID": 3,
        "AZIMUTH": 47.61,
        "X": 8.36,
        "Y": 48.58
      },
      {
        "ID": 11,
        "AZIMUTH": 1209.02,
        "X": -17.4,
        "Y": -9.4
      }
    ],
    "1606": [
      {
        "ID": 3,
        "AZIMUTH": 43.87,
        "X": 7.8,
        "Y": 48.83
      },
      {
        "ID": 11,
        "AZIMUTH": 1218.14,
        "X": -17.16,
        "Y": -8.58
      }
    ],
    "1607": [
      {
        "ID": 3,
        "AZIMUTH": 41.81,
        "X": 7.25,
        "Y": 49.1
      },
      {
        "ID": 11,
        "AZIMUTH": 1227.81,
        "X": -16.91,
        "Y": -7.74
      }
    ],
    "1608": [
      {
        "ID": 3,
        "AZIMUTH": 38.77,
        "X": 6.63,
        "Y": 49.37
      },
      {
        "ID": 11,
        "AZIMUTH": 1238.07,
        "X": -16.69,
        "Y": -6.91
      }
    ],
    "1609": [
      {
        "ID": 3,
        "AZIMUTH": 104.5,
        "X": 5.85,
        "Y": 49.68
      },
      {
        "ID": 11,
        "AZIMUTH": 1248.73,
        "X": -16.43,
        "Y": -6.08
      }
    ],
    "1610": [
      {
        "ID": 3,
        "AZIMUTH": 175.38,
        "X": 5.32,
        "Y": 49.86
      },
      {
        "ID": 11,
        "AZIMUTH": 1260.05,
        "X": -16.16,
        "Y": -5.24
      }
    ],
    "1611": [
      {
        "ID": 3,
        "AZIMUTH": 221.82,
        "X": 4.61,
        "Y": 50.08
      },
      {
        "ID": 11,
        "AZIMUTH": 1272.05,
        "X": -15.91,
        "Y": -4.43
      }
    ],
    "1612": [
      {
        "ID": 3,
        "AZIMUTH": 298.82,
        "X": 3.94,
        "Y": 50.27
      },
      {
        "ID": 11,
        "AZIMUTH": 1284.86,
        "X": -15.65,
        "Y": -3.61
      }
    ],
    "1613": [
      {
        "ID": 3,
        "AZIMUTH": 390.59,
        "X": 3.26,
        "Y": 50.42
      },
      {
        "ID": 11,
        "AZIMUTH": 1298.56,
        "X": -15.4,
        "Y": -2.78
      }
    ],
    "1614": [
      {
        "ID": 3,
        "AZIMUTH": 498.66,
        "X": 2.6,
        "Y": 50.55
      },
      {
        "ID": 11,
        "AZIMUTH": 1312.81,
        "X": -15.13,
        "Y": -1.95
      }
    ],
    "1615": [
      {
        "ID": 3,
        "AZIMUTH": 633.27,
        "X": 1.94,
        "Y": 50.68
      },
      {
        "ID": 11,
        "AZIMUTH": 1327.77,
        "X": -14.85,
        "Y": -1.1
      }
    ],
    "1616": [
      {
        "ID": 3,
        "AZIMUTH": 730.99,
        "X": 1.24,
        "Y": 50.76
      },
      {
        "ID": 11,
        "AZIMUTH": 1343.53,
        "X": -14.59,
        "Y": -0.27
      }
    ],
    "1617": [
      {
        "ID": 3,
        "AZIMUTH": 809.19,
        "X": 0.62,
        "Y": 50.8
      },
      {
        "ID": 11,
        "AZIMUTH": 1359.53,
        "X": -14.32,
        "Y": 0.54
      }
    ],
    "1618": [
      {
        "ID": 3,
        "AZIMUTH": 956.86,
        "X": -0.08,
        "Y": 50.86
      },
      {
        "ID": 11,
        "AZIMUTH": 1376.28,
        "X": -14.04,
        "Y": 1.35
      }
    ],
    "1619": [
      {
        "ID": 3,
        "AZIMUTH": 1143.26,
        "X": -0.89,
        "Y": 50.91
      },
      {
        "ID": 11,
        "AZIMUTH": 1393.43,
        "X": -13.77,
        "Y": 2.18
      }
    ],
    "1620": [
      {
        "ID": 3,
        "AZIMUTH": 1219.91,
        "X": -1.62,
        "Y": 50.91
      },
      {
        "ID": 11,
        "AZIMUTH": 1411.2,
        "X": -13.49,
        "Y": 3.0
      }
    ],
    "1621": [
      {
        "ID": 3,
        "AZIMUTH": 1373.29,
        "X": -2.36,
        "Y": 50.88
      },
      {
        "ID": 11,
        "AZIMUTH": 1429.23,
        "X": -13.2,
        "Y": 3.82
      }
    ],
    "1622": [
      {
        "ID": 3,
        "AZIMUTH": 1543.77,
        "X": -3.02,
        "Y": 50.84
      },
      {
        "ID": 11,
        "AZIMUTH": 1447.5,
        "X": -12.9,
        "Y": 4.65
      }
    ],
    "1623": [
      {
        "ID": 3,
        "AZIMUTH": 1625.45,
        "X": -3.67,
        "Y": 50.76
      },
      {
        "ID": 11,
        "AZIMUTH": 1466.39,
        "X": -12.6,
        "Y": 5.5
      }
    ],
    "1624": [
      {
        "ID": 3,
        "AZIMUTH": 1665.75,
        "X": -4.42,
        "Y": 50.66
      },
      {
        "ID": 11,
        "AZIMUTH": 1484.31,
        "X": -12.33,
        "Y": 6.31
      }
    ],
    "1625": [
      {
        "ID": 3,
        "AZIMUTH": 1651.64,
        "X": -4.96,
        "Y": 50.56
      },
      {
        "ID": 11,
        "AZIMUTH": 1501.65,
        "X": -12.08,
        "Y": 7.12
      }
    ],
    "1626": [
      {
        "ID": 3,
        "AZIMUTH": 1748.83,
        "X": -5.65,
        "Y": 50.42
      },
      {
        "ID": 11,
        "AZIMUTH": 1518.4,
        "X": -11.82,
        "Y": 7.94
      }
    ],
    "1627": [
      {
        "ID": 3,
        "AZIMUTH": 1769.6,
        "X": -6.19,
        "Y": 50.28
      },
      {
        "ID": 11,
        "AZIMUTH": 1535.01,
        "X": -11.58,
        "Y": 8.78
      }
    ],
    "1628": [
      {
        "ID": 3,
        "AZIMUTH": 1766.17,
        "X": -6.81,
        "Y": 50.11
      },
      {
        "ID": 11,
        "AZIMUTH": 1549.81,
        "X": -11.32,
        "Y": 9.58
      }
    ],
    "1629": [
      {
        "ID": 3,
        "AZIMUTH": 1759.3,
        "X": -7.37,
        "Y": 49.94
      },
      {
        "ID": 11,
        "AZIMUTH": 1564.52,
        "X": -11.05,
        "Y": 10.38
      }
    ],
    "1630": [
      {
        "ID": 3,
        "AZIMUTH": 1752.28,
        "X": -8.02,
        "Y": 49.72
      },
      {
        "ID": 11,
        "AZIMUTH": 1578.42,
        "X": -10.78,
        "Y": 11.19
      }
    ],
    "1631": [
      {
        "ID": 3,
        "AZIMUTH": 1746.33,
        "X": -8.65,
        "Y": 49.51
      },
      {
        "ID": 11,
        "AZIMUTH": 1592.17,
        "X": -10.51,
        "Y": 12.01
      }
    ],
    "1632": [
      {
        "ID": 3,
        "AZIMUTH": 1741.83,
        "X": -9.26,
        "Y": 49.31
      },
      {
        "ID": 11,
        "AZIMUTH": 1605.22,
        "X": -10.23,
        "Y": 12.82
      }
    ],
    "1633": [
      {
        "ID": 3,
        "AZIMUTH": 1738.1,
        "X": -9.81,
        "Y": 49.08
      },
      {
        "ID": 11,
        "AZIMUTH": 1617.4,
        "X": -9.98,
        "Y": 13.62
      }
    ],
    "1634": [
      {
        "ID": 3,
        "AZIMUTH": 1735.24,
        "X": -10.35,
        "Y": 48.82
      },
      {
        "ID": 11,
        "AZIMUTH": 1628.9,
        "X": -9.73,
        "Y": 14.43
      }
    ],
    "1635": [
      {
        "ID": 3,
        "AZIMUTH": 1732.17,
        "X": -10.88,
        "Y": 48.54
      },
      {
        "ID": 11,
        "AZIMUTH": 1639.57,
        "X": -9.49,
        "Y": 15.26
      }
    ],
    "1636": [
      {
        "ID": 3,
        "AZIMUTH": 1730.06,
        "X": -11.44,
        "Y": 48.22
      },
      {
        "ID": 11,
        "AZIMUTH": 1650.22,
        "X": -9.23,
        "Y": 16.09
      }
    ],
    "1637": [
      {
        "ID": 3,
        "AZIMUTH": 1727.92,
        "X": -12.03,
        "Y": 47.91
      },
      {
        "ID": 11,
        "AZIMUTH": 1659.51,
        "X": -8.99,
        "Y": 16.92
      }
    ],
    "1638": [
      {
        "ID": 3,
        "AZIMUTH": 1724.36,
        "X": -12.66,
        "Y": 47.52
      },
      {
        "ID": 11,
        "AZIMUTH": 1667.81,
        "X": -8.76,
        "Y": 17.73
      }
    ],
    "1639": [
      {
        "ID": 3,
        "AZIMUTH": 1721.49,
        "X": -13.2,
        "Y": 47.16
      },
      {
        "ID": 11,
        "AZIMUTH": 1676.06,
        "X": -8.55,
        "Y": 18.55
      }
    ],
    "1640": [
      {
        "ID": 3,
        "AZIMUTH": 1717.16,
        "X": -13.73,
        "Y": 46.81
      },
      {
        "ID": 11,
        "AZIMUTH": 1683.36,
        "X": -8.34,
        "Y": 19.39
      }
    ],
    "1641": [
      {
        "ID": 3,
        "AZIMUTH": 1715.99,
        "X": -14.06,
        "Y": 46.53
      },
      {
        "ID": 11,
        "AZIMUTH": 1689.69,
        "X": -8.14,
        "Y": 20.2
      }
    ],
    "1642": [
      {
        "ID": 3,
        "AZIMUTH": 1714.65,
        "X": -14.12,
        "Y": 46.46
      },
      {
        "ID": 11,
        "AZIMUTH": 1695.97,
        "X": -7.95,
        "Y": 21.04
      }
    ],
    "1643": [
      {
        "ID": 3,
        "AZIMUTH": 1712.8,
        "X": -14.36,
        "Y": 46.28
      },
      {
        "ID": 11,
        "AZIMUTH": 1701.47,
        "X": -7.8,
        "Y": 21.85
      }
    ],
    "1644": [
      {
        "ID": 11,
        "AZIMUTH": 1707.24,
        "X": -7.61,
        "Y": 22.75
      }
    ],
    "1645": [
      {
        "ID": 11,
        "AZIMUTH": 1711.38,
        "X": -7.47,
        "Y": 23.57
      }
    ],
    "1646": [
      {
        "ID": 11,
        "AZIMUTH": 1715.54,
        "X": -7.33,
        "Y": 24.42
      }
    ],
    "1647": [
      {
        "ID": 11,
        "AZIMUTH": 1719.1,
        "X": -7.18,
        "Y": 25.26
      }
    ],
    "1648": [
      {
        "ID": 11,
        "AZIMUTH": 1723.11,
        "X": -7.01,
        "Y": 26.11
      },
      {
        "ID": 12,
        "AZIMUTH": 1689.31,
        "X": -17.77,
        "Y": 43.18
      }
    ],
    "1649": [
      {
        "ID": 11,
        "AZIMUTH": 1726.74,
        "X": -6.87,
        "Y": 26.93
      },
      {
        "ID": 12,
        "AZIMUTH": 1686.48,
        "X": -18.21,
        "Y": 42.66
      }
    ],
    "1650": [
      {
        "ID": 11,
        "AZIMUTH": 1730.8,
        "X": -6.7,
        "Y": 27.78
      },
      {
        "ID": 12,
        "AZIMUTH": 1682.11,
        "X": -18.74,
        "Y": 42.05
      }
    ],
    "1651": [
      {
        "ID": 11,
        "AZIMUTH": 1734.57,
        "X": -6.53,
        "Y": 28.59
      },
      {
        "ID": 12,
        "AZIMUTH": 1677.72,
        "X": -19.16,
        "Y": 41.47
      }
    ],
    "1652": [
      {
        "ID": 11,
        "AZIMUTH": 1737.93,
        "X": -6.38,
        "Y": 29.46
      },
      {
        "ID": 12,
        "AZIMUTH": 1674.31,
        "X": -19.49,
        "Y": 40.89
      }
    ],
    "1653": [
      {
        "ID": 11,
        "AZIMUTH": 1740.86,
        "X": -6.24,
        "Y": 30.36
      },
      {
        "ID": 12,
        "AZIMUTH": 1670.17,
        "X": -19.95,
        "Y": 40.27
      }
    ],
    "1654": [
      {
        "ID": 11,
        "AZIMUTH": 1744.32,
        "X": -6.06,
        "Y": 31.21
      },
      {
        "ID": 12,
        "AZIMUTH": 1665.14,
        "X": -20.36,
        "Y": 39.66
      }
    ],
    "1655": [
      {
        "ID": 11,
        "AZIMUTH": 1747.14,
        "X": -5.91,
        "Y": 32.09
      },
      {
        "ID": 12,
        "AZIMUTH": 1661.36,
        "X": -20.79,
        "Y": 39.03
      }
    ],
    "1656": [
      {
        "ID": 11,
        "AZIMUTH": 1750.55,
        "X": -5.75,
        "Y": 33.0
      },
      {
        "ID": 12,
        "AZIMUTH": 1657.02,
        "X": -21.13,
        "Y": 38.44
      }
    ],
    "1657": [
      {
        "ID": 11,
        "AZIMUTH": 1753.94,
        "X": -5.53,
        "Y": 33.96
      },
      {
        "ID": 12,
        "AZIMUTH": 1652.9,
        "X": -21.51,
        "Y": 37.81
      }
    ],
    "1658": [
      {
        "ID": 11,
        "AZIMUTH": 1756.56,
        "X": -5.33,
        "Y": 34.81
      },
      {
        "ID": 12,
        "AZIMUTH": 1649.76,
        "X": -21.8,
        "Y": 37.18
      }
    ],
    "1659": [
      {
        "ID": 11,
        "AZIMUTH": 1758.85,
        "X": -5.13,
        "Y": 35.64
      },
      {
        "ID": 12,
        "AZIMUTH": 1645.2,
        "X": -22.2,
        "Y": 36.54
      }
    ],
    "1660": [
      {
        "ID": 11,
        "AZIMUTH": 1761.29,
        "X": -4.9,
        "Y": 36.5
      },
      {
        "ID": 12,
        "AZIMUTH": 1639.96,
        "X": -22.6,
        "Y": 35.9
      }
    ],
    "1661": [
      {
        "ID": 11,
        "AZIMUTH": 1764.09,
        "X": -4.66,
        "Y": 37.38
      },
      {
        "ID": 12,
        "AZIMUTH": 1634.85,
        "X": -22.99,
        "Y": 35.22
      }
    ],
    "1662": [
      {
        "ID": 11,
        "AZIMUTH": 1767.21,
        "X": -4.44,
        "Y": 38.27
      },
      {
        "ID": 12,
        "AZIMUTH": 1628.89,
        "X": -23.33,
        "Y": 34.59
      }
    ],
    "1663": [
      {
        "ID": 11,
        "AZIMUTH": 1770.14,
        "X": -4.17,
        "Y": 39.16
      },
      {
        "ID": 12,
        "AZIMUTH": 1624.31,
        "X": -23.62,
        "Y": 33.98
      }
    ],
    "1664": [
      {
        "ID": 11,
        "AZIMUTH": 1755.79,
        "X": -3.92,
        "Y": 39.97
      },
      {
        "ID": 12,
        "AZIMUTH": 1619.47,
        "X": -23.98,
        "Y": 33.32
      }
    ],
    "1665": [
      {
        "ID": 11,
        "AZIMUTH": 1733.93,
        "X": -3.71,
        "Y": 40.73
      },
      {
        "ID": 12,
        "AZIMUTH": 1615.49,
        "X": -24.3,
        "Y": 32.65
      }
    ],
    "1666": [
      {
        "ID": 11,
        "AZIMUTH": 1643.86,
        "X": -3.4,
        "Y": 41.62
      },
      {
        "ID": 12,
        "AZIMUTH": 1610.45,
        "X": -24.65,
        "Y": 31.99
      }
    ],
    "1667": [
      {
        "ID": 11,
        "AZIMUTH": 1536.82,
        "X": -3.08,
        "Y": 42.45
      },
      {
        "ID": 12,
        "AZIMUTH": 1605.6,
        "X": -24.98,
        "Y": 31.34
      }
    ],
    "1668": [
      {
        "ID": 11,
        "AZIMUTH": 1401.47,
        "X": -2.81,
        "Y": 43.31
      },
      {
        "ID": 12,
        "AZIMUTH": 1601.0,
        "X": -25.31,
        "Y": 30.67
      }
    ],
    "1669": [
      {
        "ID": 11,
        "AZIMUTH": 1316.39,
        "X": -2.5,
        "Y": 44.08
      },
      {
        "ID": 12,
        "AZIMUTH": 1596.07,
        "X": -25.63,
        "Y": 29.98
      }
    ],
    "1670": [
      {
        "ID": 11,
        "AZIMUTH": 1231.06,
        "X": -2.23,
        "Y": 44.87
      },
      {
        "ID": 12,
        "AZIMUTH": 1591.29,
        "X": -25.94,
        "Y": 29.3
      }
    ],
    "1671": [
      {
        "ID": 11,
        "AZIMUTH": 1185.34,
        "X": -1.88,
        "Y": 45.74
      },
      {
        "ID": 12,
        "AZIMUTH": 1586.1,
        "X": -26.28,
        "Y": 28.64
      }
    ],
    "1672": [
      {
        "ID": 11,
        "AZIMUTH": 1114.09,
        "X": -1.56,
        "Y": 46.57
      },
      {
        "ID": 12,
        "AZIMUTH": 1580.58,
        "X": -26.57,
        "Y": 28.01
      }
    ],
    "1673": [
      {
        "ID": 11,
        "AZIMUTH": 1119.98,
        "X": -1.22,
        "Y": 47.33
      },
      {
        "ID": 12,
        "AZIMUTH": 1575.43,
        "X": -26.87,
        "Y": 27.35
      }
    ],
    "1674": [
      {
        "ID": 11,
        "AZIMUTH": 1148.84,
        "X": -0.84,
        "Y": 48.18
      },
      {
        "ID": 12,
        "AZIMUTH": 1570.11,
        "X": -27.15,
        "Y": 26.67
      }
    ],
    "1675": [
      {
        "ID": 11,
        "AZIMUTH": 1152.89,
        "X": -0.41,
        "Y": 49.04
      },
      {
        "ID": 12,
        "AZIMUTH": 1564.5,
        "X": -27.43,
        "Y": 25.99
      }
    ],
    "1676": [
      {
        "ID": 11,
        "AZIMUTH": 1075.84,
        "X": -0.13,
        "Y": 49.76
      },
      {
        "ID": 12,
        "AZIMUTH": 1559.41,
        "X": -27.73,
        "Y": 25.26
      }
    ],
    "1677": [
      {
        "ID": 11,
        "AZIMUTH": 949.05,
        "X": 0.16,
        "Y": 50.42
      },
      {
        "ID": 12,
        "AZIMUTH": 1554.09,
        "X": -27.99,
        "Y": 24.61
      }
    ],
    "1678": [
      {
        "ID": 11,
        "AZIMUTH": 869.01,
        "X": 0.5,
        "Y": 51.22
      },
      {
        "ID": 12,
        "AZIMUTH": 1549.06,
        "X": -28.26,
        "Y": 23.91
      }
    ],
    "1679": [
      {
        "ID": 11,
        "AZIMUTH": 832.69,
        "X": 0.9,
        "Y": 52.01
      },
      {
        "ID": 12,
        "AZIMUTH": 1543.7,
        "X": -28.53,
        "Y": 23.19
      }
    ],
    "1680": [
      {
        "ID": 11,
        "AZIMUTH": 779.58,
        "X": 1.33,
        "Y": 52.82
      },
      {
        "ID": 12,
        "AZIMUTH": 1537.51,
        "X": -28.83,
        "Y": 22.46
      }
    ],
    "1681": [
      {
        "ID": 11,
        "AZIMUTH": 720.53,
        "X": 1.7,
        "Y": 53.47
      },
      {
        "ID": 12,
        "AZIMUTH": 1531.76,
        "X": -29.09,
        "Y": 21.75
      }
    ],
    "1682": [
      {
        "ID": 11,
        "AZIMUTH": 668.75,
        "X": 2.04,
        "Y": 54.16
      },
      {
        "ID": 12,
        "AZIMUTH": 1526.07,
        "X": -29.35,
        "Y": 21.07
      }
    ],
    "1683": [
      {
        "ID": 11,
        "AZIMUTH": 482.66,
        "X": 2.5,
        "Y": 54.82
      },
      {
        "ID": 12,
        "AZIMUTH": 1520.66,
        "X": -29.6,
        "Y": 20.4
      }
    ],
    "1684": [
      {
        "ID": 11,
        "AZIMUTH": 350.2,
        "X": 3.03,
        "Y": 55.53
      },
      {
        "ID": 12,
        "AZIMUTH": 1514.32,
        "X": -29.89,
        "Y": 19.64
      }
    ],
    "1685": [
      {
        "ID": 11,
        "AZIMUTH": 241.04,
        "X": 3.0,
        "Y": 55.82
      },
      {
        "ID": 12,
        "AZIMUTH": 1508.15,
        "X": -30.13,
        "Y": 18.92
      }
    ],
    "1686": [
      {
        "ID": 11,
        "AZIMUTH": 37.85,
        "X": 3.04,
        "Y": 56.21
      },
      {
        "ID": 12,
        "AZIMUTH": 1502.6,
        "X": -30.36,
        "Y": 18.24
      }
    ],
    "1687": [
      {
        "ID": 11,
        "AZIMUTH": -4.79,
        "X": 3.6,
        "Y": 57.01
      },
      {
        "ID": 12,
        "AZIMUTH": 1496.68,
        "X": -30.63,
        "Y": 17.5
      }
    ],
    "1688": [
      {
        "ID": 11,
        "AZIMUTH": -3.4,
        "X": 4.19,
        "Y": 57.86
      },
      {
        "ID": 12,
        "AZIMUTH": 1491.19,
        "X": -30.88,
        "Y": 16.78
      }
    ],
    "1689": [
      {
        "ID": 11,
        "AZIMUTH": 9.52,
        "X": 5.11,
        "Y": 59.08
      },
      {
        "ID": 12,
        "AZIMUTH": 1485.03,
        "X": -31.11,
        "Y": 16.09
      }
    ],
    "1690": [
      {
        "ID": 11,
        "AZIMUTH": 20.62,
        "X": 5.58,
        "Y": 59.9
      },
      {
        "ID": 12,
        "AZIMUTH": 1478.88,
        "X": -31.36,
        "Y": 15.37
      }
    ],
    "1691": [
      {
        "ID": 11,
        "AZIMUTH": 22.98,
        "X": 5.71,
        "Y": 60.28
      },
      {
        "ID": 12,
        "AZIMUTH": 1472.59,
        "X": -31.6,
        "Y": 14.66
      }
    ],
    "1692": [
      {
        "ID": 11,
        "AZIMUTH": 23.15,
        "X": 5.93,
        "Y": 60.81
      },
      {
        "ID": 12,
        "AZIMUTH": 1466.28,
        "X": -31.82,
        "Y": 13.93
      }
    ],
    "1693": [
      {
        "ID": 11,
        "AZIMUTH": 24.16,
        "X": 6.33,
        "Y": 61.47
      },
      {
        "ID": 12,
        "AZIMUTH": 1460.28,
        "X": -32.05,
        "Y": 13.2
      }
    ],
    "1694": [
      {
        "ID": 11,
        "AZIMUTH": 26.79,
        "X": 6.81,
        "Y": 62.2
      },
      {
        "ID": 12,
        "AZIMUTH": 1453.99,
        "X": -32.29,
        "Y": 12.48
      }
    ],
    "1695": [
      {
        "ID": 11,
        "AZIMUTH": 29.64,
        "X": 7.37,
        "Y": 62.88
      },
      {
        "ID": 12,
        "AZIMUTH": 1447.6,
        "X": -32.49,
        "Y": 11.75
      }
    ],
    "1696": [
      {
        "ID": 11,
        "AZIMUTH": 31.59,
        "X": 8.04,
        "Y": 63.7
      },
      {
        "ID": 12,
        "AZIMUTH": 1441.16,
        "X": -32.72,
        "Y": 11.01
      }
    ],
    "1697": [
      {
        "ID": 11,
        "AZIMUTH": 33.16,
        "X": 8.37,
        "Y": 64.34
      },
      {
        "ID": 12,
        "AZIMUTH": 1434.98,
        "X": -32.92,
        "Y": 10.24
      }
    ],
    "1698": [
      {
        "ID": 11,
        "AZIMUTH": 35.56,
        "X": 8.71,
        "Y": 64.98
      },
      {
        "ID": 12,
        "AZIMUTH": 1429.17,
        "X": -33.1,
        "Y": 9.54
      }
    ],
    "1699": [
      {
        "ID": 11,
        "AZIMUTH": 38.37,
        "X": 9.36,
        "Y": 65.76
      },
      {
        "ID": 12,
        "AZIMUTH": 1423.32,
        "X": -33.27,
        "Y": 8.84
      }
    ],
    "1700": [
      {
        "ID": 11,
        "AZIMUTH": 40.76,
        "X": 9.9,
        "Y": 66.45
      },
      {
        "ID": 12,
        "AZIMUTH": 1418.07,
        "X": -33.45,
        "Y": 8.1
      }
    ],
    "1701": [
      {
        "ID": 11,
        "AZIMUTH": 42.01,
        "X": 10.45,
        "Y": 67.05
      },
      {
        "ID": 12,
        "AZIMUTH": 1411.95,
        "X": -33.65,
        "Y": 7.33
      }
    ],
    "1702": [
      {
        "ID": 11,
        "AZIMUTH": 43.78,
        "X": 10.92,
        "Y": 67.73
      },
      {
        "ID": 12,
        "AZIMUTH": 1405.23,
        "X": -33.83,
        "Y": 6.56
      }
    ],
    "1703": [
      {
        "ID": 11,
        "AZIMUTH": 45.92,
        "X": 11.49,
        "Y": 68.62
      },
      {
        "ID": 12,
        "AZIMUTH": 1398.22,
        "X": -34.01,
        "Y": 5.76
      }
    ],
    "1704": [
      {
        "ID": 11,
        "AZIMUTH": 46.34,
        "X": 11.93,
        "Y": 69.2
      },
      {
        "ID": 12,
        "AZIMUTH": 1391.03,
        "X": -34.17,
        "Y": 5.04
      }
    ],
    "1705": [
      {
        "ID": 11,
        "AZIMUTH": 47.52,
        "X": 12.44,
        "Y": 69.88
      },
      {
        "ID": 12,
        "AZIMUTH": 1384.86,
        "X": -34.33,
        "Y": 4.26
      }
    ],
    "1706": [
      {
        "ID": 11,
        "AZIMUTH": 49.89,
        "X": 12.93,
        "Y": 70.5
      },
      {
        "ID": 12,
        "AZIMUTH": 1378.85,
        "X": -34.46,
        "Y": 3.55
      }
    ],
    "1707": [
      {
        "ID": 11,
        "AZIMUTH": 50.39,
        "X": 13.5,
        "Y": 71.19
      },
      {
        "ID": 12,
        "AZIMUTH": 1372.82,
        "X": -34.6,
        "Y": 2.84
      }
    ],
    "1708": [
      {
        "ID": 11,
        "AZIMUTH": 55.32,
        "X": 14.07,
        "Y": 71.92
      },
      {
        "ID": 12,
        "AZIMUTH": 1366.61,
        "X": -34.74,
        "Y": 2.07
      }
    ],
    "1709": [
      {
        "ID": 11,
        "AZIMUTH": 57.25,
        "X": 14.38,
        "Y": 72.46
      },
      {
        "ID": 12,
        "AZIMUTH": 1360.85,
        "X": -34.86,
        "Y": 1.38
      }
    ],
    "1710": [
      {
        "ID": 11,
        "AZIMUTH": 59.74,
        "X": 14.81,
        "Y": 73.08
      },
      {
        "ID": 12,
        "AZIMUTH": 1354.42,
        "X": -34.99,
        "Y": 0.57
      }
    ],
    "1711": [
      {
        "ID": 12,
        "AZIMUTH": 1348.24,
        "X": -35.11,
        "Y": -0.15
      }
    ],
    "1712": [
      {
        "ID": 12,
        "AZIMUTH": 1342.5,
        "X": -35.22,
        "Y": -0.94
      }
    ],
    "1713": [
      {
        "ID": 12,
        "AZIMUTH": 1336.33,
        "X": -35.34,
        "Y": -1.68
      }
    ],
    "1714": [
      {
        "ID": 12,
        "AZIMUTH": 1330.28,
        "X": -35.44,
        "Y": -2.46
      }
    ],
    "1715": [
      {
        "ID": 12,
        "AZIMUTH": 1324.52,
        "X": -35.53,
        "Y": -3.15
      }
    ],
    "1716": [
      {
        "ID": 12,
        "AZIMUTH": 1318.77,
        "X": -35.63,
        "Y": -3.91
      }
    ],
    "1717": [
      {
        "ID": 12,
        "AZIMUTH": 1312.32,
        "X": -35.7,
        "Y": -4.65
      }
    ],
    "1718": [
      {
        "ID": 12,
        "AZIMUTH": 1306.11,
        "X": -35.79,
        "Y": -5.37
      }
    ],
    "1719": [
      {
        "ID": 12,
        "AZIMUTH": 1301.08,
        "X": -35.85,
        "Y": -6.1
      }
    ],
    "1720": [
      {
        "ID": 12,
        "AZIMUTH": 1294.71,
        "X": -35.93,
        "Y": -6.95
      }
    ],
    "1721": [
      {
        "ID": 12,
        "AZIMUTH": 1289.36,
        "X": -35.98,
        "Y": -7.65
      }
    ],
    "1722": [
      {
        "ID": 12,
        "AZIMUTH": 1283.54,
        "X": -36.02,
        "Y": -8.4
      }
    ],
    "1723": [
      {
        "ID": 12,
        "AZIMUTH": 1278.38,
        "X": -36.09,
        "Y": -9.15
      }
    ],
    "1724": [
      {
        "ID": 12,
        "AZIMUTH": 1273.25,
        "X": -36.16,
        "Y": -9.88
      }
    ],
    "1725": [
      {
        "ID": 12,
        "AZIMUTH": 1267.87,
        "X": -36.2,
        "Y": -10.63
      }
    ],
    "1726": [
      {
        "ID": 12,
        "AZIMUTH": 1262.7,
        "X": -36.22,
        "Y": -11.35
      }
    ],
    "1727": [
      {
        "ID": 12,
        "AZIMUTH": 1257.29,
        "X": -36.25,
        "Y": -12.1
      }
    ],
    "1728": [
      {
        "ID": 12,
        "AZIMUTH": 1251.95,
        "X": -36.26,
        "Y": -12.86
      }
    ],
    "1729": [
      {
        "ID": 12,
        "AZIMUTH": 1247.05,
        "X": -36.25,
        "Y": -13.59
      }
    ],
    "1730": [
      {
        "ID": 12,
        "AZIMUTH": 1242.18,
        "X": -36.26,
        "Y": -14.27
      }
    ],
    "1731": [
      {
        "ID": 12,
        "AZIMUTH": 1237.57,
        "X": -36.26,
        "Y": -15.0
      }
    ],
    "1732": [
      {
        "ID": 12,
        "AZIMUTH": 1232.52,
        "X": -36.26,
        "Y": -15.71
      }
    ],
    "1733": [
      {
        "ID": 12,
        "AZIMUTH": 1228.47,
        "X": -36.27,
        "Y": -16.38
      }
    ],
    "1734": [
      {
        "ID": 12,
        "AZIMUTH": 1224.45,
        "X": -36.27,
        "Y": -17.08
      }
    ],
    "1735": [
      {
        "ID": 12,
        "AZIMUTH": 1220.42,
        "X": -36.26,
        "Y": -17.8
      }
    ],
    "1736": [
      {
        "ID": 12,
        "AZIMUTH": 1216.94,
        "X": -36.28,
        "Y": -18.41
      }
    ],
    "1737": [
      {
        "ID": 12,
        "AZIMUTH": 1212.92,
        "X": -36.21,
        "Y": -19.12
      }
    ],
    "1738": [
      {
        "ID": 12,
        "AZIMUTH": 1208.32,
        "X": -36.15,
        "Y": -19.83
      }
    ],
    "1739": [
      {
        "ID": 12,
        "AZIMUTH": 1204.17,
        "X": -36.15,
        "Y": -20.46
      }
    ],
    "1740": [
      {
        "ID": 12,
        "AZIMUTH": 1200.2,
        "X": -36.12,
        "Y": -21.16
      }
    ],
    "1741": [
      {
        "ID": 12,
        "AZIMUTH": 1196.04,
        "X": -36.1,
        "Y": -21.78
      }
    ],
    "1742": [
      {
        "ID": 12,
        "AZIMUTH": 1191.99,
        "X": -35.98,
        "Y": -22.43
      }
    ],
    "1743": [
      {
        "ID": 12,
        "AZIMUTH": 1187.46,
        "X": -35.88,
        "Y": -23.12
      }
    ],
    "1744": [
      {
        "ID": 12,
        "AZIMUTH": 1183.13,
        "X": -35.79,
        "Y": -23.77
      }
    ],
    "1745": [
      {
        "ID": 12,
        "AZIMUTH": 1178.77,
        "X": -35.7,
        "Y": -24.49
      }
    ],
    "1746": [
      {
        "ID": 12,
        "AZIMUTH": 1174.96,
        "X": -35.62,
        "Y": -25.11
      }
    ],
    "1747": [
      {
        "ID": 12,
        "AZIMUTH": 1172.3,
        "X": -35.5,
        "Y": -25.75
      }
    ],
    "1748": [
      {
        "ID": 12,
        "AZIMUTH": 1167.42,
        "X": -35.37,
        "Y": -26.47
      }
    ],
    "1749": [
      {
        "ID": 12,
        "AZIMUTH": 1162.6,
        "X": -35.23,
        "Y": -27.21
      }
    ],
    "1750": [
      {
        "ID": 12,
        "AZIMUTH": 1159.12,
        "X": -35.12,
        "Y": -27.81
      }
    ],
    "1751": [
      {
        "ID": 12,
        "AZIMUTH": 1155.56,
        "X": -34.97,
        "Y": -28.46
      }
    ],
    "1752": [
      {
        "ID": 12,
        "AZIMUTH": 1152.2,
        "X": -34.82,
        "Y": -29.09
      }
    ],
    "1753": [
      {
        "ID": 12,
        "AZIMUTH": 1148.53,
        "X": -34.66,
        "Y": -29.72
      }
    ],
    "1754": [
      {
        "ID": 12,
        "AZIMUTH": 1144.27,
        "X": -34.52,
        "Y": -30.33
      }
    ],
    "1755": [
      {
        "ID": 12,
        "AZIMUTH": 1140.4,
        "X": -34.3,
        "Y": -31.0
      }
    ],
    "1756": [
      {
        "ID": 12,
        "AZIMUTH": 1136.4,
        "X": -34.06,
        "Y": -31.57
      }
    ],
    "1757": [
      {
        "ID": 12,
        "AZIMUTH": 1133.21,
        "X": -33.86,
        "Y": -32.15
      }
    ],
    "1758": [
      {
        "ID": 12,
        "AZIMUTH": 1129.93,
        "X": -33.68,
        "Y": -32.76
      }
    ],
    "1759": [
      {
        "ID": 12,
        "AZIMUTH": 1125.52,
        "X": -33.46,
        "Y": -33.37
      }
    ],
    "1760": [
      {
        "ID": 12,
        "AZIMUTH": 1121.98,
        "X": -33.21,
        "Y": -33.96
      }
    ],
    "1761": [
      {
        "ID": 12,
        "AZIMUTH": 1117.49,
        "X": -32.96,
        "Y": -34.59
      }
    ],
    "1762": [
      {
        "ID": 12,
        "AZIMUTH": 1113.95,
        "X": -32.67,
        "Y": -35.14
      }
    ],
    "1763": [
      {
        "ID": 12,
        "AZIMUTH": 1110.65,
        "X": -32.38,
        "Y": -35.74
      }
    ],
    "1764": [
      {
        "ID": 12,
        "AZIMUTH": 1107.24,
        "X": -32.1,
        "Y": -36.31
      }
    ],
    "1765": [
      {
        "ID": 12,
        "AZIMUTH": 1103.42,
        "X": -31.8,
        "Y": -36.9
      }
    ],
    "1766": [
      {
        "ID": 12,
        "AZIMUTH": 1100.08,
        "X": -31.49,
        "Y": -37.43
      }
    ],
    "1767": [
      {
        "ID": 12,
        "AZIMUTH": 1097.63,
        "X": -31.26,
        "Y": -37.92
      }
    ],
    "1768": [
      {
        "ID": 12,
        "AZIMUTH": 1094.51,
        "X": -30.97,
        "Y": -38.43
      }
    ],
    "1769": [
      {
        "ID": 12,
        "AZIMUTH": 1089.71,
        "X": -30.59,
        "Y": -39.02
      }
    ],
    "1770": [
      {
        "ID": 12,
        "AZIMUTH": 1086.27,
        "X": -30.28,
        "Y": -39.55
      }
    ],
    "1771": [
      {
        "ID": 12,
        "AZIMUTH": 1082.79,
        "X": -29.98,
        "Y": -40.07
      }
    ],
    "1772": [
      {
        "ID": 12,
        "AZIMUTH": 1079.83,
        "X": -29.65,
        "Y": -40.58
      }
    ],
    "1773": [
      {
        "ID": 12,
        "AZIMUTH": 1076.63,
        "X": -29.3,
        "Y": -41.12
      }
    ],
    "1774": [
      {
        "ID": 12,
        "AZIMUTH": 1073.56,
        "X": -28.92,
        "Y": -41.68
      }
    ],
    "1775": [
      {
        "ID": 12,
        "AZIMUTH": 1070.1,
        "X": -28.46,
        "Y": -42.27
      },
      {
        "ID": 14,
        "AZIMUTH": 282.22,
        "X": 75.67,
        "Y": 50.74
      }
    ],
    "1776": [
      {
        "ID": 12,
        "AZIMUTH": 1067.31,
        "X": -28.1,
        "Y": -42.72
      },
      {
        "ID": 14,
        "AZIMUTH": 279.8,
        "X": 75.45,
        "Y": 51.11
      }
    ],
    "1777": [
      {
        "ID": 12,
        "AZIMUTH": 1064.61,
        "X": -27.69,
        "Y": -43.21
      },
      {
        "ID": 14,
        "AZIMUTH": 276.42,
        "X": 75.13,
        "Y": 51.78
      }
    ],
    "1778": [
      {
        "ID": 12,
        "AZIMUTH": 1061.18,
        "X": -27.25,
        "Y": -43.74
      },
      {
        "ID": 14,
        "AZIMUTH": 272.05,
        "X": 74.64,
        "Y": 52.66
      }
    ],
    "1779": [
      {
        "ID": 12,
        "AZIMUTH": 1057.71,
        "X": -26.89,
        "Y": -44.21
      },
      {
        "ID": 14,
        "AZIMUTH": 270.35,
        "X": 74.27,
        "Y": 53.29
      }
    ],
    "1780": [
      {
        "ID": 12,
        "AZIMUTH": 1054.97,
        "X": -26.56,
        "Y": -44.64
      },
      {
        "ID": 14,
        "AZIMUTH": 267.33,
        "X": 73.86,
        "Y": 53.99
      }
    ],
    "1781": [
      {
        "ID": 12,
        "AZIMUTH": 1052.28,
        "X": -26.16,
        "Y": -45.09
      },
      {
        "ID": 14,
        "AZIMUTH": 266.3,
        "X": 73.4,
        "Y": 54.77
      }
    ],
    "1782": [
      {
        "ID": 12,
        "AZIMUTH": 1048.16,
        "X": -25.68,
        "Y": -45.57
      },
      {
        "ID": 14,
        "AZIMUTH": 264.5,
        "X": 72.91,
        "Y": 55.62
      }
    ],
    "1783": [
      {
        "ID": 12,
        "AZIMUTH": 1043.99,
        "X": -25.25,
        "Y": -45.96
      },
      {
        "ID": 14,
        "AZIMUTH": 262.13,
        "X": 72.5,
        "Y": 56.35
      }
    ],
    "1784": [
      {
        "ID": 12,
        "AZIMUTH": 1040.5,
        "X": -24.79,
        "Y": -46.39
      },
      {
        "ID": 14,
        "AZIMUTH": 260.09,
        "X": 72.04,
        "Y": 57.14
      }
    ],
    "1785": [
      {
        "ID": 12,
        "AZIMUTH": 1037.62,
        "X": -24.36,
        "Y": -46.84
      },
      {
        "ID": 14,
        "AZIMUTH": 259.23,
        "X": 71.72,
        "Y": 57.67
      }
    ],
    "1786": [
      {
        "ID": 12,
        "AZIMUTH": 1034.41,
        "X": -23.89,
        "Y": -47.25
      },
      {
        "ID": 14,
        "AZIMUTH": 257.84,
        "X": 71.37,
        "Y": 58.24
      }
    ],
    "1787": [
      {
        "ID": 12,
        "AZIMUTH": 1032.17,
        "X": -23.43,
        "Y": -47.62
      },
      {
        "ID": 14,
        "AZIMUTH": 255.52,
        "X": 70.91,
        "Y": 58.99
      }
    ],
    "1788": [
      {
        "ID": 12,
        "AZIMUTH": 1028.43,
        "X": -22.87,
        "Y": -48.03
      },
      {
        "ID": 14,
        "AZIMUTH": 254.02,
        "X": 70.57,
        "Y": 59.6
      }
    ],
    "1789": [
      {
        "ID": 12,
        "AZIMUTH": 1026.66,
        "X": -22.42,
        "Y": -48.37
      },
      {
        "ID": 14,
        "AZIMUTH": 252.22,
        "X": 70.15,
        "Y": 60.31
      }
    ],
    "1790": [
      {
        "ID": 12,
        "AZIMUTH": 1024.52,
        "X": -21.88,
        "Y": -48.7
      },
      {
        "ID": 14,
        "AZIMUTH": 251.91,
        "X": 69.65,
        "Y": 61.12
      }
    ],
    "1791": [
      {
        "ID": 12,
        "AZIMUTH": 1021.07,
        "X": -21.36,
        "Y": -49.04
      },
      {
        "ID": 14,
        "AZIMUTH": 248.06,
        "X": 69.13,
        "Y": 61.98
      }
    ],
    "1792": [
      {
        "ID": 12,
        "AZIMUTH": 1018.1,
        "X": -20.92,
        "Y": -49.32
      },
      {
        "ID": 14,
        "AZIMUTH": 245.09,
        "X": 68.61,
        "Y": 62.81
      }
    ],
    "1793": [
      {
        "ID": 12,
        "AZIMUTH": 1015.39,
        "X": -20.4,
        "Y": -49.63
      },
      {
        "ID": 14,
        "AZIMUTH": 241.33,
        "X": 68.1,
        "Y": 63.58
      }
    ],
    "1794": [
      {
        "ID": 12,
        "AZIMUTH": 1012.07,
        "X": -19.82,
        "Y": -49.93
      },
      {
        "ID": 14,
        "AZIMUTH": 235.41,
        "X": 67.62,
        "Y": 64.4
      }
    ],
    "1795": [
      {
        "ID": 12,
        "AZIMUTH": 1008.87,
        "X": -19.25,
        "Y": -50.24
      },
      {
        "ID": 14,
        "AZIMUTH": 232.21,
        "X": 67.18,
        "Y": 65.1
      }
    ],
    "1796": [
      {
        "ID": 12,
        "AZIMUTH": 1005.87,
        "X": -18.77,
        "Y": -50.49
      },
      {
        "ID": 14,
        "AZIMUTH": 230.11,
        "X": 66.86,
        "Y": 65.58
      }
    ],
    "1797": [
      {
        "ID": 12,
        "AZIMUTH": 1001.92,
        "X": -18.35,
        "Y": -50.66
      },
      {
        "ID": 14,
        "AZIMUTH": 225.82,
        "X": 66.49,
        "Y": 66.12
      }
    ],
    "1798": [
      {
        "ID": 12,
        "AZIMUTH": 998.97,
        "X": -17.81,
        "Y": -50.87
      },
      {
        "ID": 14,
        "AZIMUTH": 224.4,
        "X": 66.07,
        "Y": 66.8
      }
    ],
    "1799": [
      {
        "ID": 12,
        "AZIMUTH": 995.05,
        "X": -17.21,
        "Y": -51.11
      },
      {
        "ID": 14,
        "AZIMUTH": 222.53,
        "X": 65.63,
        "Y": 67.53
      }
    ],
    "1800": [
      {
        "ID": 12,
        "AZIMUTH": 990.99,
        "X": -16.58,
        "Y": -51.35
      },
      {
        "ID": 14,
        "AZIMUTH": 220.75,
        "X": 65.18,
        "Y": 68.22
      }
    ],
    "1801": [
      {
        "ID": 12,
        "AZIMUTH": 986.66,
        "X": -16.0,
        "Y": -51.56
      },
      {
        "ID": 14,
        "AZIMUTH": 214.38,
        "X": 64.43,
        "Y": 69.34
      }
    ],
    "1802": [
      {
        "ID": 12,
        "AZIMUTH": 982.97,
        "X": -15.46,
        "Y": -51.71
      },
      {
        "ID": 14,
        "AZIMUTH": 212.56,
        "X": 63.99,
        "Y": 69.98
      }
    ],
    "1803": [
      {
        "ID": 12,
        "AZIMUTH": 980.11,
        "X": -14.9,
        "Y": -51.87
      },
      {
        "ID": 14,
        "AZIMUTH": 209.1,
        "X": 63.54,
        "Y": 70.7
      }
    ],
    "1804": [
      {
        "ID": 12,
        "AZIMUTH": 976.66,
        "X": -14.24,
        "Y": -52.03
      },
      {
        "ID": 14,
        "AZIMUTH": 207.23,
        "X": 63.11,
        "Y": 71.42
      }
    ],
    "1805": [
      {
        "ID": 12,
        "AZIMUTH": 972.48,
        "X": -13.74,
        "Y": -52.17
      },
      {
        "ID": 14,
        "AZIMUTH": 204.12,
        "X": 62.59,
        "Y": 72.22
      }
    ],
    "1806": [
      {
        "ID": 12,
        "AZIMUTH": 967.64,
        "X": -13.04,
        "Y": -52.34
      },
      {
        "ID": 14,
        "AZIMUTH": 201.83,
        "X": 62.15,
        "Y": 72.93
      }
    ],
    "1807": [
      {
        "ID": 12,
        "AZIMUTH": 963.79,
        "X": -12.48,
        "Y": -52.41
      },
      {
        "ID": 14,
        "AZIMUTH": 199.12,
        "X": 61.71,
        "Y": 73.62
      }
    ],
    "1808": [
      {
        "ID": 12,
        "AZIMUTH": 960.83,
        "X": -11.91,
        "Y": -52.46
      },
      {
        "ID": 14,
        "AZIMUTH": 195.96,
        "X": 61.32,
        "Y": 74.32
      }
    ],
    "1809": [
      {
        "ID": 12,
        "AZIMUTH": 958.09,
        "X": -11.34,
        "Y": -52.54
      },
      {
        "ID": 14,
        "AZIMUTH": 192.83,
        "X": 60.87,
        "Y": 75.02
      }
    ],
    "1810": [
      {
        "ID": 12,
        "AZIMUTH": 954.65,
        "X": -10.78,
        "Y": -52.59
      },
      {
        "ID": 14,
        "AZIMUTH": 190.52,
        "X": 60.34,
        "Y": 75.77
      }
    ],
    "1811": [
      {
        "ID": 12,
        "AZIMUTH": 950.75,
        "X": -10.18,
        "Y": -52.65
      },
      {
        "ID": 14,
        "AZIMUTH": 188.09,
        "X": 59.87,
        "Y": 76.49
      }
    ],
    "1812": [
      {
        "ID": 12,
        "AZIMUTH": 946.72,
        "X": -9.41,
        "Y": -52.71
      },
      {
        "ID": 14,
        "AZIMUTH": 185.8,
        "X": 59.4,
        "Y": 77.22
      }
    ],
    "1813": [
      {
        "ID": 12,
        "AZIMUTH": 945.97,
        "X": -8.85,
        "Y": -52.74
      },
      {
        "ID": 14,
        "AZIMUTH": 183.63,
        "X": 58.97,
        "Y": 77.86
      }
    ],
    "1814": [
      {
        "ID": 12,
        "AZIMUTH": 944.23,
        "X": -8.34,
        "Y": -52.73
      },
      {
        "ID": 14,
        "AZIMUTH": 179.7,
        "X": 58.62,
        "Y": 78.47
      }
    ],
    "1815": [
      {
        "ID": 12,
        "AZIMUTH": 941.52,
        "X": -7.78,
        "Y": -52.73
      },
      {
        "ID": 14,
        "AZIMUTH": 175.04,
        "X": 58.26,
        "Y": 79.11
      }
    ],
    "1816": [
      {
        "ID": 12,
        "AZIMUTH": 939.05,
        "X": -7.2,
        "Y": -52.7
      },
      {
        "ID": 14,
        "AZIMUTH": 169.19,
        "X": 57.45,
        "Y": 80.27
      }
    ],
    "1817": [
      {
        "ID": 12,
        "AZIMUTH": 934.85,
        "X": -6.5,
        "Y": -52.67
      },
      {
        "ID": 14,
        "AZIMUTH": 166.71,
        "X": 57.19,
        "Y": 80.66
      }
    ],
    "1818": [
      {
        "ID": 12,
        "AZIMUTH": 930.25,
        "X": -5.98,
        "Y": -52.58
      },
      {
        "ID": 14,
        "AZIMUTH": 165.86,
        "X": 56.93,
        "Y": 81.1
      }
    ],
    "1819": [
      {
        "ID": 12,
        "AZIMUTH": 927.19,
        "X": -5.37,
        "Y": -52.53
      },
      {
        "ID": 14,
        "AZIMUTH": 163.64,
        "X": 56.59,
        "Y": 81.64
      }
    ],
    "1820": [
      {
        "ID": 12,
        "AZIMUTH": 925.04,
        "X": -4.83,
        "Y": -52.43
      }
    ],
    "1821": [
      {
        "ID": 12,
        "AZIMUTH": 922.29,
        "X": -4.13,
        "Y": -52.32
      }
    ],
    "1822": [
      {
        "ID": 12,
        "AZIMUTH": 918.66,
        "X": -3.52,
        "Y": -52.19
      }
    ],
    "1823": [
      {
        "ID": 12,
        "AZIMUTH": 914.36,
        "X": -2.82,
        "Y": -52.05
      }
    ],
    "1824": [
      {
        "ID": 12,
        "AZIMUTH": 910.23,
        "X": -2.0,
        "Y": -51.88
      }
    ],
    "1825": [
      {
        "ID": 12,
        "AZIMUTH": 907.54,
        "X": -1.36,
        "Y": -51.7
      }
    ],
    "1826": [
      {
        "ID": 12,
        "AZIMUTH": 904.9,
        "X": -0.89,
        "Y": -51.52
      }
    ],
    "1827": [
      {
        "ID": 12,
        "AZIMUTH": 901.69,
        "X": -0.28,
        "Y": -51.34
      }
    ],
    "1828": [
      {
        "ID": 12,
        "AZIMUTH": 897.94,
        "X": 0.31,
        "Y": -51.14
      }
    ],
    "1829": [
      {
        "ID": 12,
        "AZIMUTH": 895.05,
        "X": 0.82,
        "Y": -50.89
      }
    ],
    "1830": [
      {
        "ID": 12,
        "AZIMUTH": 892.34,
        "X": 1.36,
        "Y": -50.7
      }
    ],
    "1831": [
      {
        "ID": 12,
        "AZIMUTH": 890.24,
        "X": 1.87,
        "Y": -50.45
      }
    ],
    "1832": [
      {
        "ID": 12,
        "AZIMUTH": 887.71,
        "X": 2.42,
        "Y": -50.17
      }
    ],
    "1833": [
      {
        "ID": 12,
        "AZIMUTH": 884.06,
        "X": 3.03,
        "Y": -49.85
      }
    ],
    "1834": [
      {
        "ID": 12,
        "AZIMUTH": 880.99,
        "X": 3.62,
        "Y": -49.57
      }
    ],
    "1835": [
      {
        "ID": 12,
        "AZIMUTH": 878.51,
        "X": 4.19,
        "Y": -49.29
      }
    ],
    "1836": [
      {
        "ID": 12,
        "AZIMUTH": 875.98,
        "X": 4.63,
        "Y": -49.02
      }
    ],
    "1837": [
      {
        "ID": 12,
        "AZIMUTH": 871.38,
        "X": 5.18,
        "Y": -48.66
      }
    ],
    "1838": [
      {
        "ID": 12,
        "AZIMUTH": 868.37,
        "X": 5.69,
        "Y": -48.32
      }
    ],
    "1839": [
      {
        "ID": 12,
        "AZIMUTH": 862.07,
        "X": 6.34,
        "Y": -47.87
      }
    ],
    "1840": [
      {
        "ID": 12,
        "AZIMUTH": 856.03,
        "X": 6.99,
        "Y": -47.39
      }
    ],
    "1841": [
      {
        "ID": 12,
        "AZIMUTH": 851.41,
        "X": 7.5,
        "Y": -47.01
      }
    ],
    "1842": [
      {
        "ID": 12,
        "AZIMUTH": 848.06,
        "X": 7.93,
        "Y": -46.62
      }
    ],
    "1843": [
      {
        "ID": 12,
        "AZIMUTH": 843.83,
        "X": 8.48,
        "Y": -46.21
      }
    ],
    "1844": [
      {
        "ID": 12,
        "AZIMUTH": 840.31,
        "X": 9.03,
        "Y": -45.75
      }
    ],
    "1845": [
      {
        "ID": 12,
        "AZIMUTH": 836.4,
        "X": 9.55,
        "Y": -45.3
      }
    ],
    "1846": [
      {
        "ID": 12,
        "AZIMUTH": 833.61,
        "X": 10.03,
        "Y": -44.83
      }
    ],
    "1847": [
      {
        "ID": 12,
        "AZIMUTH": 831.4,
        "X": 10.42,
        "Y": -44.4
      }
    ],
    "1848": [
      {
        "ID": 12,
        "AZIMUTH": 829.57,
        "X": 10.8,
        "Y": -44.02
      }
    ],
    "1849": [
      {
        "ID": 12,
        "AZIMUTH": 826.85,
        "X": 11.23,
        "Y": -43.51
      }
    ],
    "1850": [
      {
        "ID": 12,
        "AZIMUTH": 823.73,
        "X": 11.76,
        "Y": -42.91
      }
    ],
    "1851": [
      {
        "ID": 12,
        "AZIMUTH": 821.31,
        "X": 12.24,
        "Y": -42.37
      }
    ],
    "1852": [
      {
        "ID": 12,
        "AZIMUTH": 818.45,
        "X": 12.7,
        "Y": -41.81
      }
    ],
    "1853": [
      {
        "ID": 12,
        "AZIMUTH": 813.67,
        "X": 13.1,
        "Y": -41.24
      }
    ],
    "1854": [
      {
        "ID": 12,
        "AZIMUTH": 808.82,
        "X": 13.48,
        "Y": -40.7
      }
    ],
    "1855": [
      {
        "ID": 12,
        "AZIMUTH": 804.94,
        "X": 13.91,
        "Y": -40.09
      }
    ],
    "1856": [
      {
        "ID": 12,
        "AZIMUTH": 800.09,
        "X": 14.36,
        "Y": -39.48
      }
    ],
    "1857": [
      {
        "ID": 12,
        "AZIMUTH": 796.08,
        "X": 14.86,
        "Y": -38.82
      }
    ],
    "1858": [
      {
        "ID": 12,
        "AZIMUTH": 792.48,
        "X": 15.32,
        "Y": -38.07
      }
    ],
    "1859": [
      {
        "ID": 12,
        "AZIMUTH": 787.74,
        "X": 15.76,
        "Y": -37.39
      }
    ],
    "1860": [
      {
        "ID": 12,
        "AZIMUTH": 783.71,
        "X": 16.14,
        "Y": -36.72
      }
    ],
    "1861": [
      {
        "ID": 12,
        "AZIMUTH": 778.62,
        "X": 16.52,
        "Y": -36.03
      }
    ],
    "1862": [
      {
        "ID": 12,
        "AZIMUTH": 773.67,
        "X": 16.89,
        "Y": -35.29
      }
    ],
    "1863": [
      {
        "ID": 12,
        "AZIMUTH": 768.56,
        "X": 17.29,
        "Y": -34.58
      }
    ],
    "1864": [
      {
        "ID": 12,
        "AZIMUTH": 763.66,
        "X": 17.7,
        "Y": -33.75
      }
    ],
    "1865": [
      {
        "ID": 12,
        "AZIMUTH": 757.87,
        "X": 18.1,
        "Y": -32.95
      }
    ],
    "1866": [
      {
        "ID": 12,
        "AZIMUTH": 750.08,
        "X": 18.56,
        "Y": -32.01
      }
    ],
    "1867": [
      {
        "ID": 12,
        "AZIMUTH": 742.96,
        "X": 19.03,
        "Y": -31.18
      }
    ],
    "1868": [
      {
        "ID": 12,
        "AZIMUTH": 733.43,
        "X": 19.52,
        "Y": -30.22
      }
    ],
    "1869": [
      {
        "ID": 12,
        "AZIMUTH": 723.66,
        "X": 19.94,
        "Y": -29.35
      }
    ],
    "1870": [
      {
        "ID": 12,
        "AZIMUTH": 714.95,
        "X": 20.32,
        "Y": -28.47
      }
    ],
    "1871": [
      {
        "ID": 12,
        "AZIMUTH": 706.5,
        "X": 20.79,
        "Y": -27.5
      }
    ],
    "1872": [
      {
        "ID": 12,
        "AZIMUTH": 700.48,
        "X": 21.25,
        "Y": -26.66
      }
    ],
    "1873": [
      {
        "ID": 12,
        "AZIMUTH": 692.27,
        "X": 21.66,
        "Y": -25.59
      }
    ],
    "1874": [
      {
        "ID": 12,
        "AZIMUTH": 682.23,
        "X": 22.12,
        "Y": -24.53
      }
    ],
    "1875": [
      {
        "ID": 12,
        "AZIMUTH": 673.48,
        "X": 22.56,
        "Y": -23.54
      }
    ],
    "1876": [
      {
        "ID": 12,
        "AZIMUTH": 660.98,
        "X": 22.98,
        "Y": -22.49
      }
    ],
    "1877": [
      {
        "ID": 12,
        "AZIMUTH": 651.05,
        "X": 23.47,
        "Y": -21.33
      }
    ],
    "1878": [
      {
        "ID": 12,
        "AZIMUTH": 643.11,
        "X": 24.01,
        "Y": -20.2
      }
    ],
    "1879": [
      {
        "ID": 12,
        "AZIMUTH": 633.14,
        "X": 24.5,
        "Y": -19.11
      }
    ],
    "1880": [
      {
        "ID": 12,
        "AZIMUTH": 622.21,
        "X": 25.02,
        "Y": -18.01
      }
    ],
    "1881": [
      {
        "ID": 12,
        "AZIMUTH": 610.64,
        "X": 25.54,
        "Y": -16.88
      }
    ],
    "1882": [
      {
        "ID": 12,
        "AZIMUTH": 597.7,
        "X": 26.02,
        "Y": -15.69
      }
    ],
    "1883": [
      {
        "ID": 12,
        "AZIMUTH": 585.39,
        "X": 26.54,
        "Y": -14.48
      }
    ],
    "1884": [
      {
        "ID": 12,
        "AZIMUTH": 572.4,
        "X": 27.14,
        "Y": -13.23
      }
    ],
    "1885": [
      {
        "ID": 12,
        "AZIMUTH": 560.39,
        "X": 27.68,
        "Y": -12.07
      }
    ],
    "1886": [
      {
        "ID": 12,
        "AZIMUTH": 546.56,
        "X": 28.3,
        "Y": -10.77
      }
    ],
    "1887": [
      {
        "ID": 12,
        "AZIMUTH": 535.45,
        "X": 28.83,
        "Y": -9.64
      }
    ],
    "1888": [
      {
        "ID": 12,
        "AZIMUTH": 523.04,
        "X": 29.41,
        "Y": -8.41
      }
    ],
    "1889": [
      {
        "ID": 12,
        "AZIMUTH": 511.3,
        "X": 29.95,
        "Y": -7.28
      }
    ],
    "1890": [
      {
        "ID": 12,
        "AZIMUTH": 499.48,
        "X": 30.5,
        "Y": -6.13
      }
    ],
    "1891": [
      {
        "ID": 12,
        "AZIMUTH": 488.12,
        "X": 31.05,
        "Y": -4.98
      }
    ],
    "1892": [
      {
        "ID": 12,
        "AZIMUTH": 476.97,
        "X": 31.62,
        "Y": -3.79
      }
    ],
    "1893": [
      {
        "ID": 12,
        "AZIMUTH": 466.12,
        "X": 32.15,
        "Y": -2.66
      }
    ],
    "1894": [
      {
        "ID": 12,
        "AZIMUTH": 455.49,
        "X": 32.72,
        "Y": -1.47
      }
    ],
    "1895": [
      {
        "ID": 12,
        "AZIMUTH": 445.51,
        "X": 33.19,
        "Y": -0.41
      }
    ],
    "1896": [
      {
        "ID": 12,
        "AZIMUTH": 436.46,
        "X": 33.68,
        "Y": 0.62
      }
    ],
    "1897": [
      {
        "ID": 12,
        "AZIMUTH": 426.52,
        "X": 34.29,
        "Y": 1.58
      }
    ],
    "1898": [
      {
        "ID": 12,
        "AZIMUTH": 414.69,
        "X": 34.9,
        "Y": 2.79
      }
    ],
    "1899": [
      {
        "ID": 12,
        "AZIMUTH": 406.76,
        "X": 35.39,
        "Y": 3.89
      }
    ],
    "1900": [
      {
        "ID": 12,
        "AZIMUTH": 398.08,
        "X": 35.94,
        "Y": 5.07
      }
    ],
    "1901": [
      {
        "ID": 12,
        "AZIMUTH": 389.89,
        "X": 36.46,
        "Y": 6.22
      }
    ],
    "1902": [
      {
        "ID": 12,
        "AZIMUTH": 382.05,
        "X": 36.99,
        "Y": 7.4
      }
    ],
    "1903": [
      {
        "ID": 12,
        "AZIMUTH": 373.7,
        "X": 37.48,
        "Y": 8.53
      }
    ],
    "1904": [
      {
        "ID": 12,
        "AZIMUTH": 366.74,
        "X": 37.97,
        "Y": 9.57
      }
    ],
    "1905": [
      {
        "ID": 12,
        "AZIMUTH": 363.6,
        "X": 38.5,
        "Y": 10.67
      }
    ],
    "1906": [
      {
        "ID": 12,
        "AZIMUTH": 359.34,
        "X": 38.99,
        "Y": 11.71
      }
    ],
    "1907": [
      {
        "ID": 12,
        "AZIMUTH": 355.75,
        "X": 39.48,
        "Y": 12.71
      }
    ],
    "1908": [
      {
        "ID": 12,
        "AZIMUTH": 354.51,
        "X": 40.03,
        "Y": 13.62
      }
    ],
    "1909": [
      {
        "ID": 12,
        "AZIMUTH": 349.97,
        "X": 40.46,
        "Y": 14.72
      }
    ],
    "1910": [
      {
        "ID": 12,
        "AZIMUTH": 344.27,
        "X": 40.99,
        "Y": 15.85
      }
    ],
    "1911": [
      {
        "ID": 12,
        "AZIMUTH": 337.1,
        "X": 41.49,
        "Y": 16.92
      }
    ],
    "1912": [
      {
        "ID": 12,
        "AZIMUTH": 332.37,
        "X": 41.96,
        "Y": 18.01
      }
    ],
    "1913": [
      {
        "ID": 12,
        "AZIMUTH": 329.04,
        "X": 42.38,
        "Y": 19.06
      }
    ],
    "1914": [
      {
        "ID": 12,
        "AZIMUTH": 327.81,
        "X": 42.78,
        "Y": 19.86
      }
    ],
    "1915": [
      {
        "ID": 12,
        "AZIMUTH": 325.31,
        "X": 43.13,
        "Y": 20.85
      }
    ],
    "1916": [
      {
        "ID": 12,
        "AZIMUTH": 323.17,
        "X": 43.52,
        "Y": 21.71
      }
    ],
    "1917": [
      {
        "ID": 12,
        "AZIMUTH": 320.95,
        "X": 43.92,
        "Y": 22.79
      }
    ],
    "1918": [
      {
        "ID": 12,
        "AZIMUTH": 317.16,
        "X": 44.35,
        "Y": 23.79
      }
    ],
    "1919": [
      {
        "ID": 12,
        "AZIMUTH": 312.82,
        "X": 44.71,
        "Y": 24.82
      }
    ],
    "1920": [
      {
        "ID": 12,
        "AZIMUTH": 307.61,
        "X": 45.03,
        "Y": 25.58
      }
    ],
    "1921": [
      {
        "ID": 12,
        "AZIMUTH": 301.95,
        "X": 45.32,
        "Y": 26.46
      }
    ],
    "1922": [
      {
        "ID": 12,
        "AZIMUTH": 296.84,
        "X": 45.58,
        "Y": 27.38
      }
    ],
    "1923": [
      {
        "ID": 12,
        "AZIMUTH": 294.12,
        "X": 45.84,
        "Y": 28.25
      }
    ],
    "1924": [
      {
        "ID": 12,
        "AZIMUTH": 291.84,
        "X": 46.13,
        "Y": 29.04
      }
    ],
    "1925": [
      {
        "ID": 12,
        "AZIMUTH": 287.82,
        "X": 46.4,
        "Y": 29.85
      }
    ],
    "1926": [
      {
        "ID": 12,
        "AZIMUTH": 284.66,
        "X": 46.61,
        "Y": 30.71
      }
    ],
    "1927": [
      {
        "ID": 12,
        "AZIMUTH": 282.66,
        "X": 46.81,
        "Y": 31.42
      }
    ],
    "1928": [
      {
        "ID": 12,
        "AZIMUTH": 279.16,
        "X": 47.05,
        "Y": 32.28
      }
    ],
    "1929": [
      {
        "ID": 12,
        "AZIMUTH": 276.76,
        "X": 47.19,
        "Y": 33.08
      }
    ],
    "1930": [
      {
        "ID": 12,
        "AZIMUTH": 273.5,
        "X": 47.34,
        "Y": 33.87
      }
    ],
    "1931": [
      {
        "ID": 12,
        "AZIMUTH": 270.15,
        "X": 47.43,
        "Y": 34.67
      }
    ],
    "1932": [
      {
        "ID": 12,
        "AZIMUTH": 267.03,
        "X": 47.54,
        "Y": 35.47
      }
    ],
    "1933": [
      {
        "ID": 12,
        "AZIMUTH": 263.35,
        "X": 47.57,
        "Y": 36.27
      }
    ],
    "1934": [
      {
        "ID": 12,
        "AZIMUTH": 259.97,
        "X": 47.67,
        "Y": 36.95
      }
    ],
    "1935": [
      {
        "ID": 12,
        "AZIMUTH": 256.44,
        "X": 47.74,
        "Y": 37.62
      }
    ],
    "1936": [
      {
        "ID": 12,
        "AZIMUTH": 253.09,
        "X": 47.77,
        "Y": 38.32
      }
    ],
    "1937": [
      {
        "ID": 12,
        "AZIMUTH": 249.08,
        "X": 47.84,
        "Y": 39.02
      }
    ],
    "1938": [
      {
        "ID": 12,
        "AZIMUTH": 244.2,
        "X": 47.92,
        "Y": 39.74
      }
    ],
    "1939": [
      {
        "ID": 12,
        "AZIMUTH": 239.79,
        "X": 47.92,
        "Y": 40.47
      }
    ],
    "1940": [
      {
        "ID": 12,
        "AZIMUTH": 234.34,
        "X": 47.79,
        "Y": 41.48
      }
    ],
    "1941": [
      {
        "ID": 12,
        "AZIMUTH": 233.01,
        "X": 47.79,
        "Y": 42.08
      }
    ],
    "1942": [
      {
        "ID": 12,
        "AZIMUTH": 232.18,
        "X": 47.74,
        "Y": 42.76
      }
    ],
    "1943": [
      {
        "ID": 12,
        "AZIMUTH": 230.32,
        "X": 47.67,
        "Y": 43.54
      }
    ],
    "1944": [
      {
        "ID": 12,
        "AZIMUTH": 229.74,
        "X": 47.66,
        "Y": 44.07
      }
    ],
    "1945": [
      {
        "ID": 12,
        "AZIMUTH": 229.92,
        "X": 47.61,
        "Y": 44.82
      }
    ],
    "1946": [
      {
        "ID": 12,
        "AZIMUTH": 231.34,
        "X": 47.55,
        "Y": 45.5
      }
    ],
    "1947": [
      {
        "ID": 12,
        "AZIMUTH": 230.56,
        "X": 47.33,
        "Y": 46.29
      }
    ],
    "1948": [
      {
        "ID": 12,
        "AZIMUTH": 226.09,
        "X": 47.2,
        "Y": 46.91
      }
    ],
    "1949": [
      {
        "ID": 12,
        "AZIMUTH": 224.37,
        "X": 47.13,
        "Y": 47.43
      }
    ],
    "1950": [
      {
        "ID": 12,
        "AZIMUTH": 221.83,
        "X": 46.85,
        "Y": 48.24
      }
    ],
    "1951": [
      {
        "ID": 12,
        "AZIMUTH": 218.7,
        "X": 46.73,
        "Y": 48.82
      }
    ],
    "1952": [
      {
        "ID": 12,
        "AZIMUTH": 216.25,
        "X": 46.56,
        "Y": 49.47
      }
    ],
    "1953": [
      {
        "ID": 12,
        "AZIMUTH": 214.28,
        "X": 46.39,
        "Y": 50.08
      }
    ],
    "1954": [
      {
        "ID": 12,
        "AZIMUTH": 211.3,
        "X": 46.21,
        "Y": 50.73
      }
    ],
    "1955": [
      {
        "ID": 12,
        "AZIMUTH": 208.34,
        "X": 46.11,
        "Y": 51.25
      }
    ],
    "1956": [
      {
        "ID": 12,
        "AZIMUTH": 204.45,
        "X": 45.82,
        "Y": 51.97
      }
    ],
    "1957": [
      {
        "ID": 12,
        "AZIMUTH": 203.03,
        "X": 45.68,
        "Y": 52.49
      }
    ],
    "1958": [
      {
        "ID": 12,
        "AZIMUTH": 201.84,
        "X": 45.43,
        "Y": 53.09
      }
    ],
    "1959": [
      {
        "ID": 12,
        "AZIMUTH": 201.01,
        "X": 45.2,
        "Y": 53.61
      }
    ],
    "1960": [
      {
        "ID": 12,
        "AZIMUTH": 199.65,
        "X": 44.94,
        "Y": 54.23
      }
    ],
    "1961": [
      {
        "ID": 12,
        "AZIMUTH": 197.76,
        "X": 44.67,
        "Y": 54.84
      }
    ],
    "1962": [
      {
        "ID": 12,
        "AZIMUTH": 196.99,
        "X": 44.38,
        "Y": 55.4
      }
    ],
    "1963": [
      {
        "ID": 12,
        "AZIMUTH": 195.48,
        "X": 44.09,
        "Y": 56.02
      }
    ],
    "1964": [
      {
        "ID": 12,
        "AZIMUTH": 193.6,
        "X": 43.82,
        "Y": 56.59
      }
    ],
    "1965": [
      {
        "ID": 12,
        "AZIMUTH": 190.0,
        "X": 43.47,
        "Y": 57.21
      }
    ],
    "1966": [
      {
        "ID": 12,
        "AZIMUTH": 188.63,
        "X": 43.1,
        "Y": 57.75
      }
    ],
    "1967": [
      {
        "ID": 12,
        "AZIMUTH": 186.07,
        "X": 42.9,
        "Y": 58.23
      }
    ],
    "1968": [
      {
        "ID": 12,
        "AZIMUTH": 185.75,
        "X": 42.61,
        "Y": 58.73
      }
    ],
    "1969": [
      {
        "ID": 12,
        "AZIMUTH": 185.79,
        "X": 42.31,
        "Y": 59.11
      }
    ],
    "1970": [
      {
        "ID": 12,
        "AZIMUTH": 180.97,
        "X": 41.89,
        "Y": 59.71
      }
    ],
    "1971": [
      {
        "ID": 12,
        "AZIMUTH": 174.66,
        "X": 41.51,
        "Y": 60.3
      }
    ],
    "1972": [
      {
        "ID": 12,
        "AZIMUTH": 169.9,
        "X": 41.02,
        "Y": 60.9
      }
    ],
    "1973": [
      {
        "ID": 12,
        "AZIMUTH": 167.72,
        "X": 40.53,
        "Y": 61.45
      }
    ],
    "1974": [
      {
        "ID": 12,
        "AZIMUTH": 165.43,
        "X": 40.09,
        "Y": 61.99
      }
    ],
    "1975": [
      {
        "ID": 12,
        "AZIMUTH": 164.43,
        "X": 39.63,
        "Y": 62.47
      }
    ],
    "1976": [
      {
        "ID": 12,
        "AZIMUTH": 163.9,
        "X": 39.39,
        "Y": 62.73
      }
    ],
    "1977": [
      {
        "ID": 12,
        "AZIMUTH": 160.21,
        "X": 38.87,
        "Y": 63.23
      }
    ],
    "1978": [
      {
        "ID": 12,
        "AZIMUTH": 155.29,
        "X": 38.42,
        "Y": 63.6
      }
    ],
    "1979": [
      {
        "ID": 12,
        "AZIMUTH": 152.61,
        "X": 37.98,
        "Y": 64.03
      }
    ],
    "1980": [
      {
        "ID": 12,
        "AZIMUTH": 150.94,
        "X": 37.42,
        "Y": 64.43
      }
    ],
    "1981": [
      {
        "ID": 12,
        "AZIMUTH": 146.29,
        "X": 36.99,
        "Y": 64.73
      }
    ],
    "1982": [
      {
        "ID": 12,
        "AZIMUTH": 144.26,
        "X": 36.41,
        "Y": 65.11
      }
    ],
    "1983": [
      {
        "ID": 12,
        "AZIMUTH": 141.46,
        "X": 35.8,
        "Y": 65.46
      }
    ],
    "1984": [
      {
        "ID": 12,
        "AZIMUTH": 138.05,
        "X": 35.28,
        "Y": 65.75
      }
    ],
    "1985": [
      {
        "ID": 12,
        "AZIMUTH": 136.37,
        "X": 34.86,
        "Y": 65.97
      }
    ],
    "1986": [
      {
        "ID": 12,
        "AZIMUTH": 134.74,
        "X": 34.31,
        "Y": 66.19
      }
    ],
    "1987": [
      {
        "ID": 12,
        "AZIMUTH": 133.14,
        "X": 33.74,
        "Y": 66.41
      }
    ],
    "1988": [
      {
        "ID": 12,
        "AZIMUTH": 130.47,
        "X": 33.22,
        "Y": 66.57
      }
    ],
    "1989": [
      {
        "ID": 12,
        "AZIMUTH": 127.73,
        "X": 32.68,
        "Y": 66.73
      }
    ],
    "1990": [
      {
        "ID": 12,
        "AZIMUTH": 126.82,
        "X": 32.21,
        "Y": 66.92
      }
    ],
    "1991": [
      {
        "ID": 12,
        "AZIMUTH": 125.09,
        "X": 31.72,
        "Y": 67.08
      }
    ],
    "1992": [
      {
        "ID": 12,
        "AZIMUTH": 121.4,
        "X": 31.15,
        "Y": 67.22
      }
    ],
    "1993": [
      {
        "ID": 12,
        "AZIMUTH": 114.47,
        "X": 30.5,
        "Y": 67.29
      }
    ],
    "1994": [
      {
        "ID": 12,
        "AZIMUTH": 107.43,
        "X": 29.69,
        "Y": 67.37
      }
    ],
    "1995": [
      {
        "ID": 12,
        "AZIMUTH": 104.64,
        "X": 29.04,
        "Y": 67.47
      }
    ],
    "1996": [
      {
        "ID": 12,
        "AZIMUTH": 101.79,
        "X": 28.46,
        "Y": 67.56
      }
    ],
    "1997": [
      {
        "ID": 12,
        "AZIMUTH": 98.01,
        "X": 27.83,
        "Y": 67.59
      }
    ],
    "1998": [
      {
        "ID": 12,
        "AZIMUTH": 94.97,
        "X": 27.17,
        "Y": 67.61
      }
    ],
    "1999": [
      {
        "ID": 12,
        "AZIMUTH": 93.45,
        "X": 26.7,
        "Y": 67.63
      }
    ],
    "2000": [
      {
        "ID": 12,
        "AZIMUTH": 92.24,
        "X": 26.11,
        "Y": 67.66
      }
    ],
    "2001": [
      {
        "ID": 12,
        "AZIMUTH": 88.68,
        "X": 25.45,
        "Y": 67.63
      }
    ],
    "2002": [
      {
        "ID": 12,
        "AZIMUTH": 87.92,
        "X": 24.9,
        "Y": 67.61
      }
    ],
    "2003": [
      {
        "ID": 12,
        "AZIMUTH": 85.14,
        "X": 24.19,
        "Y": 67.57
      }
    ],
    "2004": [
      {
        "ID": 12,
        "AZIMUTH": 82.62,
        "X": 23.51,
        "Y": 67.51
      }
    ],
    "2005": [
      {
        "ID": 12,
        "AZIMUTH": 80.32,
        "X": 22.91,
        "Y": 67.39
      }
    ],
    "2006": [
      {
        "ID": 12,
        "AZIMUTH": 79.03,
        "X": 22.2,
        "Y": 67.29
      }
    ],
    "2007": [
      {
        "ID": 12,
        "AZIMUTH": 77.22,
        "X": 21.56,
        "Y": 67.14
      }
    ],
    "2008": [
      {
        "ID": 12,
        "AZIMUTH": 74.57,
        "X": 20.84,
        "Y": 67.0
      }
    ],
    "2009": [
      {
        "ID": 12,
        "AZIMUTH": 71.92,
        "X": 20.14,
        "Y": 66.87
      }
    ],
    "2010": [
      {
        "ID": 12,
        "AZIMUTH": 69.58,
        "X": 19.47,
        "Y": 66.69
      }
    ],
    "2011": [
      {
        "ID": 12,
        "AZIMUTH": 68.63,
        "X": 18.92,
        "Y": 66.48
      }
    ],
    "2012": [
      {
        "ID": 12,
        "AZIMUTH": 66.96,
        "X": 18.38,
        "Y": 66.26
      }
    ],
    "2013": [
      {
        "ID": 12,
        "AZIMUTH": 65.27,
        "X": 17.75,
        "Y": 66.03
      }
    ],
    "2014": [
      {
        "ID": 12,
        "AZIMUTH": 62.69,
        "X": 17.14,
        "Y": 65.8
      }
    ],
    "2015": [
      {
        "ID": 12,
        "AZIMUTH": 61.03,
        "X": 16.58,
        "Y": 65.52
      }
    ],
    "2016": [
      {
        "ID": 12,
        "AZIMUTH": 58.47,
        "X": 15.85,
        "Y": 65.2
      }
    ],
    "2017": [
      {
        "ID": 12,
        "AZIMUTH": 57.39,
        "X": 15.35,
        "Y": 64.91
      }
    ],
    "2018": [
      {
        "ID": 12,
        "AZIMUTH": 54.82,
        "X": 14.65,
        "Y": 64.54
      }
    ],
    "2019": [
      {
        "ID": 12,
        "AZIMUTH": 53.65,
        "X": 14.12,
        "Y": 64.21
      }
    ],
    "2020": [
      {
        "ID": 12,
        "AZIMUTH": 51.28,
        "X": 13.58,
        "Y": 63.86
      }
    ],
    "2021": [
      {
        "ID": 12,
        "AZIMUTH": 51.51,
        "X": 13.04,
        "Y": 63.48
      }
    ],
    "2022": [
      {
        "ID": 12,
        "AZIMUTH": 49.43,
        "X": 12.47,
        "Y": 63.04
      }
    ],
    "2023": [
      {
        "ID": 12,
        "AZIMUTH": 47.63,
        "X": 11.93,
        "Y": 62.65
      }
    ],
    "2024": [
      {
        "ID": 12,
        "AZIMUTH": 46.03,
        "X": 11.4,
        "Y": 62.19
      }
    ],
    "2025": [
      {
        "ID": 12,
        "AZIMUTH": 43.8,
        "X": 10.8,
        "Y": 61.72
      }
    ],
    "2026": [
      {
        "ID": 12,
        "AZIMUTH": 41.96,
        "X": 10.29,
        "Y": 61.26
      }
    ],
    "2027": [
      {
        "ID": 12,
        "AZIMUTH": 39.89,
        "X": 9.82,
        "Y": 60.79
      }
    ],
    "2028": [
      {
        "ID": 12,
        "AZIMUTH": 38.53,
        "X": 9.28,
        "Y": 60.27
      }
    ],
    "2029": [
      {
        "ID": 12,
        "AZIMUTH": 37.13,
        "X": 8.78,
        "Y": 59.74
      }
    ],
    "2030": [
      {
        "ID": 12,
        "AZIMUTH": 35.07,
        "X": 8.31,
        "Y": 59.24
      }
    ],
    "2031": [
      {
        "ID": 12,
        "AZIMUTH": 33.08,
        "X": 7.86,
        "Y": 58.72
      }
    ],
    "2032": [
      {
        "ID": 12,
        "AZIMUTH": 32.97,
        "X": 7.46,
        "Y": 58.28
      }
    ],
    "2033": [
      {
        "ID": 12,
        "AZIMUTH": 31.36,
        "X": 7.03,
        "Y": 57.69
      }
    ],
    "2034": [
      {
        "ID": 12,
        "AZIMUTH": 30.22,
        "X": 6.62,
        "Y": 57.17
      }
    ],
    "2035": [
      {
        "ID": 12,
        "AZIMUTH": 29.77,
        "X": 6.23,
        "Y": 56.63
      }
    ],
    "2036": [
      {
        "ID": 12,
        "AZIMUTH": 27.96,
        "X": 5.82,
        "Y": 56.01
      }
    ],
    "2037": [
      {
        "ID": 12,
        "AZIMUTH": 27.89,
        "X": 5.47,
        "Y": 55.46
      }
    ],
    "2038": [
      {
        "ID": 12,
        "AZIMUTH": 27.54,
        "X": 5.01,
        "Y": 54.78
      }
    ],
    "2039": [
      {
        "ID": 12,
        "AZIMUTH": 27.54,
        "X": 4.61,
        "Y": 54.13
      }
    ],
    "2040": [
      {
        "ID": 12,
        "AZIMUTH": 123.99,
        "X": 4.22,
        "Y": 53.48
      }
    ],
    "2041": [
      {
        "ID": 12,
        "AZIMUTH": 173.17,
        "X": 3.88,
        "Y": 52.82
      }
    ],
    "2042": [
      {
        "ID": 12,
        "AZIMUTH": 257.38,
        "X": 3.46,
        "Y": 52.14
      }
    ],
    "2043": [
      {
        "ID": 12,
        "AZIMUTH": 346.13,
        "X": 3.05,
        "Y": 51.43
      }
    ],
    "2044": [
      {
        "ID": 12,
        "AZIMUTH": 376.28,
        "X": 2.75,
        "Y": 50.73
      }
    ],
    "2045": [
      {
        "ID": 12,
        "AZIMUTH": 504.46,
        "X": 2.37,
        "Y": 49.97
      }
    ],
    "2046": [
      {
        "ID": 12,
        "AZIMUTH": 523.76,
        "X": 2.04,
        "Y": 49.3
      }
    ],
    "2047": [
      {
        "ID": 12,
        "AZIMUTH": 612.67,
        "X": 1.76,
        "Y": 48.6
      }
    ],
    "2048": [
      {
        "ID": 12,
        "AZIMUTH": 670.25,
        "X": 1.52,
        "Y": 47.97
      }
    ],
    "2049": [
      {
        "ID": 12,
        "AZIMUTH": 698.03,
        "X": 1.29,
        "Y": 47.35
      }
    ],
    "2050": [
      {
        "ID": 12,
        "AZIMUTH": 748.51,
        "X": 1.02,
        "Y": 46.6
      }
    ],
    "2051": [
      {
        "ID": 12,
        "AZIMUTH": 780.11,
        "X": 0.81,
        "Y": 45.95
      }
    ],
    "2052": [
      {
        "ID": 12,
        "AZIMUTH": 779.97,
        "X": 0.6,
        "Y": 45.28
      }
    ],
    "2053": [
      {
        "ID": 12,
        "AZIMUTH": 800.02,
        "X": 0.32,
        "Y": 44.54
      }
    ],
    "2054": [
      {
        "ID": 12,
        "AZIMUTH": 813.28,
        "X": 0.1,
        "Y": 43.78
      }
    ],
    "2055": [
      {
        "ID": 12,
        "AZIMUTH": 874.72,
        "X": -0.08,
        "Y": 43.06
      }
    ],
    "2056": [
      {
        "ID": 12,
        "AZIMUTH": 889.63,
        "X": -0.27,
        "Y": 42.33
      }
    ],
    "2057": [
      {
        "ID": 12,
        "AZIMUTH": 836.01,
        "X": -0.39,
        "Y": 41.56
      }
    ],
    "2058": [
      {
        "ID": 12,
        "AZIMUTH": 803.61,
        "X": -0.53,
        "Y": 40.8
      }
    ],
    "2059": [
      {
        "ID": 12,
        "AZIMUTH": 859.02,
        "X": -0.73,
        "Y": 40.0
      }
    ],
    "2060": [
      {
        "ID": 12,
        "AZIMUTH": 965.69,
        "X": -0.83,
        "Y": 39.29
      }
    ],
    "2061": [
      {
        "ID": 12,
        "AZIMUTH": 1028.14,
        "X": -0.96,
        "Y": 38.51
      }
    ],
    "2062": [
      {
        "ID": 12,
        "AZIMUTH": 1018.87,
        "X": -1.04,
        "Y": 37.84
      }
    ],
    "2063": [
      {
        "ID": 12,
        "AZIMUTH": 1017.57,
        "X": -1.12,
        "Y": 37.14
      }
    ],
    "2064": [
      {
        "ID": 12,
        "AZIMUTH": 1046.93,
        "X": -1.18,
        "Y": 36.44
      }
    ],
    "2065": [
      {
        "ID": 12,
        "AZIMUTH": 1252.32,
        "X": -1.27,
        "Y": 35.33
      }
    ],
    "2066": [
      {
        "ID": 12,
        "AZIMUTH": 1327.79,
        "X": -1.33,
        "Y": 34.37
      }
    ],
    "2067": [
      {
        "ID": 12,
        "AZIMUTH": 1248.01,
        "X": -1.37,
        "Y": 33.79
      }
    ],
    "2068": [
      {
        "ID": 12,
        "AZIMUTH": 1316.68,
        "X": -1.4,
        "Y": 33.04
      }
    ],
    "2069": [
      {
        "ID": 12,
        "AZIMUTH": 1397.01,
        "X": -1.49,
        "Y": 32.1
      }
    ],
    "2070": [
      {
        "ID": 12,
        "AZIMUTH": 1487.7,
        "X": -1.53,
        "Y": 31.48
      }
    ],
    "2071": [
      {
        "ID": 12,
        "AZIMUTH": 1472.89,
        "X": -1.51,
        "Y": 30.95
      }
    ],
    "2072": [
      {
        "ID": 12,
        "AZIMUTH": 1424.86,
        "X": -1.52,
        "Y": 30.3
      }
    ],
    "2073": [
      {
        "ID": 12,
        "AZIMUTH": 1346.59,
        "X": -1.49,
        "Y": 29.55
      }
    ],
    "2074": [
      {
        "ID": 12,
        "AZIMUTH": 1316.62,
        "X": -1.46,
        "Y": 28.91
      }
    ],
    "2075": [
      {
        "ID": 12,
        "AZIMUTH": 1426.7,
        "X": -1.46,
        "Y": 28.22
      }
    ],
    "2076": [
      {
        "ID": 12,
        "AZIMUTH": 1456.39,
        "X": -1.46,
        "Y": 27.52
      }
    ],
    "2077": [
      {
        "ID": 12,
        "AZIMUTH": 1450.07,
        "X": -1.45,
        "Y": 26.92
      }
    ],
    "2078": [
      {
        "ID": 12,
        "AZIMUTH": 1430.02,
        "X": -1.41,
        "Y": 26.3
      }
    ],
    "2079": [
      {
        "ID": 12,
        "AZIMUTH": 1378.86,
        "X": -1.36,
        "Y": 25.77
      }
    ],
    "2080": [
      {
        "ID": 12,
        "AZIMUTH": 1425.6,
        "X": -1.31,
        "Y": 25.01
      }
    ],
    "2081": [
      {
        "ID": 12,
        "AZIMUTH": 1441.28,
        "X": -1.26,
        "Y": 24.26
      }
    ],
    "2082": [
      {
        "ID": 12,
        "AZIMUTH": 1389.49,
        "X": -1.2,
        "Y": 23.66
      }
    ],
    "2083": [
      {
        "ID": 12,
        "AZIMUTH": 1400.13,
        "X": -1.12,
        "Y": 23.07
      }
    ],
    "2084": [
      {
        "ID": 12,
        "AZIMUTH": 1336.69,
        "X": -1.03,
        "Y": 22.46
      }
    ],
    "2085": [
      {
        "ID": 12,
        "AZIMUTH": 1390.3,
        "X": -0.99,
        "Y": 21.86
      }
    ],
    "2086": [
      {
        "ID": 12,
        "AZIMUTH": 1390.57,
        "X": -0.95,
        "Y": 21.28
      }
    ],
    "2087": [
      {
        "ID": 12,
        "AZIMUTH": 1321.55,
        "X": -0.84,
        "Y": 20.77
      }
    ],
    "2088": [
      {
        "ID": 12,
        "AZIMUTH": 1279.25,
        "X": -0.76,
        "Y": 20.25
      }
    ],
    "2089": [
      {
        "ID": 12,
        "AZIMUTH": 1297.21,
        "X": -0.64,
        "Y": 19.63
      }
    ],
    "2090": [
      {
        "ID": 12,
        "AZIMUTH": 1205.64,
        "X": -0.5,
        "Y": 19.03
      }
    ],
    "2091": [
      {
        "ID": 12,
        "AZIMUTH": 1102.02,
        "X": -0.39,
        "Y": 18.49
      }
    ],
    "2092": [
      {
        "ID": 12,
        "AZIMUTH": 1015.95,
        "X": -0.23,
        "Y": 17.9
      }
    ],
    "2093": [
      {
        "ID": 12,
        "AZIMUTH": 1006.36,
        "X": -0.11,
        "Y": 17.31
      }
    ],
    "2094": [
      {
        "ID": 12,
        "AZIMUTH": 925.56,
        "X": 0.03,
        "Y": 16.73
      }
    ],
    "2095": [
      {
        "ID": 12,
        "AZIMUTH": 874.45,
        "X": 0.15,
        "Y": 16.26
      }
    ],
    "2096": [
      {
        "ID": 12,
        "AZIMUTH": 784.61,
        "X": 0.3,
        "Y": 15.67
      }
    ],
    "2097": [
      {
        "ID": 12,
        "AZIMUTH": 682.1,
        "X": 0.46,
        "Y": 15.19
      }
    ],
    "2098": [
      {
        "ID": 12,
        "AZIMUTH": 525.75,
        "X": 0.65,
        "Y": 14.54
      }
    ],
    "2099": [
      {
        "ID": 12,
        "AZIMUTH": 402.89,
        "X": 0.81,
        "Y": 14.0
      }
    ],
    "2100": [
      {
        "ID": 12,
        "AZIMUTH": 308.58,
        "X": 0.98,
        "Y": 13.45
      }
    ],
    "2101": [
      {
        "ID": 12,
        "AZIMUTH": 175.91,
        "X": 1.16,
        "Y": 12.96
      }
    ],
    "2102": [
      {
        "ID": 12,
        "AZIMUTH": 113.25,
        "X": 1.32,
        "Y": 12.4
      }
    ],
    "2103": [
      {
        "ID": 12,
        "AZIMUTH": 77.17,
        "X": 1.56,
        "Y": 11.8
      }
    ],
    "2104": [
      {
        "ID": 12,
        "AZIMUTH": 53.84,
        "X": 1.75,
        "Y": 11.28
      }
    ],
    "2105": [
      {
        "ID": 12,
        "AZIMUTH": 42.33,
        "X": 1.95,
        "Y": 10.75
      }
    ],
    "2106": [
      {
        "ID": 12,
        "AZIMUTH": 49.76,
        "X": 2.16,
        "Y": 10.27
      }
    ],
    "2107": [
      {
        "ID": 12,
        "AZIMUTH": 61.04,
        "X": 2.36,
        "Y": 9.79
      }
    ],
    "2108": [
      {
        "ID": 12,
        "AZIMUTH": 72.85,
        "X": 2.57,
        "Y": 9.35
      }
    ],
    "2109": [
      {
        "ID": 12,
        "AZIMUTH": 87.6,
        "X": 2.83,
        "Y": 8.78
      }
    ],
    "2110": [
      {
        "ID": 12,
        "AZIMUTH": 103.68,
        "X": 3.09,
        "Y": 8.23
      }
    ],
    "2111": [
      {
        "ID": 12,
        "AZIMUTH": 121.38,
        "X": 3.38,
        "Y": 7.62
      }
    ],
    "2112": [
      {
        "ID": 12,
        "AZIMUTH": 136.09,
        "X": 3.64,
        "Y": 7.19
      }
    ],
    "2113": [
      {
        "ID": 12,
        "AZIMUTH": 150.09,
        "X": 3.88,
        "Y": 6.77
      }
    ],
    "2114": [
      {
        "ID": 12,
        "AZIMUTH": 166.3,
        "X": 4.13,
        "Y": 6.38
      }
    ],
    "2115": [
      {
        "ID": 12,
        "AZIMUTH": 183.22,
        "X": 4.35,
        "Y": 5.97
      }
    ],
    "2116": [
      {
        "ID": 12,
        "AZIMUTH": 202.3,
        "X": 4.61,
        "Y": 5.53
      }
    ],
    "2117": [
      {
        "ID": 12,
        "AZIMUTH": 221.34,
        "X": 4.9,
        "Y": 5.13
      }
    ],
    "2118": [
      {
        "ID": 12,
        "AZIMUTH": 240.6,
        "X": 5.2,
        "Y": 4.74
      }
    ],
    "2119": [
      {
        "ID": 12,
        "AZIMUTH": 259.01,
        "X": 5.48,
        "Y": 4.38
      }
    ],
    "2120": [
      {
        "ID": 12,
        "AZIMUTH": 278.2,
        "X": 5.78,
        "Y": 4.02
      }
    ],
    "2121": [
      {
        "ID": 12,
        "AZIMUTH": 297.85,
        "X": 6.11,
        "Y": 3.65
      }
    ],
    "2122": [
      {
        "ID": 12,
        "AZIMUTH": 315.9,
        "X": 6.48,
        "Y": 3.31
      }
    ],
    "2123": [
      {
        "ID": 12,
        "AZIMUTH": 333.24,
        "X": 6.85,
        "Y": 2.98
      }
    ],
    "2124": [
      {
        "ID": 12,
        "AZIMUTH": 349.81,
        "X": 7.25,
        "Y": 2.64
      }
    ],
    "2125": [
      {
        "ID": 12,
        "AZIMUTH": 363.46,
        "X": 7.59,
        "Y": 2.35
      }
    ],
    "2126": [
      {
        "ID": 12,
        "AZIMUTH": 375.22,
        "X": 7.88,
        "Y": 2.09
      }
    ],
    "2127": [
      {
        "ID": 12,
        "AZIMUTH": 385.32,
        "X": 8.17,
        "Y": 1.86
      }
    ],
    "2128": [
      {
        "ID": 12,
        "AZIMUTH": 394.85,
        "X": 8.48,
        "Y": 1.62
      }
    ],
    "2129": [
      {
        "ID": 12,
        "AZIMUTH": 403.18,
        "X": 8.79,
        "Y": 1.4
      }
    ],
    "2130": [
      {
        "ID": 12,
        "AZIMUTH": 411.5,
        "X": 9.16,
        "Y": 1.17
      }
    ],
    "2131": [
      {
        "ID": 12,
        "AZIMUTH": 420.44,
        "X": 9.66,
        "Y": 0.9
      }
    ],
    "2132": [
      {
        "ID": 12,
        "AZIMUTH": 427.28,
        "X": 10.3,
        "Y": 0.71
      }
    ],
    "2133": [
      {
        "ID": 12,
        "AZIMUTH": 431.9,
        "X": 10.8,
        "Y": 0.55
      }
    ],
    "2134": [
      {
        "ID": 12,
        "AZIMUTH": 436.63,
        "X": 11.25,
        "Y": 0.38
      }
    ],
    "2135": [
      {
        "ID": 12,
        "AZIMUTH": 439.96,
        "X": 11.59,
        "Y": 0.26
      }
    ],
    "2136": [
      {
        "ID": 12,
        "AZIMUTH": 443.16,
        "X": 11.92,
        "Y": 0.14
      }
    ],
    "2137": [
      {
        "ID": 12,
        "AZIMUTH": 444.96,
        "X": 12.25,
        "Y": 0.1
      }
    ],
    "2138": [
      {
        "ID": 12,
        "AZIMUTH": 447.74,
        "X": 12.76,
        "Y": 0.04
      }
    ],
    "2139": [
      {
        "ID": 12,
        "AZIMUTH": 449.43,
        "X": 13.21,
        "Y": -0.02
      }
    ],
    "2140": [
      {
        "ID": 12,
        "AZIMUTH": 450.7,
        "X": 13.62,
        "Y": -0.07
      }
    ],
    "2141": [
      {
        "ID": 12,
        "AZIMUTH": 451.0,
        "X": 14.11,
        "Y": -0.09
      }
    ],
    "2142": [
      {
        "ID": 12,
        "AZIMUTH": 454.65,
        "X": 14.63,
        "Y": -0.14
      }
    ],
    "2143": [
      {
        "ID": 12,
        "AZIMUTH": 455.61,
        "X": 15.09,
        "Y": -0.14
      }
    ],
    "2144": [
      {
        "ID": 12,
        "AZIMUTH": 454.78,
        "X": 15.51,
        "Y": -0.12
      }
    ],
    "2145": [
      {
        "ID": 12,
        "AZIMUTH": 453.69,
        "X": 15.95,
        "Y": -0.09
      }
    ],
    "2146": [
      {
        "ID": 12,
        "AZIMUTH": 452.03,
        "X": 16.46,
        "Y": -0.0
      }
    ],
    "2147": [
      {
        "ID": 12,
        "AZIMUTH": 450.66,
        "X": 16.98,
        "Y": 0.08
      }
    ],
    "2148": [
      {
        "ID": 12,
        "AZIMUTH": 446.59,
        "X": 17.65,
        "Y": 0.2
      }
    ],
    "2149": [
      {
        "ID": 12,
        "AZIMUTH": 443.7,
        "X": 18.21,
        "Y": 0.3
      }
    ],
    "2150": [
      {
        "ID": 12,
        "AZIMUTH": 441.35,
        "X": 18.67,
        "Y": 0.41
      }
    ],
    "2151": [
      {
        "ID": 12,
        "AZIMUTH": 440.04,
        "X": 19.08,
        "Y": 0.5
      }
    ],
    "2152": [
      {
        "ID": 12,
        "AZIMUTH": 437.2,
        "X": 19.7,
        "Y": 0.7
      }
    ],
    "2153": [
      {
        "ID": 12,
        "AZIMUTH": 432.97,
        "X": 20.25,
        "Y": 0.9
      }
    ],
    "2154": [
      {
        "ID": 12,
        "AZIMUTH": 429.82,
        "X": 20.69,
        "Y": 1.1
      }
    ],
    "2155": [
      {
        "ID": 12,
        "AZIMUTH": 426.67,
        "X": 21.17,
        "Y": 1.29
      }
    ],
    "2156": [
      {
        "ID": 12,
        "AZIMUTH": 425.09,
        "X": 21.6,
        "Y": 1.48
      }
    ],
    "2157": [
      {
        "ID": 12,
        "AZIMUTH": 423.41,
        "X": 22.04,
        "Y": 1.69
      }
    ],
    "2158": [
      {
        "ID": 12,
        "AZIMUTH": 421.39,
        "X": 22.51,
        "Y": 1.89
      }
    ],
    "2159": [
      {
        "ID": 12,
        "AZIMUTH": 419.34,
        "X": 22.92,
        "Y": 2.08
      }
    ],
    "2160": [
      {
        "ID": 12,
        "AZIMUTH": 416.88,
        "X": 23.4,
        "Y": 2.34
      }
    ],
    "2161": [
      {
        "ID": 12,
        "AZIMUTH": 413.98,
        "X": 23.93,
        "Y": 2.6
      }
    ],
    "2162": [
      {
        "ID": 12,
        "AZIMUTH": 410.74,
        "X": 24.45,
        "Y": 2.91
      }
    ],
    "2163": [
      {
        "ID": 12,
        "AZIMUTH": 408.35,
        "X": 24.87,
        "Y": 3.14
      }
    ],
    "2164": [
      {
        "ID": 12,
        "AZIMUTH": 405.84,
        "X": 25.32,
        "Y": 3.42
      }
    ],
    "2165": [
      {
        "ID": 12,
        "AZIMUTH": 403.78,
        "X": 25.74,
        "Y": 3.64
      }
    ],
    "2166": [
      {
        "ID": 12,
        "AZIMUTH": 401.21,
        "X": 26.11,
        "Y": 3.9
      }
    ],
    "2167": [
      {
        "ID": 12,
        "AZIMUTH": 398.2,
        "X": 26.54,
        "Y": 4.21
      }
    ],
    "2168": [
      {
        "ID": 12,
        "AZIMUTH": 395.66,
        "X": 27.03,
        "Y": 4.53
      }
    ],
    "2169": [
      {
        "ID": 12,
        "AZIMUTH": 392.17,
        "X": 27.53,
        "Y": 4.94
      }
    ],
    "2170": [
      {
        "ID": 12,
        "AZIMUTH": 389.78,
        "X": 27.93,
        "Y": 5.31
      }
    ],
    "2171": [
      {
        "ID": 12,
        "AZIMUTH": 386.48,
        "X": 28.38,
        "Y": 5.69
      }
    ],
    "2172": [
      {
        "ID": 12,
        "AZIMUTH": 383.81,
        "X": 28.81,
        "Y": 6.07
      }
    ],
    "2173": [
      {
        "ID": 12,
        "AZIMUTH": 380.91,
        "X": 29.18,
        "Y": 6.4
      }
    ],
    "2174": [
      {
        "ID": 12,
        "AZIMUTH": 378.46,
        "X": 29.6,
        "Y": 6.78
      }
    ],
    "2175": [
      {
        "ID": 12,
        "AZIMUTH": 376.38,
        "X": 30.05,
        "Y": 7.2
      }
    ],
    "2176": [
      {
        "ID": 12,
        "AZIMUTH": 374.95,
        "X": 30.51,
        "Y": 7.61
      }
    ],
    "2177": [
      {
        "ID": 12,
        "AZIMUTH": 373.04,
        "X": 30.85,
        "Y": 7.85
      }
    ],
    "2178": [
      {
        "ID": 12,
        "AZIMUTH": 370.05,
        "X": 31.26,
        "Y": 8.2
      }
    ],
    "2179": [
      {
        "ID": 12,
        "AZIMUTH": 366.43,
        "X": 31.7,
        "Y": 8.65
      }
    ],
    "2180": [
      {
        "ID": 12,
        "AZIMUTH": 362.79,
        "X": 32.11,
        "Y": 9.03
      }
    ],
    "2181": [
      {
        "ID": 12,
        "AZIMUTH": 358.44,
        "X": 32.49,
        "Y": 9.49
      }
    ],
    "2182": [
      {
        "ID": 12,
        "AZIMUTH": 355.32,
        "X": 32.85,
        "Y": 9.9
      }
    ],
    "2183": [
      {
        "ID": 12,
        "AZIMUTH": 353.43,
        "X": 33.24,
        "Y": 10.3
      }
    ],
    "2184": [
      {
        "ID": 12,
        "AZIMUTH": 350.22,
        "X": 33.64,
        "Y": 10.76
      }
    ],
    "2185": [
      {
        "ID": 12,
        "AZIMUTH": 347.71,
        "X": 34.03,
        "Y": 11.21
      }
    ],
    "2186": [
      {
        "ID": 12,
        "AZIMUTH": 345.22,
        "X": 34.41,
        "Y": 11.64
      }
    ],
    "2187": [
      {
        "ID": 12,
        "AZIMUTH": 345.35,
        "X": 34.82,
        "Y": 12.1
      }
    ],
    "2188": [
      {
        "ID": 12,
        "AZIMUTH": 345.05,
        "X": 35.19,
        "Y": 12.54
      }
    ],
    "2189": [
      {
        "ID": 12,
        "AZIMUTH": 343.22,
        "X": 35.54,
        "Y": 13.06
      }
    ],
    "2190": [
      {
        "ID": 12,
        "AZIMUTH": 341.57,
        "X": 35.88,
        "Y": 13.47
      }
    ],
    "2191": [
      {
        "ID": 12,
        "AZIMUTH": 339.24,
        "X": 36.25,
        "Y": 13.95
      }
    ],
    "2192": [
      {
        "ID": 12,
        "AZIMUTH": 338.02,
        "X": 36.53,
        "Y": 14.34
      }
    ],
    "2193": [
      {
        "ID": 12,
        "AZIMUTH": 336.73,
        "X": 36.81,
        "Y": 14.72
      }
    ],
    "2194": [
      {
        "ID": 12,
        "AZIMUTH": 338.05,
        "X": 37.17,
        "Y": 15.06
      }
    ],
    "2195": [
      {
        "ID": 12,
        "AZIMUTH": 335.82,
        "X": 37.57,
        "Y": 15.5
      }
    ],
    "2196": [
      {
        "ID": 12,
        "AZIMUTH": 332.02,
        "X": 37.93,
        "Y": 16.06
      }
    ],
    "2197": [
      {
        "ID": 12,
        "AZIMUTH": 329.27,
        "X": 38.27,
        "Y": 16.58
      }
    ],
    "2198": [
      {
        "ID": 12,
        "AZIMUTH": 328.01,
        "X": 38.56,
        "Y": 17.11
      }
    ],
    "2199": [
      {
        "ID": 12,
        "AZIMUTH": 326.04,
        "X": 38.88,
        "Y": 17.68
      }
    ],
    "2200": [
      {
        "ID": 12,
        "AZIMUTH": 323.97,
        "X": 39.2,
        "Y": 18.19
      }
    ],
    "2201": [
      {
        "ID": 12,
        "AZIMUTH": 321.74,
        "X": 39.48,
        "Y": 18.75
      }
    ],
    "2202": [
      {
        "ID": 12,
        "AZIMUTH": 320.57,
        "X": 39.75,
        "Y": 19.28
      }
    ],
    "2203": [
      {
        "ID": 12,
        "AZIMUTH": 319.01,
        "X": 40.0,
        "Y": 19.84
      }
    ],
    "2204": [
      {
        "ID": 12,
        "AZIMUTH": 316.36,
        "X": 40.22,
        "Y": 20.36
      }
    ],
    "2205": [
      {
        "ID": 12,
        "AZIMUTH": 315.51,
        "X": 40.43,
        "Y": 20.89
      }
    ],
    "2206": [
      {
        "ID": 12,
        "AZIMUTH": 313.86,
        "X": 40.68,
        "Y": 21.4
      }
    ],
    "2207": [
      {
        "ID": 12,
        "AZIMUTH": 312.32,
        "X": 40.84,
        "Y": 21.97
      }
    ],
    "2208": [
      {
        "ID": 12,
        "AZIMUTH": 310.65,
        "X": 41.02,
        "Y": 22.57
      }
    ],
    "2209": [
      {
        "ID": 12,
        "AZIMUTH": 308.5,
        "X": 41.21,
        "Y": 23.22
      }
    ],
    "2210": [
      {
        "ID": 12,
        "AZIMUTH": 306.97,
        "X": 41.38,
        "Y": 23.76
      }
    ],
    "2211": [
      {
        "ID": 12,
        "AZIMUTH": 305.09,
        "X": 41.54,
        "Y": 24.36
      }
    ],
    "2212": [
      {
        "ID": 12,
        "AZIMUTH": 301.8,
        "X": 41.66,
        "Y": 24.94
      }
    ],
    "2213": [
      {
        "ID": 12,
        "AZIMUTH": 298.84,
        "X": 41.73,
        "Y": 25.62
      }
    ],
    "2214": [
      {
        "ID": 12,
        "AZIMUTH": 295.95,
        "X": 41.76,
        "Y": 26.1
      }
    ],
    "2215": [
      {
        "ID": 12,
        "AZIMUTH": 292.26,
        "X": 41.79,
        "Y": 26.71
      }
    ],
    "2216": [
      {
        "ID": 12,
        "AZIMUTH": 286.79,
        "X": 41.79,
        "Y": 27.31
      }
    ],
    "2217": [
      {
        "ID": 12,
        "AZIMUTH": 282.11,
        "X": 41.82,
        "Y": 27.96
      }
    ],
    "2218": [
      {
        "ID": 12,
        "AZIMUTH": 279.75,
        "X": 41.82,
        "Y": 28.6
      }
    ],
    "2219": [
      {
        "ID": 12,
        "AZIMUTH": 276.5,
        "X": 41.82,
        "Y": 29.2
      }
    ],
    "2220": [
      {
        "ID": 12,
        "AZIMUTH": 273.59,
        "X": 41.77,
        "Y": 29.85
      }
    ],
    "2221": [
      {
        "ID": 12,
        "AZIMUTH": 271.33,
        "X": 41.7,
        "Y": 30.46
      }
    ],
    "2222": [
      {
        "ID": 12,
        "AZIMUTH": 268.62,
        "X": 41.63,
        "Y": 31.02
      }
    ],
    "2223": [
      {
        "ID": 12,
        "AZIMUTH": 266.57,
        "X": 41.6,
        "Y": 31.47
      }
    ],
    "2224": [
      {
        "ID": 12,
        "AZIMUTH": 264.04,
        "X": 41.51,
        "Y": 32.0
      }
    ],
    "2225": [
      {
        "ID": 12,
        "AZIMUTH": 261.95,
        "X": 41.38,
        "Y": 32.52
      }
    ],
    "2226": [
      {
        "ID": 12,
        "AZIMUTH": 257.71,
        "X": 41.21,
        "Y": 33.17
      }
    ],
    "2227": [
      {
        "ID": 12,
        "AZIMUTH": 253.9,
        "X": 41.02,
        "Y": 33.77
      }
    ],
    "2228": [
      {
        "ID": 12,
        "AZIMUTH": 250.11,
        "X": 40.85,
        "Y": 34.34
      }
    ],
    "2229": [
      {
        "ID": 12,
        "AZIMUTH": 247.2,
        "X": 40.6,
        "Y": 34.91
      }
    ],
    "2230": [
      {
        "ID": 12,
        "AZIMUTH": 243.49,
        "X": 40.37,
        "Y": 35.47
      }
    ],
    "2231": [
      {
        "ID": 12,
        "AZIMUTH": 239.79,
        "X": 40.13,
        "Y": 36.02
      }
    ],
    "2232": [
      {
        "ID": 12,
        "AZIMUTH": 235.75,
        "X": 39.9,
        "Y": 36.59
      }
    ],
    "2233": [
      {
        "ID": 12,
        "AZIMUTH": 232.82,
        "X": 39.63,
        "Y": 37.14
      }
    ],
    "2234": [
      {
        "ID": 12,
        "AZIMUTH": 230.67,
        "X": 39.41,
        "Y": 37.58
      }
    ],
    "2235": [
      {
        "ID": 12,
        "AZIMUTH": 227.1,
        "X": 39.15,
        "Y": 38.09
      }
    ],
    "2236": [
      {
        "ID": 12,
        "AZIMUTH": 223.57,
        "X": 38.89,
        "Y": 38.54
      }
    ],
    "2237": [
      {
        "ID": 12,
        "AZIMUTH": 218.76,
        "X": 38.57,
        "Y": 39.05
      }
    ],
    "2238": [
      {
        "ID": 12,
        "AZIMUTH": 214.36,
        "X": 38.25,
        "Y": 39.55
      }
    ],
    "2239": [
      {
        "ID": 12,
        "AZIMUTH": 211.76,
        "X": 37.91,
        "Y": 40.15
      }
    ],
    "2240": [
      {
        "ID": 12,
        "AZIMUTH": 209.56,
        "X": 37.61,
        "Y": 40.58
      }
    ],
    "2241": [
      {
        "ID": 12,
        "AZIMUTH": 207.87,
        "X": 37.25,
        "Y": 41.07
      }
    ],
    "2242": [
      {
        "ID": 12,
        "AZIMUTH": 204.4,
        "X": 36.83,
        "Y": 41.55
      }
    ],
    "2243": [
      {
        "ID": 12,
        "AZIMUTH": 200.79,
        "X": 36.5,
        "Y": 41.99
      }
    ],
    "2244": [
      {
        "ID": 12,
        "AZIMUTH": 196.32,
        "X": 36.08,
        "Y": 42.42
      }
    ],
    "2245": [
      {
        "ID": 12,
        "AZIMUTH": 193.2,
        "X": 35.65,
        "Y": 42.87
      }
    ],
    "2246": [
      {
        "ID": 12,
        "AZIMUTH": 190.38,
        "X": 35.23,
        "Y": 43.3
      }
    ],
    "2247": [
      {
        "ID": 12,
        "AZIMUTH": 190.05,
        "X": 34.96,
        "Y": 43.63
      }
    ],
    "2248": [
      {
        "ID": 12,
        "AZIMUTH": 186.36,
        "X": 34.52,
        "Y": 44.06
      }
    ],
    "2249": [
      {
        "ID": 12,
        "AZIMUTH": 183.78,
        "X": 34.11,
        "Y": 44.44
      }
    ],
    "2250": [
      {
        "ID": 12,
        "AZIMUTH": 181.48,
        "X": 33.67,
        "Y": 44.82
      }
    ],
    "2251": [
      {
        "ID": 12,
        "AZIMUTH": 178.62,
        "X": 33.17,
        "Y": 45.22
      }
    ],
    "2252": [
      {
        "ID": 12,
        "AZIMUTH": 174.66,
        "X": 32.64,
        "Y": 45.62
      }
    ],
    "2253": [
      {
        "ID": 12,
        "AZIMUTH": 172.3,
        "X": 32.12,
        "Y": 45.95
      }
    ],
    "2254": [
      {
        "ID": 12,
        "AZIMUTH": 171.41,
        "X": 31.55,
        "Y": 46.32
      }
    ],
    "2255": [
      {
        "ID": 12,
        "AZIMUTH": 168.79,
        "X": 30.99,
        "Y": 46.66
      }
    ],
    "2256": [
      {
        "ID": 12,
        "AZIMUTH": 166.71,
        "X": 30.41,
        "Y": 47.03
      }
    ],
    "2257": [
      {
        "ID": 12,
        "AZIMUTH": 164.92,
        "X": 29.95,
        "Y": 47.28
      }
    ],
    "2258": [
      {
        "ID": 12,
        "AZIMUTH": 162.26,
        "X": 29.38,
        "Y": 47.59
      }
    ],
    "2259": [
      {
        "ID": 12,
        "AZIMUTH": 159.64,
        "X": 28.82,
        "Y": 47.87
      }
    ],
    "2260": [
      {
        "ID": 12,
        "AZIMUTH": 156.63,
        "X": 28.34,
        "Y": 48.07
      }
    ],
    "2261": [
      {
        "ID": 12,
        "AZIMUTH": 152.51,
        "X": 27.72,
        "Y": 48.33
      }
    ],
    "2262": [
      {
        "ID": 12,
        "AZIMUTH": 148.53,
        "X": 27.14,
        "Y": 48.56
      }
    ],
    "2263": [
      {
        "ID": 12,
        "AZIMUTH": 144.97,
        "X": 26.56,
        "Y": 48.78
      }
    ],
    "2264": [
      {
        "ID": 12,
        "AZIMUTH": 141.85,
        "X": 26.07,
        "Y": 48.97
      }
    ],
    "2265": [
      {
        "ID": 12,
        "AZIMUTH": 137.9,
        "X": 25.45,
        "Y": 49.16
      }
    ],
    "2266": [
      {
        "ID": 12,
        "AZIMUTH": 134.82,
        "X": 24.99,
        "Y": 49.29
      }
    ],
    "2267": [
      {
        "ID": 12,
        "AZIMUTH": 130.0,
        "X": 24.35,
        "Y": 49.47
      }
    ],
    "2268": [
      {
        "ID": 12,
        "AZIMUTH": 127.46,
        "X": 23.74,
        "Y": 49.62
      }
    ],
    "2269": [
      {
        "ID": 12,
        "AZIMUTH": 124.13,
        "X": 23.16,
        "Y": 49.72
      }
    ],
    "2270": [
      {
        "ID": 12,
        "AZIMUTH": 121.15,
        "X": 22.52,
        "Y": 49.87
      }
    ],
    "2271": [
      {
        "ID": 12,
        "AZIMUTH": 117.86,
        "X": 21.93,
        "Y": 50.0
      }
    ],
    "2272": [
      {
        "ID": 12,
        "AZIMUTH": 115.29,
        "X": 21.33,
        "Y": 50.09
      }
    ],
    "2273": [
      {
        "ID": 12,
        "AZIMUTH": 112.33,
        "X": 20.71,
        "Y": 50.16
      }
    ],
    "2274": [
      {
        "ID": 12,
        "AZIMUTH": 109.25,
        "X": 20.08,
        "Y": 50.22
      }
    ],
    "2275": [
      {
        "ID": 12,
        "AZIMUTH": 106.67,
        "X": 19.61,
        "Y": 50.23
      }
    ],
    "2276": [
      {
        "ID": 12,
        "AZIMUTH": 103.92,
        "X": 19.08,
        "Y": 50.26
      }
    ],
    "2277": [
      {
        "ID": 12,
        "AZIMUTH": 100.76,
        "X": 18.45,
        "Y": 50.35
      }
    ],
    "2278": [
      {
        "ID": 12,
        "AZIMUTH": 99.11,
        "X": 17.91,
        "Y": 50.37
      }
    ],
    "2279": [
      {
        "ID": 12,
        "AZIMUTH": 95.11,
        "X": 17.38,
        "Y": 50.43
      }
    ],
    "2280": [
      {
        "ID": 12,
        "AZIMUTH": 91.07,
        "X": 16.69,
        "Y": 50.43
      }
    ],
    "2281": [
      {
        "ID": 12,
        "AZIMUTH": 87.47,
        "X": 16.01,
        "Y": 50.34
      }
    ],
    "2282": [
      {
        "ID": 12,
        "AZIMUTH": 84.13,
        "X": 15.43,
        "Y": 50.3
      }
    ],
    "2283": [
      {
        "ID": 12,
        "AZIMUTH": 80.2,
        "X": 14.82,
        "Y": 50.27
      }
    ],
    "2284": [
      {
        "ID": 12,
        "AZIMUTH": 76.58,
        "X": 14.19,
        "Y": 50.28
      }
    ],
    "2285": [
      {
        "ID": 12,
        "AZIMUTH": 74.24,
        "X": 13.55,
        "Y": 50.24
      }
    ],
    "2286": [
      {
        "ID": 12,
        "AZIMUTH": 70.68,
        "X": 12.82,
        "Y": 50.21
      }
    ],
    "2287": [
      {
        "ID": 12,
        "AZIMUTH": 66.21,
        "X": 12.23,
        "Y": 50.15
      }
    ],
    "2288": [
      {
        "ID": 12,
        "AZIMUTH": 63.07,
        "X": 11.65,
        "Y": 50.1
      }
    ],
    "2289": [
      {
        "ID": 12,
        "AZIMUTH": 59.34,
        "X": 11.02,
        "Y": 50.03
      }
    ],
    "2290": [
      {
        "ID": 12,
        "AZIMUTH": 56.46,
        "X": 10.34,
        "Y": 49.96
      }
    ],
    "2291": [
      {
        "ID": 12,
        "AZIMUTH": 52.39,
        "X": 9.67,
        "Y": 49.92
      }
    ],
    "2292": [
      {
        "ID": 12,
        "AZIMUTH": 49.7,
        "X": 9.07,
        "Y": 49.8
      }
    ],
    "2293": [
      {
        "ID": 12,
        "AZIMUTH": 45.41,
        "X": 8.39,
        "Y": 49.69
      }
    ],
    "2294": [
      {
        "ID": 12,
        "AZIMUTH": 42.49,
        "X": 7.71,
        "Y": 49.55
      }
    ],
    "2295": [
      {
        "ID": 12,
        "AZIMUTH": 40.16,
        "X": 7.09,
        "Y": 49.41
      }
    ],
    "2296": [
      {
        "ID": 12,
        "AZIMUTH": 36.83,
        "X": 6.42,
        "Y": 49.27
      }
    ],
    "2297": [
      {
        "ID": 12,
        "AZIMUTH": 102.78,
        "X": 5.72,
        "Y": 49.07
      }
    ],
    "2298": [
      {
        "ID": 12,
        "AZIMUTH": 154.2,
        "X": 5.13,
        "Y": 48.87
      }
    ],
    "2299": [
      {
        "ID": 12,
        "AZIMUTH": 234.76,
        "X": 4.47,
        "Y": 48.66
      }
    ],
    "2300": [
      {
        "ID": 12,
        "AZIMUTH": 320.62,
        "X": 3.89,
        "Y": 48.41
      }
    ],
    "2301": [
      {
        "ID": 12,
        "AZIMUTH": 381.67,
        "X": 3.23,
        "Y": 48.14
      }
    ],
    "2302": [
      {
        "ID": 12,
        "AZIMUTH": 466.02,
        "X": 2.6,
        "Y": 47.89
      }
    ],
    "2303": [
      {
        "ID": 12,
        "AZIMUTH": 589.38,
        "X": 1.96,
        "Y": 47.58
      }
    ],
    "2304": [
      {
        "ID": 12,
        "AZIMUTH": 700.22,
        "X": 1.35,
        "Y": 47.27
      }
    ],
    "2305": [
      {
        "ID": 12,
        "AZIMUTH": 743.03,
        "X": 0.82,
        "Y": 46.95
      }
    ],
    "2306": [
      {
        "ID": 12,
        "AZIMUTH": 801.16,
        "X": 0.27,
        "Y": 46.62
      }
    ],
    "2307": [
      {
        "ID": 12,
        "AZIMUTH": 870.15,
        "X": -0.27,
        "Y": 46.27
      }
    ],
    "2308": [
      {
        "ID": 12,
        "AZIMUTH": 970.9,
        "X": -0.86,
        "Y": 45.9
      }
    ],
    "2309": [
      {
        "ID": 12,
        "AZIMUTH": 1095.32,
        "X": -1.45,
        "Y": 45.5
      }
    ],
    "2310": [
      {
        "ID": 12,
        "AZIMUTH": 1179.03,
        "X": -2.09,
        "Y": 45.01
      }
    ],
    "2311": [
      {
        "ID": 12,
        "AZIMUTH": 1275.01,
        "X": -2.55,
        "Y": 44.68
      }
    ],
    "2312": [
      {
        "ID": 12,
        "AZIMUTH": 1386.68,
        "X": -3.11,
        "Y": 44.24
      }
    ],
    "2313": [
      {
        "ID": 12,
        "AZIMUTH": 1498.44,
        "X": -3.64,
        "Y": 43.77
      }
    ],
    "2314": [
      {
        "ID": 12,
        "AZIMUTH": 1575.05,
        "X": -4.07,
        "Y": 43.37
      }
    ],
    "2315": [
      {
        "ID": 12,
        "AZIMUTH": 1639.66,
        "X": -4.51,
        "Y": 42.93
      }
    ],
    "2316": [
      {
        "ID": 12,
        "AZIMUTH": 1716.55,
        "X": -4.97,
        "Y": 42.47
      }
    ],
    "2317": [
      {
        "ID": 12,
        "AZIMUTH": 1768.27,
        "X": -5.46,
        "Y": 41.97
      }
    ],
    "2318": [
      {
        "ID": 12,
        "AZIMUTH": 1772.4,
        "X": -5.84,
        "Y": 41.53
      }
    ],
    "2319": [
      {
        "ID": 12,
        "AZIMUTH": 1765.47,
        "X": -6.23,
        "Y": 41.02
      }
    ],
    "2320": [
      {
        "ID": 12,
        "AZIMUTH": 1757.36,
        "X": -6.61,
        "Y": 40.48
      }
    ],
    "2321": [
      {
        "ID": 12,
        "AZIMUTH": 1752.13,
        "X": -6.95,
        "Y": 39.99
      }
    ],
    "2322": [
      {
        "ID": 12,
        "AZIMUTH": 1748.28,
        "X": -7.25,
        "Y": 39.51
      }
    ],
    "2323": [
      {
        "ID": 12,
        "AZIMUTH": 1745.05,
        "X": -7.53,
        "Y": 39.01
      }
    ],
    "2324": [
      {
        "ID": 12,
        "AZIMUTH": 1742.16,
        "X": -7.84,
        "Y": 38.46
      }
    ],
    "2325": [
      {
        "ID": 12,
        "AZIMUTH": 1738.75,
        "X": -8.17,
        "Y": 37.92
      }
    ],
    "2326": [
      {
        "ID": 12,
        "AZIMUTH": 1735.95,
        "X": -8.44,
        "Y": 37.36
      }
    ],
    "2327": [
      {
        "ID": 12,
        "AZIMUTH": 1733.98,
        "X": -8.7,
        "Y": 36.75
      }
    ],
    "2328": [
      {
        "ID": 12,
        "AZIMUTH": 1731.62,
        "X": -8.93,
        "Y": 36.12
      }
    ],
    "2329": [
      {
        "ID": 12,
        "AZIMUTH": 1729.73,
        "X": -9.1,
        "Y": 35.53
      }
    ],
    "2330": [
      {
        "ID": 12,
        "AZIMUTH": 1726.79,
        "X": -9.27,
        "Y": 34.9
      }
    ],
    "2331": [
      {
        "ID": 12,
        "AZIMUTH": 1724.78,
        "X": -9.42,
        "Y": 34.3
      }
    ],
    "2332": [
      {
        "ID": 12,
        "AZIMUTH": 1722.33,
        "X": -9.54,
        "Y": 33.7
      }
    ],
    "2333": [
      {
        "ID": 12,
        "AZIMUTH": 1720.05,
        "X": -9.59,
        "Y": 33.13
      }
    ],
    "2334": [
      {
        "ID": 12,
        "AZIMUTH": 1717.77,
        "X": -9.71,
        "Y": 32.52
      }
    ],
    "2335": [
      {
        "ID": 12,
        "AZIMUTH": 1715.94,
        "X": -9.74,
        "Y": 31.92
      }
    ],
    "2336": [
      {
        "ID": 12,
        "AZIMUTH": 1714.57,
        "X": -9.78,
        "Y": 31.33
      }
    ],
    "2337": [
      {
        "ID": 12,
        "AZIMUTH": 1712.78,
        "X": -9.76,
        "Y": 30.73
      }
    ],
    "2338": [
      {
        "ID": 12,
        "AZIMUTH": 1711.19,
        "X": -9.74,
        "Y": 30.08
      }
    ],
    "2339": [
      {
        "ID": 12,
        "AZIMUTH": 1709.51,
        "X": -9.69,
        "Y": 29.39
      }
    ],
    "2340": [
      {
        "ID": 12,
        "AZIMUTH": 1708.29,
        "X": -9.63,
        "Y": 28.8
      }
    ],
    "2341": [
      {
        "ID": 12,
        "AZIMUTH": 1705.35,
        "X": -9.57,
        "Y": 28.07
      }
    ],
    "2342": [
      {
        "ID": 12,
        "AZIMUTH": 1704.24,
        "X": -9.47,
        "Y": 27.43
      }
    ],
    "2343": [
      {
        "ID": 12,
        "AZIMUTH": 1703.43,
        "X": -9.37,
        "Y": 26.89
      }
    ],
    "2344": [
      {
        "ID": 12,
        "AZIMUTH": 1704.15,
        "X": -9.22,
        "Y": 26.27
      }
    ],
    "2345": [
      {
        "ID": 12,
        "AZIMUTH": 1704.69,
        "X": -9.03,
        "Y": 25.64
      }
    ],
    "2346": [
      {
        "ID": 12,
        "AZIMUTH": 1705.55,
        "X": -8.84,
        "Y": 25.06
      }
    ],
    "2347": [
      {
        "ID": 12,
        "AZIMUTH": 1704.41,
        "X": -8.64,
        "Y": 24.53
      }
    ],
    "2348": [
      {
        "ID": 12,
        "AZIMUTH": 1704.08,
        "X": -8.43,
        "Y": 23.79
      }
    ],
    "2349": [
      {
        "ID": 12,
        "AZIMUTH": 1703.61,
        "X": -8.25,
        "Y": 23.23
      }
    ],
    "2350": [
      {
        "ID": 12,
        "AZIMUTH": 1703.15,
        "X": -8.01,
        "Y": 22.66
      }
    ],
    "2351": [
      {
        "ID": 12,
        "AZIMUTH": 1704.32,
        "X": -7.77,
        "Y": 22.1
      }
    ],
    "2352": [
      {
        "ID": 12,
        "AZIMUTH": 1704.88,
        "X": -7.53,
        "Y": 21.6
      }
    ],
    "2353": [
      {
        "ID": 12,
        "AZIMUTH": 1705.36,
        "X": -7.3,
        "Y": 21.03
      }
    ],
    "2354": [
      {
        "ID": 12,
        "AZIMUTH": 1706.23,
        "X": -7.04,
        "Y": 20.49
      }
    ],
    "2355": [
      {
        "ID": 12,
        "AZIMUTH": 1706.5,
        "X": -6.81,
        "Y": 20.01
      }
    ],
    "2356": [
      {
        "ID": 12,
        "AZIMUTH": 1707.08,
        "X": -6.6,
        "Y": 19.58
      }
    ],
    "2357": [
      {
        "ID": 12,
        "AZIMUTH": 1706.69,
        "X": -6.31,
        "Y": 19.02
      }
    ],
    "2358": [
      {
        "ID": 12,
        "AZIMUTH": 1707.55,
        "X": -6.04,
        "Y": 18.53
      }
    ],
    "2359": [
      {
        "ID": 12,
        "AZIMUTH": 1709.46,
        "X": -5.78,
        "Y": 18.05
      }
    ],
    "2360": [
      {
        "ID": 12,
        "AZIMUTH": 1710.83,
        "X": -5.51,
        "Y": 17.58
      }
    ],
    "2361": [
      {
        "ID": 12,
        "AZIMUTH": 1713.38,
        "X": -5.15,
        "Y": 16.92
      }
    ],
    "2362": [
      {
        "ID": 12,
        "AZIMUTH": 1715.73,
        "X": -4.84,
        "Y": 16.42
      }
    ],
    "2363": [
      {
        "ID": 12,
        "AZIMUTH": 1718.88,
        "X": -4.51,
        "Y": 15.95
      }
    ],
    "2364": [
      {
        "ID": 12,
        "AZIMUTH": 1723.04,
        "X": -4.13,
        "Y": 15.43
      }
    ],
    "2365": [
      {
        "ID": 12,
        "AZIMUTH": 1726.23,
        "X": -3.84,
        "Y": 15.03
      }
    ],
    "2366": [
      {
        "ID": 12,
        "AZIMUTH": 1731.27,
        "X": -3.49,
        "Y": 14.55
      }
    ],
    "2367": [
      {
        "ID": 12,
        "AZIMUTH": 1735.54,
        "X": -3.16,
        "Y": 14.1
      }
    ],
    "2368": [
      {
        "ID": 12,
        "AZIMUTH": 1741.29,
        "X": -2.72,
        "Y": 13.48
      }
    ],
    "2369": [
      {
        "ID": 12,
        "AZIMUTH": 1746.85,
        "X": -2.37,
        "Y": 13.05
      }
    ],
    "2370": [
      {
        "ID": 12,
        "AZIMUTH": 1752.91,
        "X": -2.0,
        "Y": 12.57
      }
    ],
    "2371": [
      {
        "ID": 12,
        "AZIMUTH": 1744.96,
        "X": -1.66,
        "Y": 12.16
      }
    ],
    "2372": [
      {
        "ID": 12,
        "AZIMUTH": 1691.82,
        "X": -1.29,
        "Y": 11.69
      }
    ],
    "2373": [
      {
        "ID": 12,
        "AZIMUTH": 1569.84,
        "X": -0.93,
        "Y": 11.26
      }
    ],
    "2374": [
      {
        "ID": 12,
        "AZIMUTH": 1333.64,
        "X": -0.52,
        "Y": 10.82
      }
    ],
    "2375": [
      {
        "ID": 12,
        "AZIMUTH": 1102.8,
        "X": -0.13,
        "Y": 10.41
      }
    ],
    "2376": [
      {
        "ID": 12,
        "AZIMUTH": 824.84,
        "X": 0.27,
        "Y": 10.05
      }
    ],
    "2377": [
      {
        "ID": 12,
        "AZIMUTH": 551.34,
        "X": 0.65,
        "Y": 9.65
      }
    ],
    "2378": [
      {
        "ID": 12,
        "AZIMUTH": 255.22,
        "X": 1.04,
        "Y": 9.3
      }
    ],
    "2379": [
      {
        "ID": 12,
        "AZIMUTH": 69.09,
        "X": 1.39,
        "Y": 8.95
      }
    ],
    "2380": [
      {
        "ID": 12,
        "AZIMUTH": 19.81,
        "X": 1.78,
        "Y": 8.51
      }
    ],
    "2381": [
      {
        "ID": 12,
        "AZIMUTH": 44.24,
        "X": 2.24,
        "Y": 8.08
      }
    ],
    "2382": [
      {
        "ID": 12,
        "AZIMUTH": 80.66,
        "X": 2.72,
        "Y": 7.62
      }
    ],
    "2383": [
      {
        "ID": 12,
        "AZIMUTH": 111.72,
        "X": 3.18,
        "Y": 7.22
      }
    ],
    "2384": [
      {
        "ID": 12,
        "AZIMUTH": 137.47,
        "X": 3.63,
        "Y": 6.83
      }
    ],
    "2385": [
      {
        "ID": 12,
        "AZIMUTH": 160.16,
        "X": 4.05,
        "Y": 6.47
      }
    ],
    "2386": [
      {
        "ID": 12,
        "AZIMUTH": 181.4,
        "X": 4.49,
        "Y": 6.15
      }
    ],
    "2387": [
      {
        "ID": 12,
        "AZIMUTH": 206.79,
        "X": 4.96,
        "Y": 5.68
      }
    ],
    "2388": [
      {
        "ID": 12,
        "AZIMUTH": 228.93,
        "X": 5.46,
        "Y": 5.33
      }
    ],
    "2389": [
      {
        "ID": 12,
        "AZIMUTH": 249.72,
        "X": 5.97,
        "Y": 5.03
      }
    ],
    "2390": [
      {
        "ID": 12,
        "AZIMUTH": 270.73,
        "X": 6.47,
        "Y": 4.68
      }
    ],
    "2391": [
      {
        "ID": 12,
        "AZIMUTH": 286.54,
        "X": 6.87,
        "Y": 4.41
      }
    ],
    "2392": [
      {
        "ID": 12,
        "AZIMUTH": 301.37,
        "X": 7.23,
        "Y": 4.11
      }
    ],
    "2393": [
      {
        "ID": 12,
        "AZIMUTH": 315.11,
        "X": 7.65,
        "Y": 3.86
      }
    ],
    "2394": [
      {
        "ID": 12,
        "AZIMUTH": 329.31,
        "X": 8.15,
        "Y": 3.58
      }
    ],
    "2395": [
      {
        "ID": 12,
        "AZIMUTH": 342.47,
        "X": 8.69,
        "Y": 3.33
      }
    ],
    "2396": [
      {
        "ID": 12,
        "AZIMUTH": 354.97,
        "X": 9.42,
        "Y": 3.1
      }
    ],
    "2397": [
      {
        "ID": 12,
        "AZIMUTH": 367.28,
        "X": 10.08,
        "Y": 2.86
      }
    ],
    "2398": [
      {
        "ID": 12,
        "AZIMUTH": 376.28,
        "X": 10.6,
        "Y": 2.64
      }
    ],
    "2399": [
      {
        "ID": 12,
        "AZIMUTH": 385.59,
        "X": 11.07,
        "Y": 2.38
      }
    ],
    "2400": [
      {
        "ID": 12,
        "AZIMUTH": 394.78,
        "X": 11.61,
        "Y": 2.12
      }
    ],
    "2401": [
      {
        "ID": 12,
        "AZIMUTH": 402.06,
        "X": 12.11,
        "Y": 1.92
      }
    ],
    "2402": [
      {
        "ID": 12,
        "AZIMUTH": 408.13,
        "X": 12.64,
        "Y": 1.79
      }
    ],
    "2403": [
      {
        "ID": 12,
        "AZIMUTH": 413.52,
        "X": 13.15,
        "Y": 1.63
      }
    ],
    "2404": [
      {
        "ID": 12,
        "AZIMUTH": 419.51,
        "X": 13.72,
        "Y": 1.44
      }
    ],
    "2405": [
      {
        "ID": 12,
        "AZIMUTH": 425.76,
        "X": 14.31,
        "Y": 1.23
      }
    ],
    "2406": [
      {
        "ID": 12,
        "AZIMUTH": 432.24,
        "X": 14.99,
        "Y": 1.04
      }
    ],
    "2407": [
      {
        "ID": 12,
        "AZIMUTH": 435.33,
        "X": 15.53,
        "Y": 0.93
      }
    ],
    "2408": [
      {
        "ID": 12,
        "AZIMUTH": 437.63,
        "X": 16.02,
        "Y": 0.8
      }
    ],
    "2409": [
      {
        "ID": 12,
        "AZIMUTH": 439.97,
        "X": 16.5,
        "Y": 0.68
      }
    ],
    "2410": [
      {
        "ID": 12,
        "AZIMUTH": 442.28,
        "X": 17.04,
        "Y": 0.55
      }
    ],
    "2411": [
      {
        "ID": 12,
        "AZIMUTH": 442.25,
        "X": 17.65,
        "Y": 0.46
      }
    ],
    "2412": [
      {
        "ID": 12,
        "AZIMUTH": 441.26,
        "X": 18.2,
        "Y": 0.42
      }
    ],
    "2413": [
      {
        "ID": 12,
        "AZIMUTH": 442.08,
        "X": 18.84,
        "Y": 0.32
      }
    ],
    "2414": [
      {
        "ID": 12,
        "AZIMUTH": 442.13,
        "X": 19.33,
        "Y": 0.31
      }
    ],
    "2415": [
      {
        "ID": 12,
        "AZIMUTH": 442.17,
        "X": 20.03,
        "Y": 0.24
      }
    ],
    "2416": [
      {
        "ID": 12,
        "AZIMUTH": 441.33,
        "X": 20.46,
        "Y": 0.2
      }
    ],
    "2417": [
      {
        "ID": 12,
        "AZIMUTH": 440.86,
        "X": 20.93,
        "Y": 0.17
      }
    ],
    "2418": [
      {
        "ID": 12,
        "AZIMUTH": 441.95,
        "X": 21.43,
        "Y": 0.14
      }
    ],
    "2419": [
      {
        "ID": 12,
        "AZIMUTH": 442.98,
        "X": 21.95,
        "Y": 0.15
      }
    ],
    "2420": [
      {
        "ID": 12,
        "AZIMUTH": 442.73,
        "X": 22.51,
        "Y": 0.16
      }
    ],
    "2421": [
      {
        "ID": 12,
        "AZIMUTH": 443.18,
        "X": 23.05,
        "Y": 0.18
      }
    ],
    "2422": [
      {
        "ID": 12,
        "AZIMUTH": 443.02,
        "X": 23.64,
        "Y": 0.2
      }
    ],
    "2423": [
      {
        "ID": 12,
        "AZIMUTH": 440.29,
        "X": 24.64,
        "Y": 0.37
      }
    ],
    "2424": [
      {
        "ID": 12,
        "AZIMUTH": 439.26,
        "X": 25.22,
        "Y": 0.41
      }
    ],
    "2425": [
      {
        "ID": 12,
        "AZIMUTH": 438.51,
        "X": 25.78,
        "Y": 0.5
      }
    ],
    "2426": [
      {
        "ID": 12,
        "AZIMUTH": 435.82,
        "X": 26.53,
        "Y": 0.7
      }
    ],
    "2427": [
      {
        "ID": 12,
        "AZIMUTH": 435.28,
        "X": 26.94,
        "Y": 0.73
      }
    ],
    "2428": [
      {
        "ID": 12,
        "AZIMUTH": 433.48,
        "X": 27.6,
        "Y": 0.93
      }
    ],
    "2429": [
      {
        "ID": 12,
        "AZIMUTH": 431.23,
        "X": 28.27,
        "Y": 1.18
      }
    ],
    "2430": [
      {
        "ID": 12,
        "AZIMUTH": 429.57,
        "X": 28.84,
        "Y": 1.41
      }
    ],
    "2431": [
      {
        "ID": 12,
        "AZIMUTH": 426.95,
        "X": 29.44,
        "Y": 1.65
      }
    ],
    "2432": [
      {
        "ID": 12,
        "AZIMUTH": 424.93,
        "X": 29.97,
        "Y": 1.89
      }
    ],
    "2433": [
      {
        "ID": 12,
        "AZIMUTH": 422.35,
        "X": 30.5,
        "Y": 2.16
      }
    ],
    "2434": [
      {
        "ID": 12,
        "AZIMUTH": 421.05,
        "X": 31.03,
        "Y": 2.42
      }
    ],
    "2435": [
      {
        "ID": 12,
        "AZIMUTH": 418.69,
        "X": 31.58,
        "Y": 2.82
      }
    ],
    "2436": [
      {
        "ID": 12,
        "AZIMUTH": 416.46,
        "X": 32.09,
        "Y": 3.16
      }
    ],
    "2437": [
      {
        "ID": 12,
        "AZIMUTH": 412.96,
        "X": 32.59,
        "Y": 3.48
      }
    ],
    "2438": [
      {
        "ID": 12,
        "AZIMUTH": 410.5,
        "X": 32.96,
        "Y": 3.67
      }
    ],
    "2439": [
      {
        "ID": 12,
        "AZIMUTH": 408.55,
        "X": 33.49,
        "Y": 3.97
      }
    ],
    "2440": [
      {
        "ID": 12,
        "AZIMUTH": 404.12,
        "X": 34.01,
        "Y": 4.37
      }
    ],
    "2441": [
      {
        "ID": 12,
        "AZIMUTH": 401.05,
        "X": 34.4,
        "Y": 4.72
      }
    ],
    "2442": [
      {
        "ID": 12,
        "AZIMUTH": 398.01,
        "X": 34.76,
        "Y": 5.13
      }
    ],
    "2443": [
      {
        "ID": 12,
        "AZIMUTH": 394.44,
        "X": 35.21,
        "Y": 5.57
      }
    ],
    "2444": [
      {
        "ID": 12,
        "AZIMUTH": 390.95,
        "X": 35.63,
        "Y": 6.04
      }
    ],
    "2445": [
      {
        "ID": 12,
        "AZIMUTH": 388.15,
        "X": 36.04,
        "Y": 6.47
      }
    ],
    "2446": [
      {
        "ID": 12,
        "AZIMUTH": 385.28,
        "X": 36.39,
        "Y": 6.91
      }
    ],
    "2447": [
      {
        "ID": 12,
        "AZIMUTH": 383.03,
        "X": 36.79,
        "Y": 7.32
      }
    ],
    "2448": [
      {
        "ID": 12,
        "AZIMUTH": 379.31,
        "X": 37.14,
        "Y": 7.79
      }
    ],
    "2449": [
      {
        "ID": 12,
        "AZIMUTH": 374.73,
        "X": 37.49,
        "Y": 8.32
      }
    ],
    "2450": [
      {
        "ID": 12,
        "AZIMUTH": 373.11,
        "X": 37.8,
        "Y": 8.72
      }
    ],
    "2451": [
      {
        "ID": 12,
        "AZIMUTH": 368.77,
        "X": 38.14,
        "Y": 9.27
      }
    ],
    "2452": [
      {
        "ID": 12,
        "AZIMUTH": 366.77,
        "X": 38.43,
        "Y": 9.73
      }
    ],
    "2453": [
      {
        "ID": 12,
        "AZIMUTH": 367.29,
        "X": 38.78,
        "Y": 10.24
      }
    ],
    "2454": [
      {
        "ID": 12,
        "AZIMUTH": 365.79,
        "X": 39.05,
        "Y": 10.71
      }
    ],
    "2455": [
      {
        "ID": 12,
        "AZIMUTH": 364.71,
        "X": 39.3,
        "Y": 11.15
      }
    ],
    "2456": [
      {
        "ID": 12,
        "AZIMUTH": 362.82,
        "X": 39.55,
        "Y": 11.65
      }
    ],
    "2457": [
      {
        "ID": 12,
        "AZIMUTH": 361.09,
        "X": 39.8,
        "Y": 12.11
      }
    ],
    "2458": [
      {
        "ID": 12,
        "AZIMUTH": 360.52,
        "X": 40.07,
        "Y": 12.5
      }
    ],
    "2459": [
      {
        "ID": 12,
        "AZIMUTH": 358.79,
        "X": 40.34,
        "Y": 12.95
      }
    ],
    "2460": [
      {
        "ID": 12,
        "AZIMUTH": 357.77,
        "X": 40.57,
        "Y": 13.45
      }
    ],
    "2461": [
      {
        "ID": 12,
        "AZIMUTH": 355.01,
        "X": 40.78,
        "Y": 14.0
      }
    ],
    "2462": [
      {
        "ID": 12,
        "AZIMUTH": 351.68,
        "X": 40.9,
        "Y": 14.62
      }
    ],
    "2463": [
      {
        "ID": 12,
        "AZIMUTH": 348.04,
        "X": 41.17,
        "Y": 15.18
      }
    ],
    "2464": [
      {
        "ID": 12,
        "AZIMUTH": 344.2,
        "X": 41.38,
        "Y": 15.77
      }
    ],
    "2465": [
      {
        "ID": 12,
        "AZIMUTH": 340.53,
        "X": 41.58,
        "Y": 16.32
      }
    ],
    "2466": [
      {
        "ID": 12,
        "AZIMUTH": 337.64,
        "X": 41.76,
        "Y": 16.89
      }
    ],
    "2467": [
      {
        "ID": 12,
        "AZIMUTH": 334.62,
        "X": 41.94,
        "Y": 17.48
      }
    ],
    "2468": [
      {
        "ID": 12,
        "AZIMUTH": 331.85,
        "X": 42.06,
        "Y": 18.08
      }
    ],
    "2469": [
      {
        "ID": 12,
        "AZIMUTH": 329.48,
        "X": 42.15,
        "Y": 18.5
      }
    ],
    "2470": [
      {
        "ID": 12,
        "AZIMUTH": 326.97,
        "X": 42.23,
        "Y": 19.13
      }
    ],
    "2471": [
      {
        "ID": 12,
        "AZIMUTH": 326.49,
        "X": 42.35,
        "Y": 19.67
      }
    ],
    "2472": [
      {
        "ID": 12,
        "AZIMUTH": 324.87,
        "X": 42.47,
        "Y": 20.13
      }
    ],
    "2473": [
      {
        "ID": 12,
        "AZIMUTH": 322.6,
        "X": 42.51,
        "Y": 20.72
      }
    ],
    "2474": [
      {
        "ID": 12,
        "AZIMUTH": 321.37,
        "X": 42.56,
        "Y": 21.2
      }
    ],
    "2475": [
      {
        "ID": 12,
        "AZIMUTH": 319.94,
        "X": 42.61,
        "Y": 21.81
      }
    ],
    "2476": [
      {
        "ID": 12,
        "AZIMUTH": 317.43,
        "X": 42.63,
        "Y": 22.49
      }
    ],
    "2477": [
      {
        "ID": 12,
        "AZIMUTH": 315.43,
        "X": 42.69,
        "Y": 23.12
      }
    ],
    "2478": [
      {
        "ID": 12,
        "AZIMUTH": 313.72,
        "X": 42.69,
        "Y": 23.68
      }
    ],
    "2479": [
      {
        "ID": 12,
        "AZIMUTH": 310.05,
        "X": 42.71,
        "Y": 24.24
      }
    ],
    "2480": [
      {
        "ID": 12,
        "AZIMUTH": 306.32,
        "X": 42.7,
        "Y": 24.83
      }
    ],
    "2481": [
      {
        "ID": 12,
        "AZIMUTH": 303.63,
        "X": 42.63,
        "Y": 25.41
      }
    ],
    "2482": [
      {
        "ID": 12,
        "AZIMUTH": 300.96,
        "X": 42.59,
        "Y": 25.92
      }
    ],
    "2483": [
      {
        "ID": 12,
        "AZIMUTH": 296.82,
        "X": 42.56,
        "Y": 26.44
      }
    ],
    "2484": [
      {
        "ID": 12,
        "AZIMUTH": 292.11,
        "X": 42.5,
        "Y": 27.09
      }
    ],
    "2485": [
      {
        "ID": 12,
        "AZIMUTH": 286.65,
        "X": 42.46,
        "Y": 27.6
      }
    ],
    "2486": [
      {
        "ID": 12,
        "AZIMUTH": 283.15,
        "X": 42.39,
        "Y": 28.22
      }
    ],
    "2487": [
      {
        "ID": 12,
        "AZIMUTH": 280.09,
        "X": 42.35,
        "Y": 28.83
      }
    ],
    "2488": [
      {
        "ID": 12,
        "AZIMUTH": 277.22,
        "X": 42.3,
        "Y": 29.44
      }
    ],
    "2489": [
      {
        "ID": 12,
        "AZIMUTH": 274.21,
        "X": 42.19,
        "Y": 30.05
      }
    ],
    "2490": [
      {
        "ID": 12,
        "AZIMUTH": 271.81,
        "X": 42.14,
        "Y": 30.6
      }
    ],
    "2491": [
      {
        "ID": 12,
        "AZIMUTH": 269.66,
        "X": 42.06,
        "Y": 31.12
      }
    ],
    "2492": [
      {
        "ID": 12,
        "AZIMUTH": 267.3,
        "X": 42.01,
        "Y": 31.59
      }
    ],
    "2493": [
      {
        "ID": 12,
        "AZIMUTH": 265.38,
        "X": 41.91,
        "Y": 32.1
      }
    ],
    "2494": [
      {
        "ID": 12,
        "AZIMUTH": 263.26,
        "X": 41.83,
        "Y": 32.6
      }
    ],
    "2495": [
      {
        "ID": 12,
        "AZIMUTH": 259.77,
        "X": 41.67,
        "Y": 33.23
      }
    ],
    "2496": [
      {
        "ID": 12,
        "AZIMUTH": 255.74,
        "X": 41.52,
        "Y": 33.78
      }
    ],
    "2497": [
      {
        "ID": 12,
        "AZIMUTH": 252.67,
        "X": 41.41,
        "Y": 34.35
      }
    ],
    "2498": [
      {
        "ID": 12,
        "AZIMUTH": 249.63,
        "X": 41.27,
        "Y": 34.96
      }
    ],
    "2499": [
      {
        "ID": 12,
        "AZIMUTH": 245.94,
        "X": 41.11,
        "Y": 35.43
      }
    ],
    "2500": [
      {
        "ID": 12,
        "AZIMUTH": 242.97,
        "X": 40.9,
        "Y": 36.01
      }
    ],
    "2501": [
      {
        "ID": 12,
        "AZIMUTH": 238.82,
        "X": 40.67,
        "Y": 36.63
      }
    ],
    "2502": [
      {
        "ID": 12,
        "AZIMUTH": 236.3,
        "X": 40.54,
        "Y": 37.14
      }
    ],
    "2503": [
      {
        "ID": 12,
        "AZIMUTH": 232.51,
        "X": 40.37,
        "Y": 37.7
      }
    ],
    "2504": [
      {
        "ID": 12,
        "AZIMUTH": 229.69,
        "X": 40.26,
        "Y": 38.18
      }
    ],
    "2505": [
      {
        "ID": 12,
        "AZIMUTH": 226.64,
        "X": 40.07,
        "Y": 38.69
      }
    ],
    "2506": [
      {
        "ID": 12,
        "AZIMUTH": 222.73,
        "X": 39.88,
        "Y": 39.27
      }
    ],
    "2507": [
      {
        "ID": 12,
        "AZIMUTH": 216.78,
        "X": 39.66,
        "Y": 39.85
      }
    ],
    "2508": [
      {
        "ID": 12,
        "AZIMUTH": 213.56,
        "X": 39.44,
        "Y": 40.41
      }
    ],
    "2509": [
      {
        "ID": 12,
        "AZIMUTH": 214.14,
        "X": 39.21,
        "Y": 40.97
      }
    ],
    "2510": [
      {
        "ID": 12,
        "AZIMUTH": 213.16,
        "X": 39.0,
        "Y": 41.51
      }
    ],
    "2511": [
      {
        "ID": 12,
        "AZIMUTH": 209.84,
        "X": 38.72,
        "Y": 42.06
      }
    ],
    "2512": [
      {
        "ID": 12,
        "AZIMUTH": 206.8,
        "X": 38.49,
        "Y": 42.54
      }
    ],
    "2513": [
      {
        "ID": 12,
        "AZIMUTH": 202.97,
        "X": 38.16,
        "Y": 43.09
      }
    ],
    "2514": [
      {
        "ID": 12,
        "AZIMUTH": 198.71,
        "X": 37.84,
        "Y": 43.65
      }
    ],
    "2515": [
      {
        "ID": 12,
        "AZIMUTH": 198.71,
        "X": 37.62,
        "Y": 44.12
      }
    ],
    "2516": [
      {
        "ID": 12,
        "AZIMUTH": 197.15,
        "X": 37.38,
        "Y": 44.57
      }
    ],
    "2517": [
      {
        "ID": 12,
        "AZIMUTH": 196.03,
        "X": 37.07,
        "Y": 45.08
      }
    ],
    "2518": [
      {
        "ID": 12,
        "AZIMUTH": 193.27,
        "X": 36.89,
        "Y": 45.52
      }
    ],
    "2519": [
      {
        "ID": 12,
        "AZIMUTH": 189.49,
        "X": 36.6,
        "Y": 46.0
      }
    ],
    "2520": [
      {
        "ID": 12,
        "AZIMUTH": 185.82,
        "X": 36.16,
        "Y": 46.56
      }
    ],
    "2521": [
      {
        "ID": 12,
        "AZIMUTH": 182.21,
        "X": 35.68,
        "Y": 47.19
      }
    ],
    "2522": [
      {
        "ID": 12,
        "AZIMUTH": 180.52,
        "X": 35.33,
        "Y": 47.67
      }
    ],
    "2523": [
      {
        "ID": 12,
        "AZIMUTH": 179.22,
        "X": 34.96,
        "Y": 48.16
      }
    ],
    "2524": [
      {
        "ID": 12,
        "AZIMUTH": 176.69,
        "X": 34.64,
        "Y": 48.6
      }
    ],
    "2525": [
      {
        "ID": 12,
        "AZIMUTH": 175.33,
        "X": 34.17,
        "Y": 49.17
      }
    ],
    "2526": [
      {
        "ID": 12,
        "AZIMUTH": 173.46,
        "X": 33.81,
        "Y": 49.62
      }
    ],
    "2527": [
      {
        "ID": 12,
        "AZIMUTH": 173.32,
        "X": 33.42,
        "Y": 50.06
      }
    ],
    "2528": [
      {
        "ID": 12,
        "AZIMUTH": 169.94,
        "X": 33.01,
        "Y": 50.56
      }
    ],
    "2529": [
      {
        "ID": 12,
        "AZIMUTH": 167.86,
        "X": 32.6,
        "Y": 51.04
      }
    ],
    "2530": [
      {
        "ID": 12,
        "AZIMUTH": 164.41,
        "X": 32.17,
        "Y": 51.5
      }
    ],
    "2531": [
      {
        "ID": 12,
        "AZIMUTH": 161.38,
        "X": 31.89,
        "Y": 51.85
      }
    ],
    "2532": [
      {
        "ID": 12,
        "AZIMUTH": 157.74,
        "X": 31.55,
        "Y": 52.21
      }
    ],
    "2533": [
      {
        "ID": 12,
        "AZIMUTH": 155.3,
        "X": 31.16,
        "Y": 52.64
      }
    ],
    "2534": [
      {
        "ID": 12,
        "AZIMUTH": 152.32,
        "X": 30.82,
        "Y": 52.98
      }
    ],
    "2535": [
      {
        "ID": 12,
        "AZIMUTH": 148.31,
        "X": 30.43,
        "Y": 53.38
      }
    ],
    "2536": [
      {
        "ID": 12,
        "AZIMUTH": 146.19,
        "X": 29.99,
        "Y": 53.83
      }
    ],
    "2537": [
      {
        "ID": 12,
        "AZIMUTH": 143.34,
        "X": 29.41,
        "Y": 54.35
      }
    ],
    "2538": [
      {
        "ID": 12,
        "AZIMUTH": 141.1,
        "X": 28.95,
        "Y": 54.74
      }
    ],
    "2539": [
      {
        "ID": 12,
        "AZIMUTH": 139.01,
        "X": 28.5,
        "Y": 55.13
      }
    ],
    "2540": [
      {
        "ID": 12,
        "AZIMUTH": 135.47,
        "X": 28.01,
        "Y": 55.57
      }
    ],
    "2541": [
      {
        "ID": 12,
        "AZIMUTH": 132.79,
        "X": 27.58,
        "Y": 55.96
      }
    ],
    "2542": [
      {
        "ID": 12,
        "AZIMUTH": 130.11,
        "X": 27.17,
        "Y": 56.31
      }
    ],
    "2543": [
      {
        "ID": 12,
        "AZIMUTH": 126.85,
        "X": 26.76,
        "Y": 56.67
      }
    ],
    "2544": [
      {
        "ID": 12,
        "AZIMUTH": 122.96,
        "X": 26.28,
        "Y": 57.05
      }
    ],
    "2545": [
      {
        "ID": 12,
        "AZIMUTH": 118.71,
        "X": 25.77,
        "Y": 57.47
      }
    ],
    "2546": [
      {
        "ID": 12,
        "AZIMUTH": 115.51,
        "X": 25.22,
        "Y": 57.88
      }
    ],
    "2547": [
      {
        "ID": 12,
        "AZIMUTH": 113.7,
        "X": 24.79,
        "Y": 58.21
      }
    ],
    "2548": [
      {
        "ID": 12,
        "AZIMUTH": 112.1,
        "X": 24.35,
        "Y": 58.53
      }
    ],
    "2549": [
      {
        "ID": 12,
        "AZIMUTH": 110.96,
        "X": 23.87,
        "Y": 58.86
      }
    ],
    "2550": [
      {
        "ID": 12,
        "AZIMUTH": 106.47,
        "X": 23.33,
        "Y": 59.22
      }
    ],
    "2551": [
      {
        "ID": 12,
        "AZIMUTH": 104.16,
        "X": 22.84,
        "Y": 59.51
      }
    ],
    "2552": [
      {
        "ID": 12,
        "AZIMUTH": 101.05,
        "X": 22.31,
        "Y": 59.84
      }
    ],
    "2553": [
      {
        "ID": 12,
        "AZIMUTH": 99.07,
        "X": 21.87,
        "Y": 60.09
      }
    ],
    "2554": [
      {
        "ID": 12,
        "AZIMUTH": 95.69,
        "X": 21.38,
        "Y": 60.36
      }
    ],
    "2555": [
      {
        "ID": 12,
        "AZIMUTH": 93.21,
        "X": 20.87,
        "Y": 60.64
      }
    ],
    "2556": [
      {
        "ID": 12,
        "AZIMUTH": 90.32,
        "X": 20.44,
        "Y": 60.83
      }
    ],
    "2557": [
      {
        "ID": 12,
        "AZIMUTH": 85.24,
        "X": 19.97,
        "Y": 61.11
      }
    ],
    "2558": [
      {
        "ID": 12,
        "AZIMUTH": 80.79,
        "X": 19.41,
        "Y": 61.35
      }
    ],
    "2559": [
      {
        "ID": 12,
        "AZIMUTH": 75.83,
        "X": 18.83,
        "Y": 61.62
      }
    ],
    "2560": [
      {
        "ID": 12,
        "AZIMUTH": 71.69,
        "X": 18.17,
        "Y": 61.9
      }
    ],
    "2561": [
      {
        "ID": 12,
        "AZIMUTH": 69.61,
        "X": 17.69,
        "Y": 62.09
      }
    ],
    "2562": [
      {
        "ID": 12,
        "AZIMUTH": 67.3,
        "X": 17.16,
        "Y": 62.29
      }
    ],
    "2563": [
      {
        "ID": 12,
        "AZIMUTH": 64.31,
        "X": 16.65,
        "Y": 62.46
      }
    ],
    "2564": [
      {
        "ID": 12,
        "AZIMUTH": 63.02,
        "X": 16.21,
        "Y": 62.6
      }
    ],
    "2565": [
      {
        "ID": 12,
        "AZIMUTH": 61.03,
        "X": 15.68,
        "Y": 62.79
      }
    ],
    "2566": [
      {
        "ID": 12,
        "AZIMUTH": 59.5,
        "X": 15.15,
        "Y": 62.96
      }
    ],
    "2567": [
      {
        "ID": 12,
        "AZIMUTH": 54.9,
        "X": 14.47,
        "Y": 63.16
      }
    ],
    "2568": [
      {
        "ID": 12,
        "AZIMUTH": 54.75,
        "X": 14.0,
        "Y": 63.31
      }
    ],
    "2569": [
      {
        "ID": 12,
        "AZIMUTH": 52.36,
        "X": 13.29,
        "Y": 63.47
      }
    ],
    "2570": [
      {
        "ID": 12,
        "AZIMUTH": 50.83,
        "X": 12.64,
        "Y": 63.59
      }
    ],
    "2571": [
      {
        "ID": 12,
        "AZIMUTH": 49.01,
        "X": 12.03,
        "Y": 63.71
      }
    ],
    "2572": [
      {
        "ID": 12,
        "AZIMUTH": 47.78,
        "X": 11.51,
        "Y": 63.82
      }
    ],
    "2573": [
      {
        "ID": 12,
        "AZIMUTH": 46.1,
        "X": 10.95,
        "Y": 63.89
      }
    ],
    "2574": [
      {
        "ID": 12,
        "AZIMUTH": 43.97,
        "X": 10.33,
        "Y": 63.97
      }
    ],
    "2575": [
      {
        "ID": 12,
        "AZIMUTH": 43.66,
        "X": 9.87,
        "Y": 63.98
      }
    ],
    "2576": [
      {
        "ID": 12,
        "AZIMUTH": 41.44,
        "X": 9.23,
        "Y": 64.04
      }
    ],
    "2577": [
      {
        "ID": 12,
        "AZIMUTH": 38.96,
        "X": 8.64,
        "Y": 64.02
      }
    ],
    "2578": [
      {
        "ID": 12,
        "AZIMUTH": 35.09,
        "X": 8.04,
        "Y": 63.98
      }
    ],
    "2579": [
      {
        "ID": 12,
        "AZIMUTH": 32.84,
        "X": 7.41,
        "Y": 63.97
      }
    ],
    "2580": [
      {
        "ID": 12,
        "AZIMUTH": 30.88,
        "X": 6.89,
        "Y": 63.91
      }
    ],
    "2581": [
      {
        "ID": 12,
        "AZIMUTH": 28.52,
        "X": 6.37,
        "Y": 63.84
      }
    ],
    "2582": [
      {
        "ID": 12,
        "AZIMUTH": 60.27,
        "X": 5.72,
        "Y": 63.75
      }
    ],
    "2583": [
      {
        "ID": 12,
        "AZIMUTH": 33.21,
        "X": 5.09,
        "Y": 63.65
      }
    ],
    "2584": [
      {
        "ID": 12,
        "AZIMUTH": 21.82,
        "X": 4.51,
        "Y": 63.52
      }
    ],
    "2585": [
      {
        "ID": 12,
        "AZIMUTH": 82.4,
        "X": 3.88,
        "Y": 63.35
      }
    ],
    "2586": [
      {
        "ID": 12,
        "AZIMUTH": 71.22,
        "X": 3.5,
        "Y": 63.26
      }
    ],
    "2587": [
      {
        "ID": 12,
        "AZIMUTH": 265.06,
        "X": 2.75,
        "Y": 62.96
      }
    ],
    "2588": [
      {
        "ID": 12,
        "AZIMUTH": 395.43,
        "X": 2.1,
        "Y": 62.72
      }
    ],
    "2589": [
      {
        "ID": 12,
        "AZIMUTH": 450.03,
        "X": 1.65,
        "Y": 62.51
      }
    ],
    "2590": [
      {
        "ID": 12,
        "AZIMUTH": 453.64,
        "X": 1.17,
        "Y": 62.29
      }
    ],
    "2591": [
      {
        "ID": 12,
        "AZIMUTH": 688.43,
        "X": 0.36,
        "Y": 61.91
      }
    ],
    "2592": [
      {
        "ID": 12,
        "AZIMUTH": 921.58,
        "X": -0.21,
        "Y": 61.57
      }
    ],
    "2593": [
      {
        "ID": 12,
        "AZIMUTH": 1050.68,
        "X": -0.79,
        "Y": 61.2
      }
    ],
    "2594": [
      {
        "ID": 12,
        "AZIMUTH": 1165.38,
        "X": -1.28,
        "Y": 60.88
      }
    ],
    "2595": [
      {
        "ID": 12,
        "AZIMUTH": 1212.89,
        "X": -1.79,
        "Y": 60.52
      }
    ],
    "2596": [
      {
        "ID": 12,
        "AZIMUTH": 1318.26,
        "X": -2.27,
        "Y": 60.15
      }
    ],
    "2597": [
      {
        "ID": 12,
        "AZIMUTH": 1452.73,
        "X": -2.8,
        "Y": 59.75
      }
    ],
    "2598": [
      {
        "ID": 12,
        "AZIMUTH": 1574.61,
        "X": -3.29,
        "Y": 59.35
      }
    ],
    "2599": [
      {
        "ID": 12,
        "AZIMUTH": 1694.24,
        "X": -3.83,
        "Y": 58.86
      }
    ],
    "2600": [
      {
        "ID": 12,
        "AZIMUTH": 1715.63,
        "X": -4.28,
        "Y": 58.41
      }
    ],
    "2601": [
      {
        "ID": 12,
        "AZIMUTH": 1744.44,
        "X": -4.76,
        "Y": 57.94
      }
    ],
    "2602": [
      {
        "ID": 12,
        "AZIMUTH": 1743.89,
        "X": -5.18,
        "Y": 57.48
      }
    ],
    "2603": [
      {
        "ID": 12,
        "AZIMUTH": 1739.13,
        "X": -5.56,
        "Y": 57.05
      }
    ],
    "2604": [
      {
        "ID": 12,
        "AZIMUTH": 1765.67,
        "X": -5.94,
        "Y": 56.62
      }
    ],
    "2605": [
      {
        "ID": 12,
        "AZIMUTH": 1770.09,
        "X": -6.38,
        "Y": 56.11
      }
    ],
    "2606": [
      {
        "ID": 12,
        "AZIMUTH": 1767.27,
        "X": -6.73,
        "Y": 55.62
      }
    ],
    "2607": [
      {
        "ID": 12,
        "AZIMUTH": 1763.65,
        "X": -7.08,
        "Y": 55.13
      }
    ],
    "2608": [
      {
        "ID": 12,
        "AZIMUTH": 1760.62,
        "X": -7.49,
        "Y": 54.57
      }
    ],
    "2609": [
      {
        "ID": 12,
        "AZIMUTH": 1757.34,
        "X": -7.81,
        "Y": 54.1
      }
    ],
    "2610": [
      {
        "ID": 12,
        "AZIMUTH": 1754.68,
        "X": -8.15,
        "Y": 53.58
      }
    ],
    "2611": [
      {
        "ID": 12,
        "AZIMUTH": 1752.55,
        "X": -8.42,
        "Y": 53.03
      }
    ],
    "2612": [
      {
        "ID": 12,
        "AZIMUTH": 1749.82,
        "X": -8.79,
        "Y": 52.37
      }
    ],
    "2613": [
      {
        "ID": 12,
        "AZIMUTH": 1748.09,
        "X": -9.08,
        "Y": 51.92
      }
    ],
    "2614": [
      {
        "ID": 12,
        "AZIMUTH": 1744.89,
        "X": -9.38,
        "Y": 51.36
      }
    ],
    "2615": [
      {
        "ID": 12,
        "AZIMUTH": 1742.01,
        "X": -9.69,
        "Y": 50.72
      }
    ],
    "2616": [
      {
        "ID": 12,
        "AZIMUTH": 1738.82,
        "X": -9.96,
        "Y": 50.08
      }
    ],
    "2617": [
      {
        "ID": 12,
        "AZIMUTH": 1735.37,
        "X": -10.19,
        "Y": 49.37
      }
    ],
    "2618": [
      {
        "ID": 12,
        "AZIMUTH": 1732.87,
        "X": -10.4,
        "Y": 48.82
      }
    ],
    "2619": [
      {
        "ID": 12,
        "AZIMUTH": 1730.94,
        "X": -10.61,
        "Y": 48.22
      }
    ],
    "2620": [
      {
        "ID": 12,
        "AZIMUTH": 1729.53,
        "X": -10.85,
        "Y": 47.55
      }
    ],
    "2621": [
      {
        "ID": 12,
        "AZIMUTH": 1727.55,
        "X": -11.02,
        "Y": 46.91
      }
    ],
    "2622": [
      {
        "ID": 12,
        "AZIMUTH": 1725.67,
        "X": -11.21,
        "Y": 46.3
      }
    ],
    "2623": [
      {
        "ID": 12,
        "AZIMUTH": 1724.42,
        "X": -11.34,
        "Y": 45.76
      }
    ],
    "2624": [
      {
        "ID": 12,
        "AZIMUTH": 1723.27,
        "X": -11.49,
        "Y": 45.15
      }
    ],
    "2625": [
      {
        "ID": 12,
        "AZIMUTH": 1722.02,
        "X": -11.62,
        "Y": 44.53
      }
    ],
    "2626": [
      {
        "ID": 12,
        "AZIMUTH": 1720.61,
        "X": -11.72,
        "Y": 43.91
      }
    ],
    "2627": [
      {
        "ID": 12,
        "AZIMUTH": 1719.7,
        "X": -11.85,
        "Y": 43.15
      }
    ],
    "2628": [
      {
        "ID": 12,
        "AZIMUTH": 1719.13,
        "X": -11.93,
        "Y": 42.44
      }
    ],
    "2629": [
      {
        "ID": 12,
        "AZIMUTH": 1718.4,
        "X": -11.95,
        "Y": 41.75
      }
    ],
    "2630": [
      {
        "ID": 12,
        "AZIMUTH": 1717.89,
        "X": -11.97,
        "Y": 41.1
      }
    ],
    "2631": [
      {
        "ID": 12,
        "AZIMUTH": 1716.4,
        "X": -11.96,
        "Y": 40.41
      }
    ],
    "2632": [
      {
        "ID": 12,
        "AZIMUTH": 1714.73,
        "X": -11.95,
        "Y": 39.8
      }
    ],
    "2633": [
      {
        "ID": 12,
        "AZIMUTH": 1713.0,
        "X": -11.92,
        "Y": 39.1
      }
    ],
    "2634": [
      {
        "ID": 12,
        "AZIMUTH": 1711.93,
        "X": -11.87,
        "Y": 38.41
      }
    ],
    "2635": [
      {
        "ID": 12,
        "AZIMUTH": 1710.57,
        "X": -11.79,
        "Y": 37.36
      }
    ],
    "2636": [
      {
        "ID": 12,
        "AZIMUTH": 1710.54,
        "X": -11.62,
        "Y": 37.05
      }
    ],
    "2637": [
      {
        "ID": 12,
        "AZIMUTH": 1710.67,
        "X": -11.54,
        "Y": 36.45
      }
    ],
    "2638": [
      {
        "ID": 12,
        "AZIMUTH": 1709.94,
        "X": -11.42,
        "Y": 35.8
      }
    ],
    "2639": [
      {
        "ID": 12,
        "AZIMUTH": 1710.09,
        "X": -11.25,
        "Y": 34.9
      }
    ],
    "2640": [
      {
        "ID": 12,
        "AZIMUTH": 1710.74,
        "X": -11.05,
        "Y": 34.16
      }
    ],
    "2641": [
      {
        "ID": 12,
        "AZIMUTH": 1712.92,
        "X": -10.86,
        "Y": 33.54
      }
    ],
    "2642": [
      {
        "ID": 12,
        "AZIMUTH": 1711.93,
        "X": -10.69,
        "Y": 32.95
      }
    ],
    "2643": [
      {
        "ID": 12,
        "AZIMUTH": 1710.97,
        "X": -10.57,
        "Y": 32.33
      }
    ],
    "2644": [
      {
        "ID": 12,
        "AZIMUTH": 1709.11,
        "X": -10.52,
        "Y": 31.73
      }
    ],
    "2645": [
      {
        "ID": 12,
        "AZIMUTH": 1708.86,
        "X": -10.34,
        "Y": 31.22
      }
    ],
    "2646": [
      {
        "ID": 12,
        "AZIMUTH": 1709.2,
        "X": -10.23,
        "Y": 30.87
      }
    ],
    "2647": [
      {
        "ID": 12,
        "AZIMUTH": 1709.6,
        "X": -10.08,
        "Y": 30.33
      }
    ],
    "2648": [
      {
        "ID": 12,
        "AZIMUTH": 1708.14,
        "X": -9.95,
        "Y": 29.67
      }
    ],
    "2649": [
      {
        "ID": 12,
        "AZIMUTH": 1707.76,
        "X": -9.87,
        "Y": 29.11
      }
    ],
    "2650": [
      {
        "ID": 12,
        "AZIMUTH": 1704.76,
        "X": -9.77,
        "Y": 28.45
      }
    ],
    "2651": [
      {
        "ID": 12,
        "AZIMUTH": 1702.64,
        "X": -9.72,
        "Y": 27.83
      }
    ],
    "2652": [
      {
        "ID": 12,
        "AZIMUTH": 1700.97,
        "X": -9.67,
        "Y": 27.23
      }
    ],
    "2653": [
      {
        "ID": 12,
        "AZIMUTH": 1699.84,
        "X": -9.65,
        "Y": 26.71
      }
    ],
    "2654": [
      {
        "ID": 12,
        "AZIMUTH": 1699.34,
        "X": -9.63,
        "Y": 26.13
      }
    ],
    "2655": [
      {
        "ID": 12,
        "AZIMUTH": 1697.56,
        "X": -9.64,
        "Y": 25.57
      }
    ],
    "2656": [
      {
        "ID": 12,
        "AZIMUTH": 1695.43,
        "X": -9.65,
        "Y": 25.0
      }
    ],
    "2657": [
      {
        "ID": 12,
        "AZIMUTH": 1693.65,
        "X": -9.67,
        "Y": 24.46
      }
    ],
    "2658": [
      {
        "ID": 12,
        "AZIMUTH": 1690.8,
        "X": -9.71,
        "Y": 23.91
      }
    ],
    "2659": [
      {
        "ID": 12,
        "AZIMUTH": 1687.34,
        "X": -9.77,
        "Y": 23.33
      }
    ],
    "2660": [
      {
        "ID": 12,
        "AZIMUTH": 1683.71,
        "X": -9.84,
        "Y": 22.74
      }
    ],
    "2661": [
      {
        "ID": 12,
        "AZIMUTH": 1680.4,
        "X": -9.91,
        "Y": 22.15
      }
    ],
    "2662": [
      {
        "ID": 12,
        "AZIMUTH": 1677.03,
        "X": -10.0,
        "Y": 21.64
      }
    ],
    "2663": [
      {
        "ID": 12,
        "AZIMUTH": 1673.21,
        "X": -10.1,
        "Y": 21.14
      }
    ],
    "2664": [
      {
        "ID": 12,
        "AZIMUTH": 1668.21,
        "X": -10.25,
        "Y": 20.56
      }
    ],
    "2665": [
      {
        "ID": 12,
        "AZIMUTH": 1663.82,
        "X": -10.38,
        "Y": 20.01
      }
    ],
    "2666": [
      {
        "ID": 12,
        "AZIMUTH": 1658.56,
        "X": -10.52,
        "Y": 19.43
      }
    ],
    "2667": [
      {
        "ID": 12,
        "AZIMUTH": 1652.62,
        "X": -10.69,
        "Y": 18.82
      }
    ],
    "2668": [
      {
        "ID": 12,
        "AZIMUTH": 1646.61,
        "X": -10.85,
        "Y": 18.28
      }
    ],
    "2669": [
      {
        "ID": 12,
        "AZIMUTH": 1641.16,
        "X": -11.03,
        "Y": 17.76
      }
    ],
    "2670": [
      {
        "ID": 12,
        "AZIMUTH": 1634.67,
        "X": -11.22,
        "Y": 17.2
      }
    ],
    "2671": [
      {
        "ID": 12,
        "AZIMUTH": 1628.22,
        "X": -11.41,
        "Y": 16.66
      }
    ],
    "2672": [
      {
        "ID": 12,
        "AZIMUTH": 1620.91,
        "X": -11.61,
        "Y": 16.09
      }
    ],
    "2673": [
      {
        "ID": 12,
        "AZIMUTH": 1614.0,
        "X": -11.82,
        "Y": 15.55
      }
    ],
    "2674": [
      {
        "ID": 12,
        "AZIMUTH": 1606.33,
        "X": -12.04,
        "Y": 15.02
      }
    ],
    "2675": [
      {
        "ID": 12,
        "AZIMUTH": 1598.37,
        "X": -12.27,
        "Y": 14.46
      }
    ],
    "2676": [
      {
        "ID": 12,
        "AZIMUTH": 1589.97,
        "X": -12.51,
        "Y": 13.92
      }
    ],
    "2677": [
      {
        "ID": 12,
        "AZIMUTH": 1581.45,
        "X": -12.74,
        "Y": 13.38
      }
    ],
    "2678": [
      {
        "ID": 12,
        "AZIMUTH": 1573.09,
        "X": -12.97,
        "Y": 12.82
      }
    ],
    "2679": [
      {
        "ID": 12,
        "AZIMUTH": 1564.61,
        "X": -13.21,
        "Y": 12.28
      }
    ],
    "2680": [
      {
        "ID": 12,
        "AZIMUTH": 1555.91,
        "X": -13.43,
        "Y": 11.76
      }
    ],
    "2681": [
      {
        "ID": 12,
        "AZIMUTH": 1547.03,
        "X": -13.68,
        "Y": 11.23
      }
    ],
    "2682": [
      {
        "ID": 12,
        "AZIMUTH": 1537.67,
        "X": -13.93,
        "Y": 10.68
      }
    ],
    "2683": [
      {
        "ID": 12,
        "AZIMUTH": 1528.28,
        "X": -14.18,
        "Y": 10.15
      }
    ],
    "2684": [
      {
        "ID": 12,
        "AZIMUTH": 1518.39,
        "X": -14.44,
        "Y": 9.59
      }
    ],
    "2685": [
      {
        "ID": 12,
        "AZIMUTH": 1507.95,
        "X": -14.71,
        "Y": 9.03
      }
    ],
    "2686": [
      {
        "ID": 12,
        "AZIMUTH": 1497.65,
        "X": -15.0,
        "Y": 8.49
      }
    ],
    "2687": [
      {
        "ID": 12,
        "AZIMUTH": 1487.97,
        "X": -15.28,
        "Y": 7.96
      }
    ],
    "2688": [
      {
        "ID": 12,
        "AZIMUTH": 1478.16,
        "X": -15.53,
        "Y": 7.41
      }
    ],
    "2689": [
      {
        "ID": 12,
        "AZIMUTH": 1468.64,
        "X": -15.78,
        "Y": 6.88
      }
    ],
    "2690": [
      {
        "ID": 12,
        "AZIMUTH": 1458.62,
        "X": -16.06,
        "Y": 6.35
      }
    ],
    "2691": [
      {
        "ID": 12,
        "AZIMUTH": 1448.64,
        "X": -16.37,
        "Y": 5.83
      }
    ],
    "2692": [
      {
        "ID": 12,
        "AZIMUTH": 1438.93,
        "X": -16.67,
        "Y": 5.32
      }
    ],
    "2693": [
      {
        "ID": 12,
        "AZIMUTH": 1429.34,
        "X": -16.97,
        "Y": 4.81
      }
    ],
    "2694": [
      {
        "ID": 12,
        "AZIMUTH": 1420.46,
        "X": -17.26,
        "Y": 4.31
      }
    ],
    "2695": [
      {
        "ID": 12,
        "AZIMUTH": 1411.24,
        "X": -17.57,
        "Y": 3.79
      }
    ],
    "2696": [
      {
        "ID": 12,
        "AZIMUTH": 1402.56,
        "X": -17.88,
        "Y": 3.29
      }
    ],
    "2697": [
      {
        "ID": 12,
        "AZIMUTH": 1394.12,
        "X": -18.18,
        "Y": 2.8
      }
    ],
    "2698": [
      {
        "ID": 12,
        "AZIMUTH": 1385.49,
        "X": -18.51,
        "Y": 2.27
      }
    ],
    "2699": [
      {
        "ID": 12,
        "AZIMUTH": 1377.42,
        "X": -18.83,
        "Y": 1.77
      }
    ],
    "2700": [
      {
        "ID": 12,
        "AZIMUTH": 1369.31,
        "X": -19.17,
        "Y": 1.28
      }
    ],
    "2701": [
      {
        "ID": 12,
        "AZIMUTH": 1361.25,
        "X": -19.51,
        "Y": 0.75
      }
    ],
    "2702": [
      {
        "ID": 12,
        "AZIMUTH": 1353.94,
        "X": -19.82,
        "Y": 0.28
      }
    ],
    "2703": [
      {
        "ID": 12,
        "AZIMUTH": 1347.24,
        "X": -20.13,
        "Y": -0.17
      }
    ],
    "2704": [
      {
        "ID": 12,
        "AZIMUTH": 1340.01,
        "X": -20.47,
        "Y": -0.68
      }
    ],
    "2705": [
      {
        "ID": 12,
        "AZIMUTH": 1333.1,
        "X": -20.8,
        "Y": -1.18
      }
    ],
    "2706": [
      {
        "ID": 12,
        "AZIMUTH": 1326.86,
        "X": -21.14,
        "Y": -1.65
      }
    ],
    "2707": [
      {
        "ID": 12,
        "AZIMUTH": 1320.73,
        "X": -21.48,
        "Y": -2.12
      }
    ],
    "2708": [
      {
        "ID": 12,
        "AZIMUTH": 1313.77,
        "X": -21.81,
        "Y": -2.62
      }
    ],
    "2709": [
      {
        "ID": 12,
        "AZIMUTH": 1307.76,
        "X": -22.16,
        "Y": -3.14
      }
    ],
    "2710": [
      {
        "ID": 12,
        "AZIMUTH": 1302.93,
        "X": -22.5,
        "Y": -3.62
      }
    ],
    "2711": [
      {
        "ID": 12,
        "AZIMUTH": 1297.85,
        "X": -22.86,
        "Y": -4.13
      }
    ],
    "2712": [
      {
        "ID": 12,
        "AZIMUTH": 1292.96,
        "X": -23.18,
        "Y": -4.64
      }
    ],
    "2713": [
      {
        "ID": 12,
        "AZIMUTH": 1288.21,
        "X": -23.52,
        "Y": -5.13
      }
    ],
    "2714": [
      {
        "ID": 12,
        "AZIMUTH": 1283.91,
        "X": -23.83,
        "Y": -5.6
      }
    ],
    "2715": [
      {
        "ID": 12,
        "AZIMUTH": 1279.08,
        "X": -24.18,
        "Y": -6.11
      }
    ],
    "2716": [
      {
        "ID": 12,
        "AZIMUTH": 1275.07,
        "X": -24.5,
        "Y": -6.6
      }
    ],
    "2717": [
      {
        "ID": 12,
        "AZIMUTH": 1271.3,
        "X": -24.82,
        "Y": -7.07
      }
    ],
    "2718": [
      {
        "ID": 12,
        "AZIMUTH": 1267.32,
        "X": -25.17,
        "Y": -7.56
      }
    ],
    "2719": [
      {
        "ID": 12,
        "AZIMUTH": 1262.92,
        "X": -25.49,
        "Y": -8.05
      }
    ],
    "2720": [
      {
        "ID": 12,
        "AZIMUTH": 1258.64,
        "X": -25.81,
        "Y": -8.57
      }
    ],
    "2721": [
      {
        "ID": 12,
        "AZIMUTH": 1254.89,
        "X": -26.12,
        "Y": -9.04
      }
    ],
    "2722": [
      {
        "ID": 12,
        "AZIMUTH": 1251.02,
        "X": -26.43,
        "Y": -9.53
      }
    ],
    "2723": [
      {
        "ID": 12,
        "AZIMUTH": 1247.3,
        "X": -26.74,
        "Y": -10.04
      }
    ],
    "2724": [
      {
        "ID": 12,
        "AZIMUTH": 1243.42,
        "X": -27.05,
        "Y": -10.55
      }
    ],
    "2725": [
      {
        "ID": 12,
        "AZIMUTH": 1239.63,
        "X": -27.37,
        "Y": -11.02
      }
    ],
    "2726": [
      {
        "ID": 12,
        "AZIMUTH": 1236.57,
        "X": -27.66,
        "Y": -11.5
      }
    ],
    "2727": [
      {
        "ID": 12,
        "AZIMUTH": 1232.1,
        "X": -27.95,
        "Y": -11.98
      }
    ],
    "2728": [
      {
        "ID": 12,
        "AZIMUTH": 1227.83,
        "X": -28.27,
        "Y": -12.5
      }
    ],
    "2729": [
      {
        "ID": 12,
        "AZIMUTH": 1224.6,
        "X": -28.55,
        "Y": -12.98
      }
    ],
    "2730": [
      {
        "ID": 12,
        "AZIMUTH": 1221.23,
        "X": -28.84,
        "Y": -13.5
      }
    ],
    "2731": [
      {
        "ID": 12,
        "AZIMUTH": 1219.1,
        "X": -29.16,
        "Y": -14.06
      }
    ],
    "2732": [
      {
        "ID": 12,
        "AZIMUTH": 1217.02,
        "X": -29.44,
        "Y": -14.55
      }
    ],
    "2733": [
      {
        "ID": 12,
        "AZIMUTH": 1214.36,
        "X": -29.72,
        "Y": -15.07
      }
    ],
    "2734": [
      {
        "ID": 12,
        "AZIMUTH": 1211.42,
        "X": -30.01,
        "Y": -15.61
      }
    ],
    "2735": [
      {
        "ID": 12,
        "AZIMUTH": 1209.74,
        "X": -30.25,
        "Y": -16.1
      }
    ],
    "2736": [
      {
        "ID": 12,
        "AZIMUTH": 1207.0,
        "X": -30.52,
        "Y": -16.62
      }
    ],
    "2737": [
      {
        "ID": 12,
        "AZIMUTH": 1204.26,
        "X": -30.79,
        "Y": -17.15
      }
    ],
    "2738": [
      {
        "ID": 12,
        "AZIMUTH": 1201.85,
        "X": -31.06,
        "Y": -17.66
      }
    ],
    "2739": [
      {
        "ID": 12,
        "AZIMUTH": 1199.74,
        "X": -31.31,
        "Y": -18.18
      }
    ],
    "2740": [
      {
        "ID": 12,
        "AZIMUTH": 1197.6,
        "X": -31.56,
        "Y": -18.72
      }
    ],
    "2741": [
      {
        "ID": 12,
        "AZIMUTH": 1195.19,
        "X": -31.81,
        "Y": -19.25
      }
    ],
    "2742": [
      {
        "ID": 12,
        "AZIMUTH": 1192.7,
        "X": -32.05,
        "Y": -19.77
      }
    ],
    "2743": [
      {
        "ID": 12,
        "AZIMUTH": 1190.54,
        "X": -32.3,
        "Y": -20.31
      }
    ],
    "2744": [
      {
        "ID": 12,
        "AZIMUTH": 1188.24,
        "X": -32.54,
        "Y": -20.84
      }
    ],
    "2745": [
      {
        "ID": 12,
        "AZIMUTH": 1186.49,
        "X": -32.76,
        "Y": -21.36
      }
    ],
    "2746": [
      {
        "ID": 12,
        "AZIMUTH": 1184.32,
        "X": -32.98,
        "Y": -21.86
      }
    ],
    "2747": [
      {
        "ID": 12,
        "AZIMUTH": 1181.47,
        "X": -33.2,
        "Y": -22.36
      }
    ],
    "2748": [
      {
        "ID": 12,
        "AZIMUTH": 1179.45,
        "X": -33.4,
        "Y": -22.88
      }
    ],
    "2749": [
      {
        "ID": 12,
        "AZIMUTH": 1178.1,
        "X": -33.61,
        "Y": -23.36
      }
    ],
    "2750": [
      {
        "ID": 12,
        "AZIMUTH": 1175.5,
        "X": -33.83,
        "Y": -23.98
      }
    ],
    "2751": [
      {
        "ID": 12,
        "AZIMUTH": 1173.59,
        "X": -34.03,
        "Y": -24.51
      }
    ],
    "2752": [
      {
        "ID": 12,
        "AZIMUTH": 1171.1,
        "X": -34.26,
        "Y": -25.01
      }
    ],
    "2753": [
      {
        "ID": 12,
        "AZIMUTH": 1169.07,
        "X": -34.44,
        "Y": -25.47
      }
    ],
    "2754": [
      {
        "ID": 12,
        "AZIMUTH": 1167.04,
        "X": -34.63,
        "Y": -26.01
      }
    ],
    "2755": [
      {
        "ID": 12,
        "AZIMUTH": 1163.44,
        "X": -34.76,
        "Y": -26.58
      }
    ],
    "2756": [
      {
        "ID": 12,
        "AZIMUTH": 1160.1,
        "X": -34.92,
        "Y": -27.12
      }
    ],
    "2757": [
      {
        "ID": 12,
        "AZIMUTH": 1158.83,
        "X": -35.15,
        "Y": -27.65
      }
    ],
    "2758": [
      {
        "ID": 12,
        "AZIMUTH": 1158.99,
        "X": -35.35,
        "Y": -28.07
      }
    ],
    "2759": [
      {
        "ID": 12,
        "AZIMUTH": 1157.32,
        "X": -35.52,
        "Y": -28.62
      }
    ],
    "2760": [
      {
        "ID": 12,
        "AZIMUTH": 1155.27,
        "X": -35.67,
        "Y": -29.15
      }
    ],
    "2761": [
      {
        "ID": 12,
        "AZIMUTH": 1153.04,
        "X": -35.83,
        "Y": -29.69
      }
    ],
    "2762": [
      {
        "ID": 12,
        "AZIMUTH": 1150.8,
        "X": -35.97,
        "Y": -30.22
      }
    ],
    "2763": [
      {
        "ID": 12,
        "AZIMUTH": 1149.17,
        "X": -36.17,
        "Y": -30.74
      }
    ],
    "2764": [
      {
        "ID": 12,
        "AZIMUTH": 1147.69,
        "X": -36.33,
        "Y": -31.33
      }
    ],
    "2765": [
      {
        "ID": 12,
        "AZIMUTH": 1146.0,
        "X": -36.48,
        "Y": -31.85
      }
    ],
    "2766": [
      {
        "ID": 12,
        "AZIMUTH": 1143.93,
        "X": -36.61,
        "Y": -32.41
      }
    ],
    "2767": [
      {
        "ID": 12,
        "AZIMUTH": 1141.98,
        "X": -36.76,
        "Y": -33.0
      }
    ],
    "2768": [
      {
        "ID": 12,
        "AZIMUTH": 1140.02,
        "X": -36.88,
        "Y": -33.54
      }
    ],
    "2769": [
      {
        "ID": 12,
        "AZIMUTH": 1137.81,
        "X": -36.98,
        "Y": -34.06
      }
    ],
    "2770": [
      {
        "ID": 12,
        "AZIMUTH": 1135.36,
        "X": -37.1,
        "Y": -34.63
      }
    ],
    "2771": [
      {
        "ID": 12,
        "AZIMUTH": 1133.72,
        "X": -37.2,
        "Y": -35.13
      }
    ],
    "2772": [
      {
        "ID": 12,
        "AZIMUTH": 1130.86,
        "X": -37.29,
        "Y": -35.77
      }
    ],
    "2773": [
      {
        "ID": 12,
        "AZIMUTH": 1129.25,
        "X": -37.37,
        "Y": -36.37
      }
    ],
    "2774": [
      {
        "ID": 12,
        "AZIMUTH": 1127.21,
        "X": -37.44,
        "Y": -36.9
      }
    ],
    "2775": [
      {
        "ID": 12,
        "AZIMUTH": 1125.72,
        "X": -37.55,
        "Y": -37.44
      }
    ],
    "2776": [
      {
        "ID": 12,
        "AZIMUTH": 1123.8,
        "X": -37.58,
        "Y": -38.02
      }
    ],
    "2777": [
      {
        "ID": 12,
        "AZIMUTH": 1121.42,
        "X": -37.63,
        "Y": -38.56
      }
    ],
    "2778": [
      {
        "ID": 12,
        "AZIMUTH": 1118.87,
        "X": -37.67,
        "Y": -39.12
      }
    ],
    "2779": [
      {
        "ID": 12,
        "AZIMUTH": 1117.11,
        "X": -37.71,
        "Y": -39.7
      }
    ],
    "2780": [
      {
        "ID": 12,
        "AZIMUTH": 1114.06,
        "X": -37.73,
        "Y": -40.18
      }
    ],
    "2781": [
      {
        "ID": 12,
        "AZIMUTH": 1110.79,
        "X": -37.71,
        "Y": -40.74
      }
    ],
    "2782": [
      {
        "ID": 12,
        "AZIMUTH": 1108.98,
        "X": -37.71,
        "Y": -41.26
      }
    ],
    "2783": [
      {
        "ID": 12,
        "AZIMUTH": 1105.91,
        "X": -37.69,
        "Y": -41.81
      }
    ],
    "2784": [
      {
        "ID": 12,
        "AZIMUTH": 1105.08,
        "X": -37.67,
        "Y": -42.32
      }
    ],
    "2785": [
      {
        "ID": 12,
        "AZIMUTH": 1102.54,
        "X": -37.65,
        "Y": -42.88
      }
    ],
    "2786": [
      {
        "ID": 12,
        "AZIMUTH": 1100.38,
        "X": -37.6,
        "Y": -43.39
      }
    ],
    "2787": [
      {
        "ID": 12,
        "AZIMUTH": 1097.95,
        "X": -37.55,
        "Y": -43.85
      }
    ],
    "2788": [
      {
        "ID": 12,
        "AZIMUTH": 1095.97,
        "X": -37.44,
        "Y": -44.38
      }
    ],
    "2789": [
      {
        "ID": 12,
        "AZIMUTH": 1093.02,
        "X": -37.3,
        "Y": -44.92
      }
    ],
    "2790": [
      {
        "ID": 12,
        "AZIMUTH": 1089.74,
        "X": -37.21,
        "Y": -45.46
      }
    ],
    "2791": [
      {
        "ID": 12,
        "AZIMUTH": 1088.66,
        "X": -37.1,
        "Y": -45.93
      }
    ],
    "2792": [
      {
        "ID": 12,
        "AZIMUTH": 1086.89,
        "X": -37.03,
        "Y": -46.43
      }
    ],
    "2793": [
      {
        "ID": 12,
        "AZIMUTH": 1084.39,
        "X": -36.88,
        "Y": -47.05
      }
    ],
    "2794": [
      {
        "ID": 12,
        "AZIMUTH": 1081.7,
        "X": -36.75,
        "Y": -47.54
      }
    ],
    "2795": [
      {
        "ID": 12,
        "AZIMUTH": 1079.45,
        "X": -36.59,
        "Y": -48.05
      }
    ],
    "2796": [
      {
        "ID": 12,
        "AZIMUTH": 1077.49,
        "X": -36.45,
        "Y": -48.61
      }
    ],
    "2797": [
      {
        "ID": 12,
        "AZIMUTH": 1074.04,
        "X": -36.29,
        "Y": -49.08
      }
    ],
    "2798": [
      {
        "ID": 12,
        "AZIMUTH": 1072.85,
        "X": -36.12,
        "Y": -49.64
      }
    ],
    "2799": [
      {
        "ID": 12,
        "AZIMUTH": 1071.21,
        "X": -35.97,
        "Y": -50.07
      }
    ],
    "2800": [
      {
        "ID": 12,
        "AZIMUTH": 1068.37,
        "X": -35.79,
        "Y": -50.58
      }
    ],
    "2801": [
      {
        "ID": 12,
        "AZIMUTH": 1066.46,
        "X": -35.59,
        "Y": -51.08
      }
    ],
    "2802": [
      {
        "ID": 12,
        "AZIMUTH": 1063.63,
        "X": -35.37,
        "Y": -51.6
      }
    ],
    "2803": [
      {
        "ID": 12,
        "AZIMUTH": 1060.67,
        "X": -35.15,
        "Y": -52.09
      }
    ],
    "2804": [
      {
        "ID": 12,
        "AZIMUTH": 1056.62,
        "X": -34.85,
        "Y": -52.62
      }
    ],
    "2805": [
      {
        "ID": 12,
        "AZIMUTH": 1052.71,
        "X": -34.45,
        "Y": -53.18
      }
    ],
    "2806": [
      {
        "ID": 12,
        "AZIMUTH": 1049.49,
        "X": -34.21,
        "Y": -53.65
      }
    ],
    "2807": [
      {
        "ID": 12,
        "AZIMUTH": 1048.07,
        "X": -34.03,
        "Y": -54.03
      }
    ],
    "2808": [
      {
        "ID": 12,
        "AZIMUTH": 1046.92,
        "X": -33.68,
        "Y": -54.54
      }
    ],
    "2809": [
      {
        "ID": 12,
        "AZIMUTH": 1045.51,
        "X": -33.42,
        "Y": -54.94
      }
    ],
    "2810": [
      {
        "ID": 12,
        "AZIMUTH": 1043.52,
        "X": -33.14,
        "Y": -55.39
      }
    ],
    "2811": [
      {
        "ID": 12,
        "AZIMUTH": 1041.45,
        "X": -32.89,
        "Y": -55.85
      }
    ],
    "2812": [
      {
        "ID": 12,
        "AZIMUTH": 1039.72,
        "X": -32.5,
        "Y": -56.32
      }
    ],
    "2813": [
      {
        "ID": 12,
        "AZIMUTH": 1037.54,
        "X": -32.14,
        "Y": -56.77
      }
    ],
    "2814": [
      {
        "ID": 12,
        "AZIMUTH": 1036.61,
        "X": -31.75,
        "Y": -57.26
      }
    ],
    "2815": [
      {
        "ID": 12,
        "AZIMUTH": 1037.42,
        "X": -31.25,
        "Y": -57.84
      }
    ],
    "2816": [
      {
        "ID": 12,
        "AZIMUTH": 1036.78,
        "X": -30.88,
        "Y": -58.21
      }
    ],
    "2817": [
      {
        "ID": 12,
        "AZIMUTH": 1036.15,
        "X": -30.5,
        "Y": -58.57
      }
    ],
    "2818": [
      {
        "ID": 12,
        "AZIMUTH": 1034.38,
        "X": -30.17,
        "Y": -58.96
      }
    ],
    "2819": [
      {
        "ID": 12,
        "AZIMUTH": 1031.81,
        "X": -29.78,
        "Y": -59.38
      }
    ],
    "2820": [
      {
        "ID": 12,
        "AZIMUTH": 1030.25,
        "X": -29.42,
        "Y": -59.72
      }
    ],
    "2821": [
      {
        "ID": 12,
        "AZIMUTH": 1028.18,
        "X": -28.95,
        "Y": -60.19
      }
    ],
    "2822": [
      {
        "ID": 12,
        "AZIMUTH": 1024.37,
        "X": -28.41,
        "Y": -60.61
      }
    ],
    "2823": [
      {
        "ID": 12,
        "AZIMUTH": 1022.03,
        "X": -27.95,
        "Y": -60.96
      }
    ],
    "2824": [
      {
        "ID": 12,
        "AZIMUTH": 1019.91,
        "X": -27.47,
        "Y": -61.32
      }
    ],
    "2825": [
      {
        "ID": 12,
        "AZIMUTH": 1017.52,
        "X": -27.06,
        "Y": -61.62
      }
    ],
    "2826": [
      {
        "ID": 12,
        "AZIMUTH": 1014.74,
        "X": -26.55,
        "Y": -61.96
      }
    ],
    "2827": [
      {
        "ID": 12,
        "AZIMUTH": 1012.62,
        "X": -26.09,
        "Y": -62.26
      }
    ],
    "2828": [
      {
        "ID": 12,
        "AZIMUTH": 1010.55,
        "X": -25.67,
        "Y": -62.55
      }
    ],
    "2829": [
      {
        "ID": 12,
        "AZIMUTH": 1008.38,
        "X": -25.24,
        "Y": -62.85
      }
    ],
    "2830": [
      {
        "ID": 12,
        "AZIMUTH": 1005.2,
        "X": -24.73,
        "Y": -63.18
      }
    ],
    "2831": [
      {
        "ID": 12,
        "AZIMUTH": 1002.83,
        "X": -24.2,
        "Y": -63.49
      }
    ],
    "2832": [
      {
        "ID": 12,
        "AZIMUTH": 1002.28,
        "X": -23.71,
        "Y": -63.74
      }
    ],
    "2833": [
      {
        "ID": 12,
        "AZIMUTH": 1002.06,
        "X": -23.23,
        "Y": -64.0
      }
    ],
    "2834": [
      {
        "ID": 12,
        "AZIMUTH": 1001.35,
        "X": -22.67,
        "Y": -64.24
      }
    ],
    "2835": [
      {
        "ID": 12,
        "AZIMUTH": 998.75,
        "X": -22.23,
        "Y": -64.4
      }
    ],
    "2836": [
      {
        "ID": 12,
        "AZIMUTH": 997.39,
        "X": -21.72,
        "Y": -64.63
      }
    ],
    "2837": [
      {
        "ID": 12,
        "AZIMUTH": 995.53,
        "X": -21.07,
        "Y": -64.87
      }
    ],
    "2838": [
      {
        "ID": 12,
        "AZIMUTH": 993.64,
        "X": -20.71,
        "Y": -65.0
      }
    ],
    "2839": [
      {
        "ID": 12,
        "AZIMUTH": 991.44,
        "X": -20.07,
        "Y": -65.24
      }
    ],
    "2840": [
      {
        "ID": 12,
        "AZIMUTH": 990.61,
        "X": -19.53,
        "Y": -65.44
      }
    ],
    "2841": [
      {
        "ID": 12,
        "AZIMUTH": 987.76,
        "X": -18.92,
        "Y": -65.62
      }
    ],
    "2842": [
      {
        "ID": 12,
        "AZIMUTH": 983.61,
        "X": -18.37,
        "Y": -65.8
      }
    ],
    "2843": [
      {
        "ID": 12,
        "AZIMUTH": 980.61,
        "X": -17.96,
        "Y": -65.92
      }
    ],
    "2844": [
      {
        "ID": 12,
        "AZIMUTH": 977.93,
        "X": -17.51,
        "Y": -66.02
      }
    ],
    "2845": [
      {
        "ID": 12,
        "AZIMUTH": 977.11,
        "X": -17.18,
        "Y": -66.11
      }
    ],
    "2846": [
      {
        "ID": 12,
        "AZIMUTH": 975.22,
        "X": -16.68,
        "Y": -66.2
      }
    ],
    "2847": [
      {
        "ID": 12,
        "AZIMUTH": 972.62,
        "X": -16.22,
        "Y": -66.31
      }
    ],
    "2848": [
      {
        "ID": 12,
        "AZIMUTH": 970.36,
        "X": -15.73,
        "Y": -66.42
      }
    ],
    "2849": [
      {
        "ID": 12,
        "AZIMUTH": 968.82,
        "X": -15.28,
        "Y": -66.5
      }
    ],
    "2850": [
      {
        "ID": 12,
        "AZIMUTH": 966.44,
        "X": -14.87,
        "Y": -66.56
      }
    ],
    "2851": [
      {
        "ID": 12,
        "AZIMUTH": 963.95,
        "X": -14.39,
        "Y": -66.61
      }
    ],
    "2852": [
      {
        "ID": 12,
        "AZIMUTH": 961.15,
        "X": -13.96,
        "Y": -66.69
      }
    ],
    "2853": [
      {
        "ID": 12,
        "AZIMUTH": 958.48,
        "X": -13.56,
        "Y": -66.75
      }
    ],
    "2854": [
      {
        "ID": 12,
        "AZIMUTH": 956.22,
        "X": -13.08,
        "Y": -66.8
      }
    ],
    "2855": [
      {
        "ID": 12,
        "AZIMUTH": 954.11,
        "X": -12.56,
        "Y": -66.83
      }
    ],
    "2856": [
      {
        "ID": 12,
        "AZIMUTH": 953.32,
        "X": -12.33,
        "Y": -66.85
      }
    ],
    "2857": [
      {
        "ID": 12,
        "AZIMUTH": 951.23,
        "X": -11.83,
        "Y": -66.9
      }
    ],
    "2858": [
      {
        "ID": 12,
        "AZIMUTH": 949.45,
        "X": -11.26,
        "Y": -66.94
      }
    ],
    "2859": [
      {
        "ID": 12,
        "AZIMUTH": 947.49,
        "X": -10.7,
        "Y": -66.94
      }
    ],
    "2860": [
      {
        "ID": 12,
        "AZIMUTH": 946.36,
        "X": -10.26,
        "Y": -66.93
      }
    ],
    "2861": [
      {
        "ID": 12,
        "AZIMUTH": 945.68,
        "X": -9.84,
        "Y": -66.94
      }
    ],
    "2862": [
      {
        "ID": 12,
        "AZIMUTH": 943.85,
        "X": -9.37,
        "Y": -66.94
      }
    ],
    "2863": [
      {
        "ID": 12,
        "AZIMUTH": 941.29,
        "X": -8.96,
        "Y": -66.94
      }
    ],
    "2864": [
      {
        "ID": 12,
        "AZIMUTH": 937.51,
        "X": -8.4,
        "Y": -66.92
      }
    ],
    "2865": [
      {
        "ID": 12,
        "AZIMUTH": 934.28,
        "X": -7.77,
        "Y": -66.88
      }
    ],
    "2866": [
      {
        "ID": 12,
        "AZIMUTH": 931.41,
        "X": -7.18,
        "Y": -66.81
      }
    ],
    "2867": [
      {
        "ID": 12,
        "AZIMUTH": 928.08,
        "X": -6.54,
        "Y": -66.74
      }
    ],
    "2868": [
      {
        "ID": 12,
        "AZIMUTH": 925.66,
        "X": -6.06,
        "Y": -66.65
      }
    ],
    "2869": [
      {
        "ID": 12,
        "AZIMUTH": 922.26,
        "X": -5.45,
        "Y": -66.59
      }
    ],
    "2870": [
      {
        "ID": 12,
        "AZIMUTH": 917.93,
        "X": -4.84,
        "Y": -66.44
      }
    ],
    "2871": [
      {
        "ID": 12,
        "AZIMUTH": 916.17,
        "X": -4.36,
        "Y": -66.27
      }
    ],
    "2872": [
      {
        "ID": 12,
        "AZIMUTH": 912.31,
        "X": -3.81,
        "Y": -66.11
      }
    ],
    "2873": [
      {
        "ID": 12,
        "AZIMUTH": 909.49,
        "X": -3.39,
        "Y": -65.92
      }
    ],
    "2874": [
      {
        "ID": 12,
        "AZIMUTH": 905.96,
        "X": -2.84,
        "Y": -65.71
      }
    ],
    "2875": [
      {
        "ID": 12,
        "AZIMUTH": 901.51,
        "X": -2.44,
        "Y": -65.49
      }
    ],
    "2876": [
      {
        "ID": 12,
        "AZIMUTH": 899.76,
        "X": -1.7,
        "Y": -65.21
      }
    ],
    "2877": [
      {
        "ID": 12,
        "AZIMUTH": 897.33,
        "X": -1.08,
        "Y": -64.9
      }
    ],
    "2878": [
      {
        "ID": 12,
        "AZIMUTH": 895.59,
        "X": -0.44,
        "Y": -64.56
      }
    ],
    "2879": [
      {
        "ID": 12,
        "AZIMUTH": 894.93,
        "X": 0.17,
        "Y": -64.21
      }
    ],
    "2880": [
      {
        "ID": 12,
        "AZIMUTH": 893.64,
        "X": 0.57,
        "Y": -63.9
      }
    ],
    "2881": [
      {
        "ID": 12,
        "AZIMUTH": 892.37,
        "X": 1.04,
        "Y": -63.59
      }
    ],
    "2882": [
      {
        "ID": 12,
        "AZIMUTH": 890.81,
        "X": 1.53,
        "Y": -63.22
      }
    ],
    "2883": [
      {
        "ID": 12,
        "AZIMUTH": 888.75,
        "X": 2.02,
        "Y": -62.87
      }
    ],
    "2884": [
      {
        "ID": 12,
        "AZIMUTH": 888.26,
        "X": 2.6,
        "Y": -62.46
      }
    ],
    "2885": [
      {
        "ID": 12,
        "AZIMUTH": 886.59,
        "X": 3.11,
        "Y": -62.06
      }
    ],
    "2886": [
      {
        "ID": 12,
        "AZIMUTH": 885.32,
        "X": 3.5,
        "Y": -61.68
      }
    ],
    "2887": [
      {
        "ID": 12,
        "AZIMUTH": 881.34,
        "X": 3.98,
        "Y": -61.15
      }
    ],
    "2888": [
      {
        "ID": 12,
        "AZIMUTH": 877.95,
        "X": 4.53,
        "Y": -60.67
      }
    ],
    "2889": [
      {
        "ID": 12,
        "AZIMUTH": 875.35,
        "X": 5.06,
        "Y": -60.13
      }
    ],
    "2890": [
      {
        "ID": 12,
        "AZIMUTH": 874.13,
        "X": 5.4,
        "Y": -59.65
      }
    ],
    "2891": [
      {
        "ID": 12,
        "AZIMUTH": 871.41,
        "X": 5.91,
        "Y": -59.12
      }
    ],
    "2892": [
      {
        "ID": 12,
        "AZIMUTH": 868.99,
        "X": 6.25,
        "Y": -58.62
      }
    ],
    "2893": [
      {
        "ID": 12,
        "AZIMUTH": 867.62,
        "X": 6.63,
        "Y": -58.08
      }
    ],
    "2894": [
      {
        "ID": 12,
        "AZIMUTH": 866.14,
        "X": 6.99,
        "Y": -57.51
      }
    ],
    "2895": [
      {
        "ID": 12,
        "AZIMUTH": 866.16,
        "X": 7.19,
        "Y": -57.1
      }
    ],
    "2896": [
      {
        "ID": 12,
        "AZIMUTH": 864.82,
        "X": 7.44,
        "Y": -56.62
      }
    ],
    "2897": [
      {
        "ID": 12,
        "AZIMUTH": 863.76,
        "X": 7.79,
        "Y": -56.06
      }
    ],
    "2898": [
      {
        "ID": 12,
        "AZIMUTH": 861.3,
        "X": 8.16,
        "Y": -55.42
      }
    ],
    "2899": [
      {
        "ID": 12,
        "AZIMUTH": 859.16,
        "X": 8.47,
        "Y": -54.82
      }
    ],
    "2900": [
      {
        "ID": 12,
        "AZIMUTH": 857.1,
        "X": 8.75,
        "Y": -54.27
      }
    ],
    "2901": [
      {
        "ID": 12,
        "AZIMUTH": 854.09,
        "X": 8.98,
        "Y": -53.69
      }
    ],
    "2902": [
      {
        "ID": 12,
        "AZIMUTH": 852.36,
        "X": 9.23,
        "Y": -53.11
      }
    ],
    "2903": [
      {
        "ID": 12,
        "AZIMUTH": 851.42,
        "X": 9.42,
        "Y": -52.54
      }
    ],
    "2904": [
      {
        "ID": 12,
        "AZIMUTH": 848.43,
        "X": 9.65,
        "Y": -51.81
      }
    ],
    "2905": [
      {
        "ID": 12,
        "AZIMUTH": 845.06,
        "X": 9.91,
        "Y": -51.21
      }
    ],
    "2906": [
      {
        "ID": 12,
        "AZIMUTH": 840.45,
        "X": 10.19,
        "Y": -50.48
      }
    ],
    "2907": [
      {
        "ID": 12,
        "AZIMUTH": 837.93,
        "X": 10.44,
        "Y": -49.73
      }
    ],
    "2908": [
      {
        "ID": 12,
        "AZIMUTH": 835.34,
        "X": 10.62,
        "Y": -49.04
      }
    ],
    "2909": [
      {
        "ID": 12,
        "AZIMUTH": 832.77,
        "X": 10.79,
        "Y": -48.53
      }
    ],
    "2910": [
      {
        "ID": 12,
        "AZIMUTH": 830.39,
        "X": 10.94,
        "Y": -48.01
      }
    ],
    "2911": [
      {
        "ID": 12,
        "AZIMUTH": 828.75,
        "X": 11.07,
        "Y": -47.38
      }
    ],
    "2912": [
      {
        "ID": 12,
        "AZIMUTH": 828.0,
        "X": 11.26,
        "Y": -46.65
      }
    ],
    "2913": [
      {
        "ID": 12,
        "AZIMUTH": 827.78,
        "X": 11.42,
        "Y": -45.96
      }
    ],
    "2914": [
      {
        "ID": 12,
        "AZIMUTH": 827.09,
        "X": 11.49,
        "Y": -45.31
      }
    ],
    "2915": [
      {
        "ID": 12,
        "AZIMUTH": 826.49,
        "X": 11.59,
        "Y": -44.67
      }
    ],
    "2916": [
      {
        "ID": 12,
        "AZIMUTH": 825.39,
        "X": 11.68,
        "Y": -44.05
      }
    ],
    "2917": [
      {
        "ID": 12,
        "AZIMUTH": 824.72,
        "X": 11.76,
        "Y": -43.45
      }
    ],
    "2918": [
      {
        "ID": 12,
        "AZIMUTH": 823.1,
        "X": 11.83,
        "Y": -42.71
      }
    ],
    "2919": [
      {
        "ID": 12,
        "AZIMUTH": 823.77,
        "X": 11.84,
        "Y": -41.85
      },
      {
        "ID": 20,
        "AZIMUTH": 885.75,
        "X": 2.33,
        "Y": -79.27
      }
    ],
    "2920": [
      {
        "ID": 12,
        "AZIMUTH": 822.38,
        "X": 11.91,
        "Y": -41.1
      },
      {
        "ID": 20,
        "AZIMUTH": 892.67,
        "X": 1.3,
        "Y": -79.03
      }
    ],
    "2921": [
      {
        "ID": 12,
        "AZIMUTH": 821.49,
        "X": 11.87,
        "Y": -40.51
      },
      {
        "ID": 20,
        "AZIMUTH": 897.01,
        "X": 0.63,
        "Y": -78.88
      }
    ],
    "2922": [
      {
        "ID": 12,
        "AZIMUTH": 819.97,
        "X": 11.8,
        "Y": -39.87
      },
      {
        "ID": 20,
        "AZIMUTH": 900.39,
        "X": -0.06,
        "Y": -78.73
      }
    ],
    "2923": [
      {
        "ID": 12,
        "AZIMUTH": 817.14,
        "X": 11.72,
        "Y": -39.14
      },
      {
        "ID": 20,
        "AZIMUTH": 905.18,
        "X": -1.01,
        "Y": -78.49
      }
    ],
    "2924": [
      {
        "ID": 12,
        "AZIMUTH": 816.16,
        "X": 11.68,
        "Y": -38.43
      },
      {
        "ID": 20,
        "AZIMUTH": 908.23,
        "X": -1.8,
        "Y": -78.29
      }
    ],
    "2925": [
      {
        "ID": 12,
        "AZIMUTH": 815.84,
        "X": 11.63,
        "Y": -37.66
      },
      {
        "ID": 20,
        "AZIMUTH": 910.46,
        "X": -2.56,
        "Y": -78.11
      }
    ],
    "2926": [
      {
        "ID": 12,
        "AZIMUTH": 814.61,
        "X": 11.56,
        "Y": -37.04
      },
      {
        "ID": 20,
        "AZIMUTH": 913.47,
        "X": -3.56,
        "Y": -77.87
      }
    ],
    "2927": [
      {
        "ID": 12,
        "AZIMUTH": 811.97,
        "X": 11.55,
        "Y": -36.22
      },
      {
        "ID": 20,
        "AZIMUTH": 916.58,
        "X": -4.39,
        "Y": -77.68
      }
    ],
    "2928": [
      {
        "ID": 12,
        "AZIMUTH": 811.92,
        "X": 11.43,
        "Y": -35.49
      },
      {
        "ID": 20,
        "AZIMUTH": 919.82,
        "X": -5.11,
        "Y": -77.5
      }
    ],
    "2929": [
      {
        "ID": 12,
        "AZIMUTH": 810.72,
        "X": 11.27,
        "Y": -34.82
      },
      {
        "ID": 20,
        "AZIMUTH": 922.97,
        "X": -6.0,
        "Y": -77.34
      }
    ],
    "2930": [
      {
        "ID": 12,
        "AZIMUTH": 809.93,
        "X": 11.12,
        "Y": -34.18
      },
      {
        "ID": 20,
        "AZIMUTH": 925.87,
        "X": -6.8,
        "Y": -77.12
      }
    ],
    "2931": [
      {
        "ID": 12,
        "AZIMUTH": 810.55,
        "X": 10.95,
        "Y": -33.63
      },
      {
        "ID": 20,
        "AZIMUTH": 929.67,
        "X": -7.65,
        "Y": -76.91
      }
    ],
    "2932": [
      {
        "ID": 12,
        "AZIMUTH": 810.13,
        "X": 10.8,
        "Y": -33.09
      },
      {
        "ID": 20,
        "AZIMUTH": 933.36,
        "X": -8.51,
        "Y": -76.73
      }
    ],
    "2933": [
      {
        "ID": 12,
        "AZIMUTH": 809.84,
        "X": 10.66,
        "Y": -32.5
      },
      {
        "ID": 20,
        "AZIMUTH": 937.48,
        "X": -9.33,
        "Y": -76.57
      }
    ],
    "2934": [
      {
        "ID": 12,
        "AZIMUTH": 811.97,
        "X": 10.4,
        "Y": -31.89
      },
      {
        "ID": 20,
        "AZIMUTH": 942.95,
        "X": -10.09,
        "Y": -76.36
      }
    ],
    "2935": [
      {
        "ID": 12,
        "AZIMUTH": 812.79,
        "X": 10.14,
        "Y": -31.31
      },
      {
        "ID": 20,
        "AZIMUTH": 946.32,
        "X": -10.86,
        "Y": -76.21
      }
    ],
    "2936": [
      {
        "ID": 12,
        "AZIMUTH": 814.81,
        "X": 9.84,
        "Y": -30.29
      },
      {
        "ID": 20,
        "AZIMUTH": 948.28,
        "X": -11.61,
        "Y": -76.02
      }
    ],
    "2937": [
      {
        "ID": 12,
        "AZIMUTH": 812.89,
        "X": 9.66,
        "Y": -30.07
      },
      {
        "ID": 20,
        "AZIMUTH": 949.4,
        "X": -12.36,
        "Y": -75.83
      }
    ],
    "2938": [
      {
        "ID": 12,
        "AZIMUTH": 809.88,
        "X": 9.4,
        "Y": -29.56
      },
      {
        "ID": 20,
        "AZIMUTH": 953.05,
        "X": -13.25,
        "Y": -75.61
      }
    ],
    "2939": [
      {
        "ID": 12,
        "AZIMUTH": 809.71,
        "X": 9.13,
        "Y": -28.95
      },
      {
        "ID": 20,
        "AZIMUTH": 957.07,
        "X": -14.03,
        "Y": -75.43
      }
    ],
    "2940": [
      {
        "ID": 12,
        "AZIMUTH": 809.98,
        "X": 8.82,
        "Y": -28.42
      },
      {
        "ID": 20,
        "AZIMUTH": 962.75,
        "X": -14.76,
        "Y": -75.23
      }
    ],
    "2941": [
      {
        "ID": 12,
        "AZIMUTH": 809.49,
        "X": 8.65,
        "Y": -28.0
      },
      {
        "ID": 20,
        "AZIMUTH": 966.29,
        "X": -15.4,
        "Y": -75.08
      }
    ],
    "2942": [
      {
        "ID": 12,
        "AZIMUTH": 811.14,
        "X": 8.41,
        "Y": -27.56
      },
      {
        "ID": 20,
        "AZIMUTH": 970.98,
        "X": -16.28,
        "Y": -74.89
      }
    ],
    "2943": [
      {
        "ID": 12,
        "AZIMUTH": 813.45,
        "X": 8.16,
        "Y": -27.09
      },
      {
        "ID": 20,
        "AZIMUTH": 975.18,
        "X": -17.23,
        "Y": -74.66
      }
    ],
    "2944": [
      {
        "ID": 12,
        "AZIMUTH": 814.64,
        "X": 7.89,
        "Y": -26.5
      },
      {
        "ID": 20,
        "AZIMUTH": 979.39,
        "X": -17.94,
        "Y": -74.48
      }
    ],
    "2945": [
      {
        "ID": 12,
        "AZIMUTH": 814.99,
        "X": 7.57,
        "Y": -25.99
      },
      {
        "ID": 20,
        "AZIMUTH": 981.33,
        "X": -18.92,
        "Y": -74.29
      }
    ],
    "2946": [
      {
        "ID": 12,
        "AZIMUTH": 815.6,
        "X": 7.3,
        "Y": -25.46
      },
      {
        "ID": 20,
        "AZIMUTH": 980.02,
        "X": -19.8,
        "Y": -74.07
      }
    ],
    "2947": [
      {
        "ID": 12,
        "AZIMUTH": 816.88,
        "X": 6.99,
        "Y": -24.98
      },
      {
        "ID": 20,
        "AZIMUTH": 977.94,
        "X": -20.53,
        "Y": -73.92
      }
    ],
    "2948": [
      {
        "ID": 12,
        "AZIMUTH": 818.67,
        "X": 6.7,
        "Y": -24.52
      },
      {
        "ID": 20,
        "AZIMUTH": 979.89,
        "X": -21.36,
        "Y": -73.72
      }
    ],
    "2949": [
      {
        "ID": 12,
        "AZIMUTH": 820.29,
        "X": 6.39,
        "Y": -24.05
      },
      {
        "ID": 20,
        "AZIMUTH": 982.85,
        "X": -22.19,
        "Y": -73.54
      }
    ],
    "2950": [
      {
        "ID": 12,
        "AZIMUTH": 824.23,
        "X": 6.03,
        "Y": -23.56
      },
      {
        "ID": 20,
        "AZIMUTH": 987.44,
        "X": -23.01,
        "Y": -73.32
      }
    ],
    "2951": [
      {
        "ID": 12,
        "AZIMUTH": 826.3,
        "X": 5.69,
        "Y": -23.07
      },
      {
        "ID": 20,
        "AZIMUTH": 991.34,
        "X": -23.74,
        "Y": -73.17
      }
    ],
    "2952": [
      {
        "ID": 12,
        "AZIMUTH": 828.6,
        "X": 5.44,
        "Y": -22.68
      },
      {
        "ID": 20,
        "AZIMUTH": 994.31,
        "X": -24.54,
        "Y": -72.98
      }
    ],
    "2953": [
      {
        "ID": 12,
        "AZIMUTH": 831.2,
        "X": 5.2,
        "Y": -22.28
      },
      {
        "ID": 20,
        "AZIMUTH": 996.61,
        "X": -25.34,
        "Y": -72.84
      }
    ],
    "2954": [
      {
        "ID": 12,
        "AZIMUTH": 833.45,
        "X": 4.89,
        "Y": -21.85
      },
      {
        "ID": 20,
        "AZIMUTH": 997.75,
        "X": -26.06,
        "Y": -72.69
      }
    ],
    "2955": [
      {
        "ID": 12,
        "AZIMUTH": 836.2,
        "X": 4.56,
        "Y": -21.39
      },
      {
        "ID": 20,
        "AZIMUTH": 999.56,
        "X": -26.77,
        "Y": -72.56
      }
    ],
    "2956": [
      {
        "ID": 12,
        "AZIMUTH": 838.91,
        "X": 4.25,
        "Y": -20.94
      },
      {
        "ID": 20,
        "AZIMUTH": 1001.53,
        "X": -27.6,
        "Y": -72.32
      }
    ],
    "2957": [
      {
        "ID": 12,
        "AZIMUTH": 841.79,
        "X": 3.94,
        "Y": -20.5
      },
      {
        "ID": 20,
        "AZIMUTH": 997.97,
        "X": -28.34,
        "Y": -72.15
      }
    ],
    "2958": [
      {
        "ID": 12,
        "AZIMUTH": 845.57,
        "X": 3.56,
        "Y": -20.03
      },
      {
        "ID": 20,
        "AZIMUTH": 997.24,
        "X": -29.34,
        "Y": -71.92
      }
    ],
    "2959": [
      {
        "ID": 12,
        "AZIMUTH": 849.71,
        "X": 3.21,
        "Y": -19.6
      },
      {
        "ID": 20,
        "AZIMUTH": 997.45,
        "X": -30.01,
        "Y": -71.79
      }
    ],
    "2960": [
      {
        "ID": 12,
        "AZIMUTH": 853.45,
        "X": 2.9,
        "Y": -19.21
      },
      {
        "ID": 20,
        "AZIMUTH": 999.79,
        "X": -30.75,
        "Y": -71.67
      }
    ],
    "2961": [
      {
        "ID": 12,
        "AZIMUTH": 856.02,
        "X": 2.64,
        "Y": -18.85
      },
      {
        "ID": 20,
        "AZIMUTH": 1004.72,
        "X": -31.4,
        "Y": -71.55
      }
    ],
    "2962": [
      {
        "ID": 12,
        "AZIMUTH": 859.85,
        "X": 2.33,
        "Y": -18.49
      },
      {
        "ID": 20,
        "AZIMUTH": 1008.2,
        "X": -32.31,
        "Y": -71.36
      }
    ],
    "2963": [
      {
        "ID": 12,
[truncated: 758,550 more chars]
